# Supplementary material for: Desmocollin-1 is associated with pro-metastatic phenotype of luminal A breast cancer cells and is modulated by parthenolide
Source: Cell Mol Biol Lett. 2023 Aug 24;28:68. doi: 10.1186/s11658-023-00481-6 (PMC10464112; doi:10.1186/s11658-023-00481-6)
Supplement: Supplementary file 2 — Additional file 2. Total proteome experiment results. A) Mass spectrometry protein group level data from total proteome experiment comparing protein levels in MCF7-DSC1-GFP and control MCF7-GFP cell line. B) Mass spectrometry protein group level data from total proteome experiment comparing protein levels in MCF7-DSC1-GFP cell line treated with parthenolide and MCF7-DSC1-GFP cell line treated with DMSO. C) Mass spectrometry protein group level data from total proteome experiment comparing protein levels in MCF7-GFP cell line treated with parthenolide and MCF7-GFP cell line treated with DMSO. D) Mass spectrometry protein group level data from total proteome experiment comparing protein levels in MCF7-DSC1-GFP cell line treated with parthenolide and MCF7-GFP cell line treated with parthenolide. [file 11658_2023_481_MOESM2_ESM.xlsx]

## Sheet: AF2A_MCF7_DSC1vsMCF7-GFP
Additional file 2A. Mass spectrometry protein group level data from total proteome experiment comparing protein levels in MCF7-DSC1-GFP and control MCF7-GFP cell line.
Comparison (group1/group2)	Group	ProteinGroups	AVG Log2 Ratio	Absolute AVG Log2 Ratio	Pvalue	Qvalue	# of Ratios	UniProtIds	Genes	ProteinDescriptions	ProteinNames	# Unique Total Peptides	% Change	Ratio	Condition Numerator	Condition Denominator	GO Cellular Component	GO Molecular Function	GO Biological Process
MCF7-DSC1-GFP / MCF7-GFP	Q08554	Q08554	4.07127	4.07127	4.14949e-51	5.53145e-49	126	Q08554	DSC1	Desmocollin-1	DSC1_HUMAN	33	-94.0513	16.8103	MCF7-DSC1-GFP	MCF7-GFP	cornified envelope,plasma membrane,gap junction,membrane,integral component of membrane,desmosome,extracellular exosome,ficolin-1-rich granule membrane	calcium ion binding	homophilic cell adhesion via plasma membrane adhesion molecules,keratinization,neutrophil degranulation,cornification
MCF7-DSC1-GFP / MCF7-GFP	P01591	P01591	4.06287	4.06287	0.630605	0.205291	3	P01591	JCHAIN	Immunoglobulin J chain	IGJ_HUMAN	1	-94.0165	16.7126	MCF7-DSC1-GFP	MCF7-GFP	extracellular region,extracellular space,extracellular exosome,monomeric IgA immunoglobulin complex,dimeric IgA immunoglobulin complex,secretory IgA immunoglobulin complex,secretory dimeric IgA immunoglobulin complex,pentameric IgM immunoglobulin complex,blood microparticle,hexameric IgM immunoglobulin complex	antigen binding,IgA binding,protein binding, bridging,protein homodimerization activity,single-stranded DNA binding,phosphatidylcholine binding,immunoglobulin receptor binding,peptidoglycan binding	retina homeostasis,adaptive immune response,glomerular filtration,receptor-mediated endocytosis,immune response,antibacterial humoral response,positive regulation of protein oligomerization,innate immune response,leukocyte migration,positive regulation of respiratory burst
MCF7-DSC1-GFP / MCF7-GFP	Q9GZZ8	Q9GZZ8	3.78997	3.78997	0.0025307	0.0019621	9	Q9GZZ8	LACRT	Extracellular glycoprotein lacritin	LACRT_HUMAN	3	-92.7706	13.8323	MCF7-DSC1-GFP	MCF7-GFP	extracellular region,extracellular space,secretory granule	fibronectin binding,protein binding,collagen binding,growth factor activity,laminin-1 binding,protein N-terminus binding	protein acetylation,positive regulation of cell proliferation,regulation of receptor activity,epithelial structure maintenance,positive regulation of macroautophagy,calcium-mediated signaling,negative regulation of lipopolysaccharide-mediated signaling pathway,calcineurin-NFAT signaling cascade,protein localization to Golgi apparatus,defense response to bacterium,negative regulation of apoptotic …
MCF7-DSC1-GFP / MCF7-GFP	P24593	P24593	2.87437	2.87437	0.00029021	0.000292355	6	P24593	IGFBP5	Insulin-like growth factor-binding protein 5	IBP5_HUMAN	2	-86.3627	7.33282	MCF7-DSC1-GFP	MCF7-GFP	extracellular region,endoplasmic reticulum lumen,insulin-like growth factor binding protein complex,insulin-like growth factor ternary complex,extracellular space	protein binding,insulin-like growth factor I binding,insulin-like growth factor II binding,fibronectin binding	regulation of cell growth,osteoblast differentiation,glucose metabolic process,signal transduction,female pregnancy,aging,regulation of glucose metabolic process,negative regulation of smooth muscle cell migration,negative regulation of translation,negative regulation of cell migration,hair follicle morphogenesis,intracellular signal transduction,glucose homeostasis,positive regulation of insulin…
MCF7-DSC1-GFP / MCF7-GFP	B9A064;P0CF74;P0CG04;P0DOX8;P0DOY2;P0DOY3	B9A064;P0CF74;P0CG04;P0DOX8;P0DOY2;P0DOY3	2.77217	2.77217	0.00586768	0.00409709	6	B9A064;P0CF74;P0CG04;P0DOX8;P0DOY2;P0DOY3	IGLL5;IGLC6;IGLC1;;IGLC2;IGLC3	Immunoglobulin lambda-like polypeptide 5;Immunoglobulin lambda constant 6;Immunoglobulin lambda constant 1;Immunoglobulin lambda-1 light chain;Immunoglobulin lambda constant 2;Immunoglobulin lambda constant 3	IGLL5_HUMAN;IGLC6_HUMAN;IGLC1_HUMAN;IGL1_HUMAN;IGLC2_HUMAN;IGLC3_HUMAN	2	-85.3616	6.83133	MCF7-DSC1-GFP	MCF7-GFP	extracellular exosome,external side of plasma membrane,immunoglobulin complex, circulating;extracellular region,extracellular space,plasma membrane,external side of plasma membrane,immunoglobulin complex, circulating;extracellular region,extracellular space,plasma membrane,extracellular exosome,blood microparticle,external side of plasma membrane,immunoglobulin complex, circulating;;extracellular…	immunoglobulin receptor binding,antigen binding;immunoglobulin receptor binding,antigen binding;antigen binding,immunoglobulin receptor binding;;antigen binding,immunoglobulin receptor binding;immunoglobulin receptor binding,antigen binding	phagocytosis, recognition,B cell receptor signaling pathway,complement activation, classical pathway,innate immune response,phagocytosis, engulfment,positive regulation of B cell activation,defense response to bacterium;receptor-mediated endocytosis,complement activation,complement activation, classical pathway,regulation of complement activation,Fc-epsilon receptor signaling pathway,Fc-gamma rec…
MCF7-DSC1-GFP / MCF7-GFP	P01876	P01876	2.6559	2.6559	0.0240444	0.0137154	18	P01876	IGHA1	Immunoglobulin heavy constant alpha 1	IGHA1_HUMAN	5	-84.1331	6.30241	MCF7-DSC1-GFP	MCF7-GFP	extracellular region,extracellular space,extracellular exosome,monomeric IgA immunoglobulin complex,secretory IgA immunoglobulin complex,secretory dimeric IgA immunoglobulin complex,blood microparticle,immunoglobulin complex, circulating,external side of plasma membrane	antigen binding,immunoglobulin receptor binding	retina homeostasis,glomerular filtration,receptor-mediated endocytosis,immune response,protein-chromophore linkage,antibacterial humoral response,leukocyte migration,positive regulation of respiratory burst,innate immune response,phagocytosis, engulfment,defense response to bacterium,positive regulation of B cell activation,phagocytosis, recognition,B cell receptor signaling pathway,complement ac…
MCF7-DSC1-GFP / MCF7-GFP	Q9NQX4	Q9NQX4	2.59007	2.59007	0.00130804	0.00109875	6	Q9NQX4	MYO5C	Unconventional myosin-Vc	MYO5C_HUMAN	2	-83.3922	6.02127	MCF7-DSC1-GFP	MCF7-GFP	myosin complex,extracellular exosome	motor activity,calmodulin binding,ATP binding,actin filament binding
MCF7-DSC1-GFP / MCF7-GFP	P61626	P61626	2.58168	2.58168	0.589225	0.194275	9	P61626	LYZ	Lysozyme C	LYSC_HUMAN	3	-83.2954	5.98637	MCF7-DSC1-GFP	MCF7-GFP	extracellular region,extracellular space,azurophil granule lumen,specific granule lumen,extracellular exosome,tertiary granule lumen	lysozyme activity,identical protein binding	retina homeostasis,inflammatory response,antimicrobial humoral response,cytolysis,killing of cells of other organism,defense response to bacterium,neutrophil degranulation,cellular protein metabolic process,defense response to Gram-positive bacterium,defense response to Gram-negative bacterium
MCF7-DSC1-GFP / MCF7-GFP	Q8TCT8	Q8TCT8	2.55433	2.55433	0.000394204	0.000383205	3	Q8TCT8	SPPL2A	Signal peptide peptidase-like 2A	SPP2A_HUMAN	1	-82.9756	5.87393	MCF7-DSC1-GFP	MCF7-GFP	lysosomal membrane,late endosome,plasma membrane,membrane,Golgi-associated vesicle membrane,late endosome membrane,intracellular membrane-bounded organelle,extracellular exosome,integral component of cytoplasmic side of endoplasmic reticulum membrane,integral component of lumenal side of endoplasmic reticulum membrane	protein binding,aspartic endopeptidase activity, intramembrane cleaving,protein homodimerization activity	membrane protein ectodomain proteolysis,regulation of tumor necrosis factor-mediated signaling pathway,membrane protein intracellular domain proteolysis,membrane protein proteolysis,regulation of immune response
MCF7-DSC1-GFP / MCF7-GFP	Q16777;Q6FI13	Q16777;Q6FI13	2.41683	2.41683	0.000677687	0.000617929	18	Q16777;Q6FI13	HIST2H2AC;HIST2H2AA3	Histone H2A type 2-C;Histone H2A type 2-A	H2A2C_HUMAN;H2A2A_HUMAN	1	-81.2732	5.33995	MCF7-DSC1-GFP	MCF7-GFP	nucleosome,nucleus,extracellular exosome,nuclear chromatin;nucleosome,nucleus,extracellular exosome,nuclear chromatin	molecular_function,protein heterodimerization activity,DNA binding;molecular_function,protein heterodimerization activity,DNA binding	biological_process,chromatin organization;biological_process,chromatin organization
MCF7-DSC1-GFP / MCF7-GFP	O14975	O14975	2.36904	2.36904	4.18177e-09	1.17411e-08	12	O14975	SLC27A2	Very long-chain acyl-CoA synthetase	S27A2_HUMAN	4	-80.6426	5.16599	MCF7-DSC1-GFP	MCF7-GFP	peroxisomal membrane,integral component of peroxisomal membrane,endoplasmic reticulum lumen,endoplasmic reticulum membrane,cytosol,plasma membrane,integral component of endoplasmic reticulum membrane,specific granule membrane,extracellular exosome,endoplasmic reticulum	long-chain fatty acid-CoA ligase activity,receptor binding,ATP binding,enzyme binding,very long-chain fatty acid-CoA ligase activity,phytanate-CoA ligase activity,pristanate-CoA ligase activity,decanoate--CoA ligase activity,long-chain fatty acid transporter activity,fatty acid transporter activity	fatty acid alpha-oxidation,long-chain fatty acid metabolic process,protein targeting to peroxisome,fatty acid beta-oxidation,bile acid biosynthetic process,neutrophil degranulation,long-chain fatty acid import,methyl-branched fatty acid metabolic process,very long-chain fatty acid catabolic process
MCF7-DSC1-GFP / MCF7-GFP	P01834;P0DOX7	P01834;P0DOX7	2.24507	2.24507	0.0478185	0.0246323	12	P01834;P0DOX7	IGKC;	Immunoglobulin kappa constant;Immunoglobulin kappa light chain	IGKC_HUMAN;IGK_HUMAN	3	-78.9056	4.7406	MCF7-DSC1-GFP	MCF7-GFP	extracellular region,extracellular space,plasma membrane,extracellular exosome,blood microparticle,immunoglobulin complex, circulating,external side of plasma membrane;	antigen binding,immunoglobulin receptor binding;	retina homeostasis,receptor-mediated endocytosis,immune response,complement activation,complement activation, classical pathway,regulation of complement activation,Fc-epsilon receptor signaling pathway,Fc-gamma receptor signaling pathway involved in phagocytosis,regulation of immune response,leukocyte migration,positive regulation of B cell activation,defense response to bacterium,phagocytosis, e…
MCF7-DSC1-GFP / MCF7-GFP	Q53EL6	Q53EL6	2.22187	2.22187	1.35776e-12	6.87512e-12	21	Q53EL6	PDCD4	Programmed cell death protein 4	PDCD4_HUMAN	7	-78.5636	4.66497	MCF7-DSC1-GFP	MCF7-GFP	nucleus,cytoplasm,cytosol	RNA binding,protein binding	apoptotic process,cell aging,BMP signaling pathway,interleukin-12-mediated signaling pathway,negative regulation of apoptotic process,negative regulation of JUN kinase activity,negative regulation of cell cycle,negative regulation of transcription, DNA-templated,positive regulation of inflammatory response,epithelial to mesenchymal transition involved in cardiac fibroblast development,cellular re…
MCF7-DSC1-GFP / MCF7-GFP	P40818	P40818	2.20786	2.20786	4.11721e-07	7.99199e-07	18	P40818	USP8	Ubiquitin carboxyl-terminal hydrolase 8	UBP8_HUMAN	6	-78.3544	4.61988	MCF7-DSC1-GFP	MCF7-GFP	nucleus,cytoplasm,early endosome,cytosol,extrinsic component of plasma membrane,midbody,glutamatergic synapse,postsynaptic density,extrinsic component of endosome membrane,dendritic spine	cysteine-type endopeptidase activity,thiol-dependent ubiquitin-specific protease activity,protein binding,SH3 domain binding,cadherin binding	mitotic cytokinesis,ubiquitin-dependent protein catabolic process,endosome organization,cell proliferation,protein deubiquitination,regulation of protein stability,regulation of protein localization,protein K63-linked deubiquitination,protein K48-linked deubiquitination,cellular response to dexamethasone stimulus,positive regulation of canonical Wnt signaling pathway,regulation of protein catabol…
MCF7-DSC1-GFP / MCF7-GFP	P56211	P56211	2.1777	2.1777	0.20269	0.0823395	3	P56211	ARPP19	cAMP-regulated phosphoprotein 19	ARP19_HUMAN	1	-77.8972	4.52431	MCF7-DSC1-GFP	MCF7-GFP	nucleoplasm,cytoplasm	receptor binding,potassium channel regulator activity,phosphatase inhibitor activity,protein phosphatase regulator activity,protein phosphatase 2A binding,protein phosphatase inhibitor activity	G2/M transition of mitotic cell cycle,mitotic cell cycle,negative regulation of phosphoprotein phosphatase activity,positive regulation of gluconeogenesis,positive regulation of glucose import,cell division,negative regulation of protein dephosphorylation
MCF7-DSC1-GFP / MCF7-GFP	Q9NZR1	Q9NZR1	2.09467	2.09467	0.21375	0.085971	3	Q9NZR1	TMOD2	Tropomodulin-2	TMOD2_HUMAN	1	-76.5878	4.27128	MCF7-DSC1-GFP	MCF7-GFP	growth cone,striated muscle thin filament,myofibril	actin binding,tropomyosin binding	neuron-neuron synaptic transmission,nervous system development,learning or memory,positive regulation of G-protein coupled receptor protein signaling pathway,pointed-end actin filament capping,myofibril assembly,muscle contraction
MCF7-DSC1-GFP / MCF7-GFP	O15067	O15067	2.08797	2.08797	0.629824	0.205103	3	O15067	PFAS	Phosphoribosylformylglycinamidine synthase	PUR4_HUMAN	1	-76.4788	4.25149	MCF7-DSC1-GFP	MCF7-GFP	cytosol,extracellular exosome,cytoplasm	phosphoribosylformylglycinamidine synthase activity,ATP binding,metal ion binding	'de novo' IMP biosynthetic process,glutamine metabolic process,purine ribonucleoside monophosphate biosynthetic process,response to drug,anterior head development
MCF7-DSC1-GFP / MCF7-GFP	P31025;Q5VSP4	P31025;Q5VSP4	1.90038	1.90038	0.917593	0.273964	3	P31025;Q5VSP4	LCN1;LCN1P1	Lipocalin-1;Putative lipocalin 1-like protein 1	LCN1_HUMAN;LC1L1_HUMAN	1	-73.2127	3.73311	MCF7-DSC1-GFP	MCF7-GFP	extracellular region,extracellular space;extracellular space	cysteine-type endopeptidase inhibitor activity,receptor binding,zinc ion binding,chloride ion binding,small molecule binding;small molecule binding	retina homeostasis,proteolysis,negative regulation of endopeptidase activity,long-chain fatty acid transport,response to stimulus,sensory perception of taste;
MCF7-DSC1-GFP / MCF7-GFP	Q96NB2	Q96NB2	1.65365	1.65365	1.20115e-14	7.95403e-14	15	Q96NB2	SFXN2	Sideroflexin-2	SFXN2_HUMAN	5	-68.2164	3.14628	MCF7-DSC1-GFP	MCF7-GFP	mitochondrion,integral component of membrane,mitochondrial membrane	ion transmembrane transporter activity	ion transmembrane transport,iron ion homeostasis,mitochondrial transmembrane transport
MCF7-DSC1-GFP / MCF7-GFP	O95857	O95857	1.46647	1.46647	0.000271356	0.000275717	6	O95857	TSPAN13	Tetraspanin-13	TSN13_HUMAN	2	-63.8133	2.76345	MCF7-DSC1-GFP	MCF7-GFP	membrane,integral component of plasma membrane	calcium channel regulator activity	cell surface receptor signaling pathway,regulation of calcium ion transmembrane transport
MCF7-DSC1-GFP / MCF7-GFP	Q5SZK8	Q5SZK8	1.44414	1.44414	3.08681e-15	2.19841e-14	42	Q5SZK8	FREM2	FRAS1-related extracellular matrix protein 2	FREM2_HUMAN	13	-63.2489	2.721	MCF7-DSC1-GFP	MCF7-GFP	basement membrane,plasma membrane,integral component of membrane,extracellular exosome	metal ion binding	eye development,morphogenesis of an epithelium,cell communication,cell adhesion,heart development,embryonic digit morphogenesis,inner ear development
MCF7-DSC1-GFP / MCF7-GFP	P56159	P56159	1.33567	1.33567	5.73795e-16	4.50513e-15	30	P56159	GFRA1	GDNF family receptor alpha-1	GFRA1_HUMAN	8	-60.3791	2.52392	MCF7-DSC1-GFP	MCF7-GFP	plasma membrane,extrinsic component of membrane,anchored component of membrane,extracellular exosome,external side of plasma membrane,receptor complex	receptor binding,glial cell-derived neurotrophic factor receptor activity	MAPK cascade,cell surface receptor signaling pathway,axon guidance,glial cell-derived neurotrophic factor receptor signaling pathway,nervous system development
MCF7-DSC1-GFP / MCF7-GFP	Q92930	Q92930	1.31768	1.31768	0.816013	0.250875	3	Q92930	RAB8B	Ras-related protein Rab-8B	RAB8B_HUMAN	1	-59.882	2.49264	MCF7-DSC1-GFP	MCF7-GFP	nucleoplasm,peroxisomal membrane,nuclear body,phagocytic vesicle membrane,intracellular membrane-bounded organelle,phagocytic vesicle,perinuclear region of cytoplasm,cell tip,recycling endosome membrane,extracellular exosome,plasma membrane,trans-Golgi network transport vesicle,synaptic vesicle,endosome	GTPase activity,receptor binding,protein binding,GTP binding,GDP binding,TPR domain binding	antigen processing and presentation,positive regulation of cell projection organization,adherens junction organization,protein import into peroxisome membrane,positive regulation of corticotropin secretion,cilium morphogenesis,regulation of exocytosis,cellular response to insulin stimulus,protein localization to plasma membrane,vesicle docking involved in exocytosis,Golgi vesicle fusion to target…
MCF7-DSC1-GFP / MCF7-GFP	P01857;P0DOX5	P01857;P0DOX5	1.31563	1.31563	0.263793	0.102372	3	P01857;P0DOX5	IGHG1;	Immunoglobulin heavy constant gamma 1;Immunoglobulin gamma-1 heavy chain	IGHG1_HUMAN;IGG1_HUMAN	1	-59.8251	2.48911	MCF7-DSC1-GFP	MCF7-GFP	extracellular region,extracellular space,extracellular exosome,blood microparticle,external side of plasma membrane,immunoglobulin complex, circulating;	antigen binding,protein binding,immunoglobulin receptor binding;	complement activation,complement activation, classical pathway,cytokine-mediated signaling pathway,regulation of complement activation,Fc-gamma receptor signaling pathway involved in phagocytosis,phagocytosis, engulfment,phagocytosis, recognition,B cell receptor signaling pathway,positive regulation of B cell activation,innate immune response,defense response to bacterium;
MCF7-DSC1-GFP / MCF7-GFP	O95685	O95685	1.3075	1.3075	2.09298e-08	5.20867e-08	15	O95685	PPP1R3D	Protein phosphatase 1 regulatory subunit 3D	PPR3D_HUMAN	5	-59.598	2.47513	MCF7-DSC1-GFP	MCF7-GFP	glycogen granule,intracellular membrane-bounded organelle	protein serine/threonine phosphatase activity,enzyme binding	glycogen metabolic process,regulation of glycogen biosynthetic process,regulation of glycogen catabolic process,protein dephosphorylation
MCF7-DSC1-GFP / MCF7-GFP	P08133	P08133	1.29468	1.29468	1.05658e-19	1.3414e-18	69	P08133	ANXA6	Annexin A6	ANXA6_HUMAN	21	-59.2375	2.45323	MCF7-DSC1-GFP	MCF7-GFP	mitochondrion,lysosomal membrane,focal adhesion,membrane,late endosome membrane,melanosome,perinuclear region of cytoplasm,Requires Ontology,extracellular exosome	calcium ion binding,protein binding,GTP binding,calcium-dependent phospholipid binding,lipid binding,ligand-gated ion channel activity,cholesterol binding,protein homodimerization activity,calcium-dependent protein binding,phosphatidylserine binding,enzyme binding,signaling receptor activity,actin filament binding,macromolecular complex binding,chondroitin sulfate binding,heparin binding,calcium …	ion transmembrane transport,protein homooligomerization,calcium ion transmembrane transport,calcium ion import,regulation of muscle contraction,growth plate cartilage chondrocyte differentiation,neural crest cell migration,negative regulation of sequestering of calcium ion,plasma membrane repair,apoptotic signaling pathway,biomineral tissue development,mitochondrial calcium ion homeostasis
MCF7-DSC1-GFP / MCF7-GFP	Q9BQE4	Q9BQE4	1.26806	1.26806	0.044061	0.0229493	3	Q9BQE4	SELENOS	Selenoprotein S	SELS_HUMAN	1	-58.4782	2.40837	MCF7-DSC1-GFP	MCF7-GFP	endoplasmic reticulum,endoplasmic reticulum membrane,cytoplasmic microtubule,plasma membrane,integral component of endoplasmic reticulum membrane,very-low-density lipoprotein particle,low-density lipoprotein particle,Derlin-1-VIMP complex,Derlin-1 retrotranslocation complex	protein binding,antioxidant activity,enzyme binding,signaling receptor activity,ATPase binding,ubiquitin-specific protease binding	negative regulation of acute inflammatory response to antigenic stimulus,regulation of gluconeogenesis,ER overload response,response to glucose,protein ubiquitination,ER-associated ubiquitin-dependent protein catabolic process,endoplasmic reticulum unfolded protein response,retrograde protein transport, ER to cytosol,negative regulation of interleukin-6 production,negative regulation of tumor nec…
MCF7-DSC1-GFP / MCF7-GFP	P04150	P04150	1.2598	1.2598	0.00414457	0.0030222	3	P04150	NR3C1	Glucocorticoid receptor	GCR_HUMAN	1	-58.2397	2.39462	MCF7-DSC1-GFP	MCF7-GFP	nucleus,nucleoplasm,cytoplasm,mitochondrial matrix,microtubule organizing center,spindle,cytosol,nuclear speck,macromolecular complex	RNA polymerase II core promoter proximal region sequence-specific DNA binding,RNA polymerase II transcription factor activity, sequence-specific DNA binding,core promoter binding,transcriptional activator activity, RNA polymerase II transcription regulatory region sequence-specific binding,transcription factor activity, sequence-specific DNA binding,RNA binding,RNA polymerase II transcription fac…	negative regulation of transcription from RNA polymerase II promoter,chromatin organization,transcription, DNA-templated,regulation of transcription, DNA-templated,transcription from RNA polymerase II promoter,transcription initiation from RNA polymerase II promoter,apoptotic process,cell cycle,chromosome segregation,signal transduction,glucocorticoid receptor signaling pathway,glucocorticoid med…
MCF7-DSC1-GFP / MCF7-GFP	P62745	P62745	1.24034	1.24034	5.07506e-08	1.17568e-07	9	P62745	RHOB	Rho-related GTP-binding protein RhoB	RHOB_HUMAN	3	-57.6728	2.36255	MCF7-DSC1-GFP	MCF7-GFP	nucleus,early endosome,cytosol,plasma membrane,focal adhesion,endosome membrane,late endosome membrane,cleavage furrow,extracellular exosome,cytoplasm,cell division site,intracellular membrane-bounded organelle,cell cortex	GTPase activity,protein binding,GTP binding,GDP binding,protein kinase binding	mitotic cytokinesis,angiogenesis,intracellular protein transport,apoptotic process,cell adhesion,G-protein coupled receptor signaling pathway,Rho protein signal transduction,endosome to lysosome transport,positive regulation of endothelial cell migration,cell differentiation,regulation of cell migration,negative regulation of cell migration,positive regulation of apoptotic process,positive regula…
MCF7-DSC1-GFP / MCF7-GFP	Q9BQ15	Q9BQ15	1.22037	1.22037	0.560113	0.186653	3	Q9BQ15	NABP2	SOSS complex subunit B1	SOSB1_HUMAN	1	-57.0828	2.33007	MCF7-DSC1-GFP	MCF7-GFP	nuclear chromosome, telomeric region,nucleus,nucleoplasm,cytosol,SOSS complex	single-stranded DNA binding,protein binding,DNA polymerase binding,G-rich strand telomeric DNA binding,C-rich strand telomeric DNA binding	double-strand break repair via homologous recombination,DNA repair,cellular response to DNA damage stimulus,mitotic cell cycle checkpoint,response to ionizing radiation,snRNA transcription from RNA polymerase II promoter,establishment of protein localization to telomere,positive regulation of telomere capping,regulation of telomerase activity
MCF7-DSC1-GFP / MCF7-GFP	Q13636	Q13636	1.21981	1.21981	0.028381	0.0157795	9	Q13636	RAB31	Ras-related protein Rab-31	RAB31_HUMAN	2	-57.066	2.32916	MCF7-DSC1-GFP	MCF7-GFP	phagocytic cup,early endosome,cytosol,plasma membrane,secretory granule membrane,early endosome membrane,trans-Golgi network membrane,early phagosome membrane,phagocytic vesicle	protein binding,GTP binding,GDP binding,GTPase activity	receptor internalization,cellular response to insulin stimulus,Golgi to plasma membrane protein transport,neutrophil degranulation,regulated exocytosis,positive regulation of phagocytosis, engulfment,phagosome maturation,Rab protein signal transduction,intracellular protein transport
MCF7-DSC1-GFP / MCF7-GFP	Q92522	Q92522	1.21236	1.21236	2.604e-07	5.28557e-07	21	Q92522	H1FX	Histone H1x	H1X_HUMAN	6	-56.8439	2.31717	MCF7-DSC1-GFP	MCF7-GFP	nucleosome,nucleus,nucleolus	RNA binding,cadherin binding,protein binding,nucleosomal DNA binding,double-stranded DNA binding	nucleosome assembly,negative regulation of chromatin silencing,regulation of transcription, DNA-templated,chromosome condensation,nucleosome positioning,negative regulation of DNA recombination
MCF7-DSC1-GFP / MCF7-GFP	Q96PU5	Q96PU5	1.18842	1.18842	0.0417786	0.0219789	3	Q96PU5	NEDD4L	E3 ubiquitin-protein ligase NEDD4-like	NED4L_HUMAN	1	-56.1216	2.27903	MCF7-DSC1-GFP	MCF7-GFP	nucleoplasm,multivesicular body,Golgi apparatus,cytosol,extracellular exosome,plasma membrane,cytoplasm	ubiquitin-protein transferase activity,protein binding,potassium channel regulator activity,sodium channel regulator activity,potassium channel inhibitor activity,sodium channel inhibitor activity,ion channel binding,ubiquitin protein ligase activity	negative regulation of transcription from RNA polymerase II promoter,protein polyubiquitination,regulation of membrane depolarization,ubiquitin-dependent protein catabolic process,protein monoubiquitination,sodium ion transport,cellular sodium ion homeostasis,excretion,response to metal ion,protein ubiquitination,viral life cycle,water homeostasis,regulation of protein stability,ion transmembrane…
MCF7-DSC1-GFP / MCF7-GFP	Q15293	Q15293	1.18088	1.18088	1.94745e-16	1.64714e-15	24	Q15293	RCN1	Reticulocalbin-1	RCN1_HUMAN	7	-55.8917	2.26715	MCF7-DSC1-GFP	MCF7-GFP	endoplasmic reticulum,endoplasmic reticulum lumen	protein binding,calcium ion binding	post-translational protein modification,cellular protein metabolic process
MCF7-DSC1-GFP / MCF7-GFP	P29508;P48594	P29508;P48594	1.1762	1.1762	0.687406	0.219643	6	P29508;P48594	SERPINB3;SERPINB4	Serpin B3;Serpin B4	SPB3_HUMAN;SPB4_HUMAN	2	-55.7485	2.25981	MCF7-DSC1-GFP	MCF7-GFP	extracellular region,nucleus,cytoplasm,cytoplasmic vesicle,vesicle,azurophil granule lumen,extracellular exosome,extracellular space;cytoplasm,extracellular space	virus receptor activity,protease binding,serine-type endopeptidase inhibitor activity,cysteine-type endopeptidase inhibitor activity;protease binding,serine-type endopeptidase inhibitor activity,enzyme binding	positive regulation of cell proliferation,negative regulation of peptidase activity,positive regulation of epithelial to mesenchymal transition,positive regulation of endopeptidase activity,negative regulation of endopeptidase activity,positive regulation of cell migration,autocrine signaling,paracrine signaling,negative regulation of catalytic activity,neutrophil degranulation,negative regulatio…
MCF7-DSC1-GFP / MCF7-GFP	Q9Y6N1	Q9Y6N1	1.14865	1.14865	0.00162625	0.00133104	6	Q9Y6N1	COX11	Cytochrome c oxidase assembly protein COX11, mitochondrial	COX11_HUMAN	2	-54.8953	2.21706	MCF7-DSC1-GFP	MCF7-GFP	mitochondrion,integral component of mitochondrial inner membrane,macromolecular complex	cytochrome-c oxidase activity,copper ion binding,protein binding,electron carrier activity	respiratory gaseous exchange,respiratory chain complex IV assembly,electron transport chain,negative regulation of glucokinase activity,metal ion homeostasis,hydrogen ion transmembrane transport
MCF7-DSC1-GFP / MCF7-GFP	Q96AJ9	Q96AJ9	1.14731	1.14731	0.164919	0.0693467	3	Q96AJ9	VTI1A	Vesicle transport through interaction with t-SNAREs homolog 1A	VTI1A_HUMAN	1	-54.8533	2.215	MCF7-DSC1-GFP	MCF7-GFP	Golgi membrane,endosome,autophagosome,Golgi apparatus,cytosol,synaptic vesicle,integral component of membrane,clathrin-coated vesicle,SNARE complex,trans-Golgi network membrane,neuronal cell body,intracellular membrane-bounded organelle,neuron projection terminus,perinuclear region of cytoplasm,endoplasmic reticulum membrane,late endosome membrane,ER to Golgi transport vesicle membrane	SNAP receptor activity,protein binding,SNARE binding	ER to Golgi vesicle-mediated transport,autophagy,retrograde transport, endosome to Golgi,vesicle fusion with Golgi apparatus,voluntary musculoskeletal movement,Golgi ribbon formation,intra-Golgi vesicle-mediated transport,protein targeting to vacuole,Golgi to vacuole transport
MCF7-DSC1-GFP / MCF7-GFP	O95400	O95400	1.13593	1.13593	0.433714	0.152593	18	O95400	CD2BP2	CD2 antigen cytoplasmic tail-binding protein 2	CD2B2_HUMAN	6	-54.496	2.19761	MCF7-DSC1-GFP	MCF7-GFP	fibrillar center,nucleus,nucleoplasm,U5 snRNP,cytoplasm,cytosol,nuclear speck,U4/U6 x U5 tri-snRNP complex	protein binding,ribonucleoprotein complex binding	spliceosomal tri-snRNP complex assembly,mRNA splicing, via spliceosome,negative regulation of phosphatase activity
MCF7-DSC1-GFP / MCF7-GFP	P10412	P10412	1.10011	1.10011	8.10566e-16	6.25994e-15	30	P10412	HIST1H1E	Histone H1.4	H14_HUMAN	6	-53.3519	2.14371	MCF7-DSC1-GFP	MCF7-GFP	nucleus,nuclear heterochromatin,nuclear nucleosome	RNA binding,protein binding,chromatin DNA binding,dATP binding,ADP binding,AMP binding,double-stranded DNA binding,ATP binding,calcium ion binding,nucleosomal DNA binding,GTP binding	nucleosome assembly,negative regulation of transcription from RNA polymerase II promoter,nucleosome positioning,negative regulation of chromatin silencing,regulation of transcription, DNA-templated,histone H3-K4 trimethylation,negative regulation of DNA recombination,chromosome condensation,histone H3-K27 trimethylation
MCF7-DSC1-GFP / MCF7-GFP	Q969X5	Q969X5	1.09585	1.09585	8.93703e-17	7.95383e-16	21	Q969X5	ERGIC1	Endoplasmic reticulum-Golgi intermediate compartment protein 1	ERGI1_HUMAN	7	-53.2138	2.13738	MCF7-DSC1-GFP	MCF7-GFP	Golgi membrane,nucleoplasm,endoplasmic reticulum membrane,endoplasmic reticulum-Golgi intermediate compartment,membrane,integral component of membrane,endoplasmic reticulum-Golgi intermediate compartment membrane,intracellular membrane-bounded organelle	protein binding	ER to Golgi vesicle-mediated transport,retrograde vesicle-mediated transport, Golgi to ER
MCF7-DSC1-GFP / MCF7-GFP	Q9NYL9	Q9NYL9	1.06443	1.06443	9.52494e-17	8.46477e-16	42	Q9NYL9	TMOD3	Tropomodulin-3	TMOD3_HUMAN	12	-52.184	2.09135	MCF7-DSC1-GFP	MCF7-GFP	cell-cell adherens junction,myofibril,striated muscle thin filament	actin binding,cadherin binding involved in cell-cell adhesion,tropomyosin binding	erythrocyte development,pointed-end actin filament capping,cell-cell adhesion,positive regulation of mitotic cell cycle phase transition,myofibril assembly,muscle contraction
MCF7-DSC1-GFP / MCF7-GFP	Q3KQV9	Q3KQV9	1.03155	1.03155	0.000298885	0.000300453	6	Q3KQV9	UAP1L1	UDP-N-acetylhexosamine pyrophosphorylase-like protein 1	UAP1L_HUMAN	1	-51.0814	2.04421	MCF7-DSC1-GFP	MCF7-GFP		UDP-N-acetylglucosamine diphosphorylase activity	UDP-N-acetylglucosamine biosynthetic process
MCF7-DSC1-GFP / MCF7-GFP	O75674	O75674	1.02858	1.02858	5.29742e-07	1.006e-06	9	O75674	TOM1L1	TOM1-like protein 1	TM1L1_HUMAN	3	-50.9807	2.04001	MCF7-DSC1-GFP	MCF7-GFP	cytoplasm,lysosome,endosome,Golgi stack,cytosol,endosome membrane,extracellular exosome	protein binding,SH3 domain binding,protein kinase binding,clathrin binding,protein kinase activator activity,ubiquitin binding	intracellular protein transport,signal transduction,positive regulation of protein autophosphorylation,activation of protein kinase activity,ubiquitin-dependent protein catabolic process via the multivesicular body sorting pathway,negative regulation of mitotic nuclear division,regulation of DNA biosynthetic process
MCF7-DSC1-GFP / MCF7-GFP	P12259	P12259	1.00012	1.00012	1.967e-12	9.71928e-12	27	P12259	F5	Coagulation factor V	FA5_HUMAN	8	-50.0043	2.00017	MCF7-DSC1-GFP	MCF7-GFP	Golgi membrane,extracellular region,extracellular space,endoplasmic reticulum lumen,plasma membrane,membrane,ER to Golgi transport vesicle,platelet alpha granule lumen,endoplasmic reticulum-Golgi intermediate compartment membrane,extracellular vesicle	copper ion binding,protein binding	platelet degranulation,ER to Golgi vesicle-mediated transport,blood coagulation,blood circulation,post-translational protein modification,cellular protein metabolic process,COPII vesicle coating
MCF7-DSC1-GFP / MCF7-GFP	Q8IXT5	Q8IXT5	0.981987	0.981987	0.0429805	0.0225012	15	Q8IXT5	RBM12B	RNA-binding protein 12B	RB12B_HUMAN	5	-49.3718	1.97518	MCF7-DSC1-GFP	MCF7-GFP		RNA binding,protein binding
MCF7-DSC1-GFP / MCF7-GFP	Q9Y276	Q9Y276	0.976101	0.976101	1.67791e-06	2.87964e-06	18	Q9Y276	BCS1L	Mitochondrial chaperone BCS1	BCS1_HUMAN	5	-49.1648	1.96714	MCF7-DSC1-GFP	MCF7-GFP	mitochondrion,mitochondrial respiratory chain complex III,integral component of membrane	protein binding,ATP binding	mitochondrion organization,mitochondrial respiratory chain complex I assembly,mitochondrial respiratory chain complex IV assembly,mitochondrial respiratory chain complex III assembly
MCF7-DSC1-GFP / MCF7-GFP	Q8N565	Q8N565	0.96923	0.96923	0.0245811	0.0139709	3	Q8N565	MREG	Melanoregulin	MREG_HUMAN	1	-48.9221	1.95779	MCF7-DSC1-GFP	MCF7-GFP	lysosomal membrane,apical plasma membrane,cytoplasmic vesicle membrane,intrinsic component of organelle membrane,late endosome membrane,macromolecular complex,melanosome membrane,melanosome	phosphatidylinositol binding	melanosome localization,minus-end-directed organelle transport along microtubule,phagosome maturation,melanosome transport,melanocyte differentiation
MCF7-DSC1-GFP / MCF7-GFP	Q5U3C3	Q5U3C3	0.960677	0.960677	0.000629054	0.000578922	6	Q5U3C3	TMEM164	Transmembrane protein 164	TM164_HUMAN	2	-48.6184	1.94622	MCF7-DSC1-GFP	MCF7-GFP	integral component of membrane
MCF7-DSC1-GFP / MCF7-GFP	Q02241	Q02241	0.960626	0.960626	2.83167e-05	3.67566e-05	12	Q02241	KIF23	Kinesin-like protein KIF23	KIF23_HUMAN	4	-48.6166	1.94615	MCF7-DSC1-GFP	MCF7-GFP	nucleus,nucleoplasm,centrosome,spindle,cytosol,focal adhesion,midbody,intercellular bridge,mitotic spindle,Flemming body,centralspindlin complex,kinesin complex,microtubule	protein binding,ATP binding,microtubule binding,ATPase activity,microtubule motor activity	mitotic spindle elongation,mitotic cytokinesis,actomyosin contractile ring assembly,retrograde vesicle-mediated transport, Golgi to ER,microtubule-based movement,antigen processing and presentation of exogenous peptide antigen via MHC class II,positive regulation of cytokinesis,mitotic spindle midzone assembly,plus-end-directed vesicle transport along microtubule
MCF7-DSC1-GFP / MCF7-GFP	Q96AY3	Q96AY3	0.952404	0.952404	0.0220827	0.0127807	3	Q96AY3	FKBP10	Peptidyl-prolyl cis-trans isomerase FKBP10	FKB10_HUMAN	1	-48.3229	1.93509	MCF7-DSC1-GFP	MCF7-GFP	endoplasmic reticulum lumen	peptidyl-prolyl cis-trans isomerase activity,calcium ion binding,FK506 binding	protein peptidyl-prolyl isomerization
MCF7-DSC1-GFP / MCF7-GFP	P16401	P16401	0.951477	0.951477	1.64293e-11	6.93353e-11	30	P16401	HIST1H1B	Histone H1.5	H15_HUMAN	6	-48.2897	1.93385	MCF7-DSC1-GFP	MCF7-GFP	nucleosome,nuclear chromatin,nucleus,nuclear heterochromatin	RNA binding,protein binding,chromatin DNA binding,histone deacetylase binding,nucleosomal DNA binding,double-stranded DNA binding	negative regulation of transcription from RNA polymerase II promoter,chromatin organization,nucleosome assembly,positive regulation of cell growth,protein stabilization,positive regulation of histone H3-K9 methylation,establishment of protein localization to chromatin,nucleosome positioning,regulation of transcription, DNA-templated,negative regulation of chromatin silencing,chromosome condensati…
MCF7-DSC1-GFP / MCF7-GFP	P07305	P07305	0.94764	0.94764	1.59038e-07	3.3639e-07	21	P07305	H1F0	Histone H1.0	H10_HUMAN	6	-48.152	1.92871	MCF7-DSC1-GFP	MCF7-GFP	nucleosome,nuclear chromatin,nucleus,nucleoplasm,nuclear euchromatin,Golgi apparatus,actin cytoskeleton,nuclear body,transcriptional repressor complex	AT DNA binding,RNA binding,protein binding,chromatin DNA binding,double-stranded DNA binding,nucleosomal DNA binding	negative regulation of transcription from RNA polymerase II promoter,apoptotic DNA fragmentation,nucleosome assembly,chromatin silencing,positive regulation of transcription regulatory region DNA binding,regulation of transcription, DNA-templated,nucleosome positioning,chromosome condensation,negative regulation of DNA recombination,negative regulation of chromatin silencing
MCF7-DSC1-GFP / MCF7-GFP	P12532	P12532	0.944865	0.944865	3.78639e-07	7.40611e-07	30	P12532	CKMT1A	Creatine kinase U-type, mitochondrial	KCRU_HUMAN	10	-48.0522	1.92501	MCF7-DSC1-GFP	MCF7-GFP	mitochondrion,mitochondrial inner membrane	creatine kinase activity,ATP binding	creatine metabolic process,phosphorylation
MCF7-DSC1-GFP / MCF7-GFP	O75380	O75380	0.931569	0.931569	0.473861	0.163675	3	O75380	NDUFS6	NADH dehydrogenase [ubiquinone] iron-sulfur protein 6, mitochondrial	NDUS6_HUMAN	1	-47.5712	1.90735	MCF7-DSC1-GFP	MCF7-GFP	mitochondrial inner membrane,mitochondrial respiratory chain complex I	NADH dehydrogenase (ubiquinone) activity,electron carrier activity	mitochondrial electron transport, NADH to ubiquinone,fatty acid metabolic process,muscle contraction,multicellular organism aging,mitochondrial respiratory chain complex I assembly,multicellular organism growth,reproductive system development,mitochondrion morphogenesis,cardiovascular system development
MCF7-DSC1-GFP / MCF7-GFP	Q9H0H5	Q9H0H5	0.928982	0.928982	0.0408767	0.0215785	3	Q9H0H5	RACGAP1	Rac GTPase-activating protein 1	RGAP1_HUMAN	1	-47.4771	1.90393	MCF7-DSC1-GFP	MCF7-GFP	acrosomal vesicle,nucleus,nucleoplasm,cytosol,microtubule,midbody,extrinsic component of cytoplasmic side of plasma membrane,cleavage furrow,spindle midzone,extracellular exosome,mitotic spindle,Flemming body,centralspindlin complex	GTPase activator activity,protein binding,phosphatidylinositol-3,4,5-trisphosphate binding,microtubule binding,protein kinase binding,alpha-tubulin binding,gamma-tubulin binding,metal ion binding,beta-tubulin binding	mitotic cytokinesis,actomyosin contractile ring assembly,retrograde vesicle-mediated transport, Golgi to ER,microtubule-based movement,spermatogenesis,neuroblast proliferation,sulfate transport,antigen processing and presentation of exogenous peptide antigen via MHC class II,positive regulation of cytokinesis,intracellular signal transduction,positive regulation of GTPase activity,regulation of e…
MCF7-DSC1-GFP / MCF7-GFP	Q5W0V3	Q5W0V3	0.915797	0.915797	3.93091e-05	4.93638e-05	9	Q5W0V3	FAM160B1	Protein FAM160B1	F16B1_HUMAN	3	-46.9949	1.88661	MCF7-DSC1-GFP	MCF7-GFP
MCF7-DSC1-GFP / MCF7-GFP	Q15847	Q15847	0.91021	0.91021	0.164181	0.0691219	3	Q15847	ADIRF	Adipogenesis regulatory factor	ADIRF_HUMAN	1	-46.7892	1.87932	MCF7-DSC1-GFP	MCF7-GFP	nucleus,nucleoplasm,cytosol,extracellular exosome	molecular_function	cell differentiation,positive regulation of fat cell differentiation,positive regulation of transcription from RNA polymerase II promoter,cellular response to radiation,cellular response to cisplatin,regulation of response to drug
MCF7-DSC1-GFP / MCF7-GFP	Q14980	Q14980	0.900653	0.900653	1.53743e-63	2.94609e-61	270	Q14980	NUMA1	Nuclear mitotic apparatus protein 1	NUMA1_HUMAN	70	-46.4356	1.86691	MCF7-DSC1-GFP	MCF7-GFP	Golgi membrane,spindle pole,nucleus,nucleoplasm,chromosome,centrosome,spindle,cytosol,spindle microtubule,cell cortex,lateral plasma membrane,nuclear matrix,extrinsic component of plasma membrane,dendrite,spindle pole centrosome,macromolecular complex,microtubule plus-end,microtubule minus-end,neuronal cell body,cortical microtubule,mitotic spindle astral microtubule,extracellular exosome,mitotic…	structural molecule activity,protein binding,microtubule binding,protein C-terminus binding,tubulin binding,protein domain specific binding,phosphatidylinositol binding,macromolecular complex binding,microtubule plus-end binding,microtubule minus-end binding,dynein complex binding,disordered domain specific binding	establishment of mitotic spindle orientation,microtubule bundle formation,nucleus organization,chromosome segregation,positive regulation of BMP signaling pathway,astral microtubule organization,positive regulation of microtubule polymerization,positive regulation of intracellular transport,positive regulation of keratinocyte differentiation,cell division,meiotic cell cycle,positive regulation of…
MCF7-DSC1-GFP / MCF7-GFP	Q9UKY7	Q9UKY7	0.893999	0.893999	1.17931e-14	7.82634e-14	51	Q9UKY7	CDV3	Protein CDV3 homolog	CDV3_HUMAN	13	-46.188	1.85832	MCF7-DSC1-GFP	MCF7-GFP	cytosol,plasma membrane	molecular_function	cell proliferation
MCF7-DSC1-GFP / MCF7-GFP	P09601	P09601	0.873399	0.873399	0.163228	0.0688385	57	P09601	HMOX1	Heme oxygenase 1	HMOX1_HUMAN	12	-45.4141	1.83197	MCF7-DSC1-GFP	MCF7-GFP	extracellular space,nucleus,nucleolus,endoplasmic reticulum,endoplasmic reticulum membrane,cytosol,caveola,perinuclear region of cytoplasm,membrane	heme oxygenase (decyclizing) activity,phospholipase D activity,protein binding,enzyme binding,heme binding,protein homodimerization activity,metal ion binding	angiogenesis,endothelial cell proliferation,wound healing involved in inflammatory response,negative regulation of leukocyte migration,heme oxidation,cellular iron ion homeostasis,response to oxidative stress,small GTPase mediated signal transduction,excretion,regulation of blood pressure,cell death,intrinsic apoptotic signaling pathway in response to DNA damage,negative regulation of muscle cell…
MCF7-DSC1-GFP / MCF7-GFP	Q9BS40	Q9BS40	0.863864	0.863864	4.69221e-13	2.51289e-12	27	Q9BS40	LXN	Latexin	LXN_HUMAN	6	-45.0521	1.81991	MCF7-DSC1-GFP	MCF7-GFP	cytoplasm	protein binding,metalloendopeptidase inhibitor activity,heparin binding	inflammatory response,negative regulation of endopeptidase activity,detection of temperature stimulus involved in sensory perception of pain
MCF7-DSC1-GFP / MCF7-GFP	O75475	O75475	0.86218	0.86218	3.15832e-10	1.07415e-09	18	O75475	PSIP1	PC4 and SFRS1-interacting protein	PSIP1_HUMAN	6	-44.9879	1.81778	MCF7-DSC1-GFP	MCF7-GFP	nucleoplasm,cytosol,transcriptionally active chromatin	RNA binding,protein binding,supercoiled DNA binding	mRNA 5'-splice site recognition,response to oxidative stress,response to heat,nuclear transport,establishment of integrated proviral latency
MCF7-DSC1-GFP / MCF7-GFP	Q9BQ69	Q9BQ69	0.861471	0.861471	3.67466e-11	1.45187e-10	12	Q9BQ69	MACROD1	ADP-ribose glycohydrolase MACROD1	MACD1_HUMAN	4	-44.9609	1.81689	MCF7-DSC1-GFP	MCF7-GFP	nucleus,nucleoplasm	protein binding,hydrolase activity, acting on glycosyl bonds,deacetylase activity,Requires Ontology	cellular response to DNA damage stimulus,purine nucleoside metabolic process,protein de-ADP-ribosylation,Requires Ontology
MCF7-DSC1-GFP / MCF7-GFP	P04181	P04181	0.860051	0.860051	1.38858e-09	4.25526e-09	54	P04181	OAT	Ornithine aminotransferase, mitochondrial	OAT_HUMAN	14	-44.9067	1.8151	MCF7-DSC1-GFP	MCF7-GFP	nucleoplasm,mitochondrion,mitochondrial matrix,cytoplasm	ornithine-oxo-acid transaminase activity,pyridoxal phosphate binding	visual perception,cellular amino acid biosynthetic process,protein hexamerization,L-proline biosynthetic process,arginine catabolic process to proline via ornithine,arginine catabolic process to glutamate
MCF7-DSC1-GFP / MCF7-GFP	Q9H3K2	Q9H3K2	0.85604	0.85604	4.78547e-10	1.58106e-09	21	Q9H3K2	GHITM	Growth hormone-inducible transmembrane protein	GHITM_HUMAN	5	-44.7533	1.81006	MCF7-DSC1-GFP	MCF7-GFP	mitochondrion,mitochondrial inner membrane,integral component of membrane,extracellular exosome	molecular_function,protein binding	apoptotic process,biological_process
MCF7-DSC1-GFP / MCF7-GFP	O00458	O00458	0.855434	0.855434	0.959826	0.282996	3	O00458	IFRD1	Interferon-related developmental regulator 1	IFRD1_HUMAN	1	-44.7301	1.8093	MCF7-DSC1-GFP	MCF7-GFP	cytoplasm,nucleus		myoblast fate determination,striated muscle tissue development,negative regulation of axon extension,muscle cell differentiation,skeletal muscle tissue regeneration,negative regulation of collateral sprouting
MCF7-DSC1-GFP / MCF7-GFP	Q9Y4I1	Q9Y4I1	0.853053	0.853053	6.72825e-05	7.98638e-05	12	Q9Y4I1	MYO5A	Unconventional myosin-Va	MYO5A_HUMAN	4	-44.6388	1.80632	MCF7-DSC1-GFP	MCF7-GFP	ruffle,photoreceptor outer segment,cytoplasm,smooth endoplasmic reticulum,Golgi apparatus,cytosol,intermediate filament,membrane,unconventional myosin complex,growth cone,filopodium tip,insulin-responsive compartment,microtubule plus-end,melanosome,actomyosin,neuron projection,neuronal cell body,extracellular exosome,postsynapse,glutamatergic synapse,lysosome,early endosome,late endosome,peroxiso…	microfilament motor activity,RNA binding,calcium ion binding,protein binding,calmodulin binding,ATP binding,Rab GTPase binding,identical protein binding,actin filament binding,disordered domain specific binding	exocytosis,post-Golgi vesicle-mediated transport,chemical synaptic transmission,visual perception,vesicle-mediated transport,actin filament-based movement,vesicle transport along actin filament,insulin secretion,melanocyte differentiation,regulation of inositol 1,4,5-trisphosphate-sensitive calcium-release channel activity,locomotion involved in locomotory behavior,secretory granule localization,…
MCF7-DSC1-GFP / MCF7-GFP	Q9NZM1	Q9NZM1	0.844535	0.844535	2.46516e-125	3.77909e-122	357	Q9NZM1	MYOF	Myoferlin	MYOF_HUMAN	93	-44.311	1.79569	MCF7-DSC1-GFP	MCF7-GFP	nuclear envelope,plasma membrane,caveola,integral component of membrane,cytoplasmic vesicle membrane,cytoplasmic vesicle,nuclear membrane,intracellular membrane-bounded organelle,extracellular exosome	protein binding,phospholipid binding	plasma membrane repair,glycerol metabolic process,muscle contraction,myoblast fusion,blood circulation,regulation of vascular endothelial growth factor receptor signaling pathway,T-tubule organization,cellular response to heat,muscle fiber development
MCF7-DSC1-GFP / MCF7-GFP	Q9NZU5	Q9NZU5	0.8335	0.8335	0.00172275	0.00140124	6	Q9NZU5	LMCD1	LIM and cysteine-rich domains protein 1	LMCD1_HUMAN	2	-43.8834	1.782	MCF7-DSC1-GFP	MCF7-GFP	nucleoplasm,cytoplasm,nucleus	transcription corepressor activity,zinc ion binding	negative regulation of transcription from RNA polymerase II promoter,regulation of cardiac muscle hypertrophy,cellular protein metabolic process,positive regulation of calcineurin-NFAT signaling cascade
MCF7-DSC1-GFP / MCF7-GFP	Q7Z3B4	Q7Z3B4	0.828912	0.828912	0.0799769	0.0378424	15	Q7Z3B4	NUP54	Nucleoporin p54	NUP54_HUMAN	5	-43.7046	1.77635	MCF7-DSC1-GFP	MCF7-GFP	nuclear envelope,nuclear membrane,host cell,nuclear pore central transport channel	protein binding,structural constituent of nuclear pore	regulation of glycolytic process,mRNA export from nucleus,tRNA export from nucleus,protein targeting,viral process,protein sumoylation,viral transcription,regulation of protein import into nucleus,protein homooligomerization,protein heterotetramerization,regulation of gene silencing by miRNA,protein heterotrimerization,intracellular transport of virus,regulation of cellular response to heat,prote…
MCF7-DSC1-GFP / MCF7-GFP	Q6P6C2	Q6P6C2	0.825264	0.825264	0.253119	0.0990255	3	Q6P6C2	ALKBH5	RNA demethylase ALKBH5	ALKB5_HUMAN	1	-43.5621	1.77186	MCF7-DSC1-GFP	MCF7-GFP	nucleus,nucleoplasm,Golgi apparatus,cytosol,nuclear speck	RNA binding,oxidoreductase activity, acting on paired donors, with incorporation or reduction of molecular oxygen, 2-oxoglutarate as one donor, and incorporation of one atom each of oxygen into both donors,metal ion binding,RNA N6-methyladenosine dioxygenase activity	response to hypoxia,DNA dealkylation involved in DNA repair,mRNA processing,mRNA export from nucleus,spermatogenesis,cell differentiation,oxidative single-stranded RNA demethylation,regulation of mRNA stability
MCF7-DSC1-GFP / MCF7-GFP	Q96KM6	Q96KM6	0.82127	0.82127	0.00262478	0.00202786	6	Q96KM6	ZNF512B	Zinc finger protein 512B	Z512B_HUMAN	2	-43.4057	1.76696	MCF7-DSC1-GFP	MCF7-GFP	nucleus	RNA polymerase II transcription factor activity, sequence-specific DNA binding,DNA binding,protein binding,metal ion binding	regulation of transcription from RNA polymerase II promoter
MCF7-DSC1-GFP / MCF7-GFP	Q9ULR3	Q9ULR3	0.816867	0.816867	0.000384773	0.000375108	6	Q9ULR3	PPM1H	Protein phosphatase 1H	PPM1H_HUMAN	2	-43.2327	1.76158	MCF7-DSC1-GFP	MCF7-GFP	nucleus,nucleoplasm,cytoplasm,glutamatergic synapse	phosphoprotein phosphatase activity,magnesium-dependent protein serine/threonine phosphatase activity,protein serine/threonine phosphatase activity	protein dephosphorylation
MCF7-DSC1-GFP / MCF7-GFP	Q8IUE6	Q8IUE6	0.798935	0.798935	0.0002402	0.000247505	9	Q8IUE6	HIST2H2AB	Histone H2A type 2-B	H2A2B_HUMAN	2	-42.5227	1.73982	MCF7-DSC1-GFP	MCF7-GFP	nucleosome,nucleus,extracellular exosome,nuclear chromatin	molecular_function,protein heterodimerization activity,DNA binding	biological_process,chromatin organization
MCF7-DSC1-GFP / MCF7-GFP	Q6UXG2	Q6UXG2	0.796844	0.796844	1.11469e-09	3.4874e-09	30	Q6UXG2	KIAA1324	UPF0577 protein KIAA1324	K1324_HUMAN	10	-42.4393	1.7373	MCF7-DSC1-GFP	MCF7-GFP	lysosomal membrane,plasma membrane,integral component of plasma membrane,late endosome membrane,extracellular exosome,lysosome,late endosome,trans-Golgi network	RNA binding	autophagosome assembly,cellular response to starvation,positive regulation of vacuole organization,positive regulation of autophagosome assembly
MCF7-DSC1-GFP / MCF7-GFP	O75223	O75223	0.796107	0.796107	4.47982e-14	2.75806e-13	24	O75223	GGCT	Gamma-glutamylcyclotransferase	GGCT_HUMAN	8	-42.4099	1.73641	MCF7-DSC1-GFP	MCF7-GFP	cytosol,extracellular exosome	gamma-glutamylcyclotransferase activity,protein homodimerization activity	release of cytochrome c from mitochondria,glutathione biosynthetic process
MCF7-DSC1-GFP / MCF7-GFP	P68431	P68431	0.791197	0.791197	0.000379816	0.000370806	15	P68431	HIST1H3A	Histone H3.1	H31_HUMAN	1	-42.2136	1.73051	MCF7-DSC1-GFP	MCF7-GFP	nuclear chromosome,nucleosome,nuclear nucleosome,extracellular region,nucleus,nucleoplasm,membrane,macromolecular complex,extracellular exosome	protein binding,cadherin binding,protein heterodimerization activity,nucleosomal DNA binding	chromatin silencing at rDNA,chromatin organization,nucleosome assembly,DNA replication-dependent nucleosome assembly,blood coagulation,telomere organization,interleukin-7-mediated signaling pathway,cellular protein metabolic process,regulation of megakaryocyte differentiation,negative regulation of gene expression, epigenetic,protein heterotetramerization,regulation of gene silencing by miRNA,reg…
MCF7-DSC1-GFP / MCF7-GFP	P02749	P02749	0.789871	0.789871	0.000121905	0.000136012	6	P02749	APOH	Beta-2-glycoprotein 1	APOH_HUMAN	2	-42.1604	1.72892	MCF7-DSC1-GFP	MCF7-GFP	extracellular region,extracellular space,cell surface,platelet dense granule lumen,very-low-density lipoprotein particle,high-density lipoprotein particle,chylomicron,Requires Ontology,extracellular exosome	protein binding,phospholipid binding,heparin binding,lipid binding,identical protein binding,lipoprotein lipase activator activity	negative regulation of endothelial cell proliferation,platelet degranulation,triglyceride metabolic process,blood coagulation, intrinsic pathway,negative regulation of endothelial cell migration,negative regulation of angiogenesis,positive regulation of blood coagulation,negative regulation of blood coagulation,plasminogen activation,negative regulation of myeloid cell apoptotic process,triglycer…
MCF7-DSC1-GFP / MCF7-GFP	Q9Y6N5	Q9Y6N5	0.788132	0.788132	2.53963e-11	1.03406e-10	45	Q9Y6N5	SQOR	Sulfide:quinone oxidoreductase, mitochondrial	SQOR_HUMAN	15	-42.0907	1.72684	MCF7-DSC1-GFP	MCF7-GFP	mitochondrial inner membrane	quinone binding,sulfide:quinone oxidoreductase activity,FAD binding	sulfide oxidation, using sulfide:quinone oxidoreductase,hydrogen sulfide metabolic process
MCF7-DSC1-GFP / MCF7-GFP	P42126	P42126	0.777109	0.777109	5.26707e-11	2.03386e-10	30	P42126	ECI1	Enoyl-CoA delta isomerase 1, mitochondrial	ECI1_HUMAN	8	-41.6465	1.71369	MCF7-DSC1-GFP	MCF7-GFP	mitochondrion,mitochondrial matrix	dodecenoyl-CoA delta-isomerase activity,enoyl-CoA hydratase activity	fatty acid beta-oxidation
MCF7-DSC1-GFP / MCF7-GFP	Q92823	Q92823	0.775389	0.775389	0.00396999	0.0029137	6	Q92823	NRCAM	Neuronal cell adhesion molecule	NRCAM_HUMAN	2	-41.5769	1.71165	MCF7-DSC1-GFP	MCF7-GFP	extracellular region,plasma membrane,integral component of plasma membrane,external side of plasma membrane,neuron projection,axon initial segment,glutamatergic synapse,integral component of postsynaptic density membrane	protein binding,ankyrin binding,protein binding involved in heterotypic cell-cell adhesion	angiogenesis,neuron migration,axonogenesis,axonal fasciculation,synapse assembly,central nervous system development,protein localization,neuronal action potential propagation,regulation of axon extension,retinal ganglion cell axon guidance,heterotypic cell-cell adhesion,clustering of voltage-gated sodium channels,positive regulation of neuron differentiation,cell-cell adhesion,Requires Ontology
MCF7-DSC1-GFP / MCF7-GFP	Q69YN2	Q69YN2	0.770192	0.770192	0.0161093	0.00979109	3	Q69YN2	CWF19L1	CWF19-like protein 1	C19L1_HUMAN	1	-41.3661	1.7055	MCF7-DSC1-GFP	MCF7-GFP	cellular_component	molecular_function	biological_process
MCF7-DSC1-GFP / MCF7-GFP	P50895	P50895	0.770163	0.770163	5.19551e-14	3.17319e-13	24	P50895	BCAM	Basal cell adhesion molecule	BCAM_HUMAN	8	-41.3649	1.70546	MCF7-DSC1-GFP	MCF7-GFP	extracellular region,plasma membrane,integral component of plasma membrane,external side of plasma membrane,Requires Ontology,extracellular exosome	transmembrane signaling receptor activity,laminin receptor activity,protein binding,protein C-terminus binding,laminin binding	cell adhesion,cell-matrix adhesion,signal transduction
MCF7-DSC1-GFP / MCF7-GFP	P04908;P0C0S8;P20671;Q7L7L0;Q93077;Q96KK5;Q99878;Q9BTM1	P04908;P0C0S8;P20671;Q7L7L0;Q93077;Q96KK5;Q99878;Q9BTM1	0.760444	0.760444	0.00148852	0.00122848	27	P04908;P0C0S8;P20671;Q7L7L0;Q93077;Q96KK5;Q99878;Q9BTM1	HIST1H2AB;HIST1H2AG;HIST1H2AD;HIST3H2A;HIST1H2AC;HIST1H2AH;HIST1H2AJ;H2AFJ	Histone H2A type 1-B/E;Histone H2A type 1;Histone H2A type 1-D;Histone H2A type 3;Histone H2A type 1-C;Histone H2A type 1-H;Histone H2A type 1-J;Histone H2A.J	H2A1B_HUMAN;H2A1_HUMAN;H2A1D_HUMAN;H2A3_HUMAN;H2A1C_HUMAN;H2A1H_HUMAN;H2A1J_HUMAN;H2AJ_HUMAN	4	-40.9685	1.69401	MCF7-DSC1-GFP	MCF7-GFP	nucleosome,nucleus,extracellular exosome,nuclear chromatin;nucleosome,nucleus,extracellular exosome,nuclear chromatin;nucleosome,nucleus,extracellular exosome,nuclear chromatin;nuclear nucleosome,extracellular exosome,nuclear chromatin;nucleosome,nucleus,nucleoplasm,extracellular exosome,nuclear chromatin;nucleosome,extracellular exosome,nuclear chromatin;nucleosome,nucleus,extracellular exosome,…	DNA binding,protein binding,protein heterodimerization activity;protein binding,enzyme binding,protein heterodimerization activity,DNA binding;molecular_function,protein heterodimerization activity,DNA binding;DNA binding,protein binding,protein heterodimerization activity;molecular_function,protein heterodimerization activity,DNA binding;molecular_function,protein heterodimerization activity,DNA…	negative regulation of cell proliferation,chromatin organization;biological_process,chromatin organization;biological_process,chromatin organization;nucleosome disassembly,UV-damage excision repair,chromatin organization;negative regulation of cell proliferation,chromatin organization;biological_process,chromatin organization;biological_process,chromatin organization;biological_process,chromatin …
MCF7-DSC1-GFP / MCF7-GFP	O43175	O43175	0.758607	0.758607	1.88538e-21	2.97202e-20	48	O43175	PHGDH	D-3-phosphoglycerate dehydrogenase	SERA_HUMAN	14	-40.8933	1.69186	MCF7-DSC1-GFP	MCF7-GFP	cytosol,extracellular exosome	electron carrier activity,L-malate dehydrogenase activity,NAD binding,phosphoglycerate dehydrogenase activity	glutamine metabolic process,glycine metabolic process,L-serine biosynthetic process,threonine metabolic process,brain development,gamma-aminobutyric acid metabolic process,regulation of gene expression,taurine metabolic process,spinal cord development,glial cell development,neural tube development,electron transport chain,neuron projection development,G1 to G0 transition,cellular amino acid metab…
MCF7-DSC1-GFP / MCF7-GFP	Q6NZY4	Q6NZY4	0.754206	0.754206	0.00079926	0.000714337	6	Q6NZY4	ZCCHC8	Zinc finger CCHC domain-containing protein 8	ZCHC8_HUMAN	2	-40.7127	1.6867	MCF7-DSC1-GFP	MCF7-GFP	nucleus,nucleoplasm,nuclear body,TRAMP complex,catalytic step 2 spliceosome,nucleolus	RNA binding,protein binding,zinc ion binding	mRNA splicing, via spliceosome
MCF7-DSC1-GFP / MCF7-GFP	Q6UW78	Q6UW78	0.749639	0.749639	0.220979	0.0883972	3	Q6UW78	UQCC3	Ubiquinol-cytochrome-c reductase complex assembly factor 3	UQCC3_HUMAN	1	-40.5248	1.68137	MCF7-DSC1-GFP	MCF7-GFP	integral component of mitochondrial inner membrane,mitochondrial respiratory chain complex III	phosphatidic acid binding,cardiolipin binding	mitochondrial electron transport, ubiquinol to cytochrome c,ATP biosynthetic process,mitochondrial respiratory chain complex III assembly,cristae formation
MCF7-DSC1-GFP / MCF7-GFP	Q9ULA0	Q9ULA0	0.746593	0.746593	1.96335e-07	4.07972e-07	63	Q9ULA0	DNPEP	Aspartyl aminopeptidase	DNPEP_HUMAN	18	-40.399	1.67783	MCF7-DSC1-GFP	MCF7-GFP	nucleus,cytosol,blood microparticle,extracellular region,cytoplasm	aminopeptidase activity,protein binding,zinc ion binding,identical protein binding,metalloaminopeptidase activity	proteolysis,peptide metabolic process
MCF7-DSC1-GFP / MCF7-GFP	P0C0S5;Q71UI9	P0C0S5;Q71UI9	0.744291	0.744291	0.000108148	0.000122333	21	P0C0S5;Q71UI9	H2AFZ;H2AFV	Histone H2A.Z;Histone H2A.V	H2AZ_HUMAN;H2AV_HUMAN	3	-40.3039	1.67515	MCF7-DSC1-GFP	MCF7-GFP	nucleosome,nucleus,nuclear euchromatin,nuclear heterochromatin,extracellular exosome,Barr body,nuclear chromatin;nucleosome,nucleus,extracellular exosome,nuclear chromatin	RNA polymerase II core promoter proximal region sequence-specific DNA binding,RNA polymerase II core promoter sequence-specific DNA binding,RNA polymerase II distal enhancer sequence-specific DNA binding,protein binding,chromatin DNA binding,nucleosomal DNA binding,protein heterodimerization activity,DNA binding;molecular_function,protein heterodimerization activity,DNA binding	positive regulation of transcription from RNA polymerase II promoter,cellular response to estradiol stimulus,chromatin organization;biological_process,chromatin organization
MCF7-DSC1-GFP / MCF7-GFP	Q8NFU3	Q8NFU3	0.738376	0.738376	0.000773036	0.000693425	6	Q8NFU3	TSTD1	Thiosulfate:glutathione sulfurtransferase	TSTD1_HUMAN	2	-40.0586	1.6683	MCF7-DSC1-GFP	MCF7-GFP	cytoplasm,cytosol,cytoplasmic ribonucleoprotein granule,perinuclear region of cytoplasm	thiosulfate-thiol sulfurtransferase activity	sulfide oxidation, using sulfide:quinone oxidoreductase
MCF7-DSC1-GFP / MCF7-GFP	P24468	P24468	0.735972	0.735972	2.67859e-05	3.49545e-05	15	P24468	NR2F2	COUP transcription factor 2	COT2_HUMAN	4	-39.9587	1.66552	MCF7-DSC1-GFP	MCF7-GFP	nucleus,nucleoplasm,cytosol	RNA polymerase II transcription factor activity, sequence-specific DNA binding,retinoic acid binding,transcription factor activity, sequence-specific DNA binding,steroid hormone receptor activity,transcription corepressor activity,RNA polymerase II transcription factor activity, ligand-activated sequence-specific DNA binding,protein binding,zinc ion binding,protein homodimerization activity,seque…	negative regulation of transcription from RNA polymerase II promoter,neuron migration,maternal placenta development,negative regulation of endothelial cell proliferation,positive regulation of systemic arterial blood pressure,regulation of transcription from RNA polymerase II promoter,lipid metabolic process,signal transduction,skeletal muscle tissue development,fertilization,anterior/posterior p…
MCF7-DSC1-GFP / MCF7-GFP	Q71DI3	Q71DI3	0.734403	0.734403	2.10993e-14	1.34491e-13	30	Q71DI3	HIST2H3A	Histone H3.2	H32_HUMAN	4	-39.8933	1.66371	MCF7-DSC1-GFP	MCF7-GFP	nucleosome,extracellular region,nucleus,nucleoplasm,extracellular exosome	protein binding,protein heterodimerization activity,nucleosomal DNA binding	chromatin silencing at rDNA,chromatin organization,nucleosome assembly,blood coagulation,interleukin-7-mediated signaling pathway,cellular protein metabolic process,regulation of megakaryocyte differentiation,negative regulation of gene expression, epigenetic,regulation of gene silencing by miRNA
MCF7-DSC1-GFP / MCF7-GFP	P16949	P16949	0.7336	0.7336	0.000483551	0.000458928	12	P16949	STMN1	Stathmin	STMN1_HUMAN	3	-39.8599	1.66278	MCF7-DSC1-GFP	MCF7-GFP	cytosol,microtubule,membrane,extracellular exosome,neuron projection,cytoplasm	protein binding,tubulin binding	mitotic cytokinesis,microtubule depolymerization,mitotic spindle organization,signal transduction,axonogenesis,brain development,response to virus,regulation of microtubule polymerization or depolymerization,negative regulation of microtubule polymerization,negative regulation of Rho protein signal transduction,intracellular signal transduction,hepatocyte growth factor receptor signaling pathway,…
MCF7-DSC1-GFP / MCF7-GFP	P09429	P09429	0.727407	0.727407	6.26947e-17	5.70391e-16	69	P09429	HMGB1	High mobility group protein B1	HMGB1_HUMAN	12	-39.6011	1.65566	MCF7-DSC1-GFP	MCF7-GFP	condensed chromosome,extracellular region,extracellular space,nucleus,nucleoplasm,endosome,endoplasmic reticulum-Golgi intermediate compartment,cell surface,transcriptional repressor complex,secretory granule lumen,alphav-beta3 integrin-HMGB1 complex,ficolin-1-rich granule lumen,cytoplasm,nuclear chromatin	four-way junction DNA binding,bubble DNA binding,lipopolysaccharide binding,phosphatidylserine binding,damaged DNA binding,double-stranded DNA binding,single-stranded DNA binding,transcription coactivator activity,RNA binding,cytokine activity,integrin binding,protein binding,transcription factor binding,DNA binding, bending,lyase activity,C-X-C chemokine binding,chemoattractant activity,transcri…	negative regulation of transcription from RNA polymerase II promoter,myeloid dendritic cell activation,activation of innate immune response,toll-like receptor signaling pathway,dendritic cell chemotaxis,inflammatory response to antigenic stimulus,regulation of tolerance induction,regulation of T cell mediated immune response to tumor cell,DNA topological change,apoptotic DNA fragmentation,DNA rec…
MCF7-DSC1-GFP / MCF7-GFP	Q8WW59	Q8WW59	0.723686	0.723686	2.33266e-09	6.85708e-09	24	Q8WW59	SPRYD4	SPRY domain-containing protein 4	SPRY4_HUMAN	8	-39.4452	1.6514	MCF7-DSC1-GFP	MCF7-GFP	nucleus	molecular_function	biological_process
MCF7-DSC1-GFP / MCF7-GFP	P00367	P00367	0.722587	0.722587	3.45432e-11	1.37312e-10	96	P00367	GLUD1	Glutamate dehydrogenase 1, mitochondrial	DHE3_HUMAN	25	-39.399	1.65014	MCF7-DSC1-GFP	MCF7-GFP	cytoplasm,mitochondrion,mitochondrial matrix	glutamate dehydrogenase (NAD+) activity,glutamate dehydrogenase [NAD(P)+] activity,protein binding,ATP binding,GTP binding,identical protein binding,ADP binding,NAD+ binding,leucine binding	glutamate biosynthetic process,glutamate catabolic process,glutamine metabolic process,cellular amino acid biosynthetic process,substantia nigra development,positive regulation of insulin secretion,oxidation-reduction process,tricarboxylic acid metabolic process
MCF7-DSC1-GFP / MCF7-GFP	Q86VI3	Q86VI3	0.720362	0.720362	0.000727968	0.000658255	6	Q86VI3	IQGAP3	Ras GTPase-activating-like protein IQGAP3	IQGA3_HUMAN	2	-39.3055	1.6476	MCF7-DSC1-GFP	MCF7-GFP	cytosol,cell-cell junction,lateral plasma membrane	calmodulin binding,Rho GTPase binding,myosin VI light chain binding	G1/S transition of mitotic cell cycle,activation of MAPK activity,Ras protein signal transduction,regulation of cell size,positive regulation of gene expression,negative regulation of gene expression,positive regulation of mammary gland epithelial cell proliferation,regulation of GTPase activity,ERK1 and ERK2 cascade,cellular response to organic substance
MCF7-DSC1-GFP / MCF7-GFP	Q13423	Q13423	0.714086	0.714086	2.33363e-25	5.42038e-24	90	Q13423	NNT	NAD(P) transhydrogenase, mitochondrial	NNTM_HUMAN	24	-39.0409	1.64044	MCF7-DSC1-GFP	MCF7-GFP	mitochondrion,mitochondrial inner membrane,mitochondrial respiratory chain,membrane,integral component of membrane	NAD(P)+ transhydrogenase (B-specific) activity,NADP binding,NAD binding,NAD(P)+ transhydrogenase activity	negative regulation of protein phosphorylation,tricarboxylic acid cycle,positive regulation of mitochondrial membrane potential,oxygen homeostasis,response to vitamin,negative regulation of apoptotic process,cell redox homeostasis,oxidation-reduction process,reactive oxygen species metabolic process,cellular oxidant detoxification,hydrogen ion transmembrane transport,positive regulation of hydrog…
MCF7-DSC1-GFP / MCF7-GFP	O60814;P57053;P58876;P62807;Q5QNW6;Q93079;Q99877;Q99879;Q99880	O60814;P57053;P58876;P62807;Q5QNW6;Q93079;Q99877;Q99879;Q99880	0.713627	0.713627	6.60522e-17	5.9916e-16	53	O60814;P57053;P58876;P62807;Q5QNW6;Q93079;Q99877;Q99879;Q99880	HIST1H2BK;H2BFS;HIST1H2BD;HIST1H2BC;HIST2H2BF;HIST1H2BH;HIST1H2BN;HIST1H2BM;HIST1H2BL	Histone H2B type 1-K;Histone H2B type F-S;Histone H2B type 1-D;Histone H2B type 1-C/E/F/G/I;Histone H2B type 2-F;Histone H2B type 1-H;Histone H2B type 1-N;Histone H2B type 1-M;Histone H2B type 1-L	H2B1K_HUMAN;H2BFS_HUMAN;H2B1D_HUMAN;H2B1C_HUMAN;H2B2F_HUMAN;H2B1H_HUMAN;H2B1N_HUMAN;H2B1M_HUMAN;H2B1L_HUMAN	7	-39.0215	1.63992	MCF7-DSC1-GFP	MCF7-GFP	nucleosome,extracellular space,nucleus,nucleoplasm,cytosol;nucleosome,extracellular space,nucleus,nucleoplasm,cytosol;nucleosome,nucleus,nucleoplasm,cytosol,extracellular exosome;nucleosome,extracellular space,nucleus,nucleoplasm,cytosol,extracellular exosome;nucleosome,nucleus,nucleoplasm,cytosol,extracellular exosome;nucleosome,nucleus,nucleoplasm,cytosol,macromolecular complex,extracellular ex…	molecular_function,protein heterodimerization activity,DNA binding;protein heterodimerization activity,DNA binding;molecular_function,protein heterodimerization activity,DNA binding;DNA binding,protein binding,identical protein binding,protein heterodimerization activity;molecular_function,protein heterodimerization activity,DNA binding;DNA binding,protein binding,enzyme binding,ubiquitin-like pr…	innate immune response in mucosa,protein ubiquitination,antibacterial humoral response,killing of cells of other organism,defense response to Gram-negative bacterium,defense response to Gram-positive bacterium,Requires Ontology,nucleosome assembly;innate immune response in mucosa,antibacterial humoral response,substantia nigra development,defense response to Gram-positive bacterium,Requires Ontol…
MCF7-DSC1-GFP / MCF7-GFP	O75431	O75431	0.710267	0.710267	0.0486215	0.0249495	12	O75431	MTX2	Metaxin-2	MTX2_HUMAN	3	-38.8793	1.63611	MCF7-DSC1-GFP	MCF7-GFP	mitochondrial sorting and assembly machinery complex,nucleolus,mitochondrion,mitochondrial outer membrane	protein binding	mitochondrial transport,protein transport
MCF7-DSC1-GFP / MCF7-GFP	P31937	P31937	0.70907	0.70907	1.08288e-11	4.72276e-11	24	P31937	HIBADH	3-hydroxyisobutyrate dehydrogenase, mitochondrial	3HIDH_HUMAN	8	-38.8286	1.63475	MCF7-DSC1-GFP	MCF7-GFP	mitochondrial matrix,mitochondrion	3-hydroxyisobutyrate dehydrogenase activity,NADP binding,NAD binding,oxidoreductase activity, acting on the CH-OH group of donors, NAD or NADP as acceptor	valine catabolic process,branched-chain amino acid catabolic process,oxidation-reduction process
MCF7-DSC1-GFP / MCF7-GFP	Q9BTT0	Q9BTT0	0.708717	0.708717	5.59827e-06	8.55222e-06	18	Q9BTT0	ANP32E	Acidic leucine-rich nuclear phosphoprotein 32 family member E	AN32E_HUMAN	5	-38.8136	1.63435	MCF7-DSC1-GFP	MCF7-GFP	Swr1 complex,nucleus,cytoplasmic vesicle	phosphatase inhibitor activity,histone binding	negative regulation of catalytic activity,histone exchange
MCF7-DSC1-GFP / MCF7-GFP	Q02880	Q02880	0.708427	0.708427	1.26169e-69	2.97565e-67	168	Q02880	TOP2B	DNA topoisomerase 2-beta	TOP2B_HUMAN	52	-38.8013	1.63402	MCF7-DSC1-GFP	MCF7-GFP	nucleus,nucleoplasm,cytosol,viral integration complex,ribonucleoprotein complex,nucleolus,heterochromatin	DNA binding,chromatin binding,DNA topoisomerase type II (ATP-hydrolyzing) activity,protein kinase C binding,ATP binding,protein C-terminus binding,enzyme binding,histone deacetylase binding,metal ion binding,protein heterodimerization activity	neuron migration,DNA topological change,axonogenesis,forebrain development,positive regulation of single stranded viral RNA replication via double stranded DNA intermediate,resolution of meiotic recombination intermediates,mitotic DNA integrity checkpoint,sister chromatid segregation
MCF7-DSC1-GFP / MCF7-GFP	P84243	P84243	0.707144	0.707144	0.00269045	0.00207233	9	P84243	H3F3A	Histone H3.3	H33_HUMAN	1	-38.7468	1.63257	MCF7-DSC1-GFP	MCF7-GFP	nuclear chromosome,nuclear chromosome, telomeric region,nucleosome,nuclear nucleosome,extracellular region,nucleus,nucleoplasm,macromolecular complex,extracellular exosome	RNA polymerase II core promoter sequence-specific DNA binding,RNA polymerase II distal enhancer sequence-specific DNA binding,protein binding,nucleosomal DNA binding,protein heterodimerization activity	chromatin silencing at rDNA,nucleosome assembly,DNA replication-independent nucleosome assembly,blood coagulation,positive regulation of cell growth,telomere organization,cellular protein metabolic process,regulation of megakaryocyte differentiation,negative regulation of gene expression, epigenetic,regulation of gene silencing by miRNA
MCF7-DSC1-GFP / MCF7-GFP	Q9C010	Q9C010	0.706656	0.706656	0.0542571	0.0273583	3	Q9C010	PKIB	cAMP-dependent protein kinase inhibitor beta	IPKB_HUMAN	1	-38.7261	1.63202	MCF7-DSC1-GFP	MCF7-GFP	cytoplasm,nucleus	cAMP-dependent protein kinase inhibitor activity	positive regulation of telomere maintenance via telomerase,positive regulation of telomerase activity,positive regulation of telomere capping,negative regulation of cAMP-dependent protein kinase activity
MCF7-DSC1-GFP / MCF7-GFP	Q9NWS8	Q9NWS8	0.706013	0.706013	1.18983e-09	3.69421e-09	21	Q9NWS8	RMND1	Required for meiotic nuclear division protein 1 homolog	RMND1_HUMAN	6	-38.6988	1.63129	MCF7-DSC1-GFP	MCF7-GFP	mitochondrion	protein binding	translation,positive regulation of mitochondrial translation
MCF7-DSC1-GFP / MCF7-GFP	P33316	P33316	0.699237	0.699237	0.0440687	0.0229513	27	P33316	DUT	Deoxyuridine 5'-triphosphate nucleotidohydrolase, mitochondrial	DUT_HUMAN	7	-38.4102	1.62365	MCF7-DSC1-GFP	MCF7-GFP	nucleus,nucleoplasm,mitochondrion,extracellular exosome	RNA binding,protein binding,dUTP diphosphatase activity,magnesium ion binding	nucleobase-containing compound metabolic process,dUMP biosynthetic process,DNA replication,nucleobase-containing small molecule interconversion,dUTP catabolic process
MCF7-DSC1-GFP / MCF7-GFP	Q9NTI5	Q9NTI5	0.692706	0.692706	6.13206e-24	1.24923e-22	42	Q9NTI5	PDS5B	Sister chromatid cohesion protein PDS5 homolog B	PDS5B_HUMAN	14	-38.1308	1.61631	MCF7-DSC1-GFP	MCF7-GFP	chromosome, centromeric region,chromatin,nucleus,nucleoplasm,chromosome,cytosol	DNA binding,protein binding,ATP binding	lens development in camera-type eye,mitotic sister chromatid cohesion,cell proliferation,negative regulation of cell proliferation,regulation of cell proliferation,enteric nervous system development,cell division,neuroblast migration,DNA repair
MCF7-DSC1-GFP / MCF7-GFP	O00757	O00757	0.690928	0.690928	0.00360897	0.00267953	3	O00757	FBP2	Fructose-1,6-bisphosphatase isozyme 2	F16P2_HUMAN	1	-38.0545	1.61432	MCF7-DSC1-GFP	MCF7-GFP	nucleoplasm,cytosol,plasma membrane,Z disc,cell junction,extracellular exosome,cytoplasm	protein binding,identical protein binding,metal ion binding,fructose 1,6-bisphosphate 1-phosphatase activity	gluconeogenesis,dephosphorylation,sucrose biosynthetic process,fructose 1,6-bisphosphate metabolic process,fructose metabolic process,fructose 6-phosphate metabolic process
MCF7-DSC1-GFP / MCF7-GFP	Q16822	Q16822	0.688622	0.688622	1.21745e-31	4.69521e-30	51	Q16822	PCK2	Phosphoenolpyruvate carboxykinase [GTP], mitochondrial	PCKGM_HUMAN	17	-37.9554	1.61174	MCF7-DSC1-GFP	MCF7-GFP	mitochondrion,mitochondrial matrix,cytosol	phosphoenolpyruvate carboxykinase activity,phosphoenolpyruvate carboxykinase (GTP) activity,protein binding,GTP binding,manganese ion binding	gluconeogenesis,response to lipid,pyruvate metabolic process,propionate catabolic process,hepatocyte differentiation,response to starvation,cellular response to insulin stimulus,cellular response to glucose stimulus,cellular response to dexamethasone stimulus,glycerol biosynthetic process from pyruvate
MCF7-DSC1-GFP / MCF7-GFP	Q14181	Q14181	0.687376	0.687376	0.0413396	0.021791	3	Q14181	POLA2	DNA polymerase alpha subunit B	DPOA2_HUMAN	1	-37.9018	1.61035	MCF7-DSC1-GFP	MCF7-GFP	nucleoplasm,cytosol,alpha DNA polymerase:primase complex	molecular_function,DNA binding,DNA-directed DNA polymerase activity,protein heterodimerization activity	G1/S transition of mitotic cell cycle,DNA replication,DNA replication initiation,telomere maintenance via semi-conservative replication,DNA biosynthetic process
MCF7-DSC1-GFP / MCF7-GFP	Q9NP58	Q9NP58	0.683911	0.683911	6.82071e-09	1.84901e-08	24	Q9NP58	ABCB6	ATP-binding cassette sub-family B member 6, mitochondrial	ABCB6_HUMAN	7	-37.7524	1.60649	MCF7-DSC1-GFP	MCF7-GFP	Golgi membrane,nucleoplasm,mitochondrion,mitochondrial envelope,mitochondrial outer membrane,endosome,endoplasmic reticulum,endoplasmic reticulum membrane,Golgi apparatus,cytosol,plasma membrane,endosome membrane,integral component of mitochondrial outer membrane,ATP-binding cassette (ABC) transporter complex,extracellular exosome,vacuolar membrane,integral component of membrane	ATP binding,heme-transporting ATPase activity,efflux transmembrane transporter activity,heme binding,ATPase activity, coupled to transmembrane movement of substances	porphyrin-containing compound biosynthetic process,cellular iron ion homeostasis,brain development,heme transport,skin development,transmembrane transport
MCF7-DSC1-GFP / MCF7-GFP	Q6NVY1	Q6NVY1	0.676879	0.676879	6.21217e-10	2.02085e-09	33	Q6NVY1	HIBCH	3-hydroxyisobutyryl-CoA hydrolase, mitochondrial	HIBCH_HUMAN	10	-37.4483	1.59868	MCF7-DSC1-GFP	MCF7-GFP	mitochondrial matrix,mitochondrion	3-hydroxyisobutyryl-CoA hydrolase activity	valine catabolic process,branched-chain amino acid catabolic process,fatty acid beta-oxidation
MCF7-DSC1-GFP / MCF7-GFP	Q8TCU6	Q8TCU6	0.676679	0.676679	2.31179e-26	5.85782e-25	66	Q8TCU6	PREX1	Phosphatidylinositol 3,4,5-trisphosphate-dependent Rac exchanger 1 protein	PREX1_HUMAN	22	-37.4396	1.59846	MCF7-DSC1-GFP	MCF7-GFP	cytosol,plasma membrane,growth cone,dendritic shaft,perinuclear region of cytoplasm	Rho guanyl-nucleotide exchange factor activity,GTPase activator activity,protein binding,phospholipid binding,enzyme binding,Rac guanyl-nucleotide exchange factor activity	superoxide metabolic process,G-protein coupled receptor signaling pathway,actin filament polymerization,T cell differentiation,positive regulation of cell migration,neutrophil chemotaxis,regulation of actin filament polymerization,regulation of Rho protein signal transduction,intracellular signal transduction,neutrophil activation,positive regulation of apoptotic process,positive regulation of GT…
MCF7-DSC1-GFP / MCF7-GFP	Q9BWM7	Q9BWM7	0.671926	0.671926	0.0282472	0.0157127	3	Q9BWM7	SFXN3	Sideroflexin-3	SFXN3_HUMAN	1	-37.2332	1.5932	MCF7-DSC1-GFP	MCF7-GFP	mitochondrion,integral component of membrane,mitochondrial membrane	serine transmembrane transporter activity	one-carbon metabolic process,iron ion homeostasis,Requires Ontology,mitochondrial transmembrane transport
MCF7-DSC1-GFP / MCF7-GFP	Q9UIG0	Q9UIG0	0.669617	0.669617	7.27312e-07	1.34415e-06	15	Q9UIG0	BAZ1B	Tyrosine-protein kinase BAZ1B	BAZ1B_HUMAN	5	-37.1327	1.59065	MCF7-DSC1-GFP	MCF7-GFP	condensed chromosome,nucleoplasm,pericentric heterochromatin,nuclear body,nuclear replication fork	protein tyrosine kinase activity,non-membrane spanning protein tyrosine kinase activity,protein binding,ATP binding,zinc ion binding,histone kinase activity,histone binding	chromatin assembly or disassembly,chromatin remodeling,regulation of transcription from RNA polymerase II promoter,cellular response to DNA damage stimulus,histone phosphorylation,peptidyl-tyrosine phosphorylation,positive regulation of gene expression, epigenetic
MCF7-DSC1-GFP / MCF7-GFP	Q6PJG6	Q6PJG6	0.669361	0.669361	0.112489	0.0504782	3	Q6PJG6	BRAT1	BRCA1-associated ATM activator 1	BRAT1_HUMAN	1	-37.1215	1.59037	MCF7-DSC1-GFP	MCF7-GFP	nucleus,nucleoplasm,cytoplasm,membrane	protein binding	positive regulation of protein phosphorylation,glucose metabolic process,apoptotic process,cellular response to DNA damage stimulus,cell proliferation,response to ionizing radiation,cell migration,positive regulation of cell growth,mitochondrion localization
MCF7-DSC1-GFP / MCF7-GFP	Q8NBF2	Q8NBF2	0.667446	0.667446	0.0190396	0.0112857	3	Q8NBF2	NHLRC2	NHL repeat-containing protein 2	NHLC2_HUMAN	1	-37.038	1.58826	MCF7-DSC1-GFP	MCF7-GFP	extracellular region,cytosol,platelet alpha granule lumen	protein binding	platelet degranulation,cell redox homeostasis
MCF7-DSC1-GFP / MCF7-GFP	Q9Y4K1	Q9Y4K1	0.666359	0.666359	3.3157e-08	7.98582e-08	24	Q9Y4K1	CRYBG1	Beta/gamma crystallin domain-containing protein 1	CRBG1_HUMAN	8	-36.9905	1.58706	MCF7-DSC1-GFP	MCF7-GFP	cellular_component	molecular_function,carbohydrate binding	biological_process
MCF7-DSC1-GFP / MCF7-GFP	O60306	O60306	0.663572	0.663572	0.0111615	0.00715398	9	O60306	AQR	RNA helicase aquarius	AQR_HUMAN	3	-36.8687	1.584	MCF7-DSC1-GFP	MCF7-GFP	nucleus,nucleoplasm,membrane,U2-type catalytic step 2 spliceosome,catalytic step 2 spliceosome,spliceosomal complex	RNA binding,helicase activity,protein binding,ATP binding,mRNA binding	mRNA splicing, via spliceosome,transcription-coupled nucleotide-excision repair
MCF7-DSC1-GFP / MCF7-GFP	Q9C0E8	Q9C0E8	0.661328	0.661328	9.94687e-07	1.78607e-06	18	Q9C0E8	LNPK	Endoplasmic reticulum junction formation protein lunapark	LNP_HUMAN	6	-36.7704	1.58154	MCF7-DSC1-GFP	MCF7-GFP	nucleoplasm,endoplasmic reticulum,endoplasmic reticulum membrane,integral component of membrane,integral component of endoplasmic reticulum membrane,endoplasmic reticulum tubular network membrane,endoplasmic reticulum tubular network	identical protein binding,metal ion binding	endoplasmic reticulum organization,blood coagulation,regulation of chondrocyte differentiation,embryonic forelimb morphogenesis,embryonic digit morphogenesis,limb development,endoplasmic reticulum tubular network maintenance,positive regulation of endoplasmic reticulum tubular network organization,endoplasmic reticulum tubular network organization
MCF7-DSC1-GFP / MCF7-GFP	Q9H1B7	Q9H1B7	0.659837	0.659837	0.0640484	0.0315002	3	Q9H1B7	IRF2BPL	Probable E3 ubiquitin-protein ligase IRF2BPL	I2BPL_HUMAN	1	-36.705	1.5799	MCF7-DSC1-GFP	MCF7-GFP	ubiquitin ligase complex,extracellular space,nucleus,nucleoplasm	molecular_function,metal ion binding,transcriptional activator activity, RNA polymerase II transcription regulatory region sequence-specific binding,RNA polymerase II regulatory region sequence-specific DNA binding	negative regulation of transcription from RNA polymerase II promoter,nervous system development,positive regulation of transcription from RNA polymerase II promoter,development of secondary female sexual characteristics
MCF7-DSC1-GFP / MCF7-GFP	Q9UKS6	Q9UKS6	0.659227	0.659227	0.000331407	0.000329205	6	Q9UKS6	PACSIN3	Protein kinase C and casein kinase substrate in neurons protein 3	PACN3_HUMAN	2	-36.6782	1.57924	MCF7-DSC1-GFP	MCF7-GFP	cytoplasm,cytosol,plasma membrane,extracellular exosome,cytoskeleton	protein binding,cytoskeletal protein binding,lipid binding,calcium channel inhibitor activity,phospholipid binding	endocytosis,negative regulation of endocytosis,positive regulation of membrane protein ectodomain proteolysis,negative regulation of calcium ion transport,membrane tubulation,cytoskeleton organization
MCF7-DSC1-GFP / MCF7-GFP	Q03135	Q03135	0.657839	0.657839	0.00435787	0.00316167	3	Q03135	CAV1	Caveolin-1	CAV1_HUMAN	1	-36.6173	1.57772	MCF7-DSC1-GFP	MCF7-GFP	Golgi membrane,acrosomal membrane,endosome,endoplasmic reticulum,endoplasmic reticulum membrane,lipid particle,plasma membrane,caveola,focal adhesion,cilium,cell cortex,membrane,endocytic vesicle membrane,cytoplasmic vesicle,early endosome membrane,macromolecular complex,membrane raft,perinuclear region of cytoplasm,VCP-NPL4-UFD1 AAA ATPase complex,cytoplasm,Golgi apparatus,integral component of …	receptor binding,patched binding,structural molecule activity,protein binding,cholesterol binding,peptidase activator activity,enzyme binding,protein kinase binding,protein binding, bridging,protein complex scaffold,identical protein binding,ion channel binding,protein heterodimerization activity,Rac GTPase binding,nitric-oxide synthase binding,ATPase binding,inward rectifier potassium channel in…	negative regulation of transcription from RNA polymerase II promoter,inactivation of MAPK activity,angiogenesis,vasculogenesis,response to hypoxia,negative regulation of endothelial cell proliferation,negative regulation of cytokine-mediated signaling pathway,response to ischemia,regulation of the force of heart contraction by chemical signal,triglyceride metabolic process,calcium ion transport,c…
MCF7-DSC1-GFP / MCF7-GFP	P78417	P78417	0.657402	0.657402	2.52171e-09	7.36339e-09	45	P78417	GSTO1	Glutathione S-transferase omega-1	GSTO1_HUMAN	12	-36.5981	1.57724	MCF7-DSC1-GFP	MCF7-GFP	cytoplasm,cytosol,extracellular exosome	glutathione transferase activity,protein binding,oxidoreductase activity,glutathione dehydrogenase (ascorbate) activity,methylarsonate reductase activity	regulation of release of sequestered calcium ion into cytosol by sarcoplasmic reticulum,regulation of cardiac muscle contraction by regulation of the release of sequestered calcium ion,positive regulation of skeletal muscle contraction by regulation of release of sequestered calcium ion,L-ascorbic acid metabolic process,methylation,interleukin-12-mediated signaling pathway,xenobiotic catabolic pr…
MCF7-DSC1-GFP / MCF7-GFP	P41250	P41250	0.653433	0.653433	3.49699e-17	3.27883e-16	93	P41250	GARS	Glycine--tRNA ligase	GARS_HUMAN	24	-36.4234	1.57291	MCF7-DSC1-GFP	MCF7-GFP	mitochondrial matrix,cytosol,secretory granule,axon,extracellular exosome,cytoplasm,mitochondrion	bis(5'-nucleosyl)-tetraphosphatase (asymmetrical) activity,glycine-tRNA ligase activity,protein binding,ATP binding,identical protein binding,protein dimerization activity	tRNA aminoacylation for protein translation,diadenosine tetraphosphate biosynthetic process,glycyl-tRNA aminoacylation,mitochondrial glycyl-tRNA aminoacylation
MCF7-DSC1-GFP / MCF7-GFP	Q96EH3	Q96EH3	0.653	0.653	0.32676	0.121561	3	Q96EH3	MALSU1	Mitochondrial assembly of ribosomal large subunit protein 1	MASU1_HUMAN	1	-36.4044	1.57243	MCF7-DSC1-GFP	MCF7-GFP	mitochondrion,cytosol,mitochondrial large ribosomal subunit	protein binding,ribosomal large subunit binding	ribosomal large subunit biogenesis,negative regulation of mitochondrial translation,negative regulation of ribosome biogenesis,negative regulation of translation
MCF7-DSC1-GFP / MCF7-GFP	P36639	P36639	0.650223	0.650223	0.00051124	0.000481555	6	P36639	NUDT1	7,8-dihydro-8-oxoguanine triphosphatase	8ODP_HUMAN	2	-36.2818	1.56941	MCF7-DSC1-GFP	MCF7-GFP	acrosomal vesicle,extracellular space,nucleus,cytoplasm,mitochondrion,mitochondrial matrix,cytosol,plasma membrane,nuclear membrane	GTPase activity,protein binding,8-oxo-7,8-dihydroguanosine triphosphate pyrophosphatase activity,snoRNA binding,8-oxo-7,8-dihydrodeoxyguanosine triphosphate pyrophosphatase activity,GTP diphosphatase activity,metal ion binding,ATP diphosphatase activity,m7G(5')pppN diphosphatase activity	purine nucleotide catabolic process,dGTP catabolic process,DNA repair,response to oxidative stress,aging,male gonad development,nucleobase-containing small molecule catabolic process,DNA protection,dATP catabolic process,response to cadmium ion
MCF7-DSC1-GFP / MCF7-GFP	Q86U86	Q86U86	0.649987	0.649987	0.013041	0.00817245	6	Q86U86	PBRM1	Protein polybromo-1	PB1_HUMAN	2	-36.2714	1.56915	MCF7-DSC1-GFP	MCF7-GFP	nuclear chromosome,nucleoplasm,RSC complex	DNA binding,chromatin binding,protein binding,DNA translocase activity	mitotic cell cycle,chromatin remodeling,negative regulation of cell proliferation,ATP-dependent chromatin remodeling,transcription elongation from RNA polymerase II promoter,nucleosome disassembly
MCF7-DSC1-GFP / MCF7-GFP	O75477	O75477	0.64935	0.64935	0.00015773	0.000170521	6	O75477	ERLIN1	Erlin-1	ERLN1_HUMAN	2	-36.2433	1.56846	MCF7-DSC1-GFP	MCF7-GFP	endoplasmic reticulum,endoplasmic reticulum membrane,integral component of membrane,macromolecular complex	protein binding,cholesterol binding,ubiquitin protein ligase binding	cholesterol metabolic process,ER-associated ubiquitin-dependent protein catabolic process,SREBP signaling pathway,negative regulation of cholesterol biosynthetic process,negative regulation of fatty acid biosynthetic process,transmembrane transport
MCF7-DSC1-GFP / MCF7-GFP	Q9UKN8	Q9UKN8	0.647955	0.647955	0.000124811	0.000138674	12	Q9UKN8	GTF3C4	General transcription factor 3C polypeptide 4	TF3C4_HUMAN	4	-36.1816	1.56695	MCF7-DSC1-GFP	MCF7-GFP	transcription factor TFIIIC complex,nucleus,nucleoplasm,mitochondrion	histone acetyltransferase activity,protein binding,enzyme activator activity,DNA binding	transcription from RNA polymerase III promoter,transcription initiation from RNA polymerase III promoter,histone acetylation,5S class rRNA transcription from RNA polymerase III type 1 promoter,tRNA transcription from RNA polymerase III promoter,positive regulation of catalytic activity
MCF7-DSC1-GFP / MCF7-GFP	P30038	P30038	0.64579	0.64579	1.67149e-12	8.35334e-12	57	P30038	ALDH4A1	Delta-1-pyrroline-5-carboxylate dehydrogenase, mitochondrial	AL4A1_HUMAN	17	-36.0857	1.5646	MCF7-DSC1-GFP	MCF7-GFP	mitochondrial matrix	aldehyde dehydrogenase (NAD) activity,electron carrier activity,identical protein binding,1-pyrroline-5-carboxylate dehydrogenase activity	proline metabolic process,proline catabolic process,proline catabolic process to glutamate,4-hydroxyproline catabolic process,electron transport chain,glyoxylate metabolic process
MCF7-DSC1-GFP / MCF7-GFP	Q9ULH0	Q9ULH0	0.644613	0.644613	0.0444781	0.0231331	3	Q9ULH0	KIDINS220	Kinase D-interacting substrate of 220 kDa	KDIS_HUMAN	1	-36.0336	1.56332	MCF7-DSC1-GFP	MCF7-GFP	late endosome,cytosol,membrane,integral component of membrane,macromolecular complex	PDZ domain binding,protein kinase regulator activity	activation of MAPKK activity,in utero embryonic development,positive regulation of neuron projection development,nerve growth factor signaling pathway,dendrite morphogenesis,cellular response to nerve growth factor stimulus
MCF7-DSC1-GFP / MCF7-GFP	Q9GZT8	Q9GZT8	0.638345	0.638345	3.63661e-05	4.59693e-05	12	Q9GZT8	NIF3L1	NIF3-like protein 1	NIF3L_HUMAN	4	-35.755	1.55654	MCF7-DSC1-GFP	MCF7-GFP	nucleus,cytoplasm,mitochondrion	protein binding,transcription factor binding,identical protein binding	neuron differentiation,positive regulation of transcription, DNA-templated,negative regulation of nucleic acid-templated transcription
MCF7-DSC1-GFP / MCF7-GFP	Q5TH69	Q5TH69	0.637441	0.637441	0.0126537	0.00797049	3	Q5TH69	ARFGEF3	Brefeldin A-inhibited guanine nucleotide-exchange protein 3	BIG3_HUMAN	1	-35.7148	1.55557	MCF7-DSC1-GFP	MCF7-GFP	integral component of membrane,transport vesicle membrane	ARF guanyl-nucleotide exchange factor activity	negative regulation of phosphatase activity,regulation of ARF protein signal transduction
MCF7-DSC1-GFP / MCF7-GFP	P25440	P25440	0.637256	0.637256	0.0697388	0.0337787	6	P25440	BRD2	Bromodomain-containing protein 2	BRD2_HUMAN	2	-35.7065	1.55537	MCF7-DSC1-GFP	MCF7-GFP	nucleoplasm,cytoplasm,nuclear speck	chromatin binding,protein binding,lysine-acetylated histone binding	nucleosome assembly,regulation of transcription from RNA polymerase II promoter,spermatogenesis,viral process
MCF7-DSC1-GFP / MCF7-GFP	Q9Y657	Q9Y657	0.63537	0.63537	0.0901369	0.0418695	3	Q9Y657	SPIN1	Spindlin-1	SPIN1_HUMAN	1	-35.6224	1.55334	MCF7-DSC1-GFP	MCF7-GFP	nucleus,nucleoplasm,nucleolus,spindle,cytosol,nuclear membrane	protein binding,methylated histone binding	chromatin organization,multicellular organism development,gamete generation,rRNA transcription,Wnt signaling pathway,positive regulation of Wnt signaling pathway,positive regulation of transcription, DNA-templated,meiotic cell cycle
MCF7-DSC1-GFP / MCF7-GFP	P80217	P80217	0.632575	0.632575	0.0699688	0.0338607	3	P80217	IFI35	Interferon-induced 35 kDa protein	IN35_HUMAN	1	-35.4976	1.55033	MCF7-DSC1-GFP	MCF7-GFP	nucleus,cytosol	protein binding	type I interferon signaling pathway
MCF7-DSC1-GFP / MCF7-GFP	Q9BTU6	Q9BTU6	0.63223	0.63223	4.76342e-08	1.1102e-07	18	Q9BTU6	PI4K2A	Phosphatidylinositol 4-kinase type 2-alpha	P4K2A_HUMAN	6	-35.4822	1.54996	MCF7-DSC1-GFP	MCF7-GFP	mitochondrion,lysosomal membrane,endosome,cytosol,integral component of plasma membrane,membrane,cell junction,dendrite,synaptic vesicle membrane,intrinsic component of membrane,cytoplasmic vesicle,early endosome membrane,growing cell tip,presynaptic membrane,neuron projection,neuronal cell body,perikaryon,host cell presynaptic membrane,membrane raft,BLOC-1 complex,trans-Golgi network,plasma memb…	magnesium ion binding,1-phosphatidylinositol 4-kinase activity,protein binding,ATP binding,AP-3 adaptor complex binding	basophil degranulation,phosphatidylinositol biosynthetic process,phosphatidylinositol phosphorylation,Golgi organization,endosome organization
MCF7-DSC1-GFP / MCF7-GFP	Q53RT3	Q53RT3	0.630765	0.630765	0.915367	0.273431	3	Q53RT3	ASPRV1	Retroviral-like aspartic protease 1	APRV1_HUMAN	1	-35.4166	1.54839	MCF7-DSC1-GFP	MCF7-GFP	integral component of membrane	aspartic-type endopeptidase activity	protein processing,skin development
MCF7-DSC1-GFP / MCF7-GFP	Q96S97	Q96S97	0.629481	0.629481	2.77259e-07	5.60137e-07	15	Q96S97	MYADM	Myeloid-associated differentiation marker	MYADM_HUMAN	3	-35.3591	1.54701	MCF7-DSC1-GFP	MCF7-GFP	ruffle,plasma membrane,cell-cell junction,integral component of membrane,cortical actin cytoskeleton,membrane raft	molecular_function	negative regulation of protein phosphorylation,negative regulation of gene expression,positive regulation of cell migration,negative regulation of actin filament polymerization,membrane raft organization,negative regulation of heterotypic cell-cell adhesion,establishment of endothelial barrier,protein localization to plasma membrane,negative regulation of protein kinase C signaling,positive regul…
MCF7-DSC1-GFP / MCF7-GFP	Q8WUA4	Q8WUA4	0.629438	0.629438	0.00367702	0.00272346	6	Q8WUA4	GTF3C2	General transcription factor 3C polypeptide 2	TF3C2_HUMAN	2	-35.3572	1.54696	MCF7-DSC1-GFP	MCF7-GFP	transcription factor TFIIIC complex,nucleoplasm	protein binding,DNA binding,transcription factor activity, core RNA polymerase III binding	transcription from RNA polymerase III promoter,5S class rRNA transcription from RNA polymerase III type 1 promoter,tRNA transcription from RNA polymerase III promoter
MCF7-DSC1-GFP / MCF7-GFP	Q5W111	Q5W111	0.623998	0.623998	0.000512514	0.000482458	6	Q5W111	SPRYD7	SPRY domain-containing protein 7	SPRY7_HUMAN	2	-35.113	1.54114	MCF7-DSC1-GFP	MCF7-GFP		protein binding
MCF7-DSC1-GFP / MCF7-GFP	P42166	P42166	0.622867	0.622867	1.13055e-12	5.7723e-12	75	P42166	TMPO	Lamina-associated polypeptide 2, isoform alpha	LAP2A_HUMAN	18	-35.0621	1.53993	MCF7-DSC1-GFP	MCF7-GFP	chromatin,nucleus,nuclear envelope	DNA binding,protein binding,lamin binding,cadherin binding	regulation of transcription, DNA-templated
MCF7-DSC1-GFP / MCF7-GFP	P08962	P08962	0.620944	0.620944	3.30979e-05	4.23267e-05	18	P08962	CD63	CD63 antigen	CD63_HUMAN	3	-34.9755	1.53788	MCF7-DSC1-GFP	MCF7-GFP	extracellular space,lysosomal membrane,plasma membrane,cell surface,endosome membrane,platelet dense granule membrane,intrinsic component of plasma membrane,late endosome membrane,endosome lumen,multivesicular body membrane,azurophil granule membrane,melanosome,extracellular exosome,multivesicular body, internal vesicle,integral component of plasma membrane	protein binding	positive regulation of receptor internalization,platelet degranulation,cell-matrix adhesion,protein transport,cell migration,cellular protein localization,endosome to melanosome transport,neutrophil degranulation,pigment granule maturation,regulation of vascular endothelial growth factor signaling pathway,regulation of potassium ion transmembrane transport,positive regulation of integrin-mediated…
MCF7-DSC1-GFP / MCF7-GFP	P02788	P02788	0.618329	0.618329	0.0563633	0.0282623	42	P02788	LTF	Lactotransferrin	TRFL_HUMAN	14	-34.8575	1.5351	MCF7-DSC1-GFP	MCF7-GFP	extracellular region,extracellular space,nucleus,cytoplasm,cell surface,secretory granule,macromolecular complex,specific granule lumen,specific granule,other organism cell membrane,extracellular exosome,phagocytic vesicle lumen,tertiary granule lumen	lipopolysaccharide binding,DNA binding,serine-type endopeptidase activity,cysteine-type endopeptidase inhibitor activity,iron ion binding,protein binding,heparin binding,protein serine/threonine kinase activator activity	ossification,regulation of cytokine production,retina homeostasis,innate immune response in mucosa,proteolysis,humoral immune response,antimicrobial humoral response,antibacterial humoral response,antifungal humoral response,killing of cells of other organism,negative regulation of lipopolysaccharide-mediated signaling pathway,regulation of tumor necrosis factor production,negative regulation of …
MCF7-DSC1-GFP / MCF7-GFP	Q96ST3	Q96ST3	0.617518	0.617518	2.78529e-08	6.78292e-08	24	Q96ST3	SIN3A	Paired amphipathic helix protein Sin3a	SIN3A_HUMAN	7	-34.8209	1.53423	MCF7-DSC1-GFP	MCF7-GFP	kinetochore,nucleus,nucleoplasm,transcription factor complex,nucleolus,Sin3 complex,transcriptional repressor complex,chromatin	transcription regulatory region sequence-specific DNA binding,RNA polymerase II activating transcription factor binding,RNA polymerase II repressing transcription factor binding,chromatin binding,transcription factor activity, sequence-specific DNA binding,RNA binding,protein binding,protein deacetylase activity,macromolecular complex binding,transcription corepressor activity,histone deacetylase…	negative regulation of transcription from RNA polymerase II promoter,in utero embryonic development,activation of innate immune response,positive regulation of defense response to virus by host,hematopoietic progenitor cell differentiation,DNA replication,protein deacetylation,aging,regulation of hormone levels,positive regulation of G2/M transition of mitotic cell cycle,regulation of lipid metab…
MCF7-DSC1-GFP / MCF7-GFP	Q13641	Q13641	0.617426	0.617426	3.49713e-05	4.43707e-05	18	Q13641	TPBG	Trophoblast glycoprotein	TPBG_HUMAN	4	-34.8167	1.53414	MCF7-DSC1-GFP	MCF7-GFP	endoplasmic reticulum,integral component of plasma membrane,cell surface		cell adhesion,positive regulation of synapse assembly
MCF7-DSC1-GFP / MCF7-GFP	Q92485	Q92485	0.614138	0.614138	0.000229415	0.000237872	6	Q92485	SMPDL3B	Acid sphingomyelinase-like phosphodiesterase 3b	ASM3B_HUMAN	2	-34.668	1.53064	MCF7-DSC1-GFP	MCF7-GFP	extracellular space,plasma membrane,anchored component of membrane,extracellular exosome	sphingomyelin phosphodiesterase activity,phosphoric diester hydrolase activity,hydrolase activity, acting on glycosyl bonds,metal ion binding	sphingomyelin catabolic process,inflammatory response,biological_process,negative regulation of toll-like receptor signaling pathway,innate immune response,membrane lipid catabolic process,negative regulation of inflammatory response
MCF7-DSC1-GFP / MCF7-GFP	P02771	P02771	0.612747	0.612747	0.0309681	0.0170188	6	P02771	AFP	Alpha-fetoprotein	FETA_HUMAN	2	-34.6049	1.52917	MCF7-DSC1-GFP	MCF7-GFP	extracellular space,endoplasmic reticulum lumen	protein binding,metal ion binding	ovulation from ovarian follicle,progesterone metabolic process,post-translational protein modification,cellular protein metabolic process,SMAD protein signal transduction
MCF7-DSC1-GFP / MCF7-GFP	Q9BWU0	Q9BWU0	0.612587	0.612587	1.27931e-07	2.74579e-07	15	Q9BWU0	SLC4A1AP	Kanadaptin	NADAP_HUMAN	5	-34.5977	1.529	MCF7-DSC1-GFP	MCF7-GFP	nucleoplasm,cytoplasm,plasma membrane,intracellular membrane-bounded organelle	protein binding,mRNA binding
MCF7-DSC1-GFP / MCF7-GFP	Q9NR28	Q9NR28	0.608782	0.608782	8.08818e-11	3.02235e-10	33	Q9NR28	DIABLO	Diablo homolog, mitochondrial	DBLOH_HUMAN	8	-34.425	1.52497	MCF7-DSC1-GFP	MCF7-GFP	mitochondrion,mitochondrial intermembrane space,cytosol,cytoplasmic side of plasma membrane,CD40 receptor complex	protein binding	apoptotic process,activation of cysteine-type endopeptidase activity involved in apoptotic process,extrinsic apoptotic signaling pathway via death domain receptors,positive regulation of apoptotic process,intrinsic apoptotic signaling pathway,neuron apoptotic process,activation of cysteine-type endopeptidase activity involved in apoptotic process by cytochrome c,intrinsic apoptotic signaling path…
MCF7-DSC1-GFP / MCF7-GFP	Q9HB07	Q9HB07	0.608781	0.608781	1.51109e-11	6.42581e-11	21	Q9HB07	C12orf10	UPF0160 protein MYG1, mitochondrial	MYG1_HUMAN	7	-34.4249	1.52497	MCF7-DSC1-GFP	MCF7-GFP	nucleus,nucleoplasm,mitochondrion	molecular_function	locomotory exploration behavior
MCF7-DSC1-GFP / MCF7-GFP	P26583	P26583	0.607395	0.607395	5.94941e-06	9.03461e-06	24	P26583	HMGB2	High mobility group protein B2	HMGB2_HUMAN	5	-34.3619	1.52351	MCF7-DSC1-GFP	MCF7-GFP	nuclear chromatin,condensed chromosome,extracellular space,cell,nucleus,nucleoplasm,nucleolus,cytoplasm,macromolecular complex,perinuclear region of cytoplasm	four-way junction DNA binding,enhancer sequence-specific DNA binding,DNA binding,damaged DNA binding,double-stranded DNA binding,single-stranded DNA binding,transcription coactivator activity,RNA binding,protein binding,transcription factor binding,drug binding,DNA binding, bending,protein domain specific binding,chemoattractant activity,transcription regulatory region DNA binding,non-sequence-sp…	positive regulation of endothelial cell proliferation,inflammatory response to antigenic stimulus,DNA topological change,apoptotic DNA fragmentation,chromatin organization,nucleosome assembly,regulation of transcription from RNA polymerase II promoter,spermatid nucleus differentiation,male gonad development,positive regulation of nuclease activity,DNA geometric change,response to lipopolysacchari…
MCF7-DSC1-GFP / MCF7-GFP	Q6NYC8	Q6NYC8	0.606381	0.606381	0.00213851	0.00168913	3	Q6NYC8	PPP1R18	Phostensin	PPR18_HUMAN	1	-34.3158	1.52244	MCF7-DSC1-GFP	MCF7-GFP	cytoplasm,cytoskeleton	actin binding,protein binding,phosphatase binding
MCF7-DSC1-GFP / MCF7-GFP	Q9NRP2	Q9NRP2	0.6041	0.6041	0.285406	0.109136	3	Q9NRP2	CMC2	COX assembly mitochondrial protein 2 homolog	COXM2_HUMAN	1	-34.2118	1.52003	MCF7-DSC1-GFP	MCF7-GFP	mitochondrion
MCF7-DSC1-GFP / MCF7-GFP	P42785	P42785	0.602138	0.602138	7.96819e-09	2.1346e-08	21	P42785	PRCP	Lysosomal Pro-X carboxypeptidase	PCP_HUMAN	6	-34.1223	1.51796	MCF7-DSC1-GFP	MCF7-GFP	plasma membrane,azurophil granule membrane,basal part of cell,extracellular exosome,ficolin-1-rich granule membrane	serine-type carboxypeptidase activity,protein binding,dipeptidyl-peptidase activity	regulation of thyroid hormone mediated signaling pathway,plasma kallikrein-kinin cascade,blood coagulation, intrinsic pathway,glucose homeostasis,neutrophil degranulation,energy homeostasis,regulation of reactive oxygen species metabolic process,regulation of blood vessel endothelial cell migration,angiogenesis involved in wound healing,proteolysis,negative regulation of systemic arterial blood p…
MCF7-DSC1-GFP / MCF7-GFP	Q13642	Q13642	0.600657	0.600657	4.58826e-05	5.67242e-05	9	Q13642	FHL1	Four and a half LIM domains protein 1	FHL1_HUMAN	3	-34.0546	1.51641	MCF7-DSC1-GFP	MCF7-GFP	nucleus,cytoplasm,cytosol,plasma membrane,focal adhesion	molecular_function,protein binding,ion channel binding,metal ion binding	regulation of membrane depolarization,muscle organ development,animal organ morphogenesis,negative regulation of G2/M transition of mitotic cell cycle,cell differentiation,negative regulation of cell growth,positive regulation of potassium ion transport,regulation of potassium ion transmembrane transporter activity,negative regulation of G1/S transition of mitotic cell cycle
MCF7-DSC1-GFP / MCF7-GFP	Q9NNW7	Q9NNW7	0.599336	0.599336	0.000554835	0.000517452	12	Q9NNW7	TXNRD2	Thioredoxin reductase 2, mitochondrial	TRXR2_HUMAN	2	-33.9942	1.51502	MCF7-DSC1-GFP	MCF7-GFP	mitochondrion,mitochondrial matrix,cytosol,cytoplasm	thioredoxin-disulfide reductase activity,protein binding,electron carrier activity,flavin adenine dinucleotide binding	response to oxygen radical,electron transport chain,cellular response to oxidative stress,cell redox homeostasis,cellular oxidant detoxification
MCF7-DSC1-GFP / MCF7-GFP	Q96CN7	Q96CN7	0.598238	0.598238	0.000645959	0.000592258	36	Q96CN7	ISOC1	Isochorismatase domain-containing protein 1	ISOC1_HUMAN	9	-33.944	1.51387	MCF7-DSC1-GFP	MCF7-GFP	peroxisome,cytoplasm	molecular_function,catalytic activity,protein binding	biological_process
MCF7-DSC1-GFP / MCF7-GFP	Q494V2	Q494V2	0.597441	0.597441	0.00572938	0.00401377	6	Q494V2	CFAP100	Cilia- and flagella-associated protein 100	CP100_HUMAN	1	-33.9075	1.51303	MCF7-DSC1-GFP	MCF7-GFP	motile cilium,axonemal outer doublet	dynein complex binding	cilium movement,inner dynein arm assembly,regulation of microtubule motor activity
MCF7-DSC1-GFP / MCF7-GFP	P50213	P50213	0.592275	0.592275	0.000131278	0.000144783	42	P50213	IDH3A	Isocitrate dehydrogenase [NAD] subunit alpha, mitochondrial	IDH3A_HUMAN	13	-33.6704	1.50762	MCF7-DSC1-GFP	MCF7-GFP	nucleus,mitochondrion,mitochondrial matrix	magnesium ion binding,isocitrate dehydrogenase (NAD+) activity,NAD binding	carbohydrate metabolic process,tricarboxylic acid cycle
MCF7-DSC1-GFP / MCF7-GFP	Q8TB36	Q8TB36	0.592244	0.592244	2.37308e-05	3.13818e-05	12	Q8TB36	GDAP1	Ganglioside-induced differentiation-associated protein 1	GDAP1_HUMAN	4	-33.6689	1.50759	MCF7-DSC1-GFP	MCF7-GFP	nucleus,mitochondrion,cytosol,membrane,integral component of mitochondrial outer membrane		mitochondrial fission,protein targeting to mitochondrion,mitochondrial fusion,response to retinoic acid,cellular response to vitamin D,mitochondrion organization
MCF7-DSC1-GFP / MCF7-GFP	P02649	P02649	0.589464	0.589464	0.0385454	0.0205441	3	P02649	APOE	Apolipoprotein E	APOE_HUMAN	1	-33.541	1.50469	MCF7-DSC1-GFP	MCF7-GFP	extracellular region,extracellular space,nucleus,cytoplasm,early endosome,endoplasmic reticulum,endoplasmic reticulum lumen,Golgi apparatus,plasma membrane,membrane,dendrite,clathrin-coated endocytic vesicle membrane,extracellular matrix,very-low-density lipoprotein particle,low-density lipoprotein particle,intermediate-density lipoprotein particle,high-density lipoprotein particle,discoidal high…	beta-amyloid binding,receptor binding,structural molecule activity,lipid transporter activity,protein binding,phospholipid binding,heparin binding,lipid binding,antioxidant activity,identical protein binding,protein homodimerization activity,heparan sulfate proteoglycan binding,macromolecular complex binding,metal chelating activity,protein dimerization activity,tau protein binding,low-density li…	response to reactive oxygen species,retinoid metabolic process,negative regulation of endothelial cell proliferation,response to dietary excess,regulation of transcription from RNA polymerase II promoter,triglyceride metabolic process,cellular calcium ion homeostasis,receptor-mediated endocytosis,cytoskeleton organization,G-protein coupled receptor signaling pathway,nitric oxide mediated signal t…
MCF7-DSC1-GFP / MCF7-GFP	Q9P287	Q9P287	0.589017	0.589017	9.82339e-09	2.59084e-08	18	Q9P287	BCCIP	BRCA2 and CDKN1A-interacting protein	BCCIP_HUMAN	6	-33.5205	1.50422	MCF7-DSC1-GFP	MCF7-GFP	nucleus,nucleoplasm,centrosome,centriole,cytosol,nuclear cyclin-dependent protein kinase holoenzyme complex,mitotic spindle pole	RNA binding,protein binding,kinase regulator activity,tubulin binding	regulation of cyclin-dependent protein serine/threonine kinase activity,microtubule cytoskeleton organization,DNA repair,mitotic spindle organization,microtubule anchoring,neuroendocrine cell differentiation,mitotic spindle assembly,ribosomal large subunit export from nucleus,establishment of mitotic spindle orientation,cellular response to DNA damage stimulus
MCF7-DSC1-GFP / MCF7-GFP	P49448	P49448	0.588546	0.588546	0.0269461	0.0150967	3	P49448	GLUD2	Glutamate dehydrogenase 2, mitochondrial	DHE4_HUMAN	1	-33.4987	1.50373	MCF7-DSC1-GFP	MCF7-GFP	mitochondrion,cytoplasm	glutamate dehydrogenase (NAD+) activity,glutamate dehydrogenase [NAD(P)+] activity,GTP binding,ADP binding,leucine binding	glutamate metabolic process,glutamate biosynthetic process,glutamate catabolic process,oxidation-reduction process
MCF7-DSC1-GFP / MCF7-GFP	P09467	P09467	0.588492	0.588492	2.76797e-12	1.33542e-11	72	P09467	FBP1	Fructose-1,6-bisphosphatase 1	F16P1_HUMAN	17	-33.4962	1.50367	MCF7-DSC1-GFP	MCF7-GFP	nucleus,cytoplasm,cytosol,extracellular exosome	protein binding,AMP binding,fructose 1,6-bisphosphate 1-phosphatase activity,identical protein binding,metal ion binding,monosaccharide binding	negative regulation of transcription from RNA polymerase II promoter,fructose 6-phosphate metabolic process,gluconeogenesis,regulation of gluconeogenesis,dephosphorylation,negative regulation of cell growth,cellular response to drug,negative regulation of glycolytic process,negative regulation of Ras protein signal transduction,protein homotetramerization,cellular response to magnesium ion,sucros…
MCF7-DSC1-GFP / MCF7-GFP	Q9UHF7	Q9UHF7	0.588082	0.588082	0.0343582	0.0186364	36	Q9UHF7	TRPS1	Zinc finger transcription factor Trps1	TRPS1_HUMAN	11	-33.4773	1.50325	MCF7-DSC1-GFP	MCF7-GFP	nuclear chromatin,nucleus,nucleoplasm,macromolecular complex	RNA polymerase II regulatory region sequence-specific DNA binding,RNA polymerase II transcription factor activity, sequence-specific DNA binding,transcriptional repressor activity, RNA polymerase II transcription regulatory region sequence-specific binding,transcription factor activity, sequence-specific DNA binding,protein binding,zinc ion binding,protein domain specific binding	negative regulation of transcription from RNA polymerase II promoter,skeletal system development,regulation of chondrocyte differentiation,protein heterooligomerization
MCF7-DSC1-GFP / MCF7-GFP	Q9BRJ6	Q9BRJ6	0.587951	0.587951	1.48995e-06	2.57799e-06	18	Q9BRJ6	C7orf50	Uncharacterized protein C7orf50	CG050_HUMAN	5	-33.4713	1.50311	MCF7-DSC1-GFP	MCF7-GFP		RNA binding,protein binding
MCF7-DSC1-GFP / MCF7-GFP	Q3B7T1	Q3B7T1	0.587025	0.587025	0.108054	0.0488706	3	Q3B7T1	EDRF1	Erythroid differentiation-related factor 1	EDRF1_HUMAN	1	-33.4286	1.50215	MCF7-DSC1-GFP	MCF7-GFP	cellular_component,nucleus		positive regulation of transcription, DNA-templated
MCF7-DSC1-GFP / MCF7-GFP	Q9NZ45	Q9NZ45	0.584026	0.584026	0.0119451	0.00758333	3	Q9NZ45	CISD1	CDGSH iron-sulfur domain-containing protein 1	CISD1_HUMAN	1	-33.2901	1.49903	MCF7-DSC1-GFP	MCF7-GFP	mitochondrion,integral component of membrane,cytoplasmic side of mitochondrial outer membrane	identical protein binding,metal ion binding,2 iron, 2 sulfur cluster binding	regulation of cellular respiration
MCF7-DSC1-GFP / MCF7-GFP	Q8TC07	Q8TC07	0.582256	0.582256	3.44364e-06	5.52208e-06	18	Q8TC07	TBC1D15	TBC1 domain family member 15	TBC15_HUMAN	6	-33.2082	1.49719	MCF7-DSC1-GFP	MCF7-GFP	extracellular region,cytoplasm	GTPase activator activity,protein binding,Rab GTPase binding	regulation of GTPase activity,regulation of cilium assembly,intracellular protein transport,activation of GTPase activity
MCF7-DSC1-GFP / MCF7-GFP	Q5T9C2	Q5T9C2	0.582092	0.582092	0.190843	0.078276	21	Q5T9C2	FAM102A	Protein FAM102A	F102A_HUMAN	7	-33.2006	1.49702	MCF7-DSC1-GFP	MCF7-GFP		protein binding
MCF7-DSC1-GFP / MCF7-GFP	P10636	P10636	0.580879	0.580879	0.0178902	0.0106902	3	P10636	MAPT	Microtubule-associated protein tau	TAU_HUMAN	1	-33.1444	1.49576	MCF7-DSC1-GFP	MCF7-GFP	extracellular region,cell,nucleus,cytoplasm,mitochondrion,cytosol,plasma membrane,microtubule cytoskeleton,nuclear speck,axon,dendrite,growth cone,axolemma,nuclear periphery,cytoplasmic ribonucleoprotein granule,somatodendritic compartment,neuronal cell body,dendritic spine,cell body,main axon,membrane raft,tubulin complex,glial cell projection,neurofibrillary tangle,axon cytoplasm,microtubule,me…	DNA binding,AT DNA binding,double-stranded DNA binding,single-stranded DNA binding,RNA binding,actin binding,protein binding,microtubule binding,SH3 domain binding,enzyme binding,protein kinase binding,protein binding, bridging,apolipoprotein binding,dynactin binding,phosphatidylinositol binding,identical protein binding,protein homodimerization activity,sequence-specific DNA binding,receptor ago…	microtubule cytoskeleton organization,microglial cell activation,internal protein amino acid acetylation,activation of cysteine-type endopeptidase activity involved in apoptotic process,cell-cell signaling,memory,response to lead ion,regulation of receptor activity,regulation of autophagy,negative regulation of gene expression,negative regulation of mitochondrial membrane potential,rRNA metabolic…
MCF7-DSC1-GFP / MCF7-GFP	P02768	P02768	0.577318	0.577318	2.08098e-13	1.16005e-12	90	P02768	ALB	Serum albumin	ALBU_HUMAN	22	-32.9791	1.49207	MCF7-DSC1-GFP	MCF7-GFP	extracellular region,extracellular space,nucleus,endoplasmic reticulum,endoplasmic reticulum lumen,Golgi apparatus,platelet alpha granule lumen,macromolecular complex,extracellular exosome,blood microparticle	DNA binding,fatty acid binding,copper ion binding,protein binding,drug binding,toxic substance binding,antioxidant activity,pyridoxal phosphate binding,identical protein binding,chaperone binding,Requires Ontology,oxygen binding	retina homeostasis,platelet degranulation,receptor-mediated endocytosis,cellular response to starvation,negative regulation of protein oligomerization,high-density lipoprotein particle remodeling,negative regulation of apoptotic process,negative regulation of programmed cell death,post-translational protein modification,cellular protein metabolic process,maintenance of mitochondrion location,cell…
MCF7-DSC1-GFP / MCF7-GFP	Q8WVC0	Q8WVC0	0.576134	0.576134	0.0031857	0.00239984	9	Q8WVC0	LEO1	RNA polymerase-associated protein LEO1	LEO1_HUMAN	3	-32.9241	1.49085	MCF7-DSC1-GFP	MCF7-GFP	fibrillar center,nucleoplasm,centrosome,Cdc73/Paf1 complex,nucleus	protein binding,RNA polymerase II C-terminal domain phosphoserine binding	endodermal cell fate commitment,transcription from RNA polymerase II promoter,transcription elongation from RNA polymerase II promoter,mRNA polyadenylation,histone monoubiquitination,Wnt signaling pathway,protein ubiquitination,stem cell population maintenance,positive regulation of mRNA 3'-end processing,positive regulation of transcription elongation from RNA polymerase II promoter,histone H2B …
MCF7-DSC1-GFP / MCF7-GFP	P24941	P24941	0.576006	0.576006	6.42082e-12	2.91864e-11	27	P24941	CDK2	Cyclin-dependent kinase 2	CDK2_HUMAN	9	-32.9181	1.49072	MCF7-DSC1-GFP	MCF7-GFP	cyclin-dependent protein kinase holoenzyme complex,chromosome, telomeric region,condensed chromosome,X chromosome,Y chromosome,nucleus,nucleoplasm,transcription factor complex,cytoplasm,endosome,centrosome,cytosol,Cajal body,cyclin A1-CDK2 complex,cyclin A2-CDK2 complex,cyclin E1-CDK2 complex,cyclin E2-CDK2 complex	magnesium ion binding,protein serine/threonine kinase activity,cyclin-dependent protein serine/threonine kinase activity,protein binding,ATP binding,protein domain specific binding,cyclin binding,cyclin-dependent protein kinase activity,histone kinase activity	G1/S transition of mitotic cell cycle,G2/M transition of mitotic cell cycle,negative regulation of transcription from RNA polymerase II promoter,DNA replication,DNA repair,protein phosphorylation,potassium ion transport,DNA damage response, signal transduction by p53 class mediator resulting in cell cycle arrest,centriole replication,Ras protein signal transduction,positive regulation of cell pro…
MCF7-DSC1-GFP / MCF7-GFP	Q9BUH6	Q9BUH6	0.57562	0.57562	1.22307e-05	1.72292e-05	9	Q9BUH6	PAXX	Protein PAXX	PAXX_HUMAN	3	-32.9002	1.49032	MCF7-DSC1-GFP	MCF7-GFP	nucleus,site of double-strand break,nonhomologous end joining complex,Ku70:Ku80 complex	protein binding,protein complex scaffold,protein homodimerization activity	double-strand break repair via nonhomologous end joining,cellular response to DNA damage stimulus,DNA ligation involved in DNA repair
MCF7-DSC1-GFP / MCF7-GFP	Q9UQE7	Q9UQE7	0.575033	0.575033	1.06983e-19	1.35542e-18	78	Q9UQE7	SMC3	Structural maintenance of chromosomes protein 3	SMC3_HUMAN	25	-32.8729	1.48971	MCF7-DSC1-GFP	MCF7-GFP	chromosome, centromeric region,chromatin,lateral element,basement membrane,nucleus,nucleoplasm,chromosome,cytosol,cohesin complex,nuclear matrix,meiotic cohesin complex,nuclear meiotic cohesin complex,mitotic spindle pole	chromatin binding,microtubule motor activity,protein binding,ATP binding,mediator complex binding,protein heterodimerization activity,beta-tubulin binding,dynein complex binding	mitotic cell cycle,regulation of DNA replication,DNA repair,sister chromatid cohesion,stem cell population maintenance,negative regulation of DNA endoreduplication,positive regulation by host of viral release from host cell,cell division,meiotic cell cycle,interaction with symbiont,regulation of mitotic spindle assembly
MCF7-DSC1-GFP / MCF7-GFP	O95994	O95994	0.574398	0.574398	2.03575e-14	1.30033e-13	33	O95994	AGR2	Anterior gradient protein 2 homolog	AGR2_HUMAN	7	-32.8434	1.48906	MCF7-DSC1-GFP	MCF7-GFP	extracellular space,endoplasmic reticulum	dystroglycan binding,epidermal growth factor receptor binding,protein binding,protein homodimerization activity	positive regulation of gene expression,positive regulation of cell-substrate adhesion,positive regulation of epidermal growth factor receptor signaling pathway,digestive tract morphogenesis,positive regulation of developmental growth,lung goblet cell differentiation,negative regulation of cell death,mucus secretion,positive regulation of protein localization to plasma membrane,positive regulation…
MCF7-DSC1-GFP / MCF7-GFP	Q9UHB6	Q9UHB6	0.573046	0.573046	0.211238	0.0851395	21	Q9UHB6	LIMA1	LIM domain and actin-binding protein 1	LIMA1_HUMAN	7	-32.7804	1.48766	MCF7-DSC1-GFP	MCF7-GFP	stress fiber,ruffle,cytosol,plasma membrane,focal adhesion,actin cytoskeleton,brush border membrane,cleavage furrow	actin monomer binding,protein binding,cadherin binding,metal ion binding,actin filament binding	cholesterol metabolic process,cell migration,intestinal cholesterol absorption,negative regulation of actin filament depolymerization,ruffle organization,cholesterol homeostasis,actin filament bundle assembly
MCF7-DSC1-GFP / MCF7-GFP	A0MZ66	A0MZ66	0.571776	0.571776	2.05424e-15	1.50318e-14	45	A0MZ66	SHTN1	Shootin-1	SHOT1_HUMAN	14	-32.7212	1.48635	MCF7-DSC1-GFP	MCF7-GFP	cytoplasm,microtubule,microtubule associated complex,microtubule cytoskeleton,lamellipodium,filopodium,axon,growth cone,cell leading edge,perikaryon,axonal growth cone,perinuclear region of cytoplasm	protein binding,kinesin binding,cadherin binding,actin filament binding	substrate-dependent cell migration, cell extension,Ras protein signal transduction,axonogenesis,Cdc42 protein signal transduction,netrin-activated signaling pathway,positive regulation of axon extension,neuron projection morphogenesis,cytoplasmic actin-based contraction involved in cell motility,endoplasmic reticulum polarization,actin filament bundle retrograde transport,regulation of establishm…
MCF7-DSC1-GFP / MCF7-GFP	P47929	P47929	0.570371	0.570371	0.748109	0.23447	9	P47929	LGALS7	Galectin-7	LEG7_HUMAN	3	-32.6557	1.48491	MCF7-DSC1-GFP	MCF7-GFP	extracellular space,nucleus,cytoplasm,extracellular exosome	carbohydrate binding	apoptotic process,heterophilic cell-cell adhesion via plasma membrane cell adhesion molecules
MCF7-DSC1-GFP / MCF7-GFP	Q8N806	Q8N806	0.568079	0.568079	0.000871778	0.000769282	6	Q8N806	UBR7	Putative E3 ubiquitin-protein ligase UBR7	UBR7_HUMAN	2	-32.5486	1.48255	MCF7-DSC1-GFP	MCF7-GFP	cytoplasm	molecular_function,zinc ion binding,ubiquitin protein ligase activity	biological_process,protein ubiquitination
MCF7-DSC1-GFP / MCF7-GFP	P52630	P52630	0.56783	0.56783	0.145972	0.062823	6	P52630	STAT2	Signal transducer and activator of transcription 2	STAT2_HUMAN	2	-32.5369	1.48229	MCF7-DSC1-GFP	MCF7-GFP	nucleoplasm,cytosol,plasma membrane	RNA polymerase II transcription factor activity, sequence-specific DNA binding,DNA binding,protein binding,identical protein binding,ubiquitin-like protein ligase binding	regulation of protein phosphorylation,regulation of transcription from RNA polymerase II promoter,JAK-STAT cascade,viral process,cytokine-mediated signaling pathway,defense response to virus,type I interferon signaling pathway,regulation of mitochondrial fission
MCF7-DSC1-GFP / MCF7-GFP	Q9Y5P4	Q9Y5P4	0.56764	0.56764	0.0358524	0.0193306	3	Q9Y5P4	COL4A3BP	Collagen type IV alpha-3-binding protein	C43BP_HUMAN	1	-32.528	1.4821	MCF7-DSC1-GFP	MCF7-GFP	nucleoplasm,mitochondrion,endoplasmic reticulum membrane,Golgi apparatus,cytosol,perinuclear region of cytoplasm,membrane	protein binding,kinase activity,ceramide binding,Requires Ontology,ceramide 1-phosphate transporter activity,lipid binding,ceramide 1-phosphate binding,phosphatidylinositol-4-phosphate binding	cell morphogenesis,in utero embryonic development,heart morphogenesis,ceramide metabolic process,muscle contraction,immune response,endoplasmic reticulum organization,signal transduction,cell proliferation,phosphorylation,sphingolipid biosynthetic process,response to endoplasmic reticulum stress,ER to Golgi ceramide transport,lipid homeostasis,mitochondrion morphogenesis,Requires Ontology,ceramid…
MCF7-DSC1-GFP / MCF7-GFP	Q9H8H3	Q9H8H3	0.565621	0.565621	0.00120589	0.00102248	9	Q9H8H3	METTL7A	Methyltransferase-like protein 7A	MET7A_HUMAN	3	-32.4335	1.48002	MCF7-DSC1-GFP	MCF7-GFP	extracellular region,endoplasmic reticulum,lipid particle,membrane,tertiary granule lumen	methyltransferase activity	methylation,neutrophil degranulation
MCF7-DSC1-GFP / MCF7-GFP	Q8TEM1	Q8TEM1	0.56036	0.56036	1.04039e-22	1.84918e-21	60	Q8TEM1	NUP210	Nuclear pore membrane glycoprotein 210	PO210_HUMAN	20	-32.1867	1.47464	MCF7-DSC1-GFP	MCF7-GFP	nuclear envelope,endoplasmic reticulum membrane,membrane,integral component of membrane,nuclear membrane,host cell,nuclear pore	protein dimerization activity	regulation of glycolytic process,mRNA export from nucleus,tRNA export from nucleus,viral process,protein sumoylation,viral transcription,regulation of gene silencing by miRNA,intracellular transport of virus,regulation of cellular response to heat
MCF7-DSC1-GFP / MCF7-GFP	O43768	O43768	0.558429	0.558429	2.69754e-06	4.41455e-06	21	O43768	ENSA	Alpha-endosulfine	ENSA_HUMAN	6	-32.0959	1.47266	MCF7-DSC1-GFP	MCF7-GFP	nucleoplasm,cytoplasm	receptor binding,protein binding,ion channel inhibitor activity,phosphatase inhibitor activity,potassium channel inhibitor activity,protein phosphatase regulator activity,protein phosphatase 2A binding,protein phosphatase inhibitor activity	G2/M transition of mitotic cell cycle,mitotic cell cycle,response to nutrient,negative regulation of phosphoprotein phosphatase activity,regulation of insulin secretion,cell division,negative regulation of protein dephosphorylation
MCF7-DSC1-GFP / MCF7-GFP	Q9UL03	Q9UL03	0.554025	0.554025	0.0400049	0.0211821	9	Q9UL03	INTS6	Integrator complex subunit 6	INT6_HUMAN	3	-31.8883	1.46818	MCF7-DSC1-GFP	MCF7-GFP	nucleus,nucleoplasm,actin cytoskeleton,integrator complex	transmembrane signaling receptor activity,protein binding	snRNA processing,snRNA transcription from RNA polymerase II promoter,snRNA 3'-end processing
MCF7-DSC1-GFP / MCF7-GFP	P39210	P39210	0.551115	0.551115	0.0257217	0.0145249	3	P39210	MPV17	Protein Mpv17	MPV17_HUMAN	1	-31.7507	1.46522	MCF7-DSC1-GFP	MCF7-GFP	mitochondrion,mitochondrial inner membrane,peroxisome,peroxisomal membrane,cytosol,integral component of membrane,cytoplasm	molecular_function	mitochondrial genome maintenance,protein targeting to peroxisome,glomerular basement membrane development,cellular response to reactive oxygen species,homeostatic process,inner ear development,regulation of reactive oxygen species metabolic process
MCF7-DSC1-GFP / MCF7-GFP	Q9NTJ3	Q9NTJ3	0.547512	0.547512	3.27246e-05	4.18929e-05	18	Q9NTJ3	SMC4	Structural maintenance of chromosomes protein 4	SMC4_HUMAN	6	-31.5801	1.46156	MCF7-DSC1-GFP	MCF7-GFP	condensin complex,nucleus,nucleoplasm,cytosol,nuclear speck	single-stranded DNA binding,protein binding,ATP binding,protein heterodimerization activity	mitotic sister chromatid segregation,mitotic chromosome condensation,meiotic chromosome condensation,meiotic chromosome segregation,cell division,kinetochore organization
MCF7-DSC1-GFP / MCF7-GFP	P32321	P32321	0.54684	0.54684	0.00117475	0.000998972	9	P32321	DCTD	Deoxycytidylate deaminase	DCTD_HUMAN	3	-31.5482	1.46088	MCF7-DSC1-GFP	MCF7-GFP	cytosol,cytoplasm	protein binding,zinc ion binding,identical protein binding,dCMP deaminase activity	pyrimidine nucleotide metabolic process,nucleobase-containing small molecule interconversion,dTMP biosynthetic process,dUMP biosynthetic process
MCF7-DSC1-GFP / MCF7-GFP	P22626	P22626	0.54447	0.54447	1.51737e-07	3.22067e-07	102	P22626	HNRNPA2B1	Heterogeneous nuclear ribonucleoproteins A2/B1	ROA2_HUMAN	18	-31.4357	1.45848	MCF7-DSC1-GFP	MCF7-GFP	chromosome, telomeric region,nucleus,nucleoplasm,spliceosomal complex,cytoplasm,Cajal body,membrane,nuclear matrix,extracellular exosome,catalytic step 2 spliceosome,ribonucleoprotein complex	RNA binding,mRNA 3'-UTR binding,protein binding,miRNA binding,single-stranded telomeric DNA binding,pre-mRNA intronic binding,G-rich strand telomeric DNA binding,N6-methyladenosine-containing RNA binding,mRNA binding	negative regulation of transcription from RNA polymerase II promoter,mRNA splicing, via spliceosome,mRNA processing,mRNA export from nucleus,RNA metabolic process,primary miRNA processing,interleukin-12-mediated signaling pathway,G-quadruplex DNA unwinding,negative regulation of mRNA splicing, via spliceosome,RNA transport,positive regulation of telomere maintenance via telomere lengthening,Requi…
MCF7-DSC1-GFP / MCF7-GFP	Q4G176	Q4G176	0.543963	0.543963	0.0644781	0.03167	6	Q4G176	ACSF3	Malonate--CoA ligase ACSF3, mitochondrial	ACSF3_HUMAN	2	-31.4116	1.45797	MCF7-DSC1-GFP	MCF7-GFP	mitochondrion,mitochondrial matrix	ATP binding,acid-thiol ligase activity,very long-chain fatty acid-CoA ligase activity,malonyl-CoA synthetase activity	fatty acid metabolic process,fatty acid biosynthetic process,long-chain fatty-acyl-CoA biosynthetic process,malonate catabolic process
MCF7-DSC1-GFP / MCF7-GFP	P08697	P08697	0.543133	0.543133	0.00298359	0.00226512	6	P08697	SERPINF2	Alpha-2-antiplasmin	A2AP_HUMAN	2	-31.3721	1.45713	MCF7-DSC1-GFP	MCF7-GFP	extracellular region,fibrinogen complex,extracellular space,cell surface,platelet alpha granule lumen,Requires Ontology,extracellular exosome,blood microparticle	protease binding,endopeptidase inhibitor activity,serine-type endopeptidase inhibitor activity,protein binding,protein homodimerization activity	regulation of blood vessel size by renin-angiotensin,platelet degranulation,acute-phase response,response to organic substance,negative regulation of plasminogen activation,collagen fibril organization,positive regulation of collagen biosynthetic process,fibrinolysis,positive regulation of cell differentiation,positive regulation of transcription from RNA polymerase II promoter,positive regulatio…
MCF7-DSC1-GFP / MCF7-GFP	P36405	P36405	0.5421	0.5421	0.00116795	0.000994151	27	P36405	ARL3	ADP-ribosylation factor-like protein 3	ARL3_HUMAN	8	-31.3229	1.45609	MCF7-DSC1-GFP	MCF7-GFP	Golgi membrane,nucleus,Golgi apparatus,centrosome,spindle microtubule,cytoplasmic microtubule,cilium,midbody,photoreceptor connecting cilium,extracellular exosome,microtubule cytoskeleton	magnesium ion binding,GTPase activity,protein binding,GTP binding,microtubule binding,GDP binding,GTPase activating protein binding	mitotic cytokinesis,kidney development,post-Golgi vesicle-mediated transport,Golgi to plasma membrane transport,smoothened signaling pathway,small GTPase mediated signal transduction,intraciliary transport,photoreceptor cell development,cilium morphogenesis,protein localization to cilium,protein localization to ciliary membrane
MCF7-DSC1-GFP / MCF7-GFP	P23142	P23142	0.541141	0.541141	0.113113	0.0507173	3	P23142	FBLN1	Fibulin-1	FBLN1_HUMAN	1	-31.2773	1.45512	MCF7-DSC1-GFP	MCF7-GFP	extracellular region,basement membrane,extracellular space,extracellular matrix,Requires Ontology,extracellular exosome,elastic fiber	fibronectin binding,extracellular matrix structural constituent,calcium ion binding,protein C-terminus binding,peptidase activator activity,identical protein binding,macromolecular complex binding,fibrinogen binding	negative regulation of protein phosphorylation,negative regulation of cell adhesion,embryo implantation,positive regulation of peptidase activity,viral process,extracellular matrix organization,negative regulation of ERK1 and ERK2 cascade,blood coagulation, fibrin clot formation,negative regulation of substrate adhesion-dependent cell spreading,negative regulation of cell motility,negative regula…
MCF7-DSC1-GFP / MCF7-GFP	Q02447	Q02447	0.540137	0.540137	0.0295996	0.0163798	3	Q02447	SP3	Transcription factor Sp3	SP3_HUMAN	1	-31.2295	1.45411	MCF7-DSC1-GFP	MCF7-GFP	nucleus,nucleoplasm,PML body,transcriptional repressor complex,protein-DNA complex	RNA polymerase II regulatory region sequence-specific DNA binding,RNA polymerase II core promoter proximal region sequence-specific DNA binding,RNA polymerase II transcription factor activity, sequence-specific DNA binding,core promoter proximal region sequence-specific DNA binding,transcriptional repressor activity, RNA polymerase II transcription regulatory region sequence-specific binding,chro…	negative regulation of transcription from RNA polymerase II promoter,ossification,natural killer cell differentiation,trophectodermal cell differentiation,liver development,embryonic placenta development,regulation of transcription, DNA-templated,B cell differentiation,T cell differentiation,megakaryocyte differentiation,monocyte differentiation,lung development,granulocyte differentiation,enucle…
MCF7-DSC1-GFP / MCF7-GFP	Q9Y606	Q9Y606	0.539488	0.539488	0.187626	0.0772008	24	Q9Y606	PUS1	tRNA pseudouridine synthase A	TRUA_HUMAN	8	-31.1985	1.45346	MCF7-DSC1-GFP	MCF7-GFP	nucleus,mitochondrion,mitochondrial matrix	tRNA binding,steroid receptor RNA activator RNA binding,RNA binding,pseudouridine synthase activity,Requires Ontology	mitochondrial tRNA pseudouridine synthesis,tRNA pseudouridine synthesis,mRNA pseudouridine synthesis
MCF7-DSC1-GFP / MCF7-GFP	Q13867	Q13867	0.538116	0.538116	0.00106611	0.000917527	21	Q13867	BLMH	Bleomycin hydrolase	BLMH_HUMAN	7	-31.133	1.45207	MCF7-DSC1-GFP	MCF7-GFP	nucleus,cytosol,extracellular exosome,cytoplasm	carboxypeptidase activity,cysteine-type endopeptidase activity,protein binding,identical protein binding,aminopeptidase activity,cysteine-type peptidase activity	protein polyubiquitination,proteolysis,response to drug,homocysteine catabolic process,response to toxic substance
MCF7-DSC1-GFP / MCF7-GFP	Q8TE73	Q8TE73	0.536497	0.536497	0.20355	0.0826273	3	Q8TE73	DNAH5	Dynein heavy chain 5, axonemal	DYH5_HUMAN	1	-31.0557	1.45045	MCF7-DSC1-GFP	MCF7-GFP	microtubule,axoneme,outer dynein arm,9+2 motile cilium,dynein complex	ATP binding,dynein light chain binding,ATP-dependent microtubule motor activity, minus-end-directed,dynein intermediate chain binding,dynein light intermediate chain binding	cilium movement,determination of left/right symmetry,heart development,lateral ventricle development,flagellated sperm motility,outer dynein arm assembly,cilium morphogenesis,microtubule-based movement
MCF7-DSC1-GFP / MCF7-GFP	Q9Y2U8	Q9Y2U8	0.534257	0.534257	1.08725e-06	1.93246e-06	12	Q9Y2U8	LEMD3	Inner nuclear membrane protein Man1	MAN1_HUMAN	4	-30.9486	1.4482	MCF7-DSC1-GFP	MCF7-GFP	nuclear inner membrane,membrane,integral component of membrane,nuclear membrane,integral component of nuclear inner membrane	DNA binding,protein binding	angiogenesis,negative regulation of transforming growth factor beta receptor signaling pathway,negative regulation of BMP signaling pathway,negative regulation of activin receptor signaling pathway,regulation of intracellular signal transduction,nuclear envelope organization
MCF7-DSC1-GFP / MCF7-GFP	Q6UWP7	Q6UWP7	0.533335	0.533335	2.78238e-05	3.61857e-05	9	Q6UWP7	LCLAT1	Lysocardiolipin acyltransferase 1	LCLT1_HUMAN	3	-30.9044	1.44727	MCF7-DSC1-GFP	MCF7-GFP	endoplasmic reticulum,endoplasmic reticulum membrane,cytosol,membrane,integral component of membrane	1-acylglycerol-3-phosphate O-acyltransferase activity,protein binding,O-acyltransferase activity,transferase activity, transferring acyl groups	phosphatidic acid biosynthetic process,multicellular organism development,CDP-diacylglycerol biosynthetic process,cardiolipin acyl-chain remodeling,phosphatidylinositol acyl-chain remodeling,phospholipid metabolic process
MCF7-DSC1-GFP / MCF7-GFP	Q9NRV9	Q9NRV9	0.532627	0.532627	1.34325e-10	4.82474e-10	30	Q9NRV9	HEBP1	Heme-binding protein 1	HEBP1_HUMAN	7	-30.8705	1.44656	MCF7-DSC1-GFP	MCF7-GFP	extracellular region,cytoplasm,extracellular exosome	heme binding	G-protein coupled receptor signaling pathway,circadian rhythm
MCF7-DSC1-GFP / MCF7-GFP	P06493	P06493	0.53128	0.53128	1.17919e-07	2.54694e-07	18	P06493	CDK1	Cyclin-dependent kinase 1	CDK1_HUMAN	6	-30.8059	1.44521	MCF7-DSC1-GFP	MCF7-GFP	cyclin-dependent protein kinase holoenzyme complex,nuclear chromosome, telomeric region,nucleus,nucleoplasm,mitochondrion,endoplasmic reticulum membrane,centrosome,cytosol,spindle microtubule,membrane,midbody,extracellular exosome,mitotic spindle,cyclin B1-CDK1 complex,mitochondrial matrix,cytoplasm	virus receptor activity,chromatin binding,protein kinase activity,protein serine/threonine kinase activity,cyclin-dependent protein serine/threonine kinase activity,protein binding,ATP binding,RNA polymerase II carboxy-terminal domain kinase activity,cyclin binding,Hsp70 protein binding,histone kinase activity,cyclin-dependent protein kinase activity	G2/M transition of mitotic cell cycle,activation of MAPK activity,microtubule cytoskeleton organization,DNA replication,DNA repair,transcription initiation from RNA polymerase II promoter,protein phosphorylation,apoptotic process,DNA damage response, signal transduction by p53 class mediator resulting in cell cycle arrest,mitotic nuclear envelope disassembly,mitotic G2 DNA damage checkpoint,centr…
MCF7-DSC1-GFP / MCF7-GFP	G2XKQ0;P63165	G2XKQ0;P63165	0.528679	0.528679	2.23483e-06	3.73202e-06	9	G2XKQ0;P63165	SUMO1P1;SUMO1	Small ubiquitin-related modifier 5;Small ubiquitin-related modifier 1	SUMO5_HUMAN;SUMO1_HUMAN	2	-30.6811	1.44261	MCF7-DSC1-GFP	MCF7-GFP	nucleus;heterochromatin,fibrillar center,XY body,nucleus,nuclear envelope,nuclear pore,nucleoplasm,nucleolus,cytosol,plasma membrane,nuclear body,PML body,nuclear speck,dendrite,SUMO activating enzyme complex,nuclear membrane,synapse,nuclear stress granule,voltage-gated potassium channel complex	protein binding,transcription factor binding,identical protein binding;transcription corepressor binding,RNA binding,protein binding,protein C-terminus binding,transcription factor binding,potassium channel regulator activity,enzyme binding,protein binding, bridging,ubiquitin protein ligase binding,glucocorticoid receptor binding,small protein activating enzyme binding,protein tag,ubiquitin-like …	protein sumoylation,PML body organization;negative regulation of transcription from RNA polymerase II promoter,DNA repair,double-strand break repair via nonhomologous end joining,viral process,protein sumoylation,PML body organization,positive regulation of protein complex assembly,positive regulation of proteasomal ubiquitin-dependent protein catabolic process,regulation of protein localization,…
MCF7-DSC1-GFP / MCF7-GFP	Q96DG6	Q96DG6	0.527964	0.527964	8.17315e-10	2.60623e-09	39	Q96DG6	CMBL	Carboxymethylenebutenolidase homolog	CMBL_HUMAN	11	-30.6467	1.44189	MCF7-DSC1-GFP	MCF7-GFP	cytosol,extracellular exosome	hydrolase activity	xenobiotic metabolic process
MCF7-DSC1-GFP / MCF7-GFP	Q13277	Q13277	0.524518	0.524518	0.0217154	0.0126085	6	Q13277	STX3	Syntaxin-3	STX3_HUMAN	2	-30.4809	1.43845	MCF7-DSC1-GFP	MCF7-GFP	vacuole,plasma membrane,cell-cell junction,apical plasma membrane,lamellipodium,dendrite,growth cone,SNARE complex,melanosome,specific granule,azurophil granule,zymogen granule membrane,neuron projection,extracellular exosome,Requires Ontology,glutamatergic synapse,presynaptic membrane,presynaptic active zone membrane,synaptic vesicle,integral component of membrane,endomembrane system,postsynapse	protein binding,arachidonic acid binding,SNAP receptor activity,SNARE binding	positive regulation of cell proliferation,synaptic vesicle docking,cytokine-mediated signaling pathway,neuron projection development,positive regulation of cell adhesion,positive regulation of chemotaxis,long-term synaptic potentiation,positive regulation of protein localization to plasma membrane,positive regulation of protein localization to cell surface,synaptic vesicle fusion to presynaptic a…
MCF7-DSC1-GFP / MCF7-GFP	Q8NBU5	Q8NBU5	0.523856	0.523856	5.53467e-06	8.47055e-06	18	Q8NBU5	ATAD1	ATPase family AAA domain-containing protein 1	ATAD1_HUMAN	5	-30.449	1.43779	MCF7-DSC1-GFP	MCF7-GFP	peroxisomal membrane,membrane,cell junction,postsynaptic membrane,glutamatergic synapse	ATP binding,ATPase activity	positive regulation of receptor internalization,learning,memory,negative regulation of synaptic transmission, glutamatergic,Requires Ontology
MCF7-DSC1-GFP / MCF7-GFP	P51965	P51965	0.52366	0.52366	0.0293381	0.0162542	9	P51965	UBE2E1	Ubiquitin-conjugating enzyme E2 E1	UB2E1_HUMAN	3	-30.4395	1.4376	MCF7-DSC1-GFP	MCF7-GFP	ubiquitin ligase complex,nucleus,nucleoplasm,cytosol	ubiquitin-protein transferase activity,protein binding,ATP binding,ISG15 transferase activity,ubiquitin conjugating enzyme activity	protein polyubiquitination,ubiquitin-dependent protein catabolic process,histone monoubiquitination,protein ubiquitination,anaphase-promoting complex-dependent catabolic process,ISG15-protein conjugation,histone H2B ubiquitination,protein K48-linked ubiquitination,regulation of mitotic cell cycle phase transition
MCF7-DSC1-GFP / MCF7-GFP	P04259	P04259	0.523514	0.523514	0.426599	0.150573	3	P04259	KRT6B	Keratin, type II cytoskeletal 6B	K2C6B_HUMAN	1	-30.4325	1.43745	MCF7-DSC1-GFP	MCF7-GFP	cytosol,keratin filament,extracellular exosome	structural constituent of cytoskeleton,protein binding	cytoskeleton organization,ectoderm development,keratinization,cornification
MCF7-DSC1-GFP / MCF7-GFP	O43592	O43592	0.52263	0.52263	2.69016e-24	5.63005e-23	87	O43592	XPOT	Exportin-T	XPOT_HUMAN	26	-30.3898	1.43657	MCF7-DSC1-GFP	MCF7-GFP	nucleoplasm,cytoplasm,cytosol,nuclear pore,nuclear matrix	tRNA binding,Ran GTPase binding	tRNA export from nucleus,tRNA re-export from nucleus
MCF7-DSC1-GFP / MCF7-GFP	O15069	O15069	0.522398	0.522398	0.321492	0.119951	3	O15069	NACAD	NAC-alpha domain-containing protein 1	NACAD_HUMAN	1	-30.3786	1.43634	MCF7-DSC1-GFP	MCF7-GFP	nucleus,nascent polypeptide-associated complex		protein transport
MCF7-DSC1-GFP / MCF7-GFP	Q8TB22	Q8TB22	0.522377	0.522377	0.127467	0.0560869	6	Q8TB22	SPATA20	Spermatogenesis-associated protein 20	SPT20_HUMAN	2	-30.3776	1.43632	MCF7-DSC1-GFP	MCF7-GFP	extracellular region	catalytic activity	multicellular organism development,spermatogenesis,cell differentiation
MCF7-DSC1-GFP / MCF7-GFP	Q9H2G2	Q9H2G2	0.521208	0.521208	1.40349e-06	2.44148e-06	27	Q9H2G2	SLK	STE20-like serine/threonine-protein kinase	SLK_HUMAN	9	-30.3212	1.43516	MCF7-DSC1-GFP	MCF7-GFP	cytoplasm,cell leading edge,perinuclear region of cytoplasm,extracellular exosome	protein serine/threonine kinase activity,protein binding,ATP binding,identical protein binding,protein homodimerization activity,cadherin binding	apoptotic process,regulation of cell migration,cytoplasmic microtubule organization,regulation of apoptotic process,protein autophosphorylation,regulation of focal adhesion assembly,stress-activated protein kinase signaling cascade,activation of protein kinase activity,signal transduction by protein phosphorylation
MCF7-DSC1-GFP / MCF7-GFP	P40939	P40939	0.520258	0.520258	9.97701e-35	5.18466e-33	138	P40939	HADHA	Trifunctional enzyme subunit alpha, mitochondrial	ECHA_HUMAN	33	-30.2753	1.43421	MCF7-DSC1-GFP	MCF7-GFP	mitochondrion,mitochondrial inner membrane,mitochondrial nucleoid,mitochondrial fatty acid beta-oxidation multienzyme complex	fatty-acyl-CoA binding,3-hydroxyacyl-CoA dehydrogenase activity,acetyl-CoA C-acetyltransferase activity,protein binding,long-chain-enoyl-CoA hydratase activity,macromolecular complex binding,NAD binding,long-chain-3-hydroxyacyl-CoA dehydrogenase activity,enoyl-CoA hydratase activity	fatty acid beta-oxidation,response to insulin,cardiolipin acyl-chain remodeling,response to drug
MCF7-DSC1-GFP / MCF7-GFP	P49643	P49643	0.519819	0.519819	0.0311139	0.0170898	3	P49643	PRIM2	DNA primase large subunit	PRI2_HUMAN	1	-30.2541	1.43378	MCF7-DSC1-GFP	MCF7-GFP	nucleoplasm,alpha DNA polymerase:primase complex	metal ion binding,4 iron, 4 sulfur cluster binding,single-stranded DNA binding,DNA primase activity	G1/S transition of mitotic cell cycle,DNA replication, synthesis of RNA primer,DNA replication initiation,telomere maintenance via semi-conservative replication
MCF7-DSC1-GFP / MCF7-GFP	P11388	P11388	0.517924	0.517924	0.0572314	0.0286297	3	P11388	TOP2A	DNA topoisomerase 2-alpha	TOP2A_HUMAN	1	-30.1624	1.43189	MCF7-DSC1-GFP	MCF7-GFP	condensed chromosome,nucleus,nucleoplasm,nucleolus,DNA topoisomerase complex (ATP-hydrolyzing),viral integration complex,macromolecular complex,ribonucleoprotein complex,nuclear chromosome,centriole	magnesium ion binding,DNA binding,chromatin binding,RNA binding,DNA topoisomerase type II (ATP-hydrolyzing) activity,protein kinase C binding,protein binding,ATP binding,protein C-terminus binding,DNA-dependent ATPase activity,drug binding,DNA binding, bending,enzyme binding,protein homodimerization activity,histone deacetylase binding,ubiquitin binding,protein heterodimerization activity	hematopoietic progenitor cell differentiation,DNA topological change,DNA ligation,cellular response to DNA damage stimulus,chromosome segregation,female meiotic division,apoptotic chromosome condensation,embryonic cleavage,regulation of circadian rhythm,positive regulation of apoptotic process,positive regulation of single stranded viral RNA replication via double stranded DNA intermediate,positi…
MCF7-DSC1-GFP / MCF7-GFP	P48735	P48735	0.517122	0.517122	4.43412e-28	1.26465e-26	108	P48735	IDH2	Isocitrate dehydrogenase [NADP], mitochondrial	IDHP_HUMAN	24	-30.1236	1.4311	MCF7-DSC1-GFP	MCF7-GFP	mitochondrion,mitochondrial matrix,peroxisome,cytosol,extracellular exosome	magnesium ion binding,isocitrate dehydrogenase (NADP+) activity,NAD binding,protein homodimerization activity	carbohydrate metabolic process,glyoxylate cycle,tricarboxylic acid cycle,isocitrate metabolic process,2-oxoglutarate metabolic process,NADP biosynthetic process,negative regulation of glial cell proliferation,negative regulation of glial cell migration,negative regulation of matrix metallopeptidase secretion,NADP metabolic process
MCF7-DSC1-GFP / MCF7-GFP	Q7Z7K0	Q7Z7K0	0.516376	0.516376	0.0481874	0.0247786	3	Q7Z7K0	CMC1	COX assembly mitochondrial protein homolog	COXM1_HUMAN	1	-30.0874	1.43036	MCF7-DSC1-GFP	MCF7-GFP	mitochondrion	metal ion binding
MCF7-DSC1-GFP / MCF7-GFP	P20700	P20700	0.515832	0.515832	4.31827e-28	1.23737e-26	132	P20700	LMNB1	Lamin-B1	LMNB1_HUMAN	31	-30.061	1.42982	MCF7-DSC1-GFP	MCF7-GFP	nucleus,nuclear envelope,nuclear inner membrane,lamin filament,nucleoplasm,membrane,nuclear matrix,nuclear membrane	structural molecule activity,protein binding,phospholipase binding,sequence-specific double-stranded DNA binding	interleukin-12-mediated signaling pathway
MCF7-DSC1-GFP / MCF7-GFP	O43837	O43837	0.515692	0.515692	2.11134e-19	2.5688e-18	45	O43837	IDH3B	Isocitrate dehydrogenase [NAD] subunit beta, mitochondrial	IDH3B_HUMAN	13	-30.0543	1.42968	MCF7-DSC1-GFP	MCF7-GFP	nucleus,mitochondrion,mitochondrial matrix	magnesium ion binding,isocitrate dehydrogenase (NAD+) activity,electron carrier activity,NAD binding	tricarboxylic acid cycle,isocitrate metabolic process,electron transport chain
MCF7-DSC1-GFP / MCF7-GFP	O75629	O75629	0.514987	0.514987	0.023926	0.0136644	3	O75629	CREG1	Protein CREG1	CREG1_HUMAN	1	-30.0201	1.42898	MCF7-DSC1-GFP	MCF7-GFP	extracellular region,extracellular space,transcription factor complex,azurophil granule lumen,extracellular exosome	transcription corepressor activity,transcription factor binding,cofactor binding	regulation of transcription from RNA polymerase II promoter,multicellular organism development,regulation of growth,neutrophil degranulation,negative regulation of nucleic acid-templated transcription
MCF7-DSC1-GFP / MCF7-GFP	Q6DN03;Q6DRA6	Q6DN03;Q6DRA6	0.513838	0.513838	0.00533072	0.00377111	15	Q6DN03;Q6DRA6	HIST2H2BC;HIST2H2BD	Putative histone H2B type 2-C;Putative histone H2B type 2-D	H2B2C_HUMAN;H2B2D_HUMAN	3	-29.9643	1.42784	MCF7-DSC1-GFP	MCF7-GFP	nucleosome,nucleus;nucleosome,nucleus	protein heterodimerization activity,DNA binding;protein heterodimerization activity,DNA binding	nucleosome assembly;nucleosome assembly
MCF7-DSC1-GFP / MCF7-GFP	P51553	P51553	0.512945	0.512945	2.86929e-08	6.97916e-08	36	P51553	IDH3G	Isocitrate dehydrogenase [NAD] subunit gamma, mitochondrial	IDH3G_HUMAN	9	-29.921	1.42696	MCF7-DSC1-GFP	MCF7-GFP	nucleoplasm,nucleolus,mitochondrion,mitochondrial matrix	magnesium ion binding,isocitrate dehydrogenase (NAD+) activity,ATP binding,NAD binding	carbohydrate metabolic process,tricarboxylic acid cycle,isocitrate metabolic process
MCF7-DSC1-GFP / MCF7-GFP	Q9BRX5	Q9BRX5	0.512008	0.512008	0.180397	0.0747278	3	Q9BRX5	GINS3	DNA replication complex GINS protein PSF3	PSF3_HUMAN	1	-29.8754	1.42603	MCF7-DSC1-GFP	MCF7-GFP	nucleoplasm	protein binding	DNA strand elongation involved in DNA replication
MCF7-DSC1-GFP / MCF7-GFP	P27144	P27144	0.511062	0.511062	1.10389e-13	6.38592e-13	21	P27144	AK4	Adenylate kinase 4, mitochondrial	KAD4_HUMAN	6	-29.8294	1.4251	MCF7-DSC1-GFP	MCF7-GFP	mitochondrion,mitochondrial matrix	adenylate kinase activity,nucleoside diphosphate kinase activity,ATP binding,GTP binding,nucleoside triphosphate adenylate kinase activity,nucleoside phosphate kinase activity	liver development,nucleoside diphosphate phosphorylation,ADP biosynthetic process,brain development,nucleoside triphosphate biosynthetic process,nucleobase-containing small molecule interconversion,response to drug,AMP metabolic process,ATP metabolic process,GTP metabolic process,nucleoside monophosphate phosphorylation
MCF7-DSC1-GFP / MCF7-GFP	Q96KC8	Q96KC8	0.50917	0.50917	9.45719e-05	0.000108436	27	Q96KC8	DNAJC1	DnaJ homolog subfamily C member 1	DNJC1_HUMAN	9	-29.7374	1.42323	MCF7-DSC1-GFP	MCF7-GFP	endoplasmic reticulum,endoplasmic reticulum membrane,plasma membrane,membrane,integral component of membrane,nuclear membrane	RNA polymerase II transcription factor activity, sequence-specific DNA binding,ATPase activator activity,DNA binding,protein binding,chaperone binding	regulation of transcription from RNA polymerase II promoter,regulation of translation,protein folding,positive regulation of ATPase activity,negative regulation of proteolysis,regulation of protein secretion
MCF7-DSC1-GFP / MCF7-GFP	P16455	P16455	0.508128	0.508128	7.82606e-08	1.75464e-07	15	P16455	MGMT	Methylated-DNA--protein-cysteine methyltransferase	MGMT_HUMAN	4	-29.6866	1.4222	MCF7-DSC1-GFP	MCF7-GFP	nucleoplasm,membrane,nucleus	DNA binding,calcium ion binding,methyltransferase activity,DNA-methyltransferase activity,methylated-DNA-[protein]-cysteine S-methyltransferase activity	DNA ligation,DNA methylation,DNA dealkylation involved in DNA repair,cellular response to oxidative stress,negative regulation of apoptotic process,regulation of cysteine-type endopeptidase activity involved in apoptotic process,response to ethanol,response to folic acid,mammary gland epithelial cell differentiation,cellular response to organic cyclic compound,cellular response to ionizing radiat…
MCF7-DSC1-GFP / MCF7-GFP	Q6NTF9	Q6NTF9	0.505716	0.505716	0.0523269	0.0265312	3	Q6NTF9	RHBDD2	Rhomboid domain-containing protein 2	RHBD2_HUMAN	1	-29.5689	1.41983	MCF7-DSC1-GFP	MCF7-GFP	Golgi membrane,nucleus,nucleoplasm,Golgi apparatus,integral component of membrane,perinuclear region of cytoplasm	serine-type endopeptidase activity	proteolysis
MCF7-DSC1-GFP / MCF7-GFP	P19823	P19823	0.503369	0.503369	0.0115995	0.00739224	15	P19823	ITIH2	Inter-alpha-trypsin inhibitor heavy chain H2	ITIH2_HUMAN	5	-29.4542	1.41752	MCF7-DSC1-GFP	MCF7-GFP	extracellular region,endoplasmic reticulum lumen,Requires Ontology,extracellular exosome,blood microparticle	endopeptidase inhibitor activity,serine-type endopeptidase inhibitor activity	negative regulation of endopeptidase activity,hyaluronan metabolic process,post-translational protein modification,cellular protein metabolic process
MCF7-DSC1-GFP / MCF7-GFP	P55084	P55084	0.501611	0.501611	2.68596e-18	2.88447e-17	81	P55084	HADHB	Trifunctional enzyme subunit beta, mitochondrial	ECHB_HUMAN	23	-29.3682	1.41579	MCF7-DSC1-GFP	MCF7-GFP	mitochondrion,mitochondrial envelope,mitochondrial outer membrane,mitochondrial inner membrane,endoplasmic reticulum,mitochondrial nucleoid	RNA binding,3-hydroxyacyl-CoA dehydrogenase activity,protein binding,long-chain-3-hydroxyacyl-CoA dehydrogenase activity,acetyl-CoA C-acyltransferase activity,long-chain-enoyl-CoA hydratase activity,enoyl-CoA hydratase activity	fatty acid beta-oxidation,cardiolipin acyl-chain remodeling
MCF7-DSC1-GFP / MCF7-GFP	Q14344	Q14344	0.500635	0.500635	2.0057e-20	2.75761e-19	42	Q14344	GNA13	Guanine nucleotide-binding protein subunit alpha-13	GNA13_HUMAN	12	-29.3204	1.41484	MCF7-DSC1-GFP	MCF7-GFP	nucleus,cytosol,plasma membrane,focal adhesion,membrane,melanosome,extracellular exosome,heterotrimeric G-protein complex,brush border membrane	protein binding,GTP binding,metal ion binding,G-protein coupled receptor binding,D5 dopamine receptor binding,GTPase activity,G-protein beta/gamma-subunit complex binding	patterning of blood vessels,in utero embryonic development,signal transduction,G-protein coupled receptor signaling pathway,adenylate cyclase-modulating G-protein coupled receptor signaling pathway,positive regulation of cytosolic calcium ion concentration,regulation of cell shape,cell differentiation,platelet activation,regulation of cell migration,positive regulation of apoptotic process,regula…
MCF7-DSC1-GFP / MCF7-GFP	Q8N5K1	Q8N5K1	0.500112	0.500112	9.86462e-05	0.000112581	21	Q8N5K1	CISD2	CDGSH iron-sulfur domain-containing protein 2	CISD2_HUMAN	6	-29.2948	1.41432	MCF7-DSC1-GFP	MCF7-GFP	mitochondrial outer membrane,endoplasmic reticulum,endoplasmic reticulum membrane,membrane,integral component of membrane,macromolecular complex,perinuclear endoplasmic reticulum	RNA binding,protein binding,protein homodimerization activity,metal ion binding,2 iron, 2 sulfur cluster binding	mitophagy,multicellular organism aging,regulation of autophagy
MCF7-DSC1-GFP / MCF7-GFP	Q96AB3	Q96AB3	0.5	0.5	9.48367e-07	1.71343e-06	15	Q96AB3	ISOC2	Isochorismatase domain-containing protein 2	ISOC2_HUMAN	4	-29.2893	1.41421	MCF7-DSC1-GFP	MCF7-GFP	nucleus,cytoplasm	catalytic activity,protein binding	protein destabilization
MCF7-DSC1-GFP / MCF7-GFP	Q9GZZ9	Q9GZZ9	0.498093	0.498093	0.0249191	0.0141348	12	Q9GZZ9	UBA5	Ubiquitin-like modifier-activating enzyme 5	UBA5_HUMAN	4	-29.1958	1.41235	MCF7-DSC1-GFP	MCF7-GFP	nucleus,cytoplasm,Golgi apparatus,cytosol,intracellular membrane-bounded organelle	protein binding,ATP binding,metal ion binding,UFM1 activating enzyme activity	regulation of intracellular estrogen receptor signaling pathway,response to endoplasmic reticulum stress,neuromuscular process,protein ufmylation,protein K69-linked ufmylation,protein modification by small protein conjugation
MCF7-DSC1-GFP / MCF7-GFP	P17174	P17174	0.497468	0.497468	9.91818e-19	1.11798e-17	66	P17174	GOT1	Aspartate aminotransferase, cytoplasmic	AATC_HUMAN	19	-29.1651	1.41173	MCF7-DSC1-GFP	MCF7-GFP	nucleus,nucleoplasm,cytoplasm,lysosome,cytosol,axon terminus,extracellular exosome	L-aspartate:2-oxoglutarate aminotransferase activity,phosphatidylserine decarboxylase activity,pyridoxal phosphate binding,carboxylic acid binding,L-cysteine:2-oxoglutarate aminotransferase activity	gluconeogenesis,2-oxoglutarate metabolic process,oxaloacetate metabolic process,glycerol biosynthetic process,aspartate metabolic process,aspartate catabolic process,glutamate metabolic process,Notch signaling pathway,cellular amino acid biosynthetic process,response to carbohydrate,glutamate catabolic process to aspartate,glutamate catabolic process to 2-oxoglutarate,positive regulation of trans…
MCF7-DSC1-GFP / MCF7-GFP	P02656	P02656	0.497148	0.497148	0.136517	0.059379	6	P02656	APOC3	Apolipoprotein C-III	APOC3_HUMAN	1	-29.1494	1.41142	MCF7-DSC1-GFP	MCF7-GFP	extracellular region,extracellular space,early endosome,very-low-density lipoprotein particle,intermediate-density lipoprotein particle,spherical high-density lipoprotein particle,chylomicron,Requires Ontology,extracellular exosome	phospholipid binding,cholesterol binding,enzyme regulator activity,lipase inhibitor activity,high-density lipoprotein particle receptor binding	retinoid metabolic process,triglyceride metabolic process,G-protein coupled receptor signaling pathway,negative regulation of triglyceride catabolic process,negative regulation of very-low-density lipoprotein particle remodeling,negative regulation of very-low-density lipoprotein particle clearance,negative regulation of high-density lipoprotein particle clearance,negative regulation of low-densi…
MCF7-DSC1-GFP / MCF7-GFP	Q8N5M1	Q8N5M1	0.496484	0.496484	0.00592857	0.00412879	12	Q8N5M1	ATPAF2	ATP synthase mitochondrial F1 complex assembly factor 2	ATPF2_HUMAN	4	-29.1168	1.41077	MCF7-DSC1-GFP	MCF7-GFP	mitochondrion,cytosol,nuclear speck	protein binding	proton-transporting ATP synthase complex assembly
MCF7-DSC1-GFP / MCF7-GFP	P39880	P39880	0.495496	0.495496	0.0303671	0.0167441	6	P39880	CUX1	Homeobox protein cut-like 1	CUX1_HUMAN	2	-29.0682	1.40981	MCF7-DSC1-GFP	MCF7-GFP	nucleus,nucleoplasm,Golgi apparatus,cytosol,Golgi membrane	RNA polymerase II regulatory region sequence-specific DNA binding,protein binding, bridging,sequence-specific DNA binding	retrograde transport, vesicle recycling within Golgi,regulation of transcription from RNA polymerase II promoter,multicellular organism development,positive regulation of dendrite morphogenesis,negative regulation of transcription from RNA polymerase II promoter,Golgi vesicle transport
MCF7-DSC1-GFP / MCF7-GFP	P13995	P13995	0.495204	0.495204	0.000495778	0.000468863	9	P13995	MTHFD2	Bifunctional methylenetetrahydrofolate dehydrogenase/cyclohydrolase, mitochondrial	MTDC_HUMAN	3	-29.0539	1.40952	MCF7-DSC1-GFP	MCF7-GFP	extracellular space,mitochondrion,mitochondrial matrix	magnesium ion binding,methenyltetrahydrofolate cyclohydrolase activity,methylenetetrahydrofolate dehydrogenase (NAD+) activity,methylenetetrahydrofolate dehydrogenase (NADP+) activity,phosphate ion binding	tetrahydrofolate metabolic process,folic acid metabolic process,oxidation-reduction process,tetrahydrofolate interconversion
MCF7-DSC1-GFP / MCF7-GFP	P02794	P02794	0.494825	0.494825	1.27613e-06	2.23833e-06	48	P02794	FTH1	Ferritin heavy chain	FRIH_HUMAN	10	-29.0352	1.40915	MCF7-DSC1-GFP	MCF7-GFP	extracellular region,nucleus,cytosol,intracellular ferritin complex,autolysosome,extracellular exosome,tertiary granule lumen,ficolin-1-rich granule lumen,cytoplasm	protein binding,ferrous iron binding,identical protein binding,iron ion binding,ferroxidase activity,ferric iron binding	iron ion transport,cellular iron ion homeostasis,intracellular sequestering of iron ion,immune response,negative regulation of cell proliferation,neutrophil degranulation,negative regulation of fibroblast proliferation,oxidation-reduction process,negative regulation of necrotic cell death
MCF7-DSC1-GFP / MCF7-GFP	Q13207	Q13207	0.492415	0.492415	0.215056	0.0864171	3	Q13207	TBX2	T-box transcription factor TBX2	TBX2_HUMAN	1	-28.9166	1.4068	MCF7-DSC1-GFP	MCF7-GFP	nucleus,transcription factor complex	RNA polymerase II core promoter proximal region sequence-specific DNA binding,RNA polymerase II transcription factor activity, sequence-specific DNA binding,transcriptional repressor activity, RNA polymerase II transcription regulatory region sequence-specific binding,DNA binding,protein binding,sequence-specific DNA binding	negative regulation of transcription from RNA polymerase II promoter,heart looping,outflow tract septum morphogenesis,outflow tract morphogenesis,endocardial cushion morphogenesis,regulation of transcription from RNA polymerase II promoter involved in myocardial precursor cell differentiation,Notch signaling pathway,muscle cell fate determination,cell aging,regulation of heart contraction,positiv…
MCF7-DSC1-GFP / MCF7-GFP	P49848	P49848	0.492126	0.492126	0.0320524	0.0175362	3	P49848	TAF6	Transcription initiation factor TFIID subunit 6	TAF6_HUMAN	1	-28.9023	1.40652	MCF7-DSC1-GFP	MCF7-GFP	SAGA complex,nucleoplasm,transcription factor TFIID complex,cytosol,macromolecular complex,transcription factor TFTC complex,SLIK (SAGA-like) complex,MLL1 complex,nucleus	DNA binding,protein binding,aryl hydrocarbon receptor binding,protein heterodimerization activity,transcription factor activity, sequence-specific DNA binding	DNA-templated transcription, initiation,regulation of transcription from RNA polymerase II promoter,transcription from RNA polymerase II promoter,transcription initiation from RNA polymerase II promoter,apoptotic process,snRNA transcription from RNA polymerase II promoter,negative regulation of cell cycle,regulation of signal transduction by p53 class mediator,chromatin organization,RNA polymeras…
MCF7-DSC1-GFP / MCF7-GFP	O43570	O43570	0.491766	0.491766	1.72779e-06	2.9578e-06	18	O43570	CA12	Carbonic anhydrase 12	CAH12_HUMAN	5	-28.8846	1.40616	MCF7-DSC1-GFP	MCF7-GFP	plasma membrane,integral component of membrane	carbonate dehydratase activity,zinc ion binding	bicarbonate transport,chloride ion homeostasis
MCF7-DSC1-GFP / MCF7-GFP	P20930	P20930	0.491722	0.491722	0.804967	0.248318	3	P20930	FLG	Filaggrin	FILA_HUMAN	1	-28.8824	1.40612	MCF7-DSC1-GFP	MCF7-GFP	cornified envelope,nucleus,cytosol,intermediate filament,keratohyalin granule,intracellular membrane-bounded organelle,Requires Ontology	structural molecule activity,calcium ion binding,protein binding,structural constituent of epidermis,transition metal ion binding	multicellular organism development,peptide cross-linking,keratinocyte differentiation,establishment of skin barrier,cornification
MCF7-DSC1-GFP / MCF7-GFP	Q96AG4	Q96AG4	0.490132	0.490132	0.000502467	0.000474531	51	Q96AG4	LRRC59	Leucine-rich repeat-containing protein 59	LRC59_HUMAN	11	-28.804	1.40457	MCF7-DSC1-GFP	MCF7-GFP	nuclear envelope,endoplasmic reticulum,endoplasmic reticulum membrane,membrane,integral component of membrane,organelle membrane,mitochondrial nucleoid,cytoplasm	RNA binding,cadherin binding
MCF7-DSC1-GFP / MCF7-GFP	O60216	O60216	0.488527	0.488527	3.09847e-12	1.4832e-11	24	O60216	RAD21	Double-strand-break repair protein rad21 homolog	RAD21_HUMAN	8	-28.7248	1.40301	MCF7-DSC1-GFP	MCF7-GFP	chromosome, centromeric region,chromatin,condensed nuclear chromosome,nucleoplasm,chromosome,cytosol,cohesin complex,membrane,nuclear matrix,meiotic cohesin complex	protein binding,chromatin binding	DNA recombination,regulation of transcription from RNA polymerase II promoter,apoptotic process,reciprocal meiotic recombination,negative regulation of G2/M transition of mitotic cell cycle,negative regulation of mitotic metaphase/anaphase transition,positive regulation of sister chromatid cohesion,cell division,protein localization to chromatin,sister chromatid cohesion,double-strand break repai…
MCF7-DSC1-GFP / MCF7-GFP	P50897	P50897	0.485439	0.485439	1.54088e-06	2.66009e-06	30	P50897	PPT1	Palmitoyl-protein thioesterase 1	PPT1_HUMAN	8	-28.5721	1.40001	MCF7-DSC1-GFP	MCF7-GFP	extracellular region,nucleus,lysosome,Golgi apparatus,cytosol,synaptic vesicle,membrane,axon,dendrite,neuronal cell body,lysosomal lumen,membrane raft,extracellular exosome	protein binding,palmitoyl-(protein) hydrolase activity,palmitoyl-CoA hydrolase activity	protein depalmitoylation,receptor-mediated endocytosis,pinocytosis,lysosomal lumen acidification,neurotransmitter secretion,nervous system development,brain development,visual perception,grooming behavior,associative learning,adult locomotory behavior,protein transport,lipid catabolic process,sphingolipid catabolic process,protein catabolic process,negative regulation of cell growth,membrane raft…
MCF7-DSC1-GFP / MCF7-GFP	Q66PJ3	Q66PJ3	0.485329	0.485329	0.00012662	0.000140277	6	Q66PJ3	ARL6IP4	ADP-ribosylation factor-like protein 6-interacting protein 4	AR6P4_HUMAN	2	-28.5666	1.39991	MCF7-DSC1-GFP	MCF7-GFP	nucleus,nucleolus,nuclear speck	RNA binding,protein binding	mRNA processing,RNA splicing
MCF7-DSC1-GFP / MCF7-GFP	Q6UW02	Q6UW02	0.48424	0.48424	0.0373884	0.0200319	3	Q6UW02	CYP20A1	Cytochrome P450 20A1	CP20A_HUMAN	1	-28.5126	1.39885	MCF7-DSC1-GFP	MCF7-GFP	membrane,integral component of membrane	monooxygenase activity,iron ion binding,oxidoreductase activity, acting on paired donors, with incorporation or reduction of molecular oxygen,heme binding	oxidation-reduction process
MCF7-DSC1-GFP / MCF7-GFP	P61604	P61604	0.483384	0.483384	4.83633e-09	1.34131e-08	54	P61604	HSPE1	10 kDa heat shock protein, mitochondrial	CH10_HUMAN	9	-28.4702	1.39802	MCF7-DSC1-GFP	MCF7-GFP	mitochondrion,membrane,extracellular exosome,mitochondrial matrix	RNA binding,protein binding,ATP binding,unfolded protein binding,chaperone binding,metal ion binding	osteoblast differentiation,protein folding,activation of cysteine-type endopeptidase activity involved in apoptotic process,response to unfolded protein,chaperone mediated protein folding requiring cofactor
MCF7-DSC1-GFP / MCF7-GFP	Q9UL26	Q9UL26	0.482726	0.482726	0.000193664	0.000204502	21	Q9UL26	RAB22A	Ras-related protein Rab-22A	RB22A_HUMAN	6	-28.4376	1.39738	MCF7-DSC1-GFP	MCF7-GFP	ruffle,early endosome,late endosome,plasma membrane,endosome membrane,actin cytoskeleton,phagocytic vesicle membrane,phagocytic vesicle,extracellular exosome	GTPase activity,protein binding,GTP binding,GDP binding	endocytosis,endosome organization,regulation of vesicle size,Rab protein signal transduction,intracellular protein transport
MCF7-DSC1-GFP / MCF7-GFP	Q13242	Q13242	0.481956	0.481956	1.61523e-08	4.09788e-08	33	Q13242	SRSF9	Serine/arginine-rich splicing factor 9	SRSF9_HUMAN	8	-28.3994	1.39664	MCF7-DSC1-GFP	MCF7-GFP	nucleoplasm,nucleolus,nuclear speck,nucleus	RNA binding,protein binding,protein domain specific binding	mRNA splicing, via spliceosome,mRNA splice site selection,mRNA processing,RNA export from nucleus,mRNA export from nucleus,response to toxic substance,mRNA 3'-end processing,response to alkaloid,negative regulation of mRNA splicing, via spliceosome,mRNA cis splicing, via spliceosome,regulation of alternative mRNA splicing, via spliceosome
MCF7-DSC1-GFP / MCF7-GFP	Q01082	Q01082	0.480556	0.480556	2.21392e-46	2.18964e-44	228	Q01082	SPTBN1	Spectrin beta chain, non-erythrocytic 1	SPTB2_HUMAN	70	-28.3299	1.39528	MCF7-DSC1-GFP	MCF7-GFP	nucleolus,cytoplasm,cytosol,spectrin,postsynaptic density,spectrin-associated cytoskeleton,axolemma,M band,cuticular plate,macromolecular complex,extracellular exosome,glutamatergic synapse	RNA binding,actin binding,structural constituent of cytoskeleton,protein binding,calmodulin binding,phospholipid binding,ankyrin binding,macromolecular complex binding,cadherin binding,GTPase binding	MAPK cascade,mitotic cytokinesis,ER to Golgi vesicle-mediated transport,plasma membrane organization,cytoskeleton organization,common-partner SMAD protein phosphorylation,axon guidance,Golgi to plasma membrane protein transport,actin filament capping,regulation of SMAD protein import into nucleus,membrane assembly,protein localization to plasma membrane,positive regulation of interleukin-2 secret…
MCF7-DSC1-GFP / MCF7-GFP	P09874	P09874	0.479498	0.479498	8.7021e-12	3.86956e-11	147	P09874	PARP1	Poly [ADP-ribose] polymerase 1	PARP1_HUMAN	37	-28.2773	1.39426	MCF7-DSC1-GFP	MCF7-GFP	nuclear chromosome, telomeric region,nucleus,nuclear envelope,nucleoplasm,transcription factor complex,nucleolus,mitochondrion,membrane,macromolecular complex,protein-DNA complex,site of double-strand break,Requires Ontology	RNA polymerase II regulatory region sequence-specific DNA binding,transcriptional activator activity, RNA polymerase II transcription regulatory region sequence-specific binding,DNA binding,RNA binding,NAD+ ADP-ribosyltransferase activity,protein binding,transcription factor binding,zinc ion binding,enzyme binding,protein kinase binding,estrogen receptor binding,identical protein binding,histone …	negative regulation of transcription from RNA polymerase II promoter,nucleotide-excision repair, DNA damage recognition,nucleotide-excision repair, DNA duplex unwinding,telomere maintenance,double-strand break repair via homologous recombination,DNA repair,nucleotide-excision repair, preincision complex stabilization,nucleotide-excision repair, preincision complex assembly,nucleotide-excision rep…
MCF7-DSC1-GFP / MCF7-GFP	O00244	O00244	0.477036	0.477036	0.534071	0.179822	9	O00244	ATOX1	Copper transport protein ATOX1	ATOX1_HUMAN	2	-28.1548	1.39188	MCF7-DSC1-GFP	MCF7-GFP	cytosol	copper ion binding,protein binding,metallochaperone activity,copper chaperone activity,copper-dependent protein binding,ATPase binding	copper ion transport,negative regulation of apoptotic process,copper ion export,response to oxidative stress,cellular copper ion homeostasis
MCF7-DSC1-GFP / MCF7-GFP	O43665	O43665	0.476623	0.476623	0.155026	0.066029	3	O43665	RGS10	Regulator of G-protein signaling 10	RGS10_HUMAN	1	-28.1342	1.39148	MCF7-DSC1-GFP	MCF7-GFP	nucleus,cytosol,plasma membrane,neuronal cell body,dendritic spine,axon terminus	G-protein alpha-subunit binding,GTPase activity,GTPase activator activity	response to amphetamine,G-protein coupled receptor signaling pathway,G-protein coupled acetylcholine receptor signaling pathway,regulation of G-protein coupled receptor protein signaling pathway,negative regulation of signal transduction,positive regulation of GTPase activity
MCF7-DSC1-GFP / MCF7-GFP	Q13595	Q13595	0.476191	0.476191	9.40684e-07	1.70156e-06	18	Q13595	TRA2A	Transformer-2 protein homolog alpha	TRA2A_HUMAN	5	-28.1127	1.39107	MCF7-DSC1-GFP	MCF7-GFP	nucleus,nucleolus,intracellular membrane-bounded organelle,ribonucleoprotein complex	RNA binding	mRNA splicing, via spliceosome,positive regulation of mRNA splicing, via spliceosome
MCF7-DSC1-GFP / MCF7-GFP	P45880	P45880	0.474743	0.474743	0.385554	0.138916	57	P45880	VDAC2	Voltage-dependent anion-selective channel protein 2	VDAC2_HUMAN	12	-28.0405	1.38967	MCF7-DSC1-GFP	MCF7-GFP	acrosomal vesicle,nucleus,mitochondrion,synaptic vesicle,mitochondrial nucleoid,pore complex,mitochondrial outer membrane	nucleotide binding,protein binding,voltage-gated anion channel activity,porin activity	anion transport,binding of sperm to zona pellucida,inorganic anion transport,negative regulation of protein polymerization,anion transmembrane transport,negative regulation of intrinsic apoptotic signaling pathway
MCF7-DSC1-GFP / MCF7-GFP	O95347	O95347	0.474222	0.474222	1.12009e-05	1.59175e-05	12	O95347	SMC2	Structural maintenance of chromosomes protein 2	SMC2_HUMAN	4	-28.0145	1.38917	MCF7-DSC1-GFP	MCF7-GFP	nuclear chromosome,condensed chromosome,condensin complex,nucleus,nucleoplasm,nucleolus,cytoplasm,cytosol,extracellular exosome	single-stranded DNA binding,protein binding,ATP binding,protein heterodimerization activity	mitotic chromosome condensation,meiotic chromosome condensation,meiotic chromosome segregation,cell division,kinetochore organization
MCF7-DSC1-GFP / MCF7-GFP	P02765	P02765	0.47418	0.47418	6.61163e-08	1.49825e-07	18	P02765	AHSG	Alpha-2-HS-glycoprotein	FETUA_HUMAN	3	-28.0124	1.38913	MCF7-DSC1-GFP	MCF7-GFP	extracellular region,extracellular space,endoplasmic reticulum lumen,Golgi apparatus,platelet alpha granule lumen,secretory granule lumen,Requires Ontology,extracellular exosome,blood microparticle	cysteine-type endopeptidase inhibitor activity,kinase inhibitor activity	skeletal system development,ossification,platelet degranulation,pinocytosis,acute-phase response,regulation of bone mineralization,negative regulation of bone mineralization,negative regulation of kinase activity,neutrophil degranulation,post-translational protein modification,cellular protein metabolic process,negative regulation of insulin receptor signaling pathway,regulation of inflammatory r…
MCF7-DSC1-GFP / MCF7-GFP	Q4VC31	Q4VC31	0.470325	0.470325	1.19039e-07	2.57024e-07	6	Q4VC31	CCDC58	Coiled-coil domain-containing protein 58	CCD58_HUMAN	2	-27.8198	1.38542	MCF7-DSC1-GFP	MCF7-GFP
MCF7-DSC1-GFP / MCF7-GFP	Q9Y5Q9	Q9Y5Q9	0.466664	0.466664	9.48121e-05	0.00010861	15	Q9Y5Q9	GTF3C3	General transcription factor 3C polypeptide 3	TF3C3_HUMAN	5	-27.6364	1.38191	MCF7-DSC1-GFP	MCF7-GFP	transcription factor TFIIIC complex,nucleus,nucleoplasm,nucleolus,nuclear membrane	transcription factor activity, RNA polymerase III promoter sequence-specific binding, TFIIIB recruiting,protein binding,DNA binding,transcription factor activity, core RNA polymerase III binding	transcription from RNA polymerase III promoter,5S class rRNA transcription from RNA polymerase III type 1 promoter,tRNA transcription from RNA polymerase III promoter,RNA polymerase III transcriptional preinitiation complex assembly
MCF7-DSC1-GFP / MCF7-GFP	Q86T03	Q86T03	0.465582	0.465582	0.0581302	0.0290188	9	Q86T03	PIP4P1	Type 1 phosphatidylinositol 4,5-bisphosphate 4-phosphatase	PP4P1_HUMAN	3	-27.5821	1.38087	MCF7-DSC1-GFP	MCF7-GFP	nucleoplasm,lysosomal membrane,integral component of membrane,late endosome membrane	phosphatidylinositol-4,5-bisphosphate 4-phosphatase activity	phospholipid metabolic process,phosphatidylinositol dephosphorylation
MCF7-DSC1-GFP / MCF7-GFP	Q9HBH5	Q9HBH5	0.465515	0.465515	0.00069303	0.000630326	15	Q9HBH5	RDH14	Retinol dehydrogenase 14	RDH14_HUMAN	5	-27.5787	1.38081	MCF7-DSC1-GFP	MCF7-GFP	nucleus,lysosomal membrane,endoplasmic reticulum,endoplasmic reticulum membrane,membrane	NADP-retinol dehydrogenase activity,steroid dehydrogenase activity	osteoblast differentiation,retinol metabolic process,oxidation-reduction process
MCF7-DSC1-GFP / MCF7-GFP	Q9Y3E1	Q9Y3E1	0.464141	0.464141	0.000864753	0.000764073	6	Q9Y3E1	HDGFL3	Hepatoma-derived growth factor-related protein 3	HDGR3_HUMAN	2	-27.5097	1.3795	MCF7-DSC1-GFP	MCF7-GFP	extracellular region,nucleus,nucleoplasm,cytosol	microtubule binding,growth factor activity,tubulin binding	negative regulation of microtubule depolymerization,cell proliferation,regulation of receptor activity,neuron projection development,microtubule polymerization
MCF7-DSC1-GFP / MCF7-GFP	Q49A26	Q49A26	0.463789	0.463789	3.30548e-06	5.32139e-06	9	Q49A26	GLYR1	Putative oxidoreductase GLYR1	GLYR1_HUMAN	3	-27.4921	1.37916	MCF7-DSC1-GFP	MCF7-GFP	nucleosome,nucleoplasm,Golgi apparatus,cytosol,nuclear speck	DNA binding,protein binding,oxidoreductase activity,methylated histone binding,histone binding,NADP binding,NAD binding	oxidation-reduction process
MCF7-DSC1-GFP / MCF7-GFP	Q9H6U6	Q9H6U6	0.463764	0.463764	0.14277	0.0616395	3	Q9H6U6	BCAS3	Breast carcinoma-amplified sequence 3	BCAS3_HUMAN	1	-27.4908	1.37914	MCF7-DSC1-GFP	MCF7-GFP	nucleus,nucleolus,cytoplasm,cytoplasmic microtubule,cell leading edge,transcriptionally active chromatin,intermediate filament cytoskeleton,cell periphery	chromatin binding,protein binding,transcription factor binding,acetyltransferase activator activity,histone acetyltransferase binding,nuclear hormone receptor binding,histone binding,beta-tubulin binding	angiogenesis,Golgi organization,positive regulation of endothelial cell migration,microtubule organizing center organization,negative regulation of GTPase activity,tube formation,positive regulation of catalytic activity,positive regulation of GTPase activity,positive regulation of transcription from RNA polymerase II promoter,positive regulation of filopodium assembly,negative regulation of foca…
MCF7-DSC1-GFP / MCF7-GFP	Q99549	Q99549	0.463428	0.463428	0.0288162	0.016002	6	Q99549	MPHOSPH8	M-phase phosphoprotein 8	MPP8_HUMAN	2	-27.4739	1.37881	MCF7-DSC1-GFP	MCF7-GFP	nuclear nucleosome,heterochromatin,nucleus,nuclear heterochromatin,nucleolus,cytoplasm,cytosol,plasma membrane	chromatin binding,protein binding,methylated histone binding	regulation of DNA methylation,negative regulation of gene expression, epigenetic,negative regulation of single stranded viral RNA replication via double stranded DNA intermediate,negative regulation of transcription, DNA-templated,positive regulation of methylation-dependent chromatin silencing
MCF7-DSC1-GFP / MCF7-GFP	P40938	P40938	0.460799	0.460799	0.000903893	0.000795218	6	P40938	RFC3	Replication factor C subunit 3	RFC3_HUMAN	2	-27.3416	1.3763	MCF7-DSC1-GFP	MCF7-GFP	nucleoplasm,DNA replication factor C complex,Ctf18 RFC-like complex,nucleus	DNA clamp loader activity,protein binding,DNA binding,ATPase activity,single-stranded DNA-dependent ATPase activity	DNA synthesis involved in DNA repair,DNA replication,DNA strand elongation involved in DNA replication,transcription-coupled nucleotide-excision repair,nucleotide-excision repair, DNA incision, 5'-to lesion,nucleotide-excision repair, DNA gap filling,translesion synthesis,telomere maintenance via semi-conservative replication,nucleotide-excision repair, DNA incision,error-prone translesion synthe…
MCF7-DSC1-GFP / MCF7-GFP	Q8WU90	Q8WU90	0.459927	0.459927	0.0215445	0.0125211	33	Q8WU90	ZC3H15	Zinc finger CCCH domain-containing protein 15	ZC3HF_HUMAN	10	-27.2977	1.37547	MCF7-DSC1-GFP	MCF7-GFP	nucleolus,cytosol	RNA polymerase II transcription factor activity, sequence-specific DNA binding,RNA binding,protein binding,cadherin binding,metal ion binding	regulation of transcription from RNA polymerase II promoter,cytokine-mediated signaling pathway,positive regulation of GTPase activity,cytoplasmic translation
MCF7-DSC1-GFP / MCF7-GFP	Q00577	Q00577	0.458235	0.458235	1.04527e-05	1.49477e-05	9	Q00577	PURA	Transcriptional activator protein Pur-alpha	PURA_HUMAN	3	-27.2124	1.37386	MCF7-DSC1-GFP	MCF7-GFP	nuclear chromosome, telomeric region,nucleus,DNA replication factor A complex,dendrite cytoplasm,neuronal cell body,postsynapse,glutamatergic synapse	translation repressor activity, nucleic acid binding,RNA polymerase II transcription factor activity, sequence-specific DNA binding,double-stranded telomeric DNA binding,single-stranded DNA binding,RNA binding,protein binding,transcription factor binding,SMAD binding,double-stranded DNA binding,RNA polymerase II regulatory region sequence-specific DNA binding,sequence-specific DNA binding,transcr…	negative regulation of transcription from RNA polymerase II promoter,DNA unwinding involved in DNA replication,DNA replication initiation,nervous system development,positive regulation of cell proliferation,negative regulation of translation,cell differentiation,lymphocyte proliferation,epithelial cell proliferation,dendritic transport of messenger ribonucleoprotein complex
MCF7-DSC1-GFP / MCF7-GFP	O15397	O15397	0.456978	0.456978	0.159557	0.0675692	6	O15397	IPO8	Importin-8	IPO8_HUMAN	2	-27.1489	1.37266	MCF7-DSC1-GFP	MCF7-GFP	nucleoplasm,cytosol,nuclear envelope	protein binding,Ran GTPase binding,protein transporter activity	signal transduction,regulation of gene silencing by miRNA,protein import into nucleus
MCF7-DSC1-GFP / MCF7-GFP	P28288	P28288	0.455529	0.455529	0.000154139	0.00016707	15	P28288	ABCD3	ATP-binding cassette sub-family D member 3	ABCD3_HUMAN	5	-27.0757	1.37129	MCF7-DSC1-GFP	MCF7-GFP	mitochondrion,peroxisome,peroxisomal membrane,peroxisomal matrix,cytosol,membrane,integral component of membrane,intracellular membrane-bounded organelle	long-chain fatty acid transporter activity,protein binding,ATP binding,ATPase activity,ATPase activity, coupled to transmembrane movement of substances,protein homodimerization activity,protein self-association	fatty acid biosynthetic process,fatty acid beta-oxidation,peroxisome organization,response to organic cyclic compound,peroxisomal long-chain fatty acid import,response to drug,very long-chain fatty acid catabolic process,transmembrane transport
MCF7-DSC1-GFP / MCF7-GFP	Q9BX68	Q9BX68	0.454357	0.454357	7.39259e-05	8.68749e-05	12	Q9BX68	HINT2	Histidine triad nucleotide-binding protein 2, mitochondrial	HINT2_HUMAN	4	-27.0165	1.37017	MCF7-DSC1-GFP	MCF7-GFP	nucleolus,mitochondrion	nucleotide binding,hydrolase activity	steroid biosynthetic process,apoptotic process,lipid catabolic process,negative regulation of peptidyl-lysine acetylation
MCF7-DSC1-GFP / MCF7-GFP	Q6UX71	Q6UX71	0.454286	0.454286	0.000529163	0.000496683	3	Q6UX71	PLXDC2	Plexin domain-containing protein 2	PXDC2_HUMAN	1	-27.0129	1.3701	MCF7-DSC1-GFP	MCF7-GFP	integral component of membrane	protein binding
MCF7-DSC1-GFP / MCF7-GFP	P52655	P52655	0.453536	0.453536	0.114094	0.0510713	3	P52655	GTF2A1	Transcription initiation factor IIA subunit 1	TF2AA_HUMAN	1	-26.9749	1.36939	MCF7-DSC1-GFP	MCF7-GFP	nucleoplasm,transcription factor TFIID complex,transcription factor TFIIA complex,cytosol	RNA polymerase II repressing transcription factor binding,DNA binding,transcription coactivator activity,protein binding,transcription factor binding,obsolete general RNA polymerase II transcription factor activity,TBP-class protein binding,protein heterodimerization activity	transcription from RNA polymerase II promoter,transcription initiation from RNA polymerase II promoter,snRNA transcription from RNA polymerase II promoter,positive regulation of nucleic acid-templated transcription
MCF7-DSC1-GFP / MCF7-GFP	P12273	P12273	0.453121	0.453121	0.697164	0.222125	6	P12273	PIP	Prolactin-inducible protein	PIP_HUMAN	2	-26.9539	1.369	MCF7-DSC1-GFP	MCF7-GFP	extracellular region,extracellular space,nucleus,extracellular exosome	actin binding,aspartic-type endopeptidase activity,protein binding,IgG binding,protein dimerization activity	detection of chemical stimulus involved in sensory perception of bitter taste,retina homeostasis,proteolysis,positive regulation of gene expression,transmembrane transport,negative regulation of T cell apoptotic process
MCF7-DSC1-GFP / MCF7-GFP	P34897	P34897	0.452175	0.452175	2.48847e-10	8.57744e-10	99	P34897	SHMT2	Serine hydroxymethyltransferase, mitochondrial	GLYM_HUMAN	24	-26.906	1.3681	MCF7-DSC1-GFP	MCF7-GFP	nucleus,cytoplasm,mitochondrion,mitochondrial inner membrane,mitochondrial intermembrane space,mitochondrial matrix,microtubule cytoskeleton,mitochondrial nucleoid,extracellular exosome,BRISC complex	chromatin binding,glycine hydroxymethyltransferase activity,protein binding,L-allo-threonine aldolase activity,pyridoxal phosphate binding,serine binding,amino acid binding,identical protein binding,cobalt ion binding,zinc ion binding	regulation of oxidative phosphorylation,glycine metabolic process,L-serine metabolic process,L-serine biosynthetic process,one-carbon metabolic process,positive regulation of cell proliferation,response to type I interferon,tetrahydrofolate interconversion,tetrahydrofolate metabolic process,folic acid metabolic process,protein tetramerization,protein homotetramerization,regulation of mitochondria…
MCF7-DSC1-GFP / MCF7-GFP	Q8WW12	Q8WW12	0.452033	0.452033	1.65254e-09	5.01405e-09	18	Q8WW12	PCNP	PEST proteolytic signal-containing nuclear protein	PCNP_HUMAN	5	-26.8988	1.36797	MCF7-DSC1-GFP	MCF7-GFP	nucleus,nuclear body	protein binding	cell cycle,protein ubiquitination,proteasome-mediated ubiquitin-dependent protein catabolic process
MCF7-DSC1-GFP / MCF7-GFP	Q8N183	Q8N183	0.451946	0.451946	0.0131832	0.00825311	9	Q8N183	NDUFAF2	NADH dehydrogenase [ubiquinone] 1 alpha subcomplex assembly factor 2	NDUF2_HUMAN	3	-26.8944	1.36788	MCF7-DSC1-GFP	MCF7-GFP	mitochondrion,mitochondrial inner membrane	NADH dehydrogenase (ubiquinone) activity,electron carrier activity	respiratory electron transport chain,mitochondrial respiratory chain complex I assembly,negative regulation of insulin secretion involved in cellular response to glucose stimulus,reactive oxygen species metabolic process,cellular respiration
MCF7-DSC1-GFP / MCF7-GFP	Q8N7H5	Q8N7H5	0.451242	0.451242	1.40926e-07	3.01009e-07	15	Q8N7H5	PAF1	RNA polymerase II-associated factor 1 homolog	PAF1_HUMAN	5	-26.8587	1.36722	MCF7-DSC1-GFP	MCF7-GFP	nucleoplasm,cytoplasm,membrane,Cdc73/Paf1 complex,cell junction,transcriptionally active chromatin	RNA polymerase II core binding,protein binding,chromatin binding	negative regulation of transcription from RNA polymerase II promoter,endodermal cell fate commitment,transcription from RNA polymerase II promoter,transcription elongation from RNA polymerase II promoter,mRNA polyadenylation,histone monoubiquitination,Wnt signaling pathway,protein ubiquitination,nucleosome positioning,stem cell population maintenance,positive regulation of histone methylation,pos…
MCF7-DSC1-GFP / MCF7-GFP	O75122	O75122	0.451216	0.451216	0.0308012	0.0169453	6	O75122	CLASP2	CLIP-associating protein 2	CLAP2_HUMAN	2	-26.8574	1.36719	MCF7-DSC1-GFP	MCF7-GFP	condensed chromosome kinetochore,cytoplasm,Golgi apparatus,trans-Golgi network,microtubule organizing center,kinetochore microtubule,cytosol,microtubule,cytoplasmic microtubule,plasma membrane,cell cortex,membrane,cell leading edge,ruffle membrane,basal cortex,kinetochore,focal adhesion,mitotic spindle	dystroglycan binding,protein binding,microtubule binding,microtubule plus-end binding	microtubule cytoskeleton organization,vesicle targeting,microtubule nucleation,negative regulation of microtubule depolymerization,Golgi organization,mitotic spindle organization,establishment or maintenance of cell polarity,exit from mitosis,regulation of gastrulation,positive regulation of epithelial cell migration,regulation of epithelial to mesenchymal transition,microtubule organizing center…
MCF7-DSC1-GFP / MCF7-GFP	Q9HD45	Q9HD45	0.449536	0.449536	1.04009e-05	1.48841e-05	39	Q9HD45	TM9SF3	Transmembrane 9 superfamily member 3	TM9S3_HUMAN	9	-26.7722	1.3656	MCF7-DSC1-GFP	MCF7-GFP	integral component of membrane,membrane		protein localization to membrane
MCF7-DSC1-GFP / MCF7-GFP	Q9NVI7	Q9NVI7	0.447957	0.447957	5.78141e-07	1.09149e-06	33	Q9NVI7	ATAD3A	ATPase family AAA domain-containing protein 3A	ATD3A_HUMAN	11	-26.692	1.36411	MCF7-DSC1-GFP	MCF7-GFP	mitochondrion,mitochondrial inner membrane,integral component of membrane,mitochondrial nucleoid	ATP binding,zinc ion binding	regulation of cell growth,negative regulation of apoptotic process,mitochondrion organization
MCF7-DSC1-GFP / MCF7-GFP	Q96SB3	Q96SB3	0.447668	0.447668	0.257518	0.100394	12	Q96SB3	PPP1R9B	Neurabin-2	NEB2_HUMAN	4	-26.6773	1.36383	MCF7-DSC1-GFP	MCF7-GFP	protein phosphatase type 1 complex,nucleoplasm,cytoplasm,plasma membrane,adherens junction,lamellipodium,filopodium,ruffle membrane,dendritic spine,dendrite,actin cytoskeleton,postsynaptic density	protein phosphatase inhibitor activity,protein binding,protein phosphatase 1 binding,actin filament binding	regulation of cell growth by extracellular stimulus,cell cycle arrest,regulation of exit from mitosis,RNA splicing,cell migration,negative regulation of cell growth,negative regulation of phosphoprotein phosphatase activity,regulation of cell proliferation,filopodium assembly,modulation of synaptic transmission,cellular response to morphine,regulation of opioid receptor signaling pathway,neuron p…
MCF7-DSC1-GFP / MCF7-GFP	P61764	P61764	0.447292	0.447292	0.110698	0.0498396	3	P61764	STXBP1	Syntaxin-binding protein 1	STXB1_HUMAN	1	-26.6582	1.36348	MCF7-DSC1-GFP	MCF7-GFP	nucleoplasm,cytoplasm,mitochondrion,cytosol,cytoskeleton,plasma membrane,axon,platelet alpha granule,macromolecular complex,phagocytic vesicle,perinuclear region of cytoplasm,presynaptic active zone membrane,extracellular exosome,postsynapse,glutamatergic synapse	SNARE binding,RNA binding,protein binding,syntaxin-1 binding,protein kinase binding,protein domain specific binding,syntaxin binding,identical protein binding,phospholipase binding,protein N-terminus binding	platelet degranulation,developmental process involved in reproduction,vesicle docking involved in exocytosis,neurotransmitter secretion,neuromuscular synaptic transmission,axon target recognition,regulation of synaptic vesicle priming,glutamate secretion,protein transport,synaptic vesicle priming,synaptic vesicle maturation,negative regulation of protein complex assembly,regulation of synaptic ve…
MCF7-DSC1-GFP / MCF7-GFP	P45973	P45973	0.446722	0.446722	9.97681e-13	5.13667e-12	45	P45973	CBX5	Chromobox protein homolog 5	CBX5_HUMAN	10	-26.6292	1.36294	MCF7-DSC1-GFP	MCF7-GFP	histone deacetylase complex,kinetochore,nuclear chromosome, telomeric region,nucleus,nuclear envelope,nucleoplasm,nuclear heterochromatin,pericentric heterochromatin,nucleolus,chromocenter,transcriptional repressor complex,nuclear pericentric heterochromatin,macromolecular complex,histone methyltransferase complex,Requires Ontology,ribonucleoprotein complex,PML body	chromatin binding,protein binding,protein binding, bridging,methylated histone binding,identical protein binding,protein homodimerization activity,histone deacetylase binding,ribonucleoprotein complex binding,macromolecular complex binding,repressing transcription factor binding	negative regulation of transcription from RNA polymerase II promoter,cellular response to DNA damage stimulus,blood coagulation,viral process,negative regulation of transcription, DNA-templated,negative regulation of G0 to G1 transition
MCF7-DSC1-GFP / MCF7-GFP	Q14108	Q14108	0.446701	0.446701	6.37896e-05	7.63831e-05	33	Q14108	SCARB2	Lysosome membrane protein 2	SCRB2_HUMAN	10	-26.6281	1.36292	MCF7-DSC1-GFP	MCF7-GFP	Golgi membrane,lysosomal membrane,endoplasmic reticulum membrane,plasma membrane,focal adhesion,endosome membrane,membrane,integral component of membrane,clathrin-coated vesicle membrane,endocytic vesicle membrane,late endosome membrane,lysosomal lumen,extracellular exosome	virus receptor activity,phosphatidylserine binding,transmembrane signaling receptor activity,scavenger receptor activity,protein binding,phospholipid transporter activity,protein transporter activity,cholesterol binding,enzyme binding,phosphatidylcholine binding,protein homodimerization activity,chaperone binding	protein targeting to lysosome,receptor-mediated endocytosis,positive regulation of neuron projection development,aminophospholipid transport,regulation of cellular carbohydrate catabolic process,viral entry into host cell,membrane organization,regulation of endosome organization,regulation of glucosylceramidase activity,Requires Ontology
MCF7-DSC1-GFP / MCF7-GFP	Q92626	Q92626	0.445856	0.445856	2.07394e-06	3.48423e-06	9	Q92626	PXDN	Peroxidasin homolog	PXDN_HUMAN	3	-26.5851	1.36212	MCF7-DSC1-GFP	MCF7-GFP	extracellular region,extracellular space,endoplasmic reticulum,Requires Ontology,extracellular exosome	peroxidase activity,interleukin-1 receptor antagonist activity,extracellular matrix structural constituent,heme binding,metal ion binding	negative regulation of cytokine-mediated signaling pathway,immune response,response to oxidative stress,extracellular matrix organization,hydrogen peroxide catabolic process,oxidation-reduction process,cellular oxidant detoxification
MCF7-DSC1-GFP / MCF7-GFP	P02774	P02774	0.445482	0.445482	0.000160001	0.000172764	12	P02774	GC	Vitamin D-binding protein	VTDB_HUMAN	4	-26.5661	1.36177	MCF7-DSC1-GFP	MCF7-GFP	extracellular region,extracellular space,cytosol,lysosomal lumen,extracellular exosome,blood microparticle	actin binding,vitamin D binding,vitamin transmembrane transporter activity,calcidiol binding	vitamin transmembrane transport,vitamin D metabolic process,vitamin transport
MCF7-DSC1-GFP / MCF7-GFP	Q9NWV8	Q9NWV8	0.445042	0.445042	0.243718	0.0960248	12	Q9NWV8	BABAM1	BRISC and BRCA1-A complex member 1	BABA1_HUMAN	4	-26.5437	1.36135	MCF7-DSC1-GFP	MCF7-GFP	nucleus,nucleoplasm,cytoplasm,cytosol,nuclear body,BRCA1-A complex,BRISC complex	protein binding	double-strand break repair,double-strand break repair via nonhomologous end joining,chromatin organization,cell cycle,response to ionizing radiation,protein deubiquitination,positive regulation of DNA repair,cell division,protein K63-linked deubiquitination,hematopoietic stem cell proliferation,signal transduction involved in G2 DNA damage checkpoint
MCF7-DSC1-GFP / MCF7-GFP	P43304	P43304	0.442885	0.442885	1.30433e-10	4.69927e-10	66	P43304	GPD2	Glycerol-3-phosphate dehydrogenase, mitochondrial	GPDM_HUMAN	20	-26.4338	1.35932	MCF7-DSC1-GFP	MCF7-GFP	mitochondrial inner membrane,glycerol-3-phosphate dehydrogenase complex,mitochondrion	glycerol-3-phosphate dehydrogenase activity,calcium ion binding,sn-glycerol-3-phosphate:ubiquinone-8 oxidoreductase activity,glycerol-3-phosphate dehydrogenase [NAD+] activity	gluconeogenesis,glycerophosphate shuttle,glycerol catabolic process,multicellular organism growth,camera-type eye development,glycerol-3-phosphate catabolic process
MCF7-DSC1-GFP / MCF7-GFP	Q9Y5Q8	Q9Y5Q8	0.442091	0.442091	1.03577e-07	2.25866e-07	21	Q9Y5Q8	GTF3C5	General transcription factor 3C polypeptide 5	TF3C5_HUMAN	7	-26.3933	1.35857	MCF7-DSC1-GFP	MCF7-GFP	transcription factor TFIIIC complex,nucleoplasm	protein binding,DNA binding,RNA polymerase III type 1 promoter sequence-specific DNA binding,RNA polymerase III type 2 promoter sequence-specific DNA binding,transcription factor activity, RNA polymerase III promoter sequence-specific binding, TFIIIB recruiting,transcription factor activity, core RNA polymerase III binding	transcription from RNA polymerase III promoter,skeletal muscle cell differentiation,5S class rRNA transcription from RNA polymerase III type 1 promoter,tRNA transcription from RNA polymerase III promoter,RNA polymerase III transcriptional preinitiation complex assembly
MCF7-DSC1-GFP / MCF7-GFP	Q96PK6	Q96PK6	0.44023	0.44023	4.27659e-14	2.64622e-13	72	Q96PK6	RBM14	RNA-binding protein 14	RBM14_HUMAN	20	-26.2983	1.35682	MCF7-DSC1-GFP	MCF7-GFP	nucleus,nucleoplasm,transcription factor complex,nucleolus,cytoplasm,mediator complex,nuclear speck,ribonucleoprotein complex	transcription cofactor activity,RNA binding,protein binding,ligand-dependent nuclear receptor transcription coactivator activity,protein binding, bridging	activation of innate immune response,DNA replication,DNA repair,DNA recombination,response to hormone,histone deacetylation,intracellular estrogen receptor signaling pathway,glucocorticoid receptor signaling pathway,innate immune response,positive regulation of transcription from RNA polymerase II promoter,negative regulation of centriole replication,SMAD protein signal transduction,centriole ass…
MCF7-DSC1-GFP / MCF7-GFP	Q13228	Q13228	0.438218	0.438218	4.72961e-05	5.82602e-05	12	Q13228	SELENBP1	Methanethiol oxidase	SBP1_HUMAN	4	-26.1954	1.35493	MCF7-DSC1-GFP	MCF7-GFP	fibrillar center,extracellular space,nucleolus,cytosol,membrane,extracellular exosome	protein binding,selenium binding,methanethiol oxidase activity	protein transport,oxidation-reduction process
MCF7-DSC1-GFP / MCF7-GFP	P38571	P38571	0.437487	0.437487	0.0166435	0.0100669	6	P38571	LIPA	Lysosomal acid lipase/cholesteryl ester hydrolase	LICH_HUMAN	2	-26.158	1.35424	MCF7-DSC1-GFP	MCF7-GFP	fibrillar center,lysosome,lysosomal lumen,intracellular membrane-bounded organelle	sterol esterase activity,lipase activity	cell morphogenesis,cytokine production,inflammatory response,cell proliferation,lipid catabolic process,lung development,low-density lipoprotein particle clearance,tissue remodeling,homeostasis of number of cells within a tissue,sterol metabolic process,cellular lipid metabolic process
MCF7-DSC1-GFP / MCF7-GFP	Q92665	Q92665	0.437271	0.437271	6.92174e-07	1.28346e-06	18	Q92665	MRPS31	28S ribosomal protein S31, mitochondrial	RT31_HUMAN	6	-26.147	1.35404	MCF7-DSC1-GFP	MCF7-GFP	nucleolus,mitochondrion,mitochondrial inner membrane,mitochondrial small ribosomal subunit	RNA binding,structural constituent of ribosome,protein binding,protein domain specific binding	mitochondrial translational elongation,mitochondrial translational termination
MCF7-DSC1-GFP / MCF7-GFP	Q9UEU0	Q9UEU0	0.436806	0.436806	0.268366	0.103825	3	Q9UEU0	VTI1B	Vesicle transport through interaction with t-SNAREs homolog 1B	VTI1B_HUMAN	1	-26.1232	1.3536	MCF7-DSC1-GFP	MCF7-GFP	extracellular region,lysosomal membrane,Golgi apparatus,cytosol,synaptic vesicle,integral component of membrane,platelet alpha granule lumen,early endosome membrane,late endosome membrane,vesicle,neuronal cell body,intracellular membrane-bounded organelle,perinuclear region of cytoplasm,recycling endosome,recycling endosome membrane,endoplasmic reticulum membrane,SNARE complex,ER to Golgi transpo…	SNARE binding,protein binding,chloride channel inhibitor activity,SNAP receptor activity	platelet degranulation,vesicle docking involved in exocytosis,cell proliferation,vesicle-mediated transport,membrane fusion,regulation of protein localization to plasma membrane,autophagosome maturation,retrograde transport, endosome to Golgi,intra-Golgi vesicle-mediated transport,vesicle fusion with Golgi apparatus,protein targeting to vacuole,Golgi to vacuole transport,ER to Golgi vesicle-media…
MCF7-DSC1-GFP / MCF7-GFP	O60220	O60220	0.43628	0.43628	0.108291	0.0489489	3	O60220	TIMM8A	Mitochondrial import inner membrane translocase subunit Tim8 A	TIM8A_HUMAN	1	-26.0962	1.35311	MCF7-DSC1-GFP	MCF7-GFP	mitochondrion,mitochondrial inner membrane,mitochondrial intermembrane space	protein binding,metal ion binding	nervous system development,chaperone-mediated protein transport
MCF7-DSC1-GFP / MCF7-GFP	Q7Z7H5	Q7Z7H5	0.435612	0.435612	0.0317613	0.0173986	6	Q7Z7H5	TMED4	Transmembrane emp24 domain-containing protein 4	TMED4_HUMAN	2	-26.062	1.35248	MCF7-DSC1-GFP	MCF7-GFP	endoplasmic reticulum membrane,integral component of membrane,endoplasmic reticulum-Golgi intermediate compartment,ER to Golgi transport vesicle,Golgi apparatus,endoplasmic reticulum		positive regulation of I-kappaB kinase/NF-kappaB signaling,Golgi organization,ER to Golgi vesicle-mediated transport,intracellular protein transport
MCF7-DSC1-GFP / MCF7-GFP	Q15185	Q15185	0.435513	0.435513	6.43206e-05	7.68688e-05	45	Q15185	PTGES3	Prostaglandin E synthase 3	TEBP_HUMAN	9	-26.0569	1.35239	MCF7-DSC1-GFP	MCF7-GFP	chromosome, telomeric region,nucleus,nucleoplasm,telomerase holoenzyme complex,cytosol,macromolecular complex,Requires Ontology,cytoplasm	telomerase activity,protein binding,prostaglandin-E synthase activity,unfolded protein binding,Hsp90 protein binding,DNA polymerase binding,chaperone binding	telomere maintenance,prostaglandin biosynthetic process,xenobiotic metabolic process,telomere maintenance via telomerase,signal transduction,cyclooxygenase pathway,positive regulation of phosphorylation,protein stabilization,chaperone mediated protein folding requiring cofactor,chaperone-mediated protein complex assembly,positive regulation of telomerase activity,regulation of cellular response t…
MCF7-DSC1-GFP / MCF7-GFP	Q8N3U4	Q8N3U4	0.435164	0.435164	0.0631811	0.0311311	18	Q8N3U4	STAG2	Cohesin subunit SA-2	STAG2_HUMAN	6	-26.039	1.35206	MCF7-DSC1-GFP	MCF7-GFP	chromosome, centromeric region,chromatin,nucleus,nucleoplasm,chromosome,cytosol,cohesin complex,membrane,nuclear matrix,mitotic spindle pole	protein binding,chromatin binding	sister chromatid cohesion,negative regulation of DNA endoreduplication,cell division,meiotic cell cycle,regulation of mitotic spindle assembly
MCF7-DSC1-GFP / MCF7-GFP	O00273	O00273	0.434007	0.434007	0.0702237	0.0339653	6	O00273	DFFA	DNA fragmentation factor subunit alpha	DFFA_HUMAN	2	-25.9797	1.35098	MCF7-DSC1-GFP	MCF7-GFP	nuclear chromatin,nucleus,nucleoplasm,cytosol,plasma membrane,lipid particle	protein binding,protein domain specific binding,protein binding involved in protein folding,deoxyribonuclease inhibitor activity	apoptotic DNA fragmentation,negative regulation of deoxyribonuclease activity,positive regulation of apoptotic process,chaperone-mediated protein folding,thymocyte apoptotic process,negative regulation of execution phase of apoptosis,negative regulation of apoptotic DNA fragmentation
MCF7-DSC1-GFP / MCF7-GFP	O95817	O95817	0.433794	0.433794	1.44794e-21	2.31217e-20	129	O95817	BAG3	BAG family molecular chaperone regulator 3	BAG3_HUMAN	29	-25.9688	1.35078	MCF7-DSC1-GFP	MCF7-GFP	stress fiber,nucleus,cytoplasm,cytosol,plasma membrane,aggresome,Z disc,neuron projection,Requires Ontology	adenyl-nucleotide exchange factor activity,protein binding,protein transporter activity,macromolecular complex binding,cadherin binding,dynein intermediate chain binding,chaperone binding	autophagosome assembly,protein folding,brain development,extrinsic apoptotic signaling pathway via death domain receptors,negative regulation of striated muscle cell apoptotic process,spinal cord development,cellular response to heat,cellular response to unfolded protein,positive regulation of protein import into nucleus,negative regulation of apoptotic process,muscle cell cellular homeostasis,po…
MCF7-DSC1-GFP / MCF7-GFP	P45954	P45954	0.432356	0.432356	0.00264546	0.00204101	12	P45954	ACADSB	Short/branched chain specific acyl-CoA dehydrogenase, mitochondrial	ACDSB_HUMAN	4	-25.895	1.34944	MCF7-DSC1-GFP	MCF7-GFP	mitochondrion,mitochondrial matrix	acyl-CoA dehydrogenase activity,flavin adenine dinucleotide binding	fatty acid metabolic process,branched-chain amino acid catabolic process,oxidation-reduction process
MCF7-DSC1-GFP / MCF7-GFP	Q5SSJ5	Q5SSJ5	0.43196	0.43196	0.0735909	0.0353458	46	Q5SSJ5	HP1BP3	Heterochromatin protein 1-binding protein 3	HP1B3_HUMAN	15	-25.8746	1.34907	MCF7-DSC1-GFP	MCF7-GFP	nucleosome,nucleus,chromosome,nuclear speck	DNA binding,protein binding,nucleosome binding	nucleosome assembly,regulation of transcription, DNA-templated,regulation of cell proliferation,heterochromatin organization,cellular response to hypoxia,regulation of nucleus size
MCF7-DSC1-GFP / MCF7-GFP	P01023	P01023	0.430357	0.430357	0.000204874	0.000215229	12	P01023	A2M	Alpha-2-macroglobulin	A2MG_HUMAN	4	-25.7922	1.34757	MCF7-DSC1-GFP	MCF7-GFP	extracellular region,cytosol,platelet alpha granule lumen,Requires Ontology,extracellular exosome,blood microparticle	protease binding,serine-type endopeptidase inhibitor activity,receptor binding,protein binding,growth factor binding,enzyme binding,interleukin-8 binding,interleukin-1 binding,tumor necrosis factor binding,calcium-dependent protein binding	negative regulation of complement activation, lectin pathway,platelet degranulation,blood coagulation, intrinsic pathway,negative regulation of endopeptidase activity,extracellular matrix disassembly,stem cell differentiation,regulation of small GTPase mediated signal transduction
MCF7-DSC1-GFP / MCF7-GFP	P45984;P53779	P45984;P53779	0.430203	0.430203	0.172063	0.0718334	3	P45984;P53779	MAPK9;MAPK10	Mitogen-activated protein kinase 9;Mitogen-activated protein kinase 10	MK09_HUMAN;MK10_HUMAN	1	-25.7843	1.34742	MCF7-DSC1-GFP	MCF7-GFP	nucleoplasm,mitochondrion,cytosol,neuron projection,nucleus,cytoplasm;nucleoplasm,cytoplasm,mitochondrion,cytosol,plasma membrane,neuron projection,perikaryon,glutamatergic synapse,nucleus	JUN kinase activity,protein serine/threonine/tyrosine kinase activity,protein binding,ATP binding,transcription factor binding,MAP kinase activity;JUN kinase activity,MAP kinase kinase activity,protein binding,ATP binding,MAP kinase activity	protein phosphorylation,JNK cascade,JUN phosphorylation,positive regulation of gene expression,positive regulation of macrophage derived foam cell differentiation,peptidyl-serine phosphorylation,positive regulation of protein ubiquitination,cellular response to reactive oxygen species,Fc-epsilon receptor signaling pathway,regulation of circadian rhythm,rhythmic process,regulation of sequence-spec…
MCF7-DSC1-GFP / MCF7-GFP	Q96BW9	Q96BW9	0.428321	0.428321	0.0512474	0.0260723	3	Q96BW9	TAMM41	Phosphatidate cytidylyltransferase, mitochondrial	TAM41_HUMAN	1	-25.6874	1.34567	MCF7-DSC1-GFP	MCF7-GFP	extrinsic component of mitochondrial inner membrane	phosphatidate cytidylyltransferase activity,protein binding	CDP-diacylglycerol biosynthetic process,cardiolipin biosynthetic process
MCF7-DSC1-GFP / MCF7-GFP	Q9HBM1	Q9HBM1	0.427923	0.427923	0.0159499	0.00970668	3	Q9HBM1	SPC25	Kinetochore protein Spc25	SPC25_HUMAN	1	-25.6669	1.34529	MCF7-DSC1-GFP	MCF7-GFP	condensed chromosome kinetochore,nucleus,cytosol,Ndc80 complex	protein binding	mitotic spindle organization,chromosome segregation,cell division
MCF7-DSC1-GFP / MCF7-GFP	P21926	P21926	0.427328	0.427328	0.000128653	0.000142272	15	P21926	CD9	CD9 antigen	CD9_HUMAN	3	-25.6362	1.34474	MCF7-DSC1-GFP	MCF7-GFP	extracellular space,plasma membrane,integral component of plasma membrane,focal adhesion,external side of plasma membrane,membrane,apical plasma membrane,endocytic vesicle membrane,clathrin-coated endocytic vesicle membrane,platelet alpha granule membrane,extracellular exosome,extracellular vesicle	integrin binding,protein binding	platelet degranulation,cell adhesion,fusion of sperm to egg plasma membrane,brain development,negative regulation of cell proliferation,response to water deprivation,oligodendrocyte development,platelet activation,paranodal junction assembly,receptor internalization,sperm-egg recognition,negative regulation of cellular component movement,cellular response to low-density lipoprotein particle stimu…
MCF7-DSC1-GFP / MCF7-GFP	Q9BXW6	Q9BXW6	0.427171	0.427171	0.0338731	0.0184042	3	Q9BXW6	OSBPL1A	Oxysterol-binding protein-related protein 1	OSBL1_HUMAN	1	-25.6281	1.34459	MCF7-DSC1-GFP	MCF7-GFP	late endosome,cytosol,extracellular exosome,intracellular membrane-bounded organelle,membrane	protein binding,phospholipid binding,sterol binding,cholesterol binding,lipid binding,sterol transporter activity	bile acid biosynthetic process,cholesterol metabolic process,sterol transport,vesicle-mediated transport,antigen processing and presentation of exogenous peptide antigen via MHC class II
MCF7-DSC1-GFP / MCF7-GFP	P36915	P36915	0.427168	0.427168	0.000248105	0.000254566	12	P36915	GNL1	Guanine nucleotide-binding protein-like 1	GNL1_HUMAN	4	-25.628	1.34459	MCF7-DSC1-GFP	MCF7-GFP	extracellular space,nucleus	structural molecule activity,GTP binding	T cell mediated immunity,cellular response to DNA damage stimulus,signal transduction
MCF7-DSC1-GFP / MCF7-GFP	P52701	P52701	0.426182	0.426182	0.000365933	0.00035891	9	P52701	MSH6	DNA mismatch repair protein Msh6	MSH6_HUMAN	3	-25.5771	1.34367	MCF7-DSC1-GFP	MCF7-GFP	nuclear chromatin,nucleus,nucleoplasm,Golgi apparatus,cytosol,MutSalpha complex,intracellular membrane-bounded organelle,mismatch repair complex	chromatin binding,protein binding,enzyme binding,mismatched DNA binding,methylated histone binding,protein homodimerization activity,magnesium ion binding,four-way junction DNA binding,double-stranded DNA binding,ATP binding,ATPase activity,guanine/thymine mispair binding,single guanine insertion binding,single thymine insertion binding,oxidized purine DNA binding,MutLalpha complex binding,ADP bi…	meiotic mismatch repair,DNA repair,mismatch repair,determination of adult lifespan,intrinsic apoptotic signaling pathway in response to DNA damage,response to UV,viral process,somatic hypermutation of immunoglobulin genes,somatic recombination of immunoglobulin gene segments,isotype switching,positive regulation of isotype switching,negative regulation of DNA recombination,positive regulation of …
MCF7-DSC1-GFP / MCF7-GFP	Q9Y5X2	Q9Y5X2	0.424531	0.424531	0.0727575	0.0350003	6	Q9Y5X2	SNX8	Sorting nexin-8	SNX8_HUMAN	2	-25.4919	1.34214	MCF7-DSC1-GFP	MCF7-GFP	cytosol,early endosome membrane,intracellular membrane-bounded organelle,retromer complex	protein binding,phosphatidylinositol binding,identical protein binding	intracellular protein transport,early endosome to Golgi transport
MCF7-DSC1-GFP / MCF7-GFP	Q6GMV3	Q6GMV3	0.423969	0.423969	9.27186e-07	1.67912e-06	12	Q6GMV3	PTRHD1	Putative peptidyl-tRNA hydrolase PTRHD1	PTRD1_HUMAN	4	-25.4629	1.34161	MCF7-DSC1-GFP	MCF7-GFP		aminoacyl-tRNA hydrolase activity
MCF7-DSC1-GFP / MCF7-GFP	Q96CP2	Q96CP2	0.423453	0.423453	0.000191355	0.000202238	9	Q96CP2	FLYWCH2	FLYWCH family member 2	FWCH2_HUMAN	3	-25.4362	1.34113	MCF7-DSC1-GFP	MCF7-GFP	cellular_component	RNA binding	biological_process
MCF7-DSC1-GFP / MCF7-GFP	P46013	P46013	0.422897	0.422897	1.07975e-19	1.36236e-18	42	P46013	MKI67	Proliferation marker protein Ki-67	KI67_HUMAN	14	-25.4075	1.34062	MCF7-DSC1-GFP	MCF7-GFP	nucleus,nucleolus,membrane,nuclear body,condensed chromosome	DNA binding,RNA binding,protein binding,ATP binding,protein C-terminus binding	cell cycle,regulation of mitotic nuclear division,cell proliferation,regulation of chromosome segregation,regulation of chromatin organization
MCF7-DSC1-GFP / MCF7-GFP	O95716	O95716	0.42158	0.42158	2.34879e-07	4.81215e-07	15	O95716	RAB3D	Ras-related protein Rab-3D	RAB3D_HUMAN	5	-25.3394	1.33939	MCF7-DSC1-GFP	MCF7-GFP	cytoplasmic microtubule,plasma membrane,azurophil granule membrane,zymogen granule,extracellular exosome,secretory vesicle,synaptic vesicle,vesicle,endosome	GTP binding,GTP-dependent protein binding,myosin V binding,GTPase activity	peptidyl-cysteine methylation,neutrophil degranulation,bone resorption,positive regulation of regulated secretory pathway,regulation of exocytosis,vesicle docking involved in exocytosis,protein localization to plasma membrane,Rab protein signal transduction,intracellular protein transport,protein secretion
MCF7-DSC1-GFP / MCF7-GFP	Q9Y3B2	Q9Y3B2	0.420767	0.420767	0.122336	0.0541868	3	Q9Y3B2	EXOSC1	Exosome complex component CSL4	EXOS1_HUMAN	1	-25.2972	1.33864	MCF7-DSC1-GFP	MCF7-GFP	exosome (RNase complex),nucleoplasm,nucleolus,cytosol,cytoplasm,nuclear exosome (RNase complex)	RNA binding,protein binding,exoribonuclease activity	rRNA processing,regulation of mRNA stability,exonucleolytic nuclear-transcribed mRNA catabolic process involved in deadenylation-dependent decay,RNA phosphodiester bond hydrolysis, exonucleolytic
MCF7-DSC1-GFP / MCF7-GFP	P30825	P30825	0.420542	0.420542	0.00320993	0.00241512	6	P30825	SLC7A1	High affinity cationic amino acid transporter 1	CTR1_HUMAN	2	-25.2856	1.33843	MCF7-DSC1-GFP	MCF7-GFP	plasma membrane,integral component of plasma membrane,membrane,macromolecular complex	protein binding,amino acid transmembrane transporter activity,arginine transmembrane transporter activity,L-ornithine transmembrane transporter activity,L-lysine transmembrane transporter activity	amino acid transport,L-lysine transmembrane transport,L-arginine import across plasma membrane,L-ornithine transmembrane transport
MCF7-DSC1-GFP / MCF7-GFP	P25106	P25106	0.420269	0.420269	0.00328032	0.00246325	6	P25106	ACKR3	Atypical chemokine receptor 3	ACKR3_HUMAN	2	-25.2715	1.33818	MCF7-DSC1-GFP	MCF7-GFP	nucleus,endosome,early endosome,plasma membrane,clathrin-coated pit,cell surface,integral component of membrane,intracellular membrane-bounded organelle,perinuclear region of cytoplasm,recycling endosome,external side of plasma membrane	scavenger receptor activity,protein binding,coreceptor activity,C-X-C chemokine receptor activity,C-X-C chemokine binding,C-C chemokine binding,chemokine binding,C-C chemokine receptor activity	angiogenesis,vasculogenesis,cell adhesion,G-protein coupled receptor signaling pathway,viral process,receptor internalization,chemokine-mediated signaling pathway,positive regulation of ERK1 and ERK2 cascade,negative regulation of intrinsic apoptotic signaling pathway in response to DNA damage,positive regulation of mesenchymal stem cell migration,cell chemotaxis,immune response,calcium-mediated …
MCF7-DSC1-GFP / MCF7-GFP	Q12789	Q12789	0.418631	0.418631	0.000653437	0.000598131	33	Q12789	GTF3C1	General transcription factor 3C polypeptide 1	TF3C1_HUMAN	11	-25.1866	1.33666	MCF7-DSC1-GFP	MCF7-GFP	transcription factor TFIIIC complex,nucleus,nucleoplasm,nucleolus,membrane,ribonucleoprotein complex	protein binding,DNA binding,RNA polymerase III type 1 promoter sequence-specific DNA binding,RNA polymerase III type 2 promoter sequence-specific DNA binding,transcription factor activity, core RNA polymerase III binding	transcription from RNA polymerase III promoter,rRNA transcription,tRNA transcription,5S class rRNA transcription from RNA polymerase III type 1 promoter,tRNA transcription from RNA polymerase III promoter,transcription initiation from RNA polymerase III promoter
MCF7-DSC1-GFP / MCF7-GFP	Q86Y56	Q86Y56	0.418474	0.418474	1.16036e-07	2.51071e-07	15	Q86Y56	DNAAF5	Dynein assembly factor 5, axonemal	DAAF5_HUMAN	5	-25.1784	1.33651	MCF7-DSC1-GFP	MCF7-GFP	cytoplasm,motile cilium	dynein intermediate chain binding	cilium movement,outer dynein arm assembly,inner dynein arm assembly
MCF7-DSC1-GFP / MCF7-GFP	P27348	P27348	0.417333	0.417333	1.37446e-11	5.89383e-11	60	P27348	YWHAQ	14-3-3 protein theta	1433T_HUMAN	11	-25.1193	1.33546	MCF7-DSC1-GFP	MCF7-GFP	cytoplasm,mitochondrion,cytosol,focal adhesion,membrane,macromolecular complex,synapse,extracellular exosome	protein binding,protein C-terminus binding,protein domain specific binding,identical protein binding,ion channel binding,protein N-terminus binding,14-3-3 protein binding	substantia nigra development,negative regulation of ion transmembrane transport,negative regulation of transcription, DNA-templated,membrane organization,positive regulation of protein insertion into mitochondrial membrane involved in apoptotic signaling pathway
MCF7-DSC1-GFP / MCF7-GFP	O76041	O76041	0.414591	0.414591	0.246682	0.0969774	12	O76041	NEBL	Nebulette	NEBL_HUMAN	4	-24.9768	1.33292	MCF7-DSC1-GFP	MCF7-GFP	stress fiber,Z disc,I band,extracellular exosome	protein binding,tropomyosin binding,cytoskeletal protein binding,structural constituent of muscle,filamin binding,actin filament binding	cardiac muscle thin filament assembly,muscle fiber development
MCF7-DSC1-GFP / MCF7-GFP	Q96KP4	Q96KP4	0.41369	0.41369	0.117675	0.0524292	54	Q96KP4	CNDP2	Cytosolic non-specific dipeptidase	CNDP2_HUMAN	17	-24.9299	1.33209	MCF7-DSC1-GFP	MCF7-GFP	nucleoplasm,cytosol,extracellular exosome	carboxypeptidase activity,metallopeptidase activity,metal ion binding,cytosolic dipeptidase activity,Requires Ontology	proteolysis,glutathione biosynthetic process
MCF7-DSC1-GFP / MCF7-GFP	O15382	O15382	0.412379	0.412379	3.37303e-11	1.34482e-10	33	O15382	BCAT2	Branched-chain-amino-acid aminotransferase, mitochondrial	BCAT2_HUMAN	10	-24.8617	1.33088	MCF7-DSC1-GFP	MCF7-GFP	mitochondrial matrix,mitochondrion	L-leucine transaminase activity,L-valine transaminase activity,L-isoleucine transaminase activity,branched-chain-amino-acid transaminase activity	isoleucine catabolic process,branched-chain amino acid biosynthetic process,branched-chain amino acid catabolic process,regulation of hormone levels,cellular response to leukemia inhibitory factor,leucine biosynthetic process,valine biosynthetic process
MCF7-DSC1-GFP / MCF7-GFP	P22033	P22033	0.412365	0.412365	0.0102477	0.00664397	9	P22033	MMUT	Methylmalonyl-CoA mutase, mitochondrial	MUTA_HUMAN	3	-24.861	1.33087	MCF7-DSC1-GFP	MCF7-GFP	mitochondrion,mitochondrial matrix	GTPase activity,methylmalonyl-CoA mutase activity,protein binding,cobalamin binding,identical protein binding,protein homodimerization activity,metal ion binding,modified amino acid binding	cobalamin metabolic process,post-embryonic development,short-chain fatty acid catabolic process,positive regulation of GTPase activity,homocysteine metabolic process
MCF7-DSC1-GFP / MCF7-GFP	P42285	P42285	0.41195	0.41195	0.00315193	0.00237674	33	P42285	MTREX	Exosome RNA helicase MTR4	MTREX_HUMAN	11	-24.8393	1.33048	MCF7-DSC1-GFP	MCF7-GFP	nucleus,nucleoplasm,nucleolus,TRAMP complex,catalytic step 2 spliceosome,nuclear exosome (RNase complex),exosome (RNase complex)	RNA binding,protein binding,ATP binding,ATP-dependent RNA helicase activity	mRNA splicing, via spliceosome,maturation of 5.8S rRNA,rRNA processing,RNA catabolic process
MCF7-DSC1-GFP / MCF7-GFP	Q5TDH0	Q5TDH0	0.410711	0.410711	0.00207682	0.00164962	9	Q5TDH0	DDI2	Protein DDI1 homolog 2	DDI2_HUMAN	3	-24.7748	1.32934	MCF7-DSC1-GFP	MCF7-GFP	nucleoplasm,cytosol	aspartic-type endopeptidase activity,protein binding,identical protein binding,ubiquitin binding	protein processing
MCF7-DSC1-GFP / MCF7-GFP	P67812	P67812	0.408897	0.408897	0.0148234	0.00913169	22	P67812	SEC11A	Signal peptidase complex catalytic subunit SEC11A	SC11A_HUMAN	5	-24.6801	1.32767	MCF7-DSC1-GFP	MCF7-GFP	endoplasmic reticulum membrane,integral component of membrane,organelle membrane,signal peptidase complex	serine-type peptidase activity,peptidase activity	signal peptide processing
MCF7-DSC1-GFP / MCF7-GFP	O94901	O94901	0.407528	0.407528	2.11639e-05	2.83029e-05	9	O94901	SUN1	SUN domain-containing protein 1	SUN1_HUMAN	3	-24.6086	1.32641	MCF7-DSC1-GFP	MCF7-GFP	nuclear envelope,integral component of nuclear inner membrane,cytoplasm,nuclear membrane,LINC complex,intracellular membrane-bounded organelle	protein binding,lamin binding,protein anchor	ossification,nuclear envelope organization,synapsis,spermatogenesis,response to mechanical stimulus,nucleokinesis involved in cell motility in cerebral cortex radial glia guided migration,centrosome localization,meiotic attachment of telomere to nuclear envelope,cytoskeletal anchoring at nuclear membrane,nuclear matrix anchoring at nuclear membrane
MCF7-DSC1-GFP / MCF7-GFP	Q02750	Q02750	0.406142	0.406142	0.0339472	0.018433	18	Q02750	MAP2K1	Dual specificity mitogen-activated protein kinase kinase 1	MP2K1_HUMAN	5	-24.5361	1.32514	MCF7-DSC1-GFP	MCF7-GFP	nucleus,mitochondrion,early endosome,late endosome,endoplasmic reticulum,Golgi apparatus,microtubule organizing center,cytosol,plasma membrane,focal adhesion,cytoplasm	protein kinase activity,protein serine/threonine kinase activity,MAP kinase kinase activity,protein serine/threonine/tyrosine kinase activity,protein tyrosine kinase activity,protein binding,ATP binding,protein C-terminus binding,protein serine/threonine kinase activator activity,protein N-terminus binding,scaffold protein binding	MAPK cascade,activation of MAPK activity,protein phosphorylation,chemotaxis,cell cycle arrest,signal transduction,heart development,negative regulation of cell proliferation,positive regulation of gene expression,negative regulation of gene expression,peptidyl-threonine phosphorylation,peptidyl-tyrosine phosphorylation,cerebellar cortex formation,keratinocyte differentiation,thyroid gland develop…
MCF7-DSC1-GFP / MCF7-GFP	Q9BRX8	Q9BRX8	0.40261	0.40261	5.05972e-11	1.95996e-10	24	Q9BRX8	PRXL2A	Peroxiredoxin-like 2A	PXL2A_HUMAN	7	-24.3511	1.3219	MCF7-DSC1-GFP	MCF7-GFP	extracellular region,cytoplasm	antioxidant activity	regulation of osteoclast differentiation,oxidation-reduction process,cellular oxidant detoxification
MCF7-DSC1-GFP / MCF7-GFP	P36776	P36776	0.40121	0.40121	7.54631e-22	1.24728e-20	75	P36776	LONP1	Lon protease homolog, mitochondrial	LONM_HUMAN	24	-24.2777	1.32062	MCF7-DSC1-GFP	MCF7-GFP	nucleus,nucleoplasm,mitochondrion,mitochondrial matrix,cytosol,membrane,mitochondrial nucleoid	mitochondrial RNA polymerase regulatory region DNA binding,single-stranded RNA binding,ATP-dependent peptidase activity,serine-type endopeptidase activity,protein binding,ATP binding,ADP binding,sequence-specific DNA binding,G-quadruplex DNA binding,DNA polymerase binding,single-stranded DNA binding	mitochondrial genome maintenance,response to hypoxia,mitochondrion organization,aging,response to hormone,response to aluminum ion,mitochondrial DNA metabolic process,cellular response to oxidative stress,protein homooligomerization,proteolysis involved in cellular protein catabolic process,oxidation-dependent protein catabolic process,misfolded or incompletely synthesized protein catabolic proce…
MCF7-DSC1-GFP / MCF7-GFP	Q96F86	Q96F86	0.400923	0.400923	0.0743917	0.0356578	6	Q96F86	EDC3	Enhancer of mRNA-decapping protein 3	EDC3_HUMAN	2	-24.2627	1.32035	MCF7-DSC1-GFP	MCF7-GFP	cytosol,membrane,cytoplasmic ribonucleoprotein granule,cytoplasmic mRNA processing body	protein binding,identical protein binding,phosphodiesterase decapping endonuclease activity,mRNA binding	exonucleolytic nuclear-transcribed mRNA catabolic process involved in deadenylation-dependent decay,RNA phosphodiester bond hydrolysis, endonucleolytic,cytoplasmic mRNA processing body assembly,deadenylation-independent decapping of nuclear-transcribed mRNA
MCF7-DSC1-GFP / MCF7-GFP	Q13829	Q13829	0.400705	0.400705	0.0120351	0.00763018	3	Q13829	TNFAIP1	BTB/POZ domain-containing adapter for CUL3-mediated RhoA degradation protein 2	BACD2_HUMAN	1	-24.2512	1.32015	MCF7-DSC1-GFP	MCF7-GFP	nucleolus,cytoplasm,endosome,Cul3-RING ubiquitin ligase complex	protein binding,GTP-Rho binding,protein domain specific binding,identical protein binding,ubiquitin-protein transferase activity	DNA replication,apoptotic process,immune response,cell migration,protein ubiquitination,negative regulation of Rho protein signal transduction,stress fiber assembly,proteasome-mediated ubiquitin-dependent protein catabolic process,positive regulation of DNA replication,protein homooligomerization
MCF7-DSC1-GFP / MCF7-GFP	Q9BYD6	Q9BYD6	0.399874	0.399874	0.21811	0.0874119	12	Q9BYD6	MRPL1	39S ribosomal protein L1, mitochondrial	RM01_HUMAN	4	-24.2076	1.31939	MCF7-DSC1-GFP	MCF7-GFP	mitochondrion,mitochondrial inner membrane,cytosolic large ribosomal subunit	RNA binding,structural constituent of ribosome,protein binding	mitochondrial translational elongation,mitochondrial translational termination,maturation of LSU-rRNA
MCF7-DSC1-GFP / MCF7-GFP	Q96N11	Q96N11	0.399513	0.399513	0.0979805	0.0449848	3	Q96N11	C7orf26	Uncharacterized protein C7orf26	CG026_HUMAN	1	-24.1886	1.31906	MCF7-DSC1-GFP	MCF7-GFP
MCF7-DSC1-GFP / MCF7-GFP	Q6ISB3	Q6ISB3	0.399157	0.399157	0.000315613	0.00031515	6	Q6ISB3	GRHL2	Grainyhead-like protein 2 homolog	GRHL2_HUMAN	2	-24.1699	1.31874	MCF7-DSC1-GFP	MCF7-GFP	nucleus,nucleoplasm,cell-cell junction,membrane	RNA polymerase II transcription factor activity, sequence-specific DNA binding,intronic transcription regulatory region sequence-specific DNA binding,transcriptional activator activity, RNA polymerase II transcription regulatory region sequence-specific binding,transcription factor activity, sequence-specific DNA binding,protein binding,chromatin DNA binding,sequence-specific DNA binding	neural tube closure,cardiac ventricle morphogenesis,epithelial cell morphogenesis,cell adhesion,cell proliferation,epidermis development,cell junction assembly,multicellular organism growth,embryonic digit morphogenesis,camera-type eye development,regulation of DNA methylation,negative regulation of keratinocyte differentiation,positive regulation of transcription from RNA polymerase II promoter,…
MCF7-DSC1-GFP / MCF7-GFP	P35226	P35226	0.397868	0.397868	0.000462213	0.000440928	6	P35226	BMI1	Polycomb complex protein BMI-1	BMI1_HUMAN	2	-24.1021	1.31756	MCF7-DSC1-GFP	MCF7-GFP	ubiquitin ligase complex,nucleus,nucleoplasm,cytosol,nuclear body,PcG protein complex,PRC1 complex	protein binding,zinc ion binding,RING-like zinc finger domain binding,promoter-specific chromatin binding	negative regulation of transcription from RNA polymerase II promoter,segment specification,regulation of gene expression,hemopoiesis,histone H2A-K119 monoubiquitination,negative regulation of gene expression, epigenetic,positive regulation of fibroblast proliferation,positive regulation of ubiquitin-protein transferase activity,negative regulation of G0 to G1 transition,chromatin silencing
MCF7-DSC1-GFP / MCF7-GFP	P62805	P62805	0.396945	0.396945	4.61493e-10	1.52883e-09	66	P62805	HIST1H4A	Histone H4	H4_HUMAN	10	-24.0535	1.31672	MCF7-DSC1-GFP	MCF7-GFP	nuclear chromosome,nuclear chromosome, telomeric region,nucleosome,nuclear nucleosome,extracellular region,nucleus,nucleoplasm,membrane,macromolecular complex,extracellular exosome	DNA binding,RNA binding,protein binding,protein domain specific binding,protein heterodimerization activity	chromatin silencing at rDNA,double-strand break repair via nonhomologous end joining,nucleosome assembly,DNA replication-dependent nucleosome assembly,DNA replication-independent nucleosome assembly,DNA-templated transcription, initiation,telomere capping,telomere organization,CENP-A containing nucleosome assembly,cellular protein metabolic process,regulation of megakaryocyte differentiation,nega…
MCF7-DSC1-GFP / MCF7-GFP	Q9C005	Q9C005	0.396428	0.396428	0.00223327	0.00175682	15	Q9C005	DPY30	Protein dpy-30 homolog	DPY30_HUMAN	4	-24.0263	1.31625	MCF7-DSC1-GFP	MCF7-GFP	nucleus,nucleoplasm,Golgi apparatus,trans-Golgi network,histone methyltransferase complex,MLL3/4 complex,Set1C/COMPASS complex	protein binding,identical protein binding,protein homodimerization activity	endosomal transport,regulation of megakaryocyte differentiation,histone H3-K4 methylation
MCF7-DSC1-GFP / MCF7-GFP	P23919	P23919	0.395777	0.395777	0.000127411	0.000141026	21	P23919	DTYMK	Thymidylate kinase	KTHY_HUMAN	7	-23.992	1.31565	MCF7-DSC1-GFP	MCF7-GFP	mitochondrial intermembrane space,mitochondrial matrix,cytosol,cytoplasm,mitochondrion,nucleus	thymidylate kinase activity,ATP binding,uridylate kinase activity,nucleoside diphosphate kinase activity	nucleoside diphosphate phosphorylation,dTTP biosynthetic process,cell proliferation,nucleobase-containing small molecule interconversion,response to estrogen,myoblast differentiation,response to cadmium ion,nucleoside monophosphate phosphorylation,cellular response to growth factor stimulus,dTDP biosynthetic process,dUDP biosynthetic process
MCF7-DSC1-GFP / MCF7-GFP	Q96HS1	Q96HS1	0.395037	0.395037	1.83143e-17	1.76855e-16	33	Q96HS1	PGAM5	Serine/threonine-protein phosphatase PGAM5, mitochondrial	PGAM5_HUMAN	11	-23.953	1.31498	MCF7-DSC1-GFP	MCF7-GFP	mitochondrion,mitochondrial outer membrane,integral component of membrane	protein serine/threonine phosphatase activity,GTPase activator activity,protein binding,phosphatase activity,macromolecular complex binding	protein dephosphorylation,macroautophagy,positive regulation of GTPase activity,necroptotic process,Requires Ontology
MCF7-DSC1-GFP / MCF7-GFP	P01024	P01024	0.394773	0.394773	0.00259073	0.00200332	15	P01024	C3	Complement C3	CO3_HUMAN	4	-23.9391	1.31474	MCF7-DSC1-GFP	MCF7-GFP	extracellular region,extracellular space,endoplasmic reticulum lumen,plasma membrane,macromolecular complex,secretory granule lumen,azurophil granule lumen,extracellular exosome,blood microparticle	endopeptidase inhibitor activity,receptor binding,protein binding,C5L2 anaphylatoxin chemotactic receptor binding	positive regulation of type IIa hypersensitivity,positive regulation of protein phosphorylation,positive regulation of activation of membrane attack complex,fatty acid metabolic process,inflammatory response,immune response,complement activation,complement activation, alternative pathway,complement activation, classical pathway,signal transduction,G-protein coupled receptor signaling pathway,resp…
MCF7-DSC1-GFP / MCF7-GFP	Q5RKV6	Q5RKV6	0.394655	0.394655	0.000217425	0.000226704	9	Q5RKV6	EXOSC6	Exosome complex component MTR3	EXOS6_HUMAN	3	-23.9328	1.31463	MCF7-DSC1-GFP	MCF7-GFP	exosome (RNase complex),nucleoplasm,cytosol,nucleolus,cytoplasmic exosome (RNase complex),nuclear exosome (RNase complex)	RNA binding,exoribonuclease activity	rRNA processing,regulation of mRNA stability,exonucleolytic nuclear-transcribed mRNA catabolic process involved in deadenylation-dependent decay,DNA deamination,isotype switching,positive regulation of isotype switching,RNA phosphodiester bond hydrolysis, exonucleolytic,U4 snRNA 3'-end processing,polyadenylation-dependent snoRNA 3'-end processing,rRNA catabolic process,nuclear mRNA surveillance,n…
MCF7-DSC1-GFP / MCF7-GFP	O75569	O75569	0.39465	0.39465	6.47441e-06	9.75696e-06	18	O75569	PRKRA	Interferon-inducible double-stranded RNA-dependent protein kinase activator A	PRKRA_HUMAN	6	-23.9326	1.31462	MCF7-DSC1-GFP	MCF7-GFP	nucleoplasm,cytoplasm,cytosol,membrane,perinuclear region of cytoplasm,RISC-loading complex	RNA binding,double-stranded RNA binding,protein binding,enzyme activator activity,enzyme binding,identical protein binding,protein homodimerization activity,pre-miRNA binding	protein phosphorylation,immune response,negative regulation of cell proliferation,response to virus,miRNA metabolic process,viral process,production of siRNA involved in RNA interference,pre-miRNA processing,cellular response to oxidative stress,production of miRNAs involved in gene silencing by miRNA,outer ear morphogenesis,middle ear morphogenesis,positive regulation of catalytic activity,skele…
MCF7-DSC1-GFP / MCF7-GFP	P51648	P51648	0.390238	0.390238	3.68523e-10	1.2396e-09	39	P51648	ALDH3A2	Aldehyde dehydrogenase family 3 member A2	AL3A2_HUMAN	12	-23.6996	1.31061	MCF7-DSC1-GFP	MCF7-GFP	peroxisomal membrane,endoplasmic reticulum membrane,integral component of membrane,intracellular membrane-bounded organelle	aldehyde dehydrogenase (NAD) activity,protein binding,protein homodimerization activity,glyceraldehyde-3-phosphate dehydrogenase (NAD+) (non-phosphorylating) activity,long-chain-alcohol oxidase activity,long-chain-aldehyde dehydrogenase activity,medium-chain-aldehyde dehydrogenase activity,3-chloroallyl aldehyde dehydrogenase activity	fatty acid alpha-oxidation,cellular aldehyde metabolic process,central nervous system development,peripheral nervous system development,epidermis development,sphingolipid biosynthetic process,phytol metabolic process,hexadecanal metabolic process,oxidation-reduction process
MCF7-DSC1-GFP / MCF7-GFP	Q9UNF1	Q9UNF1	0.390237	0.390237	1.88877e-12	9.35538e-12	39	Q9UNF1	MAGED2	Melanoma-associated antigen D2	MAGD2_HUMAN	12	-23.6996	1.31061	MCF7-DSC1-GFP	MCF7-GFP	extracellular region,nucleus,nucleolus,cytosol,membrane,platelet alpha granule lumen	protein binding	platelet degranulation,female pregnancy,renal sodium ion absorption
MCF7-DSC1-GFP / MCF7-GFP	Q86VP6	Q86VP6	0.390144	0.390144	2.16079e-16	1.81756e-15	185	Q86VP6	CAND1	Cullin-associated NEDD8-dissociated protein 1	CAND1_HUMAN	49	-23.6947	1.31052	MCF7-DSC1-GFP	MCF7-GFP	ubiquitin ligase complex,extracellular region,nucleus,nucleoplasm,cytoplasm,Golgi apparatus,cytosol,membrane,cullin-RING ubiquitin ligase complex,secretory granule lumen,extracellular exosome,ficolin-1-rich granule lumen	protein binding,TBP-class protein binding	cellular iron ion homeostasis,SCF complex assembly,protein ubiquitination,cell differentiation,negative regulation of catalytic activity,neutrophil degranulation,post-translational protein modification,positive regulation of RNA polymerase II transcriptional preinitiation complex assembly
MCF7-DSC1-GFP / MCF7-GFP	P84101	P84101	0.389984	0.389984	0.707147	0.224489	6	P84101	SERF2	Small EDRK-rich factor 2	SERF2_HUMAN	2	-23.6862	1.31038	MCF7-DSC1-GFP	MCF7-GFP	nucleus,cytosol	molecular_function	biological_process
MCF7-DSC1-GFP / MCF7-GFP	P55210	P55210	0.389956	0.389956	0.54554	0.18278	15	P55210	CASP7	Caspase-7	CASP7_HUMAN	4	-23.6847	1.31035	MCF7-DSC1-GFP	MCF7-GFP	nucleus,nucleoplasm,cytosol,cytoplasm	protein binding,peptidase activity,cysteine-type peptidase activity,cysteine-type endopeptidase activity involved in execution phase of apoptosis,cysteine-type endopeptidase activity involved in apoptotic process	proteolysis,apoptotic process,cellular response to staurosporine,execution phase of apoptosis
MCF7-DSC1-GFP / MCF7-GFP	Q9BY77	Q9BY77	0.389697	0.389697	6.85993e-05	8.13324e-05	12	Q9BY77	POLDIP3	Polymerase delta-interacting protein 3	PDIP3_HUMAN	4	-23.671	1.31012	MCF7-DSC1-GFP	MCF7-GFP	nucleoplasm,cytoplasm,cytosol,nuclear speck,cytoplasmic ribonucleoprotein granule,transcription export complex	RNA binding,protein binding,macromolecular complex binding	RNA export from nucleus,mRNA export from nucleus,poly(A)+ mRNA export from nucleus,mRNA 3'-end processing,positive regulation of translation
MCF7-DSC1-GFP / MCF7-GFP	Q6YN16	Q6YN16	0.389613	0.389613	0.000427798	0.00041175	15	Q6YN16	HSDL2	Hydroxysteroid dehydrogenase-like protein 2	HSDL2_HUMAN	5	-23.6666	1.31004	MCF7-DSC1-GFP	MCF7-GFP	mitochondrion,peroxisome,membrane	molecular_function,oxidoreductase activity	biological_process,oxidation-reduction process
MCF7-DSC1-GFP / MCF7-GFP	Q8NCL4	Q8NCL4	0.388614	0.388614	0.00183611	0.00148164	15	Q8NCL4	GALNT6	Polypeptide N-acetylgalactosaminyltransferase 6	GALT6_HUMAN	5	-23.6137	1.30914	MCF7-DSC1-GFP	MCF7-GFP	Golgi membrane,Golgi apparatus,integral component of membrane,perinuclear region of cytoplasm	polypeptide N-acetylgalactosaminyltransferase activity,carbohydrate binding,metal ion binding	protein O-linked glycosylation,O-glycan processing
MCF7-DSC1-GFP / MCF7-GFP	P55061	P55061	0.387264	0.387264	0.000891593	0.00078575	6	P55061	TMBIM6	Bax inhibitor 1	BI1_HUMAN	2	-23.5422	1.30791	MCF7-DSC1-GFP	MCF7-GFP	nucleus,cytoplasm,endoplasmic reticulum,endoplasmic reticulum membrane,integral component of plasma membrane,membrane,integral component of membrane,mitochondrial membrane	protein binding,enzyme binding,ubiquitin protein ligase binding,endoribonuclease inhibitor activity	autophagy,negative regulation of calcium ion transport into cytosol,negative regulation of protein binding,endoplasmic reticulum calcium ion homeostasis,negative regulation of RNA splicing,cellular response to unfolded protein,negative regulation of apoptotic process,negative regulation of immunoglobulin secretion,negative regulation of endoribonuclease activity,intrinsic apoptotic signaling path…
MCF7-DSC1-GFP / MCF7-GFP	P16220	P16220	0.383978	0.383978	3.46972e-05	4.40595e-05	9	P16220	CREB1	Cyclic AMP-responsive element-binding protein 1	CREB1_HUMAN	3	-23.3678	1.30494	MCF7-DSC1-GFP	MCF7-GFP	nucleus,nucleoplasm,nuclear euchromatin,mitochondrial matrix,axon,ATF4-CREB1 transcription factor complex,transcription factor complex	RNA polymerase II core promoter proximal region sequence-specific DNA binding,RNA polymerase II distal enhancer sequence-specific DNA binding,RNA polymerase II transcription factor activity, sequence-specific DNA binding,RNA polymerase II activating transcription factor binding,RNA polymerase II transcription coactivator binding,transcriptional activator activity, RNA polymerase II transcription …	response to hypoxia,transcription from RNA polymerase II promoter,protein phosphorylation,signal transduction,transforming growth factor beta receptor signaling pathway,axonogenesis,aging,lactation,memory,circadian rhythm,regulation of cell size,visual learning,response to organic substance,negative regulation of transcription by competitive promoter binding,response to activity,viral process,pit…
MCF7-DSC1-GFP / MCF7-GFP	O95747	O95747	0.383092	0.383092	0.000484976	0.000459995	33	O95747	OXSR1	Serine/threonine-protein kinase OSR1	OXSR1_HUMAN	9	-23.3207	1.30413	MCF7-DSC1-GFP	MCF7-GFP	cytosol,extracellular exosome,cytoplasm	magnesium ion binding,protein serine/threonine kinase activity,protein binding,ATP binding,protein kinase binding,identical protein binding	protein phosphorylation,response to oxidative stress,osmosensory signaling pathway,positive regulation of T cell chemotaxis,peptidyl-threonine phosphorylation,signal transduction by trans-phosphorylation,intracellular signal transduction,chemokine (C-C motif) ligand 21 signaling pathway,chemokine (C-X-C motif) ligand 12 signaling pathway,protein autophosphorylation,cellular hypotonic response,neg…
MCF7-DSC1-GFP / MCF7-GFP	Q9NYB0	Q9NYB0	0.382891	0.382891	0.0164586	0.00997625	6	Q9NYB0	TERF2IP	Telomeric repeat-binding factor 2-interacting protein 1	TE2IP_HUMAN	2	-23.3101	1.30395	MCF7-DSC1-GFP	MCF7-GFP	nuclear chromosome,chromosome, telomeric region,nuclear telomere cap complex,nuclear chromosome, telomeric region,nucleus,nuclear envelope,nucleoplasm,cytoplasm,cytosol,nuclear body,telosome,Mre11 complex	protein binding,phosphatase binding,telomeric DNA binding,G-rich strand telomeric DNA binding	telomere maintenance,negative regulation of protein phosphorylation,regulation of transcription, DNA-templated,telomere maintenance via telomerase,regulation of double-strand break repair via homologous recombination,telomere maintenance via telomere lengthening,telomere capping,protection from non-homologous end joining at telomere,regulation of telomere maintenance,negative regulation of telome…
MCF7-DSC1-GFP / MCF7-GFP	O75146	O75146	0.382252	0.382252	4.62343e-10	1.53083e-09	57	O75146	HIP1R	Huntingtin-interacting protein 1-related protein	HIP1R_HUMAN	18	-23.2761	1.30337	MCF7-DSC1-GFP	MCF7-GFP	mitochondrion,cytosol,postsynaptic density,apical plasma membrane,clathrin-coated vesicle,ruffle membrane,dendrite cytoplasm,neuronal cell body,dendritic spine,intracellular membrane-bounded organelle,perinuclear region of cytoplasm,synaptic membrane,actin cortical patch,cytoplasm,AP-2 adaptor complex	protein binding,phosphatidylinositol-4,5-bisphosphate binding,phosphatidylinositol-3,4,5-trisphosphate binding,SH3 domain binding,clathrin binding,phosphatidylinositol binding,identical protein binding,protein homodimerization activity,phosphatidylinositol-3,4-bisphosphate binding,protein heterodimerization activity,actin filament binding,phosphatidylinositol-3,5-bisphosphate binding,clathrin lig…	receptor-mediated endocytosis,apoptotic process,activation of cysteine-type endopeptidase activity involved in apoptotic process,regulation of endocytosis,negative regulation of actin filament polymerization,positive regulation of protein binding,regulation of actin cytoskeleton organization,negative regulation of Arp2/3 complex-mediated actin nucleation,positive regulation of apoptotic process,n…
MCF7-DSC1-GFP / MCF7-GFP	Q15758	Q15758	0.381218	0.381218	0.00401603	0.00294221	36	Q15758	SLC1A5	Neutral amino acid transporter B(0)	AAAT_HUMAN	10	-23.2211	1.30244	MCF7-DSC1-GFP	MCF7-GFP	plasma membrane,integral component of plasma membrane,membrane,integral component of membrane,melanosome,extracellular exosome	virus receptor activity,protein binding,amino acid transmembrane transporter activity,neutral amino acid transmembrane transporter activity,L-glutamine transmembrane transporter activity,L-serine transmembrane transporter activity,symporter activity,signaling receptor activity,metal ion binding	amino acid transport,glutamine transport,glutamine secretion,neutral amino acid transport,L-serine transport,viral entry into host cell,protein homotrimerization,L-glutamine import into cell
MCF7-DSC1-GFP / MCF7-GFP	Q8WWC4	Q8WWC4	0.3797	0.3797	0.0164045	0.00995075	3	Q8WWC4	MAIP1	m-AAA protease-interacting protein 1, mitochondrial	MAIP1_HUMAN	1	-23.1403	1.30107	MCF7-DSC1-GFP	MCF7-GFP	mitochondrial inner membrane,mitochondrial matrix	protein binding,ribosome binding	mitochondrial calcium ion transport,calcium ion transmembrane import into mitochondrion,protein insertion into mitochondrial membrane,mitochondrial calcium ion homeostasis,inner mitochondrial membrane organization,protein insertion into mitochondrial membrane from inner side
MCF7-DSC1-GFP / MCF7-GFP	P22061	P22061	0.379466	0.379466	9.21621e-05	0.000106064	42	P22061	PCMT1	Protein-L-isoaspartate(D-aspartate) O-methyltransferase	PIMT_HUMAN	10	-23.1278	1.30086	MCF7-DSC1-GFP	MCF7-GFP	cytosol,extracellular exosome,extracellular vesicle,cytoplasm	protein-L-isoaspartate (D-aspartate) O-methyltransferase activity,protein binding,cadherin binding	protein methylation,protein repair
MCF7-DSC1-GFP / MCF7-GFP	Q9H1E3	Q9H1E3	0.378764	0.378764	0.00106083	0.000913756	9	Q9H1E3	NUCKS1	Nuclear ubiquitous casein and cyclin-dependent kinase substrate 1	NUCKS_HUMAN	2	-23.0904	1.30023	MCF7-DSC1-GFP	MCF7-GFP	chromatin,nuclear chromatin,nucleus,nucleolus,cytoplasm	transcriptional activator activity, RNA polymerase II transcription regulatory region sequence-specific binding,chromatin binding,double-stranded DNA binding,single-stranded DNA binding,RNA binding,transcription factor binding	double-strand break repair via homologous recombination,cellular glucose homeostasis,regulation of DNA replication,chromatin organization,regulation of transcription from RNA polymerase II promoter,release from viral latency,replication fork processing,gene conversion,interstrand cross-link repair,positive regulation by host of viral transcription,positive regulation by host of viral genome repli…
MCF7-DSC1-GFP / MCF7-GFP	P14209	P14209	0.378147	0.378147	0.00211558	0.00167433	9	P14209	CD99	CD99 antigen	CD99_HUMAN	2	-23.0575	1.29967	MCF7-DSC1-GFP	MCF7-GFP	cytoplasm,plasma membrane,integral component of plasma membrane,focal adhesion	protein binding	cell adhesion,regulation of immune response
MCF7-DSC1-GFP / MCF7-GFP	Q8IXK0	Q8IXK0	0.377969	0.377969	0.00449482	0.00324529	6	Q8IXK0	PHC2	Polyhomeotic-like protein 2	PHC2_HUMAN	2	-23.048	1.29951	MCF7-DSC1-GFP	MCF7-GFP	heterochromatin,nucleus,nucleoplasm,PcG protein complex,PRC1 complex	DNA binding,protein binding,zinc ion binding,identical protein binding	multicellular organism development,spermatogenesis
MCF7-DSC1-GFP / MCF7-GFP	P20742	P20742	0.377285	0.377285	0.542157	0.181995	3	P20742	PZP	Pregnancy zone protein	PZP_HUMAN	1	-23.0115	1.2989	MCF7-DSC1-GFP	MCF7-GFP	extracellular region,extracellular exosome,blood microparticle,Requires Ontology	endopeptidase inhibitor activity,serine-type endopeptidase inhibitor activity	female pregnancy,negative regulation of endopeptidase activity
MCF7-DSC1-GFP / MCF7-GFP	P20962	P20962	0.376815	0.376815	0.5167	0.175191	9	P20962	PTMS	Parathymosin	PTMS_HUMAN	2	-22.9864	1.29847	MCF7-DSC1-GFP	MCF7-GFP	nucleus		immune system process,DNA replication
MCF7-DSC1-GFP / MCF7-GFP	Q8WXI9	Q8WXI9	0.375962	0.375962	1.66366e-05	2.27459e-05	15	Q8WXI9	GATAD2B	Transcriptional repressor p66-beta	P66B_HUMAN	5	-22.9408	1.2977	MCF7-DSC1-GFP	MCF7-GFP	nuclear chromatin,nucleoplasm,nuclear speck,macromolecular complex,NuRD complex	RNA polymerase II transcription factor activity, sequence-specific DNA binding,protein binding,zinc ion binding,RNA polymerase II core promoter proximal region sequence-specific DNA binding,RNA polymerase II distal enhancer sequence-specific DNA binding,nucleosomal DNA binding	ATP-dependent chromatin remodeling,negative regulation of transcription from RNA polymerase II promoter
MCF7-DSC1-GFP / MCF7-GFP	P51687	P51687	0.375453	0.375453	0.00637415	0.00439715	3	P51687	SUOX	Sulfite oxidase, mitochondrial	SUOX_HUMAN	1	-22.9136	1.29725	MCF7-DSC1-GFP	MCF7-GFP	mitochondrial intermembrane space,mitochondrial matrix,mitochondrion	protein binding,molybdenum ion binding,heme binding,molybdopterin cofactor binding,sulfite oxidase activity	nitrate assimilation,sulfide oxidation, using sulfide:quinone oxidoreductase,sulfur compound metabolic process
MCF7-DSC1-GFP / MCF7-GFP	Q9Y365	Q9Y365	0.373089	0.373089	8.37603e-05	9.72209e-05	27	Q9Y365	STARD10	START domain-containing protein 10	STA10_HUMAN	9	-22.7873	1.29512	MCF7-DSC1-GFP	MCF7-GFP	cytosol,motile cilium,membrane,intercellular canaliculus,microvillus	protein binding,lipid binding,phospholipid transporter activity	phosphatidylcholine biosynthetic process,bile acid secretion,positive regulation of peroxisome proliferator activated receptor signaling pathway,phospholipid transport
MCF7-DSC1-GFP / MCF7-GFP	P35237	P35237	0.372849	0.372849	5.10867e-05	6.23287e-05	21	P35237	SERPINB6	Serpin B6	SPB6_HUMAN	7	-22.7744	1.29491	MCF7-DSC1-GFP	MCF7-GFP	extracellular region,cytoplasm,cytosol,plasma membrane,secretory granule membrane,Requires Ontology,extracellular exosome,tertiary granule membrane,serine protease inhibitor complex,ficolin-1-rich granule membrane,nucleus,extracellular space	protease binding,serine-type endopeptidase inhibitor activity	sensory perception of sound,negative regulation of endopeptidase activity,neutrophil degranulation,cellular response to osmotic stress
MCF7-DSC1-GFP / MCF7-GFP	O75367	O75367	0.371569	0.371569	5.89438e-06	8.95992e-06	87	O75367	H2AFY	Core histone macro-H2A.1	H2AY_HUMAN	19	-22.7059	1.29376	MCF7-DSC1-GFP	MCF7-GFP	nuclear chromosome,nuclear chromosome, telomeric region,nucleosome,nuclear chromatin,condensed chromosome,sex chromatin,Barr body,nucleus,pericentric heterochromatin,nucleolus,extracellular exosome	rDNA binding,RNA polymerase II regulatory region sequence-specific DNA binding,RNA polymerase II core promoter sequence-specific DNA binding,DNA binding,protein binding,double-stranded methylated DNA binding,enzyme binding,protein kinase binding,protein serine/threonine kinase inhibitor activity,chromatin DNA binding,nucleosomal DNA binding,transcription regulatory region DNA binding,protein hete…	negative regulation of transcription from RNA polymerase II promoter,nucleosome assembly,dosage compensation,regulation of lipid metabolic process,negative regulation of histone phosphorylation,positive regulation of maintenance of mitotic sister chromatid cohesion,regulation of gene expression, epigenetic,positive regulation of keratinocyte differentiation,negative regulation of gene expression,…
MCF7-DSC1-GFP / MCF7-GFP	Q9H7Z7	Q9H7Z7	0.370333	0.370333	2.73084e-08	6.6609e-08	30	Q9H7Z7	PTGES2	Prostaglandin E synthase 2	PGES2_HUMAN	9	-22.6396	1.29265	MCF7-DSC1-GFP	MCF7-GFP	Golgi membrane,extracellular region,nucleus,mitochondrion,cytosol,integral component of membrane,azurophil granule lumen,perinuclear region of cytoplasm	DNA binding,protein binding,electron carrier activity,protein disulfide oxidoreductase activity,lyase activity,heme binding,glutathione binding,prostaglandin-E synthase activity	cyclooxygenase pathway,electron transport chain,neutrophil degranulation,cell redox homeostasis,positive regulation of transcription, DNA-templated
MCF7-DSC1-GFP / MCF7-GFP	O14683	O14683	0.369888	0.369888	0.136239	0.0592787	6	O14683	TP53I11	Tumor protein p53-inducible protein 11	P5I11_HUMAN	2	-22.6158	1.29225	MCF7-DSC1-GFP	MCF7-GFP	integral component of membrane		negative regulation of cell proliferation
MCF7-DSC1-GFP / MCF7-GFP	P04114	P04114	0.36973	0.36973	0.0217606	0.0126288	6	P04114	APOB	Apolipoprotein B-100	APOB_HUMAN	2	-22.6072	1.29211	MCF7-DSC1-GFP	MCF7-GFP	extracellular region,extracellular space,cytoplasm,early endosome,endoplasmic reticulum lumen,endoplasmic reticulum membrane,smooth endoplasmic reticulum,cytosol,plasma membrane,endosome membrane,clathrin-coated endocytic vesicle membrane,endosome lumen,mature chylomicron,chylomicron remnant,very-low-density lipoprotein particle,low-density lipoprotein particle,intermediate-density lipoprotein pa…	receptor binding,protein binding,phospholipid binding,heparin binding,cholesterol transporter activity,lipase binding,low-density lipoprotein particle receptor binding	retinoid metabolic process,in utero embryonic development,toll-like receptor signaling pathway,triglyceride mobilization,receptor-mediated endocytosis,spermatogenesis,nervous system development,cholesterol metabolic process,fertilization,response to virus,response to carbohydrate,post-embryonic development,response to selenium ion,positive regulation of gene expression,positive regulation of macr…
MCF7-DSC1-GFP / MCF7-GFP	Q9BVC6	Q9BVC6	0.368186	0.368186	0.0278045	0.0154991	12	Q9BVC6	TMEM109	Transmembrane protein 109	TM109_HUMAN	3	-22.5244	1.29073	MCF7-DSC1-GFP	MCF7-GFP	nuclear outer membrane,integral component of membrane,sarcoplasmic reticulum membrane,extracellular exosome	molecular_function,voltage-gated ion channel activity,protein binding	ion transmembrane transport,regulation of ion transmembrane transport,negative regulation of cell death,cellular response to gamma radiation,intrinsic apoptotic signaling pathway in response to DNA damage by p53 class mediator
MCF7-DSC1-GFP / MCF7-GFP	Q9Y696	Q9Y696	0.368076	0.368076	1.57466e-06	2.7146e-06	42	Q9Y696	CLIC4	Chloride intracellular channel protein 4	CLIC4_HUMAN	12	-22.5185	1.29063	MCF7-DSC1-GFP	MCF7-GFP	cytoplasm,mitochondrion,centrosome,cytosol,plasma membrane,microvillus,cell-cell junction,cell surface,actin cytoskeleton,nuclear matrix,midbody,cytoplasmic vesicle membrane,chloride channel complex,apical part of cell,perinuclear region of cytoplasm,extracellular exosome,microtubule cytoskeleton,nucleus	voltage-gated ion channel activity,protein binding,chloride channel activity	endothelial cell morphogenesis,chloride transport,vacuolar acidification,fertilization,cell differentiation,keratinocyte differentiation,negative regulation of cell migration,regulation of ion transmembrane transport,establishment or maintenance of apical/basal cell polarity,multicellular organism growth,branching morphogenesis of an epithelial tube,regulation of cytoskeleton organization,retina …
MCF7-DSC1-GFP / MCF7-GFP	Q8NF37	Q8NF37	0.367561	0.367561	2.60427e-08	6.36738e-08	45	Q8NF37	LPCAT1	Lysophosphatidylcholine acyltransferase 1	PCAT1_HUMAN	14	-22.4908	1.29017	MCF7-DSC1-GFP	MCF7-GFP	Golgi membrane,endoplasmic reticulum,endoplasmic reticulum membrane,Golgi apparatus,lipid particle,plasma membrane,membrane,integral component of membrane,azurophil granule membrane	calcium ion binding,1-alkenylglycerophosphocholine O-acyltransferase activity,1-acylglycerophosphocholine O-acyltransferase activity,1-alkylglycerophosphocholine O-acyltransferase activity,1-alkylglycerophosphocholine O-acetyltransferase activity	phosphatidic acid biosynthetic process,phosphatidylcholine biosynthetic process,phospholipid biosynthetic process,phosphatidylglycerol acyl-chain remodeling,phosphatidylcholine acyl-chain remodeling,surfactant homeostasis,neutrophil degranulation,positive regulation of protein catabolic process,retina development in camera-type eye,negative regulation of phosphatidylcholine biosynthetic process
MCF7-DSC1-GFP / MCF7-GFP	P54886	P54886	0.366479	0.366479	1.56701e-22	2.73758e-21	111	P54886	ALDH18A1	Delta-1-pyrroline-5-carboxylate synthase	P5CS_HUMAN	30	-22.4327	1.2892	MCF7-DSC1-GFP	MCF7-GFP	mitochondrion,mitochondrial inner membrane,cytosol	RNA binding,glutamate 5-kinase activity,glutamate-5-semialdehyde dehydrogenase activity,protein binding,ATP binding,identical protein binding	glutamate metabolic process,proline biosynthetic process,ornithine biosynthetic process,cellular amino acid biosynthetic process,phosphorylation,citrulline biosynthetic process,oxidation-reduction process,L-proline biosynthetic process
MCF7-DSC1-GFP / MCF7-GFP	Q9Y2R0	Q9Y2R0	0.36622	0.36622	0.0392076	0.0208229	3	Q9Y2R0	COA3	Cytochrome c oxidase assembly factor 3 homolog, mitochondrial	COA3_HUMAN	1	-22.4188	1.28897	MCF7-DSC1-GFP	MCF7-GFP	mitochondrion,integral component of mitochondrial inner membrane	protein binding	mitochondrial respiratory chain complex IV assembly,positive regulation of mitochondrial translation
MCF7-DSC1-GFP / MCF7-GFP	P50416	P50416	0.366187	0.366187	7.15786e-18	7.31533e-17	45	P50416	CPT1A	Carnitine O-palmitoyltransferase 1, liver isoform	CPT1A_HUMAN	14	-22.4169	1.28894	MCF7-DSC1-GFP	MCF7-GFP	mitochondrion,mitochondrial outer membrane,membrane,integral component of mitochondrial outer membrane	carnitine O-palmitoyltransferase activity,identical protein binding,palmitoleoyltransferase activity	long-chain fatty acid metabolic process,glucose metabolic process,fatty acid beta-oxidation,triglyceride metabolic process,carnitine shuttle,circadian rhythm,carnitine metabolic process,response to organic cyclic compound,regulation of lipid metabolic process,epithelial cell differentiation,positive regulation of fatty acid beta-oxidation,response to drug,eating behavior,regulation of insulin sec…
MCF7-DSC1-GFP / MCF7-GFP	O00483	O00483	0.366048	0.366048	1.63186e-08	4.13323e-08	12	O00483	NDUFA4	Cytochrome c oxidase subunit NDUFA4	NDUA4_HUMAN	4	-22.4095	1.28882	MCF7-DSC1-GFP	MCF7-GFP	mitochondrion,mitochondrial inner membrane,mitochondrial respiratory chain complex I,mitochondrial respiratory chain complex IV	protein binding,NADH dehydrogenase (ubiquinone) activity,macromolecular complex binding,cytochrome-c oxidase activity	mitochondrial electron transport, NADH to ubiquinone,mitochondrial electron transport, cytochrome c to oxygen,hydrogen ion transmembrane transport
MCF7-DSC1-GFP / MCF7-GFP	Q6P1X6	Q6P1X6	0.365392	0.365392	0.045583	0.0236417	12	Q6P1X6	C8orf82	UPF0598 protein C8orf82	CH082_HUMAN	3	-22.3742	1.28823	MCF7-DSC1-GFP	MCF7-GFP
MCF7-DSC1-GFP / MCF7-GFP	P35249	P35249	0.365377	0.365377	5.55392e-06	8.49101e-06	9	P35249	RFC4	Replication factor C subunit 4	RFC4_HUMAN	3	-22.3734	1.28822	MCF7-DSC1-GFP	MCF7-GFP	nucleoplasm,DNA replication factor C complex,Ctf18 RFC-like complex,Elg1 RFC-like complex,nucleus	protein binding,ATP binding,enzyme binding,DNA clamp loader activity,single-stranded DNA-dependent ATPase activity	DNA replication,DNA strand elongation involved in DNA replication,transcription-coupled nucleotide-excision repair,nucleotide-excision repair, DNA incision, 5'-to lesion,nucleotide-excision repair, DNA gap filling,translesion synthesis,telomere maintenance via semi-conservative replication,nucleotide-excision repair, DNA incision,error-prone translesion synthesis,DNA damage response, detection of…
MCF7-DSC1-GFP / MCF7-GFP	Q5ZPR3	Q5ZPR3	0.365371	0.365371	0.0001078	0.000122006	9	Q5ZPR3	CD276	CD276 antigen	CD276_HUMAN	3	-22.3731	1.28821	MCF7-DSC1-GFP	MCF7-GFP	external side of plasma membrane,integral component of membrane	receptor binding,protein binding	immune response,cell proliferation,positive regulation of T cell proliferation,T cell activation,positive regulation of interferon-gamma biosynthetic process,regulation of immune response,T cell receptor signaling pathway
MCF7-DSC1-GFP / MCF7-GFP	Q12765	Q12765	0.364937	0.364937	1.08085e-08	2.82633e-08	27	Q12765	SCRN1	Secernin-1	SCRN1_HUMAN	8	-22.3497	1.28783	MCF7-DSC1-GFP	MCF7-GFP	nucleus,cytoplasm,nuclear membrane	molecular_function,protein binding,dipeptidase activity	proteolysis,exocytosis
MCF7-DSC1-GFP / MCF7-GFP	P13010	P13010	0.36373	0.36373	1.82148e-10	6.41547e-10	132	P13010	XRCC5	X-ray repair cross-complementing protein 5	XRCC5_HUMAN	31	-22.2847	1.28675	MCF7-DSC1-GFP	MCF7-GFP	nuclear telomere cap complex,nuclear chromosome, telomeric region,extracellular region,nucleus,nucleoplasm,nucleolus,cytosol,plasma membrane,membrane,macromolecular complex,protein-DNA complex,secretory granule lumen,Ku70:Ku80 complex,nonhomologous end joining complex,Requires Ontology,ribonucleoprotein complex	DNA binding,damaged DNA binding,RNA binding,ATP-dependent DNA helicase activity,protein binding,ATP binding,protein C-terminus binding,enzyme activator activity,ubiquitin protein ligase binding,telomeric DNA binding,transcription regulatory region DNA binding,macromolecular complex binding,DNA end binding,double-stranded telomeric DNA binding,5'-deoxyribose-5-phosphate lyase activity,double-stran…	activation of innate immune response,double-strand break repair,double-strand break repair via nonhomologous end joining,DNA recombination,cellular response to DNA damage stimulus,brain development,cell proliferation,regulation of telomere maintenance,positive regulation of telomere maintenance via telomerase,positive regulation of type I interferon production,DNA duplex unwinding,response to dru…
MCF7-DSC1-GFP / MCF7-GFP	P82979	P82979	0.363662	0.363662	0.000345367	0.000341414	24	P82979	SARNP	SAP domain-containing ribonucleoprotein	SARNP_HUMAN	7	-22.2811	1.28669	MCF7-DSC1-GFP	MCF7-GFP	transcription export complex,nucleus,nucleoplasm,nuclear speck,cytoplasmic ribonucleoprotein granule	DNA binding,RNA binding,protein binding	RNA export from nucleus,mRNA export from nucleus,regulation of translation,mRNA 3'-end processing
MCF7-DSC1-GFP / MCF7-GFP	Q9BW27	Q9BW27	0.363083	0.363083	0.0140652	0.00873045	18	Q9BW27	NUP85	Nuclear pore complex protein Nup85	NUP85_HUMAN	6	-22.2499	1.28617	MCF7-DSC1-GFP	MCF7-GFP	condensed chromosome kinetochore,nucleus,nuclear envelope,spindle,cytosol,membrane,nuclear pore outer ring,nuclear membrane,host cell,kinetochore	protein binding,structural constituent of nuclear pore	regulation of glycolytic process,mRNA export from nucleus,tRNA export from nucleus,viral process,protein sumoylation,viral transcription,lamellipodium assembly,macrophage chemotaxis,regulation of gene silencing by miRNA,nephron development,intracellular transport of virus,regulation of cellular response to heat,protein import into nucleus,positive regulation of transcription, DNA-templated
MCF7-DSC1-GFP / MCF7-GFP	P78383	P78383	0.361833	0.361833	0.0402681	0.0212994	9	P78383	SLC35B1	Solute carrier family 35 member B1	S35B1_HUMAN	3	-22.1825	1.28506	MCF7-DSC1-GFP	MCF7-GFP	intracellular membrane-bounded organelle,integral component of Golgi membrane,integral component of endoplasmic reticulum membrane	transmembrane transporter activity,UDP-galactose transmembrane transporter activity,UDP-glucose transmembrane transporter activity	carbohydrate transport,UDP-glucose transport,UDP-galactose transmembrane transport
MCF7-DSC1-GFP / MCF7-GFP	Q9Y487	Q9Y487	0.361172	0.361172	0.000177432	0.000188728	12	Q9Y487	ATP6V0A2	V-type proton ATPase 116 kDa subunit a isoform 2	VPP2_HUMAN	4	-22.1468	1.28447	MCF7-DSC1-GFP	MCF7-GFP	vacuolar proton-transporting V-type ATPase, V0 domain,acrosomal vesicle,lysosomal membrane,endosome membrane,integral component of membrane,phagocytic vesicle membrane,plasma membrane,vacuolar proton-transporting V-type ATPase complex	protein binding,proton-transporting ATPase activity, rotational mechanism,ATPase binding	cellular iron ion homeostasis,immune response,insulin receptor signaling pathway,ATP hydrolysis coupled proton transport,regulation of macroautophagy,transferrin transport,ion transmembrane transport,cellular response to increased oxygen levels,phagosome acidification,vacuolar acidification
MCF7-DSC1-GFP / MCF7-GFP	Q96I25	Q96I25	0.361166	0.361166	3.29498e-05	4.21637e-05	18	Q96I25	RBM17	Splicing factor 45	SPF45_HUMAN	6	-22.1465	1.28446	MCF7-DSC1-GFP	MCF7-GFP	nucleoplasm,spliceosomal complex	RNA binding,protein binding	alternative mRNA splicing, via spliceosome,mRNA splicing, via spliceosome,DNA repair,regulation of alternative mRNA splicing, via spliceosome
MCF7-DSC1-GFP / MCF7-GFP	O60832	O60832	0.361016	0.361016	0.0153408	0.0093882	54	O60832	DKC1	H/ACA ribonucleoprotein complex subunit DKC1	DKC1_HUMAN	16	-22.1384	1.28433	MCF7-DSC1-GFP	MCF7-GFP	fibrillar center,nucleus,nucleoplasm,telomerase holoenzyme complex,nucleolus,cytoplasm,box H/ACA snoRNP complex,box H/ACA scaRNP complex,box H/ACA telomerase RNP complex	telomerase activity,RNA binding,protein binding,pseudouridine synthase activity,box H/ACA snoRNA binding,telomerase RNA binding	enzyme-directed rRNA pseudouridine synthesis,rRNA processing,RNA processing,telomere maintenance via telomerase,rRNA pseudouridine synthesis,positive regulation of telomere maintenance via telomerase,positive regulation of telomerase activity,scaRNA localization to Cajal body,telomerase RNA stabilization,positive regulation of establishment of protein localization to telomere,positive regulation …
MCF7-DSC1-GFP / MCF7-GFP	Q5T1M5	Q5T1M5	0.360211	0.360211	0.5331	0.179643	24	Q5T1M5	FKBP15	FK506-binding protein 15	FKB15_HUMAN	8	-22.0949	1.28361	MCF7-DSC1-GFP	MCF7-GFP	early endosome,membrane,actin filament,growth cone	actin binding,protein binding	endocytosis,negative regulation of phosphatase activity
MCF7-DSC1-GFP / MCF7-GFP	Q5TFE4	Q5TFE4	0.360109	0.360109	0.263181	0.102154	42	Q5TFE4	NT5DC1	5'-nucleotidase domain-containing protein 1	NT5D1_HUMAN	12	-22.0894	1.28352	MCF7-DSC1-GFP	MCF7-GFP		metal ion binding,5'-nucleotidase activity	dephosphorylation
MCF7-DSC1-GFP / MCF7-GFP	P55060	P55060	0.359388	0.359388	0.000547481	0.000511449	153	P55060	CSE1L	Exportin-2	XPO2_HUMAN	43	-22.0505	1.28288	MCF7-DSC1-GFP	MCF7-GFP	nucleus,nucleoplasm,cytoplasm,cytosol,membrane,extracellular exosome,nuclear envelope	protein binding,Ran GTPase binding,nuclear export signal receptor activity,protein transporter activity	apoptotic process,cell proliferation,protein export from nucleus,protein import into nucleus
MCF7-DSC1-GFP / MCF7-GFP	Q06587	Q06587	0.359246	0.359246	0.0697942	0.0337978	9	Q06587	RING1	E3 ubiquitin-protein ligase RING1	RING1_HUMAN	3	-22.0428	1.28276	MCF7-DSC1-GFP	MCF7-GFP	sex chromatin,nucleus,nucleoplasm,cytosol,nuclear speck,PcG protein complex,PRC1 complex	chromatin binding,protein binding,transferase activity,metal ion binding,ubiquitin-protein transferase activator activity	anterior/posterior pattern specification,histone H2A monoubiquitination,negative regulation of transcription, DNA-templated,camera-type eye morphogenesis,regulation of catalytic activity,negative regulation of G0 to G1 transition
MCF7-DSC1-GFP / MCF7-GFP	P24752	P24752	0.357372	0.357372	1.87108e-05	2.5311e-05	57	P24752	ACAT1	Acetyl-CoA acetyltransferase, mitochondrial	THIL_HUMAN	14	-21.9415	1.28109	MCF7-DSC1-GFP	MCF7-GFP	mitochondrion,mitochondrial matrix,extracellular exosome	acetyl-CoA C-acetyltransferase activity,C-acetyltransferase activity,enzyme binding,protein homodimerization activity,metal ion binding,coenzyme binding,acetyl-CoA C-acyltransferase activity	liver development,acetyl-CoA biosynthetic process,isoleucine catabolic process,brain development,branched-chain amino acid catabolic process,response to hormone,response to organic cyclic compound,coenzyme A metabolic process,coenzyme A biosynthetic process,response to starvation,acetyl-CoA catabolic process,ketone body biosynthetic process,ketone body catabolic process,protein homooligomerizatio…
MCF7-DSC1-GFP / MCF7-GFP	P25685	P25685	0.357136	0.357136	0.17954	0.0744232	57	P25685	DNAJB1	DnaJ homolog subfamily B member 1	DNJB1_HUMAN	16	-21.9287	1.28088	MCF7-DSC1-GFP	MCF7-GFP	nucleus,nucleoplasm,nucleolus,cytoplasm,cytosol,postsynaptic density,neuronal cell body,dendritic spine,Requires Ontology,extracellular exosome,glutamatergic synapse	ATPase activator activity,transcription corepressor activity,protein binding,Hsp70 protein binding,cadherin binding,unfolded protein binding,chaperone binding,ATPase binding	response to unfolded protein,forebrain development,positive regulation of ATPase activity,chaperone mediated protein folding requiring cofactor,negative regulation of inclusion body assembly,negative regulation of transcription from RNA polymerase II promoter in response to stress,regulation of cellular response to heat,negative regulation of transcription from RNA polymerase II promoter
MCF7-DSC1-GFP / MCF7-GFP	Q96AT9	Q96AT9	0.357041	0.357041	0.0327038	0.0178352	12	Q96AT9	RPE	Ribulose-phosphate 3-epimerase	RPE_HUMAN	3	-21.9236	1.2808	MCF7-DSC1-GFP	MCF7-GFP	cytosol,extracellular exosome	ribulose-phosphate 3-epimerase activity,identical protein binding,protein homodimerization activity,metal ion binding	carbohydrate metabolic process,pentose-phosphate shunt,pentose-phosphate shunt, non-oxidative branch,pentose catabolic process,cellular carbohydrate metabolic process
MCF7-DSC1-GFP / MCF7-GFP	Q8TAQ2	Q8TAQ2	0.356568	0.356568	2.92247e-09	8.44117e-09	69	Q8TAQ2	SMARCC2	SWI/SNF complex subunit SMARCC2	SMRC2_HUMAN	20	-21.898	1.28038	MCF7-DSC1-GFP	MCF7-GFP	nuclear chromatin,nucleoplasm,SWI/SNF complex,macromolecular complex,npBAF complex,nBAF complex	RNA polymerase II transcription factor activity, sequence-specific DNA binding,transcription coactivator activity,protein binding,RNA polymerase II core promoter proximal region sequence-specific DNA binding,RNA polymerase II distal enhancer sequence-specific DNA binding,nucleosomal DNA binding	nucleosome disassembly,chromatin remodeling,regulation of transcription from RNA polymerase II promoter,nervous system development,ATP-dependent chromatin remodeling,negative regulation of transcription, DNA-templated,positive regulation of transcription, DNA-templated
MCF7-DSC1-GFP / MCF7-GFP	Q6PI78	Q6PI78	0.355535	0.355535	0.393595	0.141188	3	Q6PI78	TMEM65	Transmembrane protein 65	TMM65_HUMAN	1	-21.842	1.27946	MCF7-DSC1-GFP	MCF7-GFP	mitochondrial inner membrane,plasma membrane,intercalated disc,integral component of membrane		cardiac ventricle development,regulation of cardiac conduction
MCF7-DSC1-GFP / MCF7-GFP	Q5UCC4	Q5UCC4	0.355446	0.355446	0.124601	0.0550193	9	Q5UCC4	EMC10	ER membrane protein complex subunit 10	EMC10_HUMAN	3	-21.8372	1.27938	MCF7-DSC1-GFP	MCF7-GFP	extracellular region,integral component of membrane,ER membrane protein complex		angiogenesis,positive regulation of endothelial cell proliferation,positive regulation of endothelial cell migration,positive regulation of angiogenesis,positive regulation of p38MAPK cascade
MCF7-DSC1-GFP / MCF7-GFP	Q13838	Q13838	0.35355	0.35355	1.00931e-06	1.80702e-06	82	Q13838	DDX39B	Spliceosome RNA helicase DDX39B	DX39B_HUMAN	18	-21.7344	1.2777	MCF7-DSC1-GFP	MCF7-GFP	transcription export complex,nucleus,nucleoplasm,spliceosomal complex,nuclear matrix,nuclear speck,U4 snRNP,U6 snRNP,cytoplasm	RNA binding,ATP-dependent RNA helicase activity,protein binding,ATP binding,RNA-dependent ATPase activity,ATPase activity,U6 snRNA binding,U4 snRNA binding,identical protein binding,ATP-dependent protein binding,macromolecular complex binding	spliceosomal complex assembly,mRNA splicing, via spliceosome,liver development,RNA export from nucleus,mRNA export from nucleus,RNA splicing,RNA secondary structure unwinding,mRNA 3'-end processing,positive regulation of DNA-templated transcription, elongation,positive regulation of translation,viral mRNA export from host cell nucleus,positive regulation of cell growth involved in cardiac muscle …
MCF7-DSC1-GFP / MCF7-GFP	O75494	O75494	0.352683	0.352683	5.5703e-06	8.51374e-06	15	O75494	SRSF10	Serine/arginine-rich splicing factor 10	SRS10_HUMAN	4	-21.6873	1.27693	MCF7-DSC1-GFP	MCF7-GFP	nucleus,nucleoplasm,cytoplasm,cytosol,nuclear speck	RNA binding,protein binding,RS domain binding,unfolded protein binding	spliceosomal tri-snRNP complex assembly,RNA splicing, via transesterification reactions,mRNA splicing, via spliceosome,regulation of transcription, DNA-templated,mRNA splice site selection,cytosolic transport,regulation of mRNA splicing, via spliceosome,negative regulation of mRNA splicing, via spliceosome,mRNA cis splicing, via spliceosome,regulation of alternative mRNA splicing, via spliceosome…
MCF7-DSC1-GFP / MCF7-GFP	O75531	O75531	0.351527	0.351527	9.77197e-05	0.000111648	18	O75531	BANF1	Barrier-to-autointegration factor	BAF_HUMAN	4	-21.6246	1.27591	MCF7-DSC1-GFP	MCF7-GFP	condensed chromosome,nucleus,nuclear envelope,nucleoplasm,cytoplasm,cytosol	DNA binding,protein binding,protein C-terminus binding,enzyme binding,identical protein binding,protein homodimerization activity,protein N-terminus binding,LEM domain binding	mitotic nuclear envelope reassembly,response to virus,DNA integration,negative regulation of viral genome replication,nuclear transport,establishment of integrated proviral latency
MCF7-DSC1-GFP / MCF7-GFP	Q9NTK5	Q9NTK5	0.351424	0.351424	3.30952e-08	7.97405e-08	78	Q9NTK5	OLA1	Obg-like ATPase 1	OLA1_HUMAN	21	-21.619	1.27582	MCF7-DSC1-GFP	MCF7-GFP	extracellular region,nucleolus,cytoplasm,centrosome,cytosol,membrane,platelet alpha granule lumen,extracellular exosome	protein binding,ATP binding,GTP binding,ATPase activity,ribosome binding,ribosomal large subunit binding,cadherin binding,metal ion binding	platelet degranulation,ATP metabolic process
MCF7-DSC1-GFP / MCF7-GFP	P08579	P08579	0.351177	0.351177	0.000177069	0.000188407	24	P08579	SNRPB2	U2 small nuclear ribonucleoprotein B''	RU2B_HUMAN	7	-21.6056	1.2756	MCF7-DSC1-GFP	MCF7-GFP	fibrillar center,nucleus,nucleoplasm,spliceosomal complex,U2 snRNP,nuclear speck,U2-type precatalytic spliceosome,U2-type catalytic step 2 spliceosome,catalytic step 2 spliceosome,U1 snRNP	protein binding,snRNP binding,U1 snRNA binding,snRNA stem-loop binding	mRNA splicing, via spliceosome
MCF7-DSC1-GFP / MCF7-GFP	Q9BTD8	Q9BTD8	0.351152	0.351152	0.0288596	0.0160224	6	Q9BTD8	RBM42	RNA-binding protein 42	RBM42_HUMAN	2	-21.6042	1.27558	MCF7-DSC1-GFP	MCF7-GFP	nucleus,cytoplasm,ribonucleoprotein complex	RNA binding,protein binding	negative regulation of mRNA splicing, via spliceosome
MCF7-DSC1-GFP / MCF7-GFP	P50148	P50148	0.350387	0.350387	0.000265908	0.00027081	6	P50148	GNAQ	Guanine nucleotide-binding protein G(q) subunit alpha	GNAQ_HUMAN	2	-21.5626	1.2749	MCF7-DSC1-GFP	MCF7-GFP	photoreceptor outer segment,cytoplasm,lysosomal membrane,plasma membrane,nuclear membrane,extracellular exosome,heterotrimeric G-protein complex	GTPase activator activity,protein binding,GTP binding,metal ion binding,GTPase activity,type 2A serotonin receptor binding,G-protein beta/gamma-subunit complex binding,G-protein coupled receptor binding	negative regulation of protein kinase activity,G-protein coupled receptor signaling pathway,activation of phospholipase C activity,G-protein coupled acetylcholine receptor signaling pathway,blood coagulation,phototransduction, visible light,entrainment of circadian clock,platelet activation,positive regulation of GTPase activity,protein stabilization,regulation of canonical Wnt signaling pathway,…
MCF7-DSC1-GFP / MCF7-GFP	Q8IWX8	Q8IWX8	0.350089	0.350089	3.53279e-08	8.45883e-08	21	Q8IWX8	CHERP	Calcium homeostasis endoplasmic reticulum protein	CHERP_HUMAN	7	-21.5464	1.27464	MCF7-DSC1-GFP	MCF7-GFP	nucleoplasm,cytoplasm,membrane,sarcoplasmic reticulum membrane,perinuclear region of cytoplasm	RNA binding,protein binding,ion channel binding	mRNA splicing, via spliceosome,cellular calcium ion homeostasis,nervous system development,negative regulation of cell proliferation,release of sequestered calcium ion into cytosol,positive regulation of calcineurin-NFAT signaling cascade
MCF7-DSC1-GFP / MCF7-GFP	Q96T76	Q96T76	0.349598	0.349598	1.60579e-08	4.0773e-08	27	Q96T76	MMS19	MMS19 nucleotide excision repair protein homolog	MMS19_HUMAN	9	-21.5197	1.27421	MCF7-DSC1-GFP	MCF7-GFP	nucleus,nucleoplasm,holo TFIIH complex,cytoplasm,spindle,cytosol,membrane,MMXD complex,CIA complex	transcription coactivator activity,protein binding,enzyme binding,receptor signaling complex scaffold activity,estrogen receptor binding,protein binding, bridging	phosphorelay signal transduction system,DNA metabolic process,DNA repair,nucleotide-excision repair,transcription, DNA-templated,cellular response to DNA damage stimulus,chromosome segregation,response to hormone,iron-sulfur cluster assembly,positive regulation of transcription, DNA-templated,protein maturation by iron-sulfur cluster transfer,positive regulation of double-strand break repair via …
MCF7-DSC1-GFP / MCF7-GFP	Q9NY12	Q9NY12	0.349305	0.349305	2.34772e-08	5.78858e-08	12	Q9NY12	GAR1	H/ACA ribonucleoprotein complex subunit 1	GAR1_HUMAN	4	-21.5038	1.27395	MCF7-DSC1-GFP	MCF7-GFP	nuclear chromosome, telomeric region,fibrillar center,nucleus,nucleoplasm,telomerase holoenzyme complex,box H/ACA snoRNP complex,box H/ACA scaRNP complex,box H/ACA telomerase RNP complex	RNA binding,protein binding,box H/ACA snoRNA binding,telomerase RNA binding	telomere maintenance via telomerase,rRNA pseudouridine synthesis,snoRNA guided rRNA pseudouridine synthesis
MCF7-DSC1-GFP / MCF7-GFP	Q29RF7	Q29RF7	0.349142	0.349142	5.75987e-08	1.32382e-07	57	Q29RF7	PDS5A	Sister chromatid cohesion protein PDS5 homolog A	PDS5A_HUMAN	18	-21.4949	1.2738	MCF7-DSC1-GFP	MCF7-GFP	chromosome, centromeric region,chromatin,nucleoplasm,chromosome,cytosol,plasma membrane,nucleus	protein binding	mitotic sister chromatid cohesion,negative regulation of DNA replication,cell division,DNA repair
MCF7-DSC1-GFP / MCF7-GFP	P63220	P63220	0.348775	0.348775	0.157521	0.0668825	12	P63220	RPS21	40S ribosomal protein S21	RS21_HUMAN	3	-21.4749	1.27348	MCF7-DSC1-GFP	MCF7-GFP	nucleoplasm,rough endoplasmic reticulum,cytosol,small ribosomal subunit,cytosolic small ribosomal subunit,polysomal ribosome,synapse	RNA binding,protein N-terminus binding,structural constituent of ribosome	nuclear-transcribed mRNA catabolic process, nonsense-mediated decay,cytoplasmic translation,translation,translational initiation,SRP-dependent cotranslational protein targeting to membrane,viral transcription,endonucleolytic cleavage in ITS1 to separate SSU-rRNA from 5.8S rRNA and LSU-rRNA from tricistronic rRNA transcript (SSU-rRNA, 5.8S rRNA, LSU-rRNA),endonucleolytic cleavage to generate matur…
MCF7-DSC1-GFP / MCF7-GFP	P23771	P23771	0.348268	0.348268	1.03559e-06	1.8503e-06	21	P23771	GATA3	Trans-acting T-cell-specific transcription factor GATA-3	GATA3_HUMAN	6	-21.4473	1.27303	MCF7-DSC1-GFP	MCF7-GFP	nuclear chromatin,nucleus,nucleoplasm	transcription regulatory region sequence-specific DNA binding,RNA polymerase II core promoter proximal region sequence-specific DNA binding,RNA polymerase II transcription factor activity, sequence-specific DNA binding,core promoter proximal region sequence-specific DNA binding,enhancer sequence-specific DNA binding,transcriptional repressor activity, RNA polymerase II transcription regulatory re…	negative regulation of transcription from RNA polymerase II promoter,in utero embryonic development,cell fate determination,neuron migration,type IV hypersensitivity,kidney development,mesonephros development,lens development in camera-type eye,pro-T cell differentiation,aortic valve morphogenesis,cardiac right ventricle morphogenesis,ventricular septum development,chromatin remodeling,transcript…
MCF7-DSC1-GFP / MCF7-GFP	Q9Y2W6	Q9Y2W6	0.34796	0.34796	0.00861372	0.00571205	9	Q9Y2W6	TDRKH	Tudor and KH domain-containing protein	TDRKH_HUMAN	3	-21.4306	1.27276	MCF7-DSC1-GFP	MCF7-GFP	mitochondrion,pi-body,piP-body	RNA binding	male meiosis,spermatogenesis,fertilization,cell differentiation,gene silencing by RNA,piRNA metabolic process,DNA methylation involved in gamete generation
MCF7-DSC1-GFP / MCF7-GFP	Q9UK45	Q9UK45	0.347951	0.347951	0.4352	0.152984	6	Q9UK45	LSM7	U6 snRNA-associated Sm-like protein LSm7	LSM7_HUMAN	2	-21.4301	1.27275	MCF7-DSC1-GFP	MCF7-GFP	nucleus,nucleoplasm,cytosol,U4/U6 x U5 tri-snRNP complex,U2-type precatalytic spliceosome,Requires Ontology,catalytic step 2 spliceosome,U6 snRNP,U12-type spliceosomal complex,U2-type prespliceosome,Lsm1-7-Pat1 complex	protein binding,U6 snRNA binding	mRNA splicing, via spliceosome,exonucleolytic nuclear-transcribed mRNA catabolic process involved in deadenylation-dependent decay
MCF7-DSC1-GFP / MCF7-GFP	P26440	P26440	0.347795	0.347795	0.00671496	0.00459966	18	P26440	IVD	Isovaleryl-CoA dehydrogenase, mitochondrial	IVD_HUMAN	6	-21.4216	1.27261	MCF7-DSC1-GFP	MCF7-GFP	mitochondrial matrix,mitochondrion	protein binding,isovaleryl-CoA dehydrogenase activity,flavin adenine dinucleotide binding	leucine catabolic process,branched-chain amino acid catabolic process,fatty acid beta-oxidation using acyl-CoA dehydrogenase
MCF7-DSC1-GFP / MCF7-GFP	Q9H2P0	Q9H2P0	0.347519	0.347519	3.38011e-11	1.34677e-10	57	Q9H2P0	ADNP	Activity-dependent neuroprotector homeobox protein	ADNP_HUMAN	18	-21.4066	1.27237	MCF7-DSC1-GFP	MCF7-GFP	extracellular space,nucleus,cytoplasm,axon,dendrite,neuronal cell body	RNA polymerase II transcription factor activity, sequence-specific DNA binding,DNA binding,chromatin binding,copper ion binding,protein binding,peptide binding,beta-tubulin binding	regulation of transcription from RNA polymerase II promoter,short-term memory,response to carbohydrate,response to inorganic substance,negative regulation of gene expression,regulation of protein ADP-ribosylation,cGMP-mediated signaling,cellular response to extracellular stimulus,negative regulation of protein binding,activation of protein kinase activity,nitric oxide homeostasis,negative regulat…
MCF7-DSC1-GFP / MCF7-GFP	P11182	P11182	0.347339	0.347339	0.0572612	0.02864	9	P11182	DBT	Lipoamide acyltransferase component of branched-chain alpha-keto acid dehydrogenase complex, mitochondrial	ODB2_HUMAN	3	-21.3967	1.27221	MCF7-DSC1-GFP	MCF7-GFP	mitochondrion,mitochondrial matrix,mitochondrial alpha-ketoglutarate dehydrogenase complex,mitochondrial nucleoid,cytoplasm	ubiquitin protein ligase binding,dihydrolipoyllysine-residue (2-methylpropanoyl)transferase activity,lipoic acid binding,acetyltransferase activity	branched-chain amino acid catabolic process
MCF7-DSC1-GFP / MCF7-GFP	P43246	P43246	0.347113	0.347113	0.0124049	0.00783198	21	P43246	MSH2	DNA mismatch repair protein Msh2	MSH2_HUMAN	6	-21.3844	1.27201	MCF7-DSC1-GFP	MCF7-GFP	nuclear chromosome, telomeric region,nucleus,nucleoplasm,membrane,MutSalpha complex,MutSbeta complex,mismatch repair complex	DNA binding,chromatin binding,protein binding,protein C-terminus binding,centromeric DNA binding,enzyme binding,protein kinase binding,guanine/thymine mispair binding,protein homodimerization activity,magnesium ion binding,four-way junction DNA binding,double-stranded DNA binding,single-stranded DNA binding,ATP binding,ATPase activity,mismatched DNA binding,dinucleotide insertion or deletion bind…	in utero embryonic development,oxidative phosphorylation,DNA repair,mismatch repair,postreplication repair,cell cycle arrest,germ cell development,determination of adult lifespan,male gonad development,response to X-ray,response to UV-B,somatic hypermutation of immunoglobulin genes,somatic recombination of immunoglobulin gene segments,B cell mediated immunity,B cell differentiation,negative regul…
MCF7-DSC1-GFP / MCF7-GFP	Q16836	Q16836	0.345698	0.345698	6.40408e-05	7.65941e-05	36	Q16836	HADH	Hydroxyacyl-coenzyme A dehydrogenase, mitochondrial	HCDH_HUMAN	11	-21.3073	1.27077	MCF7-DSC1-GFP	MCF7-GFP	nucleoplasm,cytoplasm,mitochondrion,mitochondrial matrix	3-hydroxyacyl-CoA dehydrogenase activity,NAD+ binding	fatty acid beta-oxidation,response to activity,response to insulin,response to drug,negative regulation of insulin secretion,Requires Ontology
MCF7-DSC1-GFP / MCF7-GFP	P55263	P55263	0.345643	0.345643	0.00100887	0.000874027	60	P55263	ADK	Adenosine kinase	ADK_HUMAN	15	-21.3043	1.27072	MCF7-DSC1-GFP	MCF7-GFP	nucleoplasm,cytosol,nucleus	RNA binding,ATP binding,metal ion binding,adenosine kinase activity	purine ribonucleoside salvage,dATP biosynthetic process,ribonucleoside monophosphate biosynthetic process,phosphorylation,purine-containing compound salvage,AMP salvage
MCF7-DSC1-GFP / MCF7-GFP	P18065	P18065	0.345562	0.345562	0.0108736	0.00699509	9	P18065	IGFBP2	Insulin-like growth factor-binding protein 2	IBP2_HUMAN	3	-21.2999	1.27065	MCF7-DSC1-GFP	MCF7-GFP	extracellular region,extracellular space,apical plasma membrane,cytoplasmic vesicle,extracellular exosome	receptor binding,protein binding,insulin-like growth factor I binding,insulin-like growth factor II binding	signal transduction,female pregnancy,aging,response to nutrient,response to mechanical stimulus,response to lithium ion,response to estradiol,response to retinoic acid,cellular response to hormone stimulus,regulation of growth,positive regulation of activated T cell proliferation,response to drug,regulation of insulin-like growth factor receptor signaling pathway,response to estrogen,cellular pro…
MCF7-DSC1-GFP / MCF7-GFP	Q8TB72	Q8TB72	0.344721	0.344721	0.00030259	0.000303829	12	Q8TB72	PUM2	Pumilio homolog 2	PUM2_HUMAN	4	-21.254	1.26991	MCF7-DSC1-GFP	MCF7-GFP	cytosol,cytoplasmic stress granule,nuclear membrane,perinuclear region of cytoplasm	RNA binding,mRNA 3'-UTR binding,protein binding,miRNA binding	regulation of translation,posttranscriptional regulation of gene expression,stress granule assembly,production of miRNAs involved in gene silencing by miRNA,regulation of mRNA stability,regulation of chromosome segregation,regulation of gene silencing by miRNA,positive regulation of RIG-I signaling pathway,positive regulation of gene silencing by miRNA
MCF7-DSC1-GFP / MCF7-GFP	P60602	P60602	0.344539	0.344539	0.870851	0.26342	3	P60602	ROMO1	Reactive oxygen species modulator 1	ROMO1_HUMAN	1	-21.244	1.26974	MCF7-DSC1-GFP	MCF7-GFP	mitochondrion,integral component of membrane,mitochondrial inner membrane presequence translocase complex	molecular_function	replicative cell aging,positive regulation of cell proliferation,killing of cells of other organism,cellular response to reactive oxygen species,defense response to bacterium,defense response to Gram-negative bacterium,defense response to Gram-positive bacterium,cytolysis in other organism,Requires Ontology,positive regulation of reactive oxygen species metabolic process,protein import into mitoc…
MCF7-DSC1-GFP / MCF7-GFP	Q9BPX3	Q9BPX3	0.344039	0.344039	0.0287722	0.0159825	15	Q9BPX3	NCAPG	Condensin complex subunit 3	CND3_HUMAN	5	-21.2168	1.26931	MCF7-DSC1-GFP	MCF7-GFP	condensed chromosome, centromeric region,condensin complex,nucleus,cytosol,membrane,condensed chromosome,cytoplasm	protein binding	mitotic chromosome condensation,cell division
MCF7-DSC1-GFP / MCF7-GFP	Q9H0P0	Q9H0P0	0.343003	0.343003	0.466716	0.161699	3	Q9H0P0	NT5C3A	Cytosolic 5'-nucleotidase 3A	5NT3A_HUMAN	1	-21.1602	1.26839	MCF7-DSC1-GFP	MCF7-GFP	cytoplasm,endoplasmic reticulum,cytosol	nucleotide binding,tRNA 2'-phosphotransferase activity,magnesium ion binding,5'-nucleotidase activity	pyrimidine nucleoside metabolic process,nucleotide metabolic process,dephosphorylation,adenosine metabolic process,pyrimidine nucleoside catabolic process,defense response to virus
MCF7-DSC1-GFP / MCF7-GFP	P50995	P50995	0.342794	0.342794	1.33502e-12	6.77119e-12	63	P50995	ANXA11	Annexin A11	ANX11_HUMAN	17	-21.1487	1.26821	MCF7-DSC1-GFP	MCF7-GFP	nuclear envelope,nucleoplasm,cytoplasm,spindle,cytosol,membrane,midbody,melanosome,specific granule,azurophil granule,phagocytic vesicle,Requires Ontology,extracellular exosome	RNA binding,protein binding,MHC class II protein complex binding,S100 protein binding,calcium-dependent protein binding,calcium-dependent phospholipid binding,calcium ion binding,phosphatidylethanolamine binding	phagocytosis,cytokinetic process,response to calcium ion
MCF7-DSC1-GFP / MCF7-GFP	O75955	O75955	0.342417	0.342417	1.09058e-08	2.85047e-08	33	O75955	FLOT1	Flotillin-1	FLOT1_HUMAN	10	-21.1281	1.26788	MCF7-DSC1-GFP	MCF7-GFP	uropod,lysosomal membrane,endosome,early endosome,microtubule organizing center,plasma membrane,caveola,cell-cell junction,cell-cell adherens junction,focal adhesion,external side of plasma membrane,membrane,basolateral plasma membrane,flotillin complex,lamellipodium,cytoplasmic vesicle,centriolar satellite,sarcolemma,melanosome,cell-cell contact zone,membrane raft,presynaptic active zone,extrace…	protease binding,protein binding,ionotropic glutamate receptor binding,protein heterodimerization activity	membrane raft assembly,positive regulation of cytokine production,positive regulation of protein phosphorylation,regulation of receptor internalization,axonogenesis,extracellular matrix disassembly,positive regulation of protein binding,positive regulation of synaptic transmission, dopaminergic,positive regulation of interferon-beta production,dsRNA transport,positive regulation of heterotypic ce…
MCF7-DSC1-GFP / MCF7-GFP	P56545	P56545	0.342354	0.342354	0.0881072	0.0410729	15	P56545	CTBP2	C-terminal-binding protein 2	CTBP2_HUMAN	5	-21.1247	1.26782	MCF7-DSC1-GFP	MCF7-GFP	nucleus,transcriptional repressor complex,cell junction,Requires Ontology,presynaptic active zone cytoplasmic component,glutamatergic synapse,GABA-ergic synapse,presynaptic cytosol	chromatin binding,transcription coactivator activity,transcription corepressor activity,protein binding,oxidoreductase activity, acting on the CH-OH group of donors, NAD or NADP as acceptor,protein kinase binding,retinoic acid receptor binding,macromolecular complex binding,NAD binding,structural constituent of presynaptic active zone	negative regulation of cell proliferation,synaptic vesicle docking,viral genome replication,positive regulation of chromatin binding,negative regulation of transcription, DNA-templated,positive regulation of transcription from RNA polymerase II promoter,positive regulation of retinoic acid receptor signaling pathway,maintenance of presynaptic active zone structure,white fat cell differentiation,o…
MCF7-DSC1-GFP / MCF7-GFP	O75390	O75390	0.341181	0.341181	4.79732e-11	1.86776e-10	81	O75390	CS	Citrate synthase, mitochondrial	CISY_HUMAN	19	-21.0605	1.26679	MCF7-DSC1-GFP	MCF7-GFP	nucleus,mitochondrion,mitochondrial matrix,extracellular exosome	RNA binding,citrate (Si)-synthase activity	carbohydrate metabolic process,tricarboxylic acid cycle
MCF7-DSC1-GFP / MCF7-GFP	Q9Y5L4	Q9Y5L4	0.340857	0.340857	0.000126166	0.000139875	12	Q9Y5L4	TIMM13	Mitochondrial import inner membrane translocase subunit Tim13	TIM13_HUMAN	4	-21.0428	1.26651	MCF7-DSC1-GFP	MCF7-GFP	fibrillar center,mitochondrion,mitochondrial inner membrane,mitochondrial intermembrane space protein transporter complex	zinc ion binding,protein transporter activity	protein targeting to mitochondrion,sensory perception of sound,chaperone-mediated protein transport,protein import into mitochondrial inner membrane
MCF7-DSC1-GFP / MCF7-GFP	Q8WXX5	Q8WXX5	0.340846	0.340846	9.79161e-05	0.000111831	39	Q8WXX5	DNAJC9	DnaJ homolog subfamily C member 9	DNJC9_HUMAN	10	-21.0422	1.2665	MCF7-DSC1-GFP	MCF7-GFP	extracellular space,nucleus,nucleoplasm,cytoplasm,cytosol,plasma membrane	protein binding,heat shock protein binding	positive regulation of ATPase activity,social behavior
MCF7-DSC1-GFP / MCF7-GFP	P08559	P08559	0.340554	0.340554	4.42589e-07	8.54288e-07	36	P08559	PDHA1	Pyruvate dehydrogenase E1 component subunit alpha, somatic form, mitochondrial	ODPA_HUMAN	12	-21.0262	1.26624	MCF7-DSC1-GFP	MCF7-GFP	nucleus,nucleolus,mitochondrion,mitochondrial matrix,pyruvate dehydrogenase complex	pyruvate dehydrogenase activity,pyruvate dehydrogenase (acetyl-transferring) activity,protein binding,pyruvate dehydrogenase (NAD+) activity	glucose metabolic process,acetyl-CoA biosynthetic process from pyruvate,pyruvate metabolic process,tricarboxylic acid cycle,mitochondrial acetyl-CoA biosynthetic process from pyruvate
MCF7-DSC1-GFP / MCF7-GFP	P33992	P33992	0.339568	0.339568	4.55369e-07	8.76436e-07	78	P33992	MCM5	DNA replication licensing factor MCM5	MCM5_HUMAN	24	-20.9722	1.26538	MCF7-DSC1-GFP	MCF7-GFP	nuclear chromosome, telomeric region,nucleus,nucleoplasm,cytosol,membrane,MCM complex	DNA replication origin binding,helicase activity,protein binding,ATP binding	G1/S transition of mitotic cell cycle,DNA replication,DNA replication initiation
MCF7-DSC1-GFP / MCF7-GFP	Q92947	Q92947	0.339566	0.339566	0.260041	0.101159	3	Q92947	GCDH	Glutaryl-CoA dehydrogenase, mitochondrial	GCDH_HUMAN	1	-20.9721	1.26538	MCF7-DSC1-GFP	MCF7-GFP	mitochondrion,mitochondrial matrix	fatty-acyl-CoA binding,glutaryl-CoA dehydrogenase activity,glutaryl-CoA hydrolase activity,flavin adenine dinucleotide binding	lysine catabolic process,tryptophan metabolic process,fatty acid beta-oxidation using acyl-CoA dehydrogenase,fatty-acyl-CoA biosynthetic process
MCF7-DSC1-GFP / MCF7-GFP	Q93062	Q93062	0.339386	0.339386	0.0049222	0.00351865	6	Q93062	RBPMS	RNA-binding protein with multiple splicing	RBPMS_HUMAN	2	-20.9622	1.26522	MCF7-DSC1-GFP	MCF7-GFP	cytoplasmic mRNA processing body,nucleoplasm,cytosol,cytoplasmic stress granule	transcription coactivator activity,RNA binding,protein binding,poly(A) binding,protein homodimerization activity,snRNA stem-loop binding	RNA processing,response to oxidative stress,positive regulation of pathway-restricted SMAD protein phosphorylation,positive regulation of SMAD protein import into nucleus,positive regulation of nucleic acid-templated transcription,mRNA splicing, via spliceosome
MCF7-DSC1-GFP / MCF7-GFP	O00148	O00148	0.338856	0.338856	9.70525e-09	2.56188e-08	30	O00148	DDX39A	ATP-dependent RNA helicase DDX39A	DX39A_HUMAN	8	-20.9332	1.26475	MCF7-DSC1-GFP	MCF7-GFP	nucleus,nucleoplasm,membrane,nuclear speck,cytoplasm	RNA binding,helicase activity,protein binding,ATP binding,ATPase activity,identical protein binding	mRNA splicing, via spliceosome,RNA export from nucleus,mRNA export from nucleus,mRNA 3'-end processing
MCF7-DSC1-GFP / MCF7-GFP	P61020	P61020	0.337124	0.337124	7.85426e-06	1.1572e-05	21	P61020	RAB5B	Ras-related protein Rab-5B	RAB5B_HUMAN	5	-20.8382	1.26324	MCF7-DSC1-GFP	MCF7-GFP	endosome,plasma membrane,membrane,secretory granule membrane,early endosome membrane,melanosome,intracellular membrane-bounded organelle,extracellular exosome,anchored component of synaptic vesicle membrane,early endosome,endocytic vesicle	GTPase activity,protein binding,GTP binding,GDP binding,GTP-dependent protein binding	endosome organization,antigen processing and presentation,neutrophil degranulation,plasma membrane to endosome transport,endocytosis,regulation of endocytosis,intracellular protein transport,Rab protein signal transduction
MCF7-DSC1-GFP / MCF7-GFP	O95562	O95562	0.336797	0.336797	0.784746	0.243469	3	O95562	SFT2D2	Vesicle transport protein SFT2B	SFT2B_HUMAN	1	-20.8203	1.26295	MCF7-DSC1-GFP	MCF7-GFP	integral component of membrane,extracellular exosome	molecular_function	biological_process,protein transport,vesicle-mediated transport
MCF7-DSC1-GFP / MCF7-GFP	Q96BM9	Q96BM9	0.335873	0.335873	0.00354729	0.00263788	36	Q96BM9	ARL8A	ADP-ribosylation factor-like protein 8A	ARL8A_HUMAN	8	-20.7695	1.26214	MCF7-DSC1-GFP	MCF7-GFP	cytoplasm,lysosomal membrane,plasma membrane,membrane,midbody,late endosome membrane,azurophil granule membrane,spindle midzone,extracellular exosome,ficolin-1-rich granule membrane,axon cytoplasm,vacuolar membrane	GTPase activity,protein binding,GTP binding,alpha-tubulin binding,beta-tubulin binding	cell cycle,chromosome segregation,anterograde axonal transport,neutrophil degranulation,cell division
MCF7-DSC1-GFP / MCF7-GFP	P04004	P04004	0.334352	0.334352	0.0791718	0.0375295	6	P04004	VTN	Vitronectin	VTNC_HUMAN	1	-20.686	1.26081	MCF7-DSC1-GFP	MCF7-GFP	extracellular region,basement membrane,extracellular space,endoplasmic reticulum,Golgi lumen,intracellular membrane-bounded organelle,rough endoplasmic reticulum lumen,Requires Ontology,extracellular exosome,alphav-beta3 integrin-vitronectin complex,blood microparticle	scavenger receptor activity,integrin binding,extracellular matrix structural constituent,protein binding,collagen binding,heparin binding,polysaccharide binding,identical protein binding,extracellular matrix binding	receptor-mediated endocytosis,immune response,cell adhesion,cell-matrix adhesion,cell proliferation,positive regulation of cell-substrate adhesion,negative regulation of endopeptidase activity,positive regulation of smooth muscle cell migration,cell migration,negative regulation of blood coagulation,extracellular matrix organization,regulation of complement activation,positive regulation of vascu…
MCF7-DSC1-GFP / MCF7-GFP	P25205	P25205	0.333008	0.333008	2.38436e-16	1.99466e-15	108	P25205	MCM3	DNA replication licensing factor MCM3	MCM3_HUMAN	30	-20.6121	1.25964	MCF7-DSC1-GFP	MCF7-GFP	nuclear chromosome, telomeric region,nucleus,nucleoplasm,alpha DNA polymerase:primase complex,centrosome,membrane,MCM complex,perinuclear region of cytoplasm,nucleolus	DNA binding,helicase activity,protein binding,ATP binding	G1/S transition of mitotic cell cycle,DNA replication,DNA replication initiation
MCF7-DSC1-GFP / MCF7-GFP	Q93084	Q93084	0.332873	0.332873	0.00159114	0.00130607	21	Q93084	ATP2A3	Sarcoplasmic/endoplasmic reticulum calcium ATPase 3	AT2A3_HUMAN	7	-20.6046	1.25952	MCF7-DSC1-GFP	MCF7-GFP	endoplasmic reticulum,endoplasmic reticulum membrane,integral component of membrane,sarcoplasmic reticulum,platelet dense tubular network membrane,nuclear membrane,sarcoplasmic reticulum membrane	ATP binding,metal ion binding,calcium-transporting ATPase activity,hydrogen-exporting ATPase activity, phosphorylative mechanism	calcium ion transport,ion transmembrane transport,Requires Ontology,hydrogen ion transmembrane transport,regulation of cardiac conduction,calcium ion transmembrane transport,cellular calcium ion homeostasis
MCF7-DSC1-GFP / MCF7-GFP	P42892	P42892	0.332854	0.332854	0.06801	0.0330877	6	P42892	ECE1	Endothelin-converting enzyme 1	ECE1_HUMAN	2	-20.6036	1.2595	MCF7-DSC1-GFP	MCF7-GFP	lysosomal membrane,endosome,plasma membrane,external side of plasma membrane,membrane,integral component of membrane,intrinsic component of endosome membrane,vesicle,Weibel-Palade body,perinuclear region of cytoplasm,extracellular exosome	endopeptidase activity,metalloendopeptidase activity,protein binding,zinc ion binding,peptide hormone binding,protein homodimerization activity	positive regulation of receptor recycling,regulation of systemic arterial blood pressure by endothelin,heart development,substance P catabolic process,bradykinin catabolic process,calcitonin catabolic process,protein processing,peptide hormone processing,regulation of vasoconstriction,endothelin maturation,hormone catabolic process,embryonic digit morphogenesis,ear development,pharyngeal system d…
MCF7-DSC1-GFP / MCF7-GFP	Q5JPI3	Q5JPI3	0.331506	0.331506	0.0756069	0.0361442	3	Q5JPI3	C3orf38	Uncharacterized protein C3orf38	CC038_HUMAN	1	-20.5294	1.25833	MCF7-DSC1-GFP	MCF7-GFP	nucleus	molecular_function	apoptotic process,positive regulation of apoptotic process
MCF7-DSC1-GFP / MCF7-GFP	Q86W42	Q86W42	0.331099	0.331099	7.13616e-06	1.06444e-05	12	Q86W42	THOC6	THO complex subunit 6 homolog	THOC6_HUMAN	4	-20.5069	1.25797	MCF7-DSC1-GFP	MCF7-GFP	transcription export complex,THO complex,THO complex part of transcription export complex,nucleus,nucleoplasm,nuclear body,nuclear speck,nuclear chromosome, telomeric region	RNA binding	RNA export from nucleus,mRNA export from nucleus,apoptotic process,central nervous system development,RNA splicing,mRNA 3'-end processing,negative regulation of apoptotic process,viral mRNA export from host cell nucleus
MCF7-DSC1-GFP / MCF7-GFP	O15400	O15400	0.330566	0.330566	0.0271173	0.0151815	9	O15400	STX7	Syntaxin-7	STX7_HUMAN	3	-20.4776	1.25751	MCF7-DSC1-GFP	MCF7-GFP	immunological synapse,lysosome,lysosomal membrane,endosome,early endosome,late endosome,plasma membrane,endocytic vesicle,early endosome membrane,vesicle,azurophil granule,perinuclear region of cytoplasm,recycling endosome,extracellular exosome,tertiary granule,endomembrane system,SNARE complex,integral component of membrane,synaptic vesicle	SNARE binding,protein binding,chloride channel inhibitor activity,syntaxin binding,SNAP receptor activity	positive regulation of T cell mediated cytotoxicity,organelle localization,organelle assembly,positive regulation of receptor localization to synapse,regulation of protein localization to plasma membrane,vesicle docking,vesicle fusion,intracellular protein transport
MCF7-DSC1-GFP / MCF7-GFP	Q92925	Q92925	0.328053	0.328053	6.8151e-07	1.26637e-06	33	Q92925	SMARCD2	SWI/SNF-related matrix-associated actin-dependent regulator of chromatin subfamily D member 2	SMRD2_HUMAN	9	-20.3389	1.25532	MCF7-DSC1-GFP	MCF7-GFP	nuclear chromatin,nucleoplasm,SWI/SNF complex,macromolecular complex	transcription coactivator activity,protein binding,RNA polymerase II core promoter proximal region sequence-specific DNA binding,RNA polymerase II distal enhancer sequence-specific DNA binding,nucleosomal DNA binding	nucleosome disassembly,chromatin remodeling,regulation of transcription from RNA polymerase II promoter,ATP-dependent chromatin remodeling,positive regulation of nucleic acid-templated transcription
MCF7-DSC1-GFP / MCF7-GFP	Q9UKM9	Q9UKM9	0.327969	0.327969	0.000136734	0.00015026	48	Q9UKM9	RALY	RNA-binding protein Raly	RALY_HUMAN	14	-20.3343	1.25525	MCF7-DSC1-GFP	MCF7-GFP	nucleus,catalytic step 2 spliceosome	transcription cofactor activity,RNA binding,protein binding	mRNA splicing, via spliceosome,cholesterol homeostasis,regulation of nucleic acid-templated transcription
MCF7-DSC1-GFP / MCF7-GFP	P62312	P62312	0.32689	0.32689	0.0010461	0.000903385	9	P62312	LSM6	U6 snRNA-associated Sm-like protein LSm6	LSM6_HUMAN	3	-20.2747	1.25431	MCF7-DSC1-GFP	MCF7-GFP	nucleus,nucleoplasm,small nucleolar ribonucleoprotein complex,cytosol,small nuclear ribonucleoprotein complex,U4/U6 x U5 tri-snRNP complex,U2-type precatalytic spliceosome,Requires Ontology,U6 snRNP,nucleolus,cytoplasmic mRNA processing body	RNA binding,protein binding	mRNA splicing, via spliceosome,tRNA processing,RNA splicing,exonucleolytic nuclear-transcribed mRNA catabolic process involved in deadenylation-dependent decay,maturation of SSU-rRNA
MCF7-DSC1-GFP / MCF7-GFP	P23193	P23193	0.326545	0.326545	3.0512e-05	3.93067e-05	24	P23193	TCEA1	Transcription elongation factor A protein 1	TCEA1_HUMAN	8	-20.2556	1.25401	MCF7-DSC1-GFP	MCF7-GFP	nucleus,nucleoplasm,transcription factor TFIID complex,nucleolus	DNA binding,protein binding,zinc ion binding	transcription-coupled nucleotide-excision repair,regulation of transcription, DNA-templated,transcription from RNA polymerase II promoter,transcription elongation from RNA polymerase II promoter,positive regulation of exoribonuclease activity
MCF7-DSC1-GFP / MCF7-GFP	P55196	P55196	0.326421	0.326421	0.0974455	0.044776	6	P55196	AFDN	Afadin	AFAD_HUMAN	2	-20.2487	1.2539	MCF7-DSC1-GFP	MCF7-GFP	nucleoplasm,cytosol,plasma membrane,cell-cell junction,nuclear speck,cell junction,cell-cell contact zone,occluding junction,cell-cell adherens junction	protein binding,protein C-terminus binding,Ras GTPase binding,cadherin binding,actin filament binding,cell adhesion molecule binding	cell adhesion,signal transduction,cell-cell signaling,positive regulation of gene expression,positive regulation of cell-cell adhesion,negative regulation of cell migration,adherens junction organization,positive regulation of GTPase activity,cell-cell adhesion mediated by cadherin,Requires Ontology,bicellular tight junction assembly,establishment of endothelial intestinal barrier,positive regula…
MCF7-DSC1-GFP / MCF7-GFP	Q99798	Q99798	0.325766	0.325766	1.25937e-08	3.2598e-08	102	Q99798	ACO2	Aconitate hydratase, mitochondrial	ACON_HUMAN	28	-20.2125	1.25333	MCF7-DSC1-GFP	MCF7-GFP	mitochondrion,mitochondrial matrix,cytosol	aconitate hydratase activity,iron ion binding,3 iron, 4 sulfur cluster binding,4 iron, 4 sulfur cluster binding	liver development,generation of precursor metabolites and energy,tricarboxylic acid cycle,citrate metabolic process,isocitrate metabolic process,response to isolation stress
MCF7-DSC1-GFP / MCF7-GFP	Q8TDD1	Q8TDD1	0.324473	0.324473	1.08368e-06	1.92667e-06	48	Q8TDD1	DDX54	ATP-dependent RNA helicase DDX54	DDX54_HUMAN	15	-20.141	1.25221	MCF7-DSC1-GFP	MCF7-GFP	nucleus,nucleolus,Golgi apparatus,membrane	transcription corepressor activity,RNA binding,ATP-dependent RNA helicase activity,receptor binding,ATP binding,estrogen receptor binding	RNA processing,RNA metabolic process,intracellular estrogen receptor signaling pathway,negative regulation of nucleic acid-templated transcription
MCF7-DSC1-GFP / MCF7-GFP	Q9P0M6	Q9P0M6	0.324421	0.324421	0.0956498	0.0440566	15	Q9P0M6	H2AFY2	Core histone macro-H2A.2	H2AW_HUMAN	5	-20.1381	1.25216	MCF7-DSC1-GFP	MCF7-GFP	nuclear chromosome, telomeric region,nucleosome,nuclear chromatin,Barr body,nucleoplasm,extracellular exosome	RNA polymerase II regulatory region sequence-specific DNA binding,chromatin DNA binding,transcription regulatory region DNA binding,protein heterodimerization activity,DNA binding	negative regulation of transcription from RNA polymerase II promoter,nucleosome assembly,brain development,dosage compensation,positive regulation of keratinocyte differentiation,negative regulation of gene expression, epigenetic,establishment of protein localization to chromatin,negative regulation of transcription of nuclear large rRNA transcript from RNA polymerase I promoter,chromatin organiz…
MCF7-DSC1-GFP / MCF7-GFP	P18859	P18859	0.323973	0.323973	0.0235015	0.0134621	12	P18859	ATP5PF	ATP synthase-coupling factor 6, mitochondrial	ATP5J_HUMAN	4	-20.1133	1.25177	MCF7-DSC1-GFP	MCF7-GFP	mitochondrial proton-transporting ATP synthase complex, coupling factor F(o),extracellular space,mitochondrion,mitochondrial inner membrane,mitochondrial proton-transporting ATP synthase complex,cell surface	transporter activity,hydrogen ion transmembrane transporter activity,transmembrane transporter activity,macromolecular complex binding,ATPase activity	ATP biosynthetic process,positive regulation of heart rate,response to muscle activity,substantia nigra development,negative regulation of prostaglandin secretion,cristae formation,mitochondrial ATP synthesis coupled proton transport,positive regulation of blood pressure,negative regulation of arachidonic acid secretion
MCF7-DSC1-GFP / MCF7-GFP	P30048	P30048	0.323376	0.323376	1.80527e-06	3.0784e-06	45	P30048	PRDX3	Thioredoxin-dependent peroxide reductase, mitochondrial	PRDX3_HUMAN	10	-20.0803	1.25126	MCF7-DSC1-GFP	MCF7-GFP	cytoplasm,mitochondrion,mitochondrial matrix,early endosome,cytosol,macromolecular complex	protein binding,protein C-terminus binding,thioredoxin peroxidase activity,alkyl hydroperoxide reductase activity,kinase binding,protein kinase binding,identical protein binding,cysteine-type endopeptidase inhibitor activity involved in apoptotic process	maternal placenta development,apoptotic process,response to oxidative stress,mitochondrion organization,positive regulation of cell proliferation,peptidyl-cysteine oxidation,myeloid cell differentiation,response to lipopolysaccharide,negative regulation of kinase activity,cellular response to oxidative stress,cellular response to reactive oxygen species,response to hydrogen peroxide,hydrogen pero…
MCF7-DSC1-GFP / MCF7-GFP	P0DN79;P35520	P0DN79;P35520	0.323354	0.323354	0.0197392	0.0116273	9	P0DN79;P35520	CBSL;CBS	Cystathionine beta-synthase-like protein;Cystathionine beta-synthase	CBSL_HUMAN;CBS_HUMAN	3	-20.0791	1.25124	MCF7-DSC1-GFP	MCF7-GFP	nucleus,cytoplasm;nucleus,cytoplasm,cytosol	cystathionine beta-synthase activity,metal ion binding,pyridoxal phosphate binding,cysteine synthase activity,heme binding;cystathionine beta-synthase activity,protein binding,oxygen binding,enzyme binding,heme binding,pyridoxal phosphate binding,ubiquitin protein ligase binding,identical protein binding,protein homodimerization activity,metal ion binding,nitrite reductase (NO-forming) activity,c…	cysteine biosynthetic process via cystathionine,cysteine biosynthetic process from serine,hydrogen sulfide biosynthetic process,homocysteine metabolic process,transsulfuration;L-serine metabolic process,L-serine catabolic process,cysteine biosynthetic process via cystathionine,cysteine biosynthetic process,transsulfuration,L-cysteine catabolic process,DNA protection,homocysteine catabolic process…
MCF7-DSC1-GFP / MCF7-GFP	Q14566	Q14566	0.323117	0.323117	1.62103e-08	4.10921e-08	93	Q14566	MCM6	DNA replication licensing factor MCM6	MCM6_HUMAN	26	-20.0659	1.25103	MCF7-DSC1-GFP	MCF7-GFP	nuclear chromosome, telomeric region,nucleus,nucleoplasm,MCM complex	single-stranded DNA binding,protein binding,ATP binding,identical protein binding,ATP-dependent DNA helicase activity	G1/S transition of mitotic cell cycle,DNA replication,DNA unwinding involved in DNA replication,DNA replication initiation
MCF7-DSC1-GFP / MCF7-GFP	Q13185	Q13185	0.323024	0.323024	7.85621e-05	9.18829e-05	39	Q13185	CBX3	Chromobox protein homolog 3	CBX3_HUMAN	8	-20.0607	1.25095	MCF7-DSC1-GFP	MCF7-GFP	chromosome, centromeric region,condensed chromosome, centromeric region,nuclear chromosome, telomeric region,chromatin,nucleus,nuclear envelope,nuclear inner membrane,nucleoplasm,nuclear euchromatin,nuclear heterochromatin,spindle,nuclear pericentric heterochromatin,Requires Ontology	protein binding,enzyme binding,protein domain specific binding,identical protein binding,histone methyltransferase binding	chromatin remodeling,cellular response to DNA damage stimulus,negative regulation of transcription, DNA-templated,rhythmic process,negative regulation of G0 to G1 transition
MCF7-DSC1-GFP / MCF7-GFP	Q8IWA5	Q8IWA5	0.322744	0.322744	0.0165379	0.0100149	18	Q8IWA5	SLC44A2	Choline transporter-like protein 2	CTL2_HUMAN	6	-20.0452	1.25071	MCF7-DSC1-GFP	MCF7-GFP	lysosomal membrane,plasma membrane,integral component of membrane,specific granule membrane,extracellular exosome	choline transmembrane transporter activity	phosphatidylcholine biosynthetic process,choline transport,positive regulation of I-kappaB kinase/NF-kappaB signaling,neutrophil degranulation,transmembrane transport
MCF7-DSC1-GFP / MCF7-GFP	Q9Y3Z3	Q9Y3Z3	0.322324	0.322324	0.0146177	0.00902401	6	Q9Y3Z3	SAMHD1	Deoxynucleoside triphosphate triphosphohydrolase SAMHD1	SAMH1_HUMAN	2	-20.0219	1.25034	MCF7-DSC1-GFP	MCF7-GFP	nucleus,nucleoplasm,plasma membrane,site of double-strand break	nucleic acid binding,single-stranded DNA binding,RNA binding,ribonuclease activity,protein binding,GTP binding,zinc ion binding,dGTPase activity,triphosphoric monoester hydrolase activity,dGTP binding,identical protein binding	double-strand break repair via homologous recombination,dGTP catabolic process,immune response,cellular response to DNA damage stimulus,deoxyribonucleotide catabolic process,somatic hypermutation of immunoglobulin genes,regulation of innate immune response,dATP catabolic process,protein homotetramerization,defense response to virus,type I interferon signaling pathway,negative regulation of type I…
MCF7-DSC1-GFP / MCF7-GFP	Q92616	Q92616	0.320654	0.320654	6.98758e-20	9.11656e-19	327	Q92616	GCN1	eIF-2-alpha kinase activator GCN1	GCN1_HUMAN	92	-19.9293	1.2489	MCF7-DSC1-GFP	MCF7-GFP	cytoplasm,cytosol,ribosome,polysome,membrane	RNA binding,translation factor activity, RNA binding,protein kinase regulator activity,protein kinase binding,ribosome binding,cadherin binding	translation,regulation of translation,positive regulation of kinase activity,cellular response to amino acid starvation,positive regulation of transcription from RNA polymerase II promoter in response to stress,regulation of protein kinase activity,cellular response to leucine starvation
MCF7-DSC1-GFP / MCF7-GFP	Q9Y4W6	Q9Y4W6	0.32013	0.32013	0.009842	0.00641283	33	Q9Y4W6	AFG3L2	AFG3-like protein 2	AFG32_HUMAN	11	-19.9002	1.24844	MCF7-DSC1-GFP	MCF7-GFP	mitochondrion,mitochondrial inner membrane,m-AAA complex	metalloendopeptidase activity,protein binding,ATP binding,metallopeptidase activity,zinc ion binding,unfolded protein binding	proteolysis,mitochondrial calcium ion transport,axonogenesis,neuromuscular junction development,protein processing,protein autoprocessing,nerve development,calcium ion transmembrane import into mitochondrion,regulation of multicellular organism growth,myelination,muscle fiber development,mitochondrial calcium ion homeostasis,righting reflex,mitochondrial protein processing,cristae formation,mitoc…
MCF7-DSC1-GFP / MCF7-GFP	P24666	P24666	0.320065	0.320065	0.00370957	0.00274591	24	P24666	ACP1	Low molecular weight phosphotyrosine protein phosphatase	PPAC_HUMAN	7	-19.8966	1.24839	MCF7-DSC1-GFP	MCF7-GFP	cytoplasm,cytoplasmic side of plasma membrane,extracellular exosome	acid phosphatase activity,non-membrane spanning protein tyrosine phosphatase activity,protein binding,protein tyrosine phosphatase activity	peptidyl-tyrosine dephosphorylation
MCF7-DSC1-GFP / MCF7-GFP	Q96HJ9	Q96HJ9	0.319837	0.319837	0.00700538	0.00476347	3	Q96HJ9	FMC1	Protein FMC1 homolog	FMC1_HUMAN	1	-19.884	1.24819	MCF7-DSC1-GFP	MCF7-GFP	mitochondrion	protein binding	mitochondrial proton-transporting ATP synthase complex assembly,negative regulation of lipid catabolic process,regulation of type B pancreatic cell proliferation
MCF7-DSC1-GFP / MCF7-GFP	P80303	P80303	0.319646	0.319646	2.33102e-05	3.08855e-05	33	P80303	NUCB2	Nucleobindin-2	NUCB2_HUMAN	10	-19.8734	1.24802	MCF7-DSC1-GFP	MCF7-GFP	extracellular space,nuclear outer membrane,endoplasmic reticulum,endoplasmic reticulum-Golgi intermediate compartment,Golgi apparatus,cytosol,plasma membrane,extracellular exosome	DNA binding,calcium ion binding,protein binding	negative regulation of appetite
MCF7-DSC1-GFP / MCF7-GFP	Q96GX9	Q96GX9	0.319595	0.319595	0.0796089	0.037704	3	Q96GX9	APIP	Methylthioribulose-1-phosphate dehydratase	MTNB_HUMAN	1	-19.8705	1.24798	MCF7-DSC1-GFP	MCF7-GFP	cytoplasm,cytosol	protein binding,zinc ion binding,identical protein binding,methylthioribulose 1-phosphate dehydratase activity	apoptotic process,L-methionine biosynthetic process from S-adenosylmethionine,L-methionine biosynthetic process from methylthioadenosine,negative regulation of apoptotic process,protein homotetramerization,pyroptosis,regulation of ERK1 and ERK2 cascade
MCF7-DSC1-GFP / MCF7-GFP	P33993	P33993	0.319282	0.319282	2.09103e-14	1.33425e-13	87	P33993	MCM7	DNA replication licensing factor MCM7	MCM7_HUMAN	25	-19.8531	1.24771	MCF7-DSC1-GFP	MCF7-GFP	nuclear chromosome, telomeric region,chromatin,nucleus,nucleoplasm,cytosol,membrane,MCM complex,nucleolus	single-stranded DNA binding,protein binding,ATP binding,DNA binding,ATP-dependent DNA helicase activity	G1/S transition of mitotic cell cycle,DNA replication,DNA unwinding involved in DNA replication,DNA replication initiation,cellular response to DNA damage stimulus,cell proliferation,regulation of phosphorylation,response to drug,cellular response to epidermal growth factor stimulus,cellular response to xenobiotic stimulus
MCF7-DSC1-GFP / MCF7-GFP	Q8WUM4	Q8WUM4	0.319265	0.319265	5.39626e-18	5.64673e-17	135	Q8WUM4	PDCD6IP	Programmed cell death 6-interacting protein	PDC6I_HUMAN	36	-19.8522	1.24769	MCF7-DSC1-GFP	MCF7-GFP	immunological synapse,microtubule organizing center,cytosol,bicellular tight junction,focal adhesion,membrane,melanosome,actomyosin,extracellular exosome,endoplasmic reticulum exit site,Flemming body,extracellular vesicle	protein binding,proteinase activated receptor binding,protein homodimerization activity,calcium-dependent protein binding	mitotic cytokinesis,actomyosin contractile ring assembly,apoptotic process,regulation of centrosome duplication,protein transport,viral life cycle,multivesicular body assembly,viral budding via host ESCRT complex,maintenance of epithelial cell apical/basal polarity,viral budding,protein homooligomerization,Requires Ontology,bicellular tight junction assembly,regulation of membrane permeability,ub…
MCF7-DSC1-GFP / MCF7-GFP	Q6PI48	Q6PI48	0.31812	0.31812	3.38347e-09	9.65895e-09	39	Q6PI48	DARS2	Aspartate--tRNA ligase, mitochondrial	SYDM_HUMAN	12	-19.7886	1.24671	MCF7-DSC1-GFP	MCF7-GFP	nucleus,mitochondrion,mitochondrial matrix	tRNA binding,aspartate-tRNA ligase activity,protein binding,ATP binding,protein homodimerization activity,aspartate-tRNA(Asn) ligase activity	tRNA aminoacylation for protein translation,tRNA aminoacylation,mitochondrial asparaginyl-tRNA aminoacylation
MCF7-DSC1-GFP / MCF7-GFP	P39748	P39748	0.317757	0.317757	1.29384e-09	3.99287e-09	27	P39748	FEN1	Flap endonuclease 1	FEN1_HUMAN	8	-19.7683	1.24639	MCF7-DSC1-GFP	MCF7-GFP	nuclear chromosome, telomeric region,nucleus,nucleoplasm,nucleolus,mitochondrion,membrane,macromolecular complex	DNA binding,damaged DNA binding,double-stranded DNA binding,endonuclease activity,RNA-DNA hybrid ribonuclease activity,exonuclease activity,protein binding,double-stranded DNA exodeoxyribonuclease activity,5'-3' exonuclease activity,5'-flap endonuclease activity,flap endonuclease activity,manganese ion binding,magnesium ion binding	double-strand break repair via homologous recombination,DNA replication,DNA repair,base-excision repair,double-strand break repair,memory,UV protection,telomere maintenance via semi-conservative replication,DNA replication, removal of RNA primer,positive regulation of sister chromatid cohesion,nucleic acid phosphodiester bond hydrolysis,RNA phosphodiester bond hydrolysis, endonucleolytic
MCF7-DSC1-GFP / MCF7-GFP	Q6P2E9	Q6P2E9	0.317438	0.317438	1.8921e-09	5.67076e-09	63	Q6P2E9	EDC4	Enhancer of mRNA-decapping protein 4	EDC4_HUMAN	21	-19.7506	1.24612	MCF7-DSC1-GFP	MCF7-GFP	cytoplasmic mRNA processing body,nucleus,nucleoplasm,cytoplasm,cytosol,membrane,cytoplasmic ribonucleoprotein granule	protein binding	biological_process,exonucleolytic nuclear-transcribed mRNA catabolic process involved in deadenylation-dependent decay,deadenylation-independent decapping of nuclear-transcribed mRNA
MCF7-DSC1-GFP / MCF7-GFP	Q9BYG5	Q9BYG5	0.317294	0.317294	0.27354	0.105434	21	Q9BYG5	PARD6B	Partitioning defective 6 homolog beta	PAR6B_HUMAN	6	-19.7426	1.24599	MCF7-DSC1-GFP	MCF7-GFP	cytosol,plasma membrane,bicellular tight junction,macromolecular complex,extracellular exosome,cell cortex,apical plasma membrane,nucleus	protein binding,protein kinase C binding,Rho GTPase binding	cell-cell junction assembly,establishment or maintenance of cell polarity,axonogenesis,regulation of cell migration,cell division,macromolecular complex assembly,bicellular tight junction assembly,regulation of cellular localization,centrosome cycle
MCF7-DSC1-GFP / MCF7-GFP	P99999	P99999	0.317236	0.317236	0.00184783	0.00148992	21	P99999	CYCS	Cytochrome c	CYC_HUMAN	5	-19.7394	1.24594	MCF7-DSC1-GFP	MCF7-GFP	protein phosphatase type 2A complex,nucleus,mitochondrion,mitochondrial inner membrane,mitochondrial intermembrane space,cytosol,respiratory chain	protein binding,heme binding,electron transporter, transferring electrons from CoQH2-cytochrome c reductase complex and cytochrome c oxidase complex activity,metal ion binding,protein serine/threonine phosphatase activity	protein dephosphorylation,apoptotic process,mitochondrion organization,activation of cysteine-type endopeptidase activity involved in apoptotic process by cytochrome c,cellular response to oxidative stress,cellular respiration,mitochondrial electron transport, ubiquinol to cytochrome c,mitochondrial electron transport, cytochrome c to oxygen
MCF7-DSC1-GFP / MCF7-GFP	O15127	O15127	0.317209	0.317209	0.0587859	0.0292902	15	O15127	SCAMP2	Secretory carrier-associated membrane protein 2	SCAM2_HUMAN	3	-19.7379	1.24592	MCF7-DSC1-GFP	MCF7-GFP	Golgi apparatus,integral component of membrane,transport vesicle,trans-Golgi network membrane,intracellular membrane-bounded organelle,recycling endosome membrane,extracellular exosome,Golgi membrane	protein binding	post-Golgi vesicle-mediated transport,protein transport
MCF7-DSC1-GFP / MCF7-GFP	Q8NFV4	Q8NFV4	0.316875	0.316875	4.7077e-05	5.8037e-05	39	Q8NFV4	ABHD11	Protein ABHD11	ABHDB_HUMAN	11	-19.7193	1.24563	MCF7-DSC1-GFP	MCF7-GFP	cellular_component,mitochondrion	molecular_function,hydrolase activity	biological_process
MCF7-DSC1-GFP / MCF7-GFP	P22830	P22830	0.316648	0.316648	2.52263e-06	4.1609e-06	24	P22830	FECH	Ferrochelatase, mitochondrial	HEMH_HUMAN	8	-19.7067	1.24543	MCF7-DSC1-GFP	MCF7-GFP	mitochondrial inner membrane,mitochondrial matrix,mitochondrion	ferrochelatase activity,protein binding,ferrous iron binding,2 iron, 2 sulfur cluster binding	generation of precursor metabolites and energy,heme biosynthetic process,response to light stimulus,response to lead ion,response to insecticide,response to ethanol,protoporphyrinogen IX metabolic process,response to arsenic-containing substance,response to methylmercury,response to platinum ion,cellular response to dexamethasone stimulus
MCF7-DSC1-GFP / MCF7-GFP	Q99623	Q99623	0.315621	0.315621	3.01824e-08	7.32403e-08	60	Q99623	PHB2	Prohibitin-2	PHB2_HUMAN	16	-19.6495	1.24455	MCF7-DSC1-GFP	MCF7-GFP	nucleus,cytoplasm,mitochondrion,mitochondrial outer membrane,mitochondrial inner membrane,cell surface,postsynaptic density,nuclear matrix,axon,macromolecular complex,presynaptic active zone,cell periphery,glutamatergic synapse,GABA-ergic synapse	protein binding,protein C-terminus binding,estrogen receptor binding,amide binding,protein N-terminus binding	protein import into nucleus,mitochondrial calcium ion transport,mitochondrion organization,sister chromatid cohesion,response to wounding,positive regulation of exit from mitosis,negative regulation of intracellular estrogen receptor signaling pathway,negative regulation of mammary gland epithelial cell proliferation,negative regulation of apoptotic process,negative regulation of sequence-specifi…
MCF7-DSC1-GFP / MCF7-GFP	P35659	P35659	0.315107	0.315107	0.00586154	0.00409327	36	P35659	DEK	Protein DEK	DEK_HUMAN	10	-19.6209	1.2441	MCF7-DSC1-GFP	MCF7-GFP	nucleus,nucleoplasm,contractile fiber	DNA binding,RNA binding,histone binding	chromatin organization,regulation of transcription from RNA polymerase II promoter,transcription from RNA polymerase II promoter,signal transduction,viral genome replication,positive regulation of gene expression, epigenetic,regulation of double-strand break repair,regulation of double-strand break repair via nonhomologous end joining
MCF7-DSC1-GFP / MCF7-GFP	P09661	P09661	0.314999	0.314999	1.06578e-08	2.79051e-08	33	P09661	SNRPA1	U2 small nuclear ribonucleoprotein A'	RU2A_HUMAN	9	-19.6148	1.24401	MCF7-DSC1-GFP	MCF7-GFP	nucleus,nucleoplasm,spliceosomal complex,nuclear body,nuclear speck,small nuclear ribonucleoprotein complex,U2-type precatalytic spliceosome,U2-type catalytic step 2 spliceosome,catalytic step 2 spliceosome,U2 snRNP	RNA binding,protein binding,U2 snRNA binding	mRNA splicing, via spliceosome,spermatogenesis,RNA splicing,interleukin-12-mediated signaling pathway
MCF7-DSC1-GFP / MCF7-GFP	Q04941	Q04941	0.313752	0.313752	0.0487147	0.0249806	3	Q04941	PLP2	Proteolipid protein 2	PLP2_HUMAN	1	-19.5453	1.24294	MCF7-DSC1-GFP	MCF7-GFP	endoplasmic reticulum,endoplasmic reticulum membrane,plasma membrane,membrane,integral component of membrane	protein binding,ion transmembrane transporter activity,chemokine binding	ion transport,chemotaxis,cytokine-mediated signaling pathway,ion transmembrane transport
MCF7-DSC1-GFP / MCF7-GFP	Q15102	Q15102	0.31352	0.31352	0.008798	0.00581727	27	Q15102	PAFAH1B3	Platelet-activating factor acetylhydrolase IB subunit gamma	PA1B3_HUMAN	7	-19.5324	1.24274	MCF7-DSC1-GFP	MCF7-GFP	cytosol,membrane,cytoplasm	1-alkyl-2-acetylglycerophosphocholine esterase activity,protein binding,identical protein binding,protein heterodimerization activity,platelet-activating factor acetyltransferase activity	lipid metabolic process,spermatogenesis,nervous system development,lipid catabolic process,brain development
MCF7-DSC1-GFP / MCF7-GFP	O95834	O95834	0.313417	0.313417	1.35731e-05	1.89289e-05	9	O95834	EML2	Echinoderm microtubule-associated protein-like 2	EMAL2_HUMAN	3	-19.5266	1.24265	MCF7-DSC1-GFP	MCF7-GFP	cytoplasm,microtubule,microtubule associated complex,mitotic spindle,microtubule cytoskeleton	receptor binding,protein binding,microtubule binding,protein C-terminus binding,tubulin binding	visual perception,sensory perception of sound,regulation of microtubule nucleation,negative regulation of microtubule polymerization
MCF7-DSC1-GFP / MCF7-GFP	Q9UIL1	Q9UIL1	0.313221	0.313221	0.0644281	0.0316491	3	Q9UIL1	SCOC	Short coiled-coil protein	SCOC_HUMAN	1	-19.5157	1.24248	MCF7-DSC1-GFP	MCF7-GFP	Golgi membrane,nucleoplasm,Golgi apparatus,cytosol,endosome,trans-Golgi network	protein binding	positive regulation of macroautophagy,regulation of protein complex stability
MCF7-DSC1-GFP / MCF7-GFP	Q12846	Q12846	0.313001	0.313001	0.0494094	0.0252798	12	Q12846	STX4	Syntaxin-4	STX4_HUMAN	4	-19.5035	1.24229	MCF7-DSC1-GFP	MCF7-GFP	storage vacuole,extracellular space,endosome,vacuole,trans-Golgi network,cytosol,plasma membrane,cell surface,membrane,basolateral plasma membrane,lamellipodium,phagocytic vesicle membrane,SNARE complex,myelin sheath adaxonal region,somatodendritic compartment,specific granule,dendritic spine,lateral loop,synapse,perinuclear region of cytoplasm,extracellular exosome,postsynapse,glutamatergic syna…	protein binding,sphingomyelin phosphodiesterase activator activity,SNAP receptor activity,SNARE binding	post-Golgi vesicle-mediated transport,positive regulation of cell proliferation,regulation of exocytosis,cytokine-mediated signaling pathway,positive regulation of cell migration,response to hydroperoxide,SNARE complex assembly,positive regulation of insulin secretion involved in cellular response to glucose stimulus,positive regulation of catalytic activity,positive regulation of eosinophil degr…
MCF7-DSC1-GFP / MCF7-GFP	Q15286	Q15286	0.311812	0.311812	0.866557	0.262484	27	Q15286	RAB35	Ras-related protein Rab-35	RAB35_HUMAN	6	-19.4371	1.24127	MCF7-DSC1-GFP	MCF7-GFP	cytosol,plasma membrane,clathrin-coated pit,endosome membrane,clathrin-coated vesicle membrane,cell projection membrane,melanosome,intercellular bridge,clathrin-coated endocytic vesicle,recycling endosome membrane,extracellular exosome,anchored component of synaptic vesicle membrane,Golgi membrane	GTPase activity,protein binding,GTP binding,phosphatidylinositol-4,5-bisphosphate binding,GDP binding	mitotic cytokinesis,protein localization,endosomal transport,antigen processing and presentation,neuron projection development,protein localization to endosome,plasma membrane to endosome transport,cellular response to nerve growth factor stimulus,endocytic recycling,intracellular protein transport,Rab protein signal transduction
MCF7-DSC1-GFP / MCF7-GFP	O75116	O75116	0.311552	0.311552	0.00573878	0.00401852	12	O75116	ROCK2	Rho-associated protein kinase 2	ROCK2_HUMAN	4	-19.4226	1.24104	MCF7-DSC1-GFP	MCF7-GFP	nucleus,centrosome,cytosol,plasma membrane,cytoplasmic ribonucleoprotein granule	RNA binding,protein serine/threonine kinase activity,structural molecule activity,protein binding,ATP binding,Rho GTPase binding,metal ion binding,tau protein binding,tau-protein kinase activity,Rho-dependent protein serine/threonine kinase activity	positive regulation of protein phosphorylation,response to ischemia,aortic valve morphogenesis,protein phosphorylation,smooth muscle contraction,G-protein coupled receptor signaling pathway,I-kappaB kinase/NF-kappaB signaling,Rho protein signal transduction,positive regulation of endothelial cell migration,positive regulation of cardiac muscle hypertrophy,positive regulation of gene expression,ne…
MCF7-DSC1-GFP / MCF7-GFP	Q8WWH5	Q8WWH5	0.311458	0.311458	0.0198489	0.0116766	3	Q8WWH5	TRUB1	Probable tRNA pseudouridine synthase 1	TRUB1_HUMAN	1	-19.4173	1.24096	MCF7-DSC1-GFP	MCF7-GFP	nucleus,cytosol,mitochondrion	RNA binding,pseudouridine synthase activity	mRNA pseudouridine synthesis,tRNA modification
MCF7-DSC1-GFP / MCF7-GFP	Q9Y5Z4	Q9Y5Z4	0.311407	0.311407	3.70158e-06	5.89714e-06	21	Q9Y5Z4	HEBP2	Heme-binding protein 2	HEBP2_HUMAN	7	-19.4144	1.24092	MCF7-DSC1-GFP	MCF7-GFP	extracellular region,cytoplasm,mitochondrion,azurophil granule lumen,extracellular exosome	protein binding,heme binding	negative regulation of mitochondrial membrane potential,positive regulation of necrotic cell death,positive regulation of mitochondrial membrane permeability,neutrophil degranulation,regulation of response to reactive oxygen species
MCF7-DSC1-GFP / MCF7-GFP	P30084	P30084	0.31014	0.31014	1.97197e-08	4.93356e-08	74	P30084	ECHS1	Enoyl-CoA hydratase, mitochondrial	ECHM_HUMAN	15	-19.3437	1.23983	MCF7-DSC1-GFP	MCF7-GFP	mitochondrion,mitochondrial matrix	enoyl-CoA hydratase activity,protein binding	fatty acid beta-oxidation
MCF7-DSC1-GFP / MCF7-GFP	Q9BSJ8	Q9BSJ8	0.309108	0.309108	5.50646e-18	5.75224e-17	165	Q9BSJ8	ESYT1	Extended synaptotagmin-1	ESYT1_HUMAN	41	-19.2859	1.23894	MCF7-DSC1-GFP	MCF7-GFP	endoplasmic reticulum,endoplasmic reticulum membrane,membrane,integral component of endoplasmic reticulum membrane,intrinsic component of endoplasmic reticulum membrane,extrinsic component of cytoplasmic side of plasma membrane	protein binding,identical protein binding,phosphatidylcholine binding,phosphatidylethanolamine binding,calcium-dependent phospholipid binding,calcium ion binding,phosphatidylinositol binding	glycosphingolipid metabolic process,lipid transport,Requires Ontology
MCF7-DSC1-GFP / MCF7-GFP	Q9HCU5	Q9HCU5	0.309098	0.309098	5.80968e-05	7.00493e-05	27	Q9HCU5	PREB	Prolactin regulatory element-binding protein	PREB_HUMAN	7	-19.2854	1.23893	MCF7-DSC1-GFP	MCF7-GFP	Golgi membrane,nucleus,endoplasmic reticulum membrane,membrane,integral component of endoplasmic reticulum membrane,endoplasmic reticulum exit site	DNA binding,guanyl-nucleotide exchange factor activity,Sar guanyl-nucleotide exchange factor activity,protein binding,GTPase binding,GTPase activator activity	ER to Golgi vesicle-mediated transport,protein exit from endoplasmic reticulum,IRE1-mediated unfolded protein response,positive regulation of GTPase activity,COPII vesicle coating,regulation of COPII vesicle coating,protein secretion
MCF7-DSC1-GFP / MCF7-GFP	Q9H845	Q9H845	0.307812	0.307812	8.67696e-07	1.57838e-06	45	Q9H845	ACAD9	Acyl-CoA dehydrogenase family member 9, mitochondrial	ACAD9_HUMAN	12	-19.2134	1.23783	MCF7-DSC1-GFP	MCF7-GFP	nucleus,mitochondrion,mitochondrial inner membrane,dendrite,mitochondrial membrane	long-chain-acyl-CoA dehydrogenase activity,protein binding,flavin adenine dinucleotide binding,medium-chain-acyl-CoA dehydrogenase activity,fatty-acyl-CoA binding,very-long-chain-acyl-CoA dehydrogenase activity	long-chain fatty acid metabolic process,mitochondrial respiratory chain complex I assembly,medium-chain fatty acid metabolic process,oxidation-reduction process
MCF7-DSC1-GFP / MCF7-GFP	Q3LXA3	Q3LXA3	0.30773	0.30773	1.48735e-05	2.05879e-05	33	Q3LXA3	TKFC	Triokinase/FMN cyclase	TKFC_HUMAN	8	-19.2088	1.23776	MCF7-DSC1-GFP	MCF7-GFP	nucleus,cytosol,extracellular exosome	glycerone kinase activity,protein binding,ATP binding,FAD-AMP lyase (cyclizing) activity,metal ion binding,triokinase activity	negative regulation of MDA-5 signaling pathway,cellular carbohydrate metabolic process,innate immune response,regulation of innate immune response,carbohydrate phosphorylation,fructose catabolic process to hydroxyacetone phosphate and glyceraldehyde-3-phosphate,glycerol catabolic process
MCF7-DSC1-GFP / MCF7-GFP	O95169	O95169	0.307642	0.307642	8.60957e-05	9.97051e-05	9	O95169	NDUFB8	NADH dehydrogenase [ubiquinone] 1 beta subcomplex subunit 8, mitochondrial	NDUB8_HUMAN	3	-19.2038	1.23768	MCF7-DSC1-GFP	MCF7-GFP	mitochondrion,mitochondrial inner membrane,mitochondrial respiratory chain complex I,mitochondrial matrix,endoplasmic reticulum,integral component of membrane	NADH dehydrogenase (ubiquinone) activity	mitochondrial electron transport, NADH to ubiquinone,mitochondrial respiratory chain complex I assembly
MCF7-DSC1-GFP / MCF7-GFP	Q9UHN1	Q9UHN1	0.307268	0.307268	0.0521603	0.0264621	3	Q9UHN1	POLG2	DNA polymerase subunit gamma-2, mitochondrial	DPOG2_HUMAN	1	-19.1829	1.23736	MCF7-DSC1-GFP	MCF7-GFP	mitochondrial chromosome,mitochondrial matrix,mitochondrial nucleoid,mitochondrion,cytoplasm	DNA binding,protein binding,identical protein binding,DNA-directed DNA polymerase activity	in utero embryonic development,DNA replication,DNA-dependent DNA replication,DNA repair,mitochondrion organization,respiratory electron transport chain,mitochondrion morphogenesis,DNA biosynthetic process,mitochondrial DNA replication
MCF7-DSC1-GFP / MCF7-GFP	Q7Z434	Q7Z434	0.306787	0.306787	5.35895e-07	1.01674e-06	39	Q7Z434	MAVS	Mitochondrial antiviral-signaling protein	MAVS_HUMAN	11	-19.156	1.23695	MCF7-DSC1-GFP	MCF7-GFP	mitochondrion,mitochondrial outer membrane,peroxisomal membrane,integral component of membrane,mitochondrial membrane	protein binding,protein kinase binding,signaling adaptor activity,CARD domain binding	positive regulation of protein phosphorylation,activation of innate immune response,positive regulation of defense response to virus by host,positive regulation of myeloid dendritic cell cytokine production,signal transduction,viral process,negative regulation of type I interferon production,positive regulation of interferon-alpha production,positive regulation of interferon-beta production,posit…
MCF7-DSC1-GFP / MCF7-GFP	Q99714	Q99714	0.30663	0.30663	3.9828e-12	1.86574e-11	90	Q99714	HSD17B10	3-hydroxyacyl-CoA dehydrogenase type-2	HCD2_HUMAN	17	-19.1472	1.23682	MCF7-DSC1-GFP	MCF7-GFP	cytoplasm,mitochondrion,mitochondrial matrix,plasma membrane,mitochondrial ribonuclease P complex	tRNA binding,RNA binding,3-hydroxyacyl-CoA dehydrogenase activity,protein binding,cholate 7-alpha-dehydrogenase activity,testosterone dehydrogenase [NAD(P)] activity,dihydrotestosterone 17-beta-dehydrogenase activity,3-hydroxy-2-methylbutyryl-CoA dehydrogenase activity	lipid metabolic process,mitochondrion organization,branched-chain amino acid catabolic process,protein homotetramerization,oxidation-reduction process,mitochondrial tRNA methylation,mitochondrial tRNA processing,Requires Ontology,mitochondrial tRNA 3'-end processing
MCF7-DSC1-GFP / MCF7-GFP	Q8IU81	Q8IU81	0.306462	0.306462	0.00065512	0.000599402	3	Q8IU81	IRF2BP1	Interferon regulatory factor 2-binding protein 1	I2BP1_HUMAN	1	-19.1378	1.23667	MCF7-DSC1-GFP	MCF7-GFP	nucleoplasm,nucleus	transcription corepressor activity,protein binding,metal ion binding,ubiquitin protein ligase activity,RNA polymerase II regulatory region sequence-specific DNA binding,transcriptional activator activity, RNA polymerase II transcription regulatory region sequence-specific binding	negative regulation of transcription from RNA polymerase II promoter,protein polyubiquitination,positive regulation of transcription from RNA polymerase II promoter
MCF7-DSC1-GFP / MCF7-GFP	Q5SXM8	Q5SXM8	0.305745	0.305745	5.89694e-05	7.09856e-05	6	Q5SXM8	DNLZ	DNL-type zinc finger protein	DNLZ_HUMAN	2	-19.0975	1.23606	MCF7-DSC1-GFP	MCF7-GFP	nucleoplasm,mitochondrion	zinc ion binding,chaperone binding	protein stabilization,protein folding,protein import into mitochondrial matrix
MCF7-DSC1-GFP / MCF7-GFP	Q9UJX3	Q9UJX3	0.304789	0.304789	0.325165	0.121129	3	Q9UJX3	ANAPC7	Anaphase-promoting complex subunit 7	APC7_HUMAN	1	-19.0439	1.23524	MCF7-DSC1-GFP	MCF7-GFP	nucleus,nucleoplasm,anaphase-promoting complex,cytosol	protein phosphatase binding	ubiquitin-dependent protein catabolic process,cell cycle,anaphase-promoting complex-dependent catabolic process,cell division,protein K11-linked ubiquitination,regulation of mitotic cell cycle phase transition
MCF7-DSC1-GFP / MCF7-GFP	Q9NTJ5	Q9NTJ5	0.304463	0.304463	0.00111144	0.000951861	12	Q9NTJ5	SACM1L	Phosphatidylinositide phosphatase SAC1	SAC1_HUMAN	4	-19.0256	1.23496	MCF7-DSC1-GFP	MCF7-GFP	Golgi membrane,endoplasmic reticulum membrane,Golgi apparatus,integral component of endoplasmic reticulum membrane,AMPA glutamate receptor complex,endoplasmic reticulum	phosphatidylinositol-3-phosphatase activity,protein binding,phosphatase activity,phosphatidylinositol bisphosphate phosphatase activity,phosphatidylinositol phosphate 4-phosphatase activity,phosphatidylinositol-4-phosphate phosphatase activity	phosphatidylinositol biosynthetic process,phosphatidylinositol dephosphorylation
MCF7-DSC1-GFP / MCF7-GFP	Q96DA6	Q96DA6	0.303546	0.303546	0.05326	0.0269248	3	Q96DA6	DNAJC19	Mitochondrial import inner membrane translocase subunit TIM14	TIM14_HUMAN	1	-18.9742	1.23417	MCF7-DSC1-GFP	MCF7-GFP	mitochondrion,mitochondrial inner membrane,integral component of membrane,macromolecular complex,presequence translocase-associated import motor	protein binding,ATPase activator activity,protein transporter activity	protein folding,protein targeting to mitochondrion,visual perception,positive regulation of ATPase activity,genitalia development,protein import into mitochondrial matrix
MCF7-DSC1-GFP / MCF7-GFP	O76003	O76003	0.303338	0.303338	1.31217e-13	7.50579e-13	30	O76003	GLRX3	Glutaredoxin-3	GLRX3_HUMAN	9	-18.9625	1.234	MCF7-DSC1-GFP	MCF7-GFP	cell cortex,Z disc,dendrite,nucleus,cytosol	RNA binding,protein kinase C binding,protein binding,electron carrier activity,protein disulfide oxidoreductase activity,identical protein binding,metal ion binding,iron-sulfur cluster binding,glutathione disulfide oxidoreductase activity	regulation of the force of heart contraction,negative regulation of cardiac muscle hypertrophy,electron transport chain,[2Fe-2S] cluster assembly,cell redox homeostasis,protein maturation by iron-sulfur cluster transfer,cellular iron ion homeostasis
MCF7-DSC1-GFP / MCF7-GFP	Q9NXF1	Q9NXF1	0.303119	0.303119	0.00293262	0.00223191	21	Q9NXF1	TEX10	Testis-expressed protein 10	TEX10_HUMAN	7	-18.9502	1.23381	MCF7-DSC1-GFP	MCF7-GFP	nucleoplasm,nucleolus,cytoplasm,MLL1 complex,Rix1 complex	protein binding	rRNA processing
MCF7-DSC1-GFP / MCF7-GFP	P33991	P33991	0.302933	0.302933	5.6617e-19	6.56287e-18	93	P33991	MCM4	DNA replication licensing factor MCM4	MCM4_HUMAN	27	-18.9397	1.23365	MCF7-DSC1-GFP	MCF7-GFP	nuclear chromosome, telomeric region,nucleus,nucleoplasm,membrane,MCM complex	single-stranded DNA binding,protein binding,ATP binding,ATP-dependent DNA helicase activity	G1/S transition of mitotic cell cycle,DNA replication,DNA unwinding involved in DNA replication,DNA replication initiation
MCF7-DSC1-GFP / MCF7-GFP	Q53FV1	Q53FV1	0.302689	0.302689	0.0435061	0.0227162	9	Q53FV1	ORMDL2	ORM1-like protein 2	ORML2_HUMAN	3	-18.926	1.23344	MCF7-DSC1-GFP	MCF7-GFP	endoplasmic reticulum,integral component of membrane,SPOTS complex		ceramide metabolic process,negative regulation of ceramide biosynthetic process,cellular sphingolipid homeostasis
MCF7-DSC1-GFP / MCF7-GFP	Q9NX24	Q9NX24	0.301677	0.301677	0.0151853	0.0093144	21	Q9NX24	NHP2	H/ACA ribonucleoprotein complex subunit 2	NHP2_HUMAN	6	-18.8691	1.23258	MCF7-DSC1-GFP	MCF7-GFP	nuclear chromosome, telomeric region,nucleoplasm,telomerase holoenzyme complex,small nucleolar ribonucleoprotein complex,box H/ACA snoRNP complex,box H/ACA scaRNP complex,box H/ACA telomerase RNP complex	RNA binding,protein binding,box H/ACA snoRNA binding,telomerase RNA binding	telomere maintenance via telomerase,rRNA pseudouridine synthesis,positive regulation of telomerase RNA localization to Cajal body,maturation of LSU-rRNA,snRNA pseudouridine synthesis,cleavage involved in rRNA processing
MCF7-DSC1-GFP / MCF7-GFP	O15126	O15126	0.301626	0.301626	0.000305496	0.000306195	12	O15126	SCAMP1	Secretory carrier-associated membrane protein 1	SCAM1_HUMAN	3	-18.8663	1.23253	MCF7-DSC1-GFP	MCF7-GFP	trans-Golgi network,plasma membrane,integral component of membrane,clathrin-coated vesicle,synaptic vesicle membrane,specific granule membrane,zymogen granule membrane,recycling endosome membrane,trans-Golgi network membrane,Golgi membrane,Golgi apparatus	protein binding	post-Golgi vesicle-mediated transport,protein transport,neutrophil degranulation
MCF7-DSC1-GFP / MCF7-GFP	P55209	P55209	0.301571	0.301571	0.0129727	0.00813628	42	P55209	NAP1L1	Nucleosome assembly protein 1-like 1	NP1L1_HUMAN	10	-18.8631	1.23249	MCF7-DSC1-GFP	MCF7-GFP	nucleus,cytoplasm,membrane,melanosome	RNA binding,protein binding	DNA replication,nucleosome assembly,positive regulation of cell proliferation,positive regulation of neurogenesis,positive regulation of neural precursor cell proliferation
MCF7-DSC1-GFP / MCF7-GFP	Q9UQ80	Q9UQ80	0.300868	0.300868	4.93786e-12	2.28176e-11	99	Q9UQ80	PA2G4	Proliferation-associated protein 2G4	PA2G4_HUMAN	20	-18.8236	1.23189	MCF7-DSC1-GFP	MCF7-GFP	extracellular region,nucleus,nucleolus,cytoplasm,membrane,azurophil granule lumen,extracellular exosome	DNA binding,transcription factor activity, sequence-specific DNA binding,RNA binding,protein binding,ubiquitin protein ligase binding,nucleic acid binding	rRNA processing,regulation of translation,cell cycle arrest,cell proliferation,negative regulation of apoptotic process,neutrophil degranulation,positive regulation of cell differentiation,negative regulation of transcription, DNA-templated
MCF7-DSC1-GFP / MCF7-GFP	Q12824	Q12824	0.300704	0.300704	0.000349429	0.000344818	9	Q12824	SMARCB1	SWI/SNF-related matrix-associated actin-dependent regulator of chromatin subfamily B member 1	SNF5_HUMAN	3	-18.8144	1.23175	MCF7-DSC1-GFP	MCF7-GFP	nuclear chromatin,fibrillar center,nucleus,nucleoplasm,nucleolus,SWI/SNF complex,macromolecular complex,intracellular membrane-bounded organelle,npBAF complex,nBAF complex,brahma complex	RNA polymerase I CORE element sequence-specific DNA binding,p53 binding,DNA binding,transcription coactivator activity,protein binding,Tat protein binding,RNA polymerase II core promoter proximal region sequence-specific DNA binding,RNA polymerase II distal enhancer sequence-specific DNA binding,nucleosomal DNA binding	RNA polymerase I transcriptional preinitiation complex assembly,nucleosome disassembly,chromatin remodeling,regulation of transcription from RNA polymerase II promoter,cell cycle,nervous system development,DNA integration,single stranded viral RNA replication via double stranded DNA intermediate,ATP-dependent chromatin remodeling,positive regulation by host of viral transcription,positive regulat…
MCF7-DSC1-GFP / MCF7-GFP	Q9NPE3	Q9NPE3	0.299869	0.299869	0.0483557	0.0248464	9	Q9NPE3	NOP10	H/ACA ribonucleoprotein complex subunit 3	NOP10_HUMAN	3	-18.7674	1.23103	MCF7-DSC1-GFP	MCF7-GFP	nucleoplasm,telomerase holoenzyme complex,small nucleolar ribonucleoprotein complex,nuclear body,box H/ACA snoRNP complex,box H/ACA scaRNP complex,box H/ACA telomerase RNP complex	RNA binding,protein binding,box H/ACA snoRNA binding,telomerase RNA binding	snoRNA guided rRNA pseudouridine synthesis,pseudouridine synthesis,telomere maintenance via telomerase,rRNA pseudouridine synthesis,positive regulation of telomerase RNA localization to Cajal body,snRNA pseudouridine synthesis
MCF7-DSC1-GFP / MCF7-GFP	Q06124	Q06124	0.299647	0.299647	0.149603	0.0640797	45	Q06124	PTPN11	Tyrosine-protein phosphatase non-receptor type 11	PTN11_HUMAN	15	-18.7549	1.23084	MCF7-DSC1-GFP	MCF7-GFP	nucleus,nucleoplasm,cytoplasm,mitochondrion,cytosol,macromolecular complex	phosphotyrosine binding,phosphoprotein phosphatase activity,protein tyrosine phosphatase activity,non-membrane spanning protein tyrosine phosphatase activity,SH3/SH2 adaptor activity,insulin receptor binding,protein binding,protein kinase binding,protein domain specific binding,receptor tyrosine kinase binding,D1 dopamine receptor binding,phospholipase binding,insulin receptor substrate binding,c…	DNA damage checkpoint,activation of MAPK activity,triglyceride metabolic process,epidermal growth factor receptor signaling pathway,integrin-mediated signaling pathway,axon guidance,brain development,heart development,fibroblast growth factor receptor signaling pathway,hormone-mediated signaling pathway,cytokine-mediated signaling pathway,cerebellar cortex formation,platelet activation,platelet f…
MCF7-DSC1-GFP / MCF7-GFP	P61970	P61970	0.298847	0.298847	0.4255	0.150237	30	P61970	NUTF2	Nuclear transport factor 2	NTF2_HUMAN	6	-18.7098	1.23016	MCF7-DSC1-GFP	MCF7-GFP	nuclear inner membrane,nuclear outer membrane,nucleoplasm,cytosol,nuclear membrane,extracellular exosome,nuclear pore central transport channel	protein binding,Ran GTPase binding,structural constituent of nuclear pore,identical protein binding,protein transporter activity	protein import into nucleus,protein export from nucleus,mRNA transport,protein localization to nuclear pore,nucleocytoplasmic transport
MCF7-DSC1-GFP / MCF7-GFP	Q9BZJ0	Q9BZJ0	0.298802	0.298802	2.35743e-06	3.91649e-06	18	Q9BZJ0	CRNKL1	Crooked neck-like protein 1	CRNL1_HUMAN	6	-18.7073	1.23012	MCF7-DSC1-GFP	MCF7-GFP	nucleus,nucleoplasm,spliceosomal complex,nuclear speck,U2-type catalytic step 2 spliceosome,catalytic step 2 spliceosome,post-mRNA release spliceosomal complex,Prp19 complex	RNA binding,protein binding	spliceosomal complex assembly,mRNA splicing, via spliceosome
MCF7-DSC1-GFP / MCF7-GFP	O75940	O75940	0.298029	0.298029	0.000246986	0.000253603	9	O75940	SMNDC1	Survival of motor neuron-related-splicing factor 30	SPF30_HUMAN	3	-18.6637	1.22946	MCF7-DSC1-GFP	MCF7-GFP	nucleus,nucleoplasm,spliceosomal complex,cytoplasm,Cajal body,nuclear speck	RNA binding,protein binding	RNA splicing, via transesterification reactions,mRNA splicing, via spliceosome,apoptotic process
MCF7-DSC1-GFP / MCF7-GFP	O95983	O95983	0.297685	0.297685	0.000186022	0.000196942	9	O95983	MBD3	Methyl-CpG-binding domain protein 3	MBD3_HUMAN	3	-18.6443	1.22917	MCF7-DSC1-GFP	MCF7-GFP	nuclear chromatin,heterochromatin,nucleoplasm,cytoplasm,NuRD complex,macromolecular complex,nucleus	DNA binding,protein binding,methyl-CpG binding,RNA polymerase II core promoter proximal region sequence-specific DNA binding,RNA polymerase II distal enhancer sequence-specific DNA binding,nucleosomal DNA binding	in utero embryonic development,brain development,heart development,aging,tissue development,histone acetylation,response to nutrient levels,response to estradiol,ATP-dependent chromatin remodeling,regulation of DNA methylation,embryonic organ development,regulation of signal transduction by p53 class mediator,methylation-dependent chromatin silencing,negative regulation of transcription from RNA …
MCF7-DSC1-GFP / MCF7-GFP	Q5BJF2	Q5BJF2	0.297668	0.297668	0.00105273	0.000908054	6	Q5BJF2	TMEM97	Sigma intracellular receptor 2	SGMR2_HUMAN	2	-18.6433	1.22916	MCF7-DSC1-GFP	MCF7-GFP	lysosome,rough endoplasmic reticulum,cytosol,plasma membrane,integral component of membrane,rough endoplasmic reticulum membrane,nuclear membrane	protein binding	regulation of cell growth,cholesterol homeostasis
MCF7-DSC1-GFP / MCF7-GFP	Q9Y3D6	Q9Y3D6	0.297359	0.297359	0.0113815	0.00727754	21	Q9Y3D6	FIS1	Mitochondrial fission 1 protein	FIS1_HUMAN	5	-18.6259	1.22889	MCF7-DSC1-GFP	MCF7-GFP	mitochondrion,peroxisome,integral component of peroxisomal membrane,endoplasmic reticulum,membrane,integral component of mitochondrial outer membrane,macromolecular complex,mitochondrial outer membrane	receptor binding,protein binding,macromolecular complex binding	mitochondrial fission,mitophagy,release of cytochrome c from mitochondria,protein targeting to mitochondrion,positive regulation of cytosolic calcium ion concentration,mitochondrial fusion,regulation of mitochondrion organization,response to muscle activity,peroxisome fission,response to nutrient levels,negative regulation of endoplasmic reticulum calcium ion concentration,calcium-mediated signal…
MCF7-DSC1-GFP / MCF7-GFP	Q9UBU8	Q9UBU8	0.297289	0.297289	0.00185326	0.00149333	6	Q9UBU8	MORF4L1	Mortality factor 4-like protein 1	MO4L1_HUMAN	2	-18.622	1.22883	MCF7-DSC1-GFP	MCF7-GFP	nucleoplasm,Sin3 complex,nuclear speck,NuA4 histone acetyltransferase complex,histone acetyltransferase complex	chromatin binding,protein binding,protein N-terminus binding	double-strand break repair via homologous recombination,cell proliferation,histone deacetylation,regulation of growth,histone H4 acetylation,histone H2A acetylation,histone acetylation,chromatin silencing
MCF7-DSC1-GFP / MCF7-GFP	P98175	P98175	0.296998	0.296998	0.0668427	0.0326181	27	P98175	RBM10	RNA-binding protein 10	RBM10_HUMAN	9	-18.6056	1.22859	MCF7-DSC1-GFP	MCF7-GFP	nucleus,nuclear speck,macromolecular complex	RNA binding,protein binding,miRNA binding,identical protein binding,metal ion binding	negative regulation of transcription from RNA polymerase II promoter,regulation of alternative mRNA splicing, via spliceosome,mRNA processing,biological_process,negative regulation of cell proliferation,RNA splicing,positive regulation of smooth muscle cell apoptotic process,negative regulation of mRNA splicing, via spliceosome,3'-UTR-mediated mRNA stabilization
MCF7-DSC1-GFP / MCF7-GFP	Q5RI15	Q5RI15	0.296861	0.296861	0.0167279	0.010108	6	Q5RI15	COX20	Cytochrome c oxidase assembly protein COX20, mitochondrial	COX20_HUMAN	2	-18.5978	1.22847	MCF7-DSC1-GFP	MCF7-GFP	mitochondrion,mitochondrial inner membrane,integral component of membrane	protein binding	mitochondrial respiratory chain complex IV assembly,aerobic respiration
MCF7-DSC1-GFP / MCF7-GFP	Q9NQG5	Q9NQG5	0.296652	0.296652	3.70112e-08	8.83428e-08	21	Q9NQG5	RPRD1B	Regulation of nuclear pre-mRNA domain-containing protein 1B	RPR1B_HUMAN	7	-18.5861	1.22829	MCF7-DSC1-GFP	MCF7-GFP	nucleus,nucleoplasm,centrosome,cytosol,DNA-directed RNA polymerase II, holoenzyme	RNA polymerase II core binding,protein binding,identical protein binding	positive regulation of cell proliferation,regulation of cell cycle process,snRNA transcription from RNA polymerase II promoter,positive regulation of transcription from RNA polymerase II promoter,dephosphorylation of RNA polymerase II C-terminal domain,mRNA 3'-end processing
MCF7-DSC1-GFP / MCF7-GFP	P46100	P46100	0.296468	0.296468	0.0135904	0.00847433	15	P46100	ATRX	Transcriptional regulator ATRX	ATRX_HUMAN	5	-18.5757	1.22813	MCF7-DSC1-GFP	MCF7-GFP	condensed nuclear chromosome, centromeric region,nuclear chromosome, telomeric region,nucleus,nucleoplasm,nuclear heterochromatin,pericentric heterochromatin,nuclear body,PML body,nuclear pericentric heterochromatin,telomeric heterochromatin,nuclear subtelomeric heterochromatin	RNA polymerase II transcription factor activity, sequence-specific DNA binding,DNA binding,chromatin binding,helicase activity,protein binding,ATP binding,DNA translocase activity,methylated histone binding,histone binding,metal ion binding,chromo shadow domain binding	meiotic spindle organization,DNA repair,DNA methylation,nucleosome assembly,DNA replication-independent nucleosome assembly,chromatin remodeling,regulation of transcription, DNA-templated,spermatogenesis,positive regulation of nuclear cell cycle DNA replication,DNA damage response, signal transduction by p53 class mediator,forebrain development,replication fork processing,positive regulation of t…
MCF7-DSC1-GFP / MCF7-GFP	O15173	O15173	0.296077	0.296077	0.0244804	0.0139201	21	O15173	PGRMC2	Membrane-associated progesterone receptor component 2	PGRC2_HUMAN	7	-18.5536	1.2278	MCF7-DSC1-GFP	MCF7-GFP	nuclear envelope,membrane,integral component of membrane	steroid hormone receptor activity,steroid binding,protein binding	steroid hormone mediated signaling pathway
MCF7-DSC1-GFP / MCF7-GFP	P35250	P35250	0.295784	0.295784	0.000225245	0.000233983	12	P35250	RFC2	Replication factor C subunit 2	RFC2_HUMAN	3	-18.5371	1.22755	MCF7-DSC1-GFP	MCF7-GFP	nucleoplasm,DNA replication factor C complex,Ctf18 RFC-like complex,nucleus	protein binding,ATP binding,enzyme binding,DNA clamp loader activity,single-stranded DNA-dependent ATPase activity	DNA replication,transcription-coupled nucleotide-excision repair,nucleotide-excision repair, DNA incision, 5'-to lesion,nucleotide-excision repair, DNA gap filling,translesion synthesis,telomere maintenance via semi-conservative replication,nucleotide-excision repair, DNA incision,error-prone translesion synthesis,DNA damage response, detection of DNA damage,error-free translesion synthesis,posit…
MCF7-DSC1-GFP / MCF7-GFP	O75044;Q7Z6B7	O75044;Q7Z6B7	0.295335	0.295335	0.00299668	0.00227296	6	O75044;Q7Z6B7	SRGAP2;SRGAP1	SLIT-ROBO Rho GTPase-activating protein 2;SLIT-ROBO Rho GTPase-activating protein 1	SRGP2_HUMAN;SRGP1_HUMAN	2	-18.5117	1.22717	MCF7-DSC1-GFP	MCF7-GFP	nucleus,cytosol,plasma membrane,postsynaptic density,lamellipodium,cell junction,dendritic spine head,postsynaptic membrane,phagocytic vesicle,cytoplasm;cytosol,cytoplasm	GTPase activator activity,protein binding,identical protein binding,protein homodimerization activity,Rac GTPase binding;GTPase activator activity,protein binding,Rac GTPase binding	lamellipodium assembly involved in ameboidal cell migration,signal transduction,extension of a leading process involved in cell motility in cerebral cortex radial glia guided migration,substrate adhesion-dependent cell spreading,positive regulation of GTPase activity,filopodium assembly,neuron projection morphogenesis,actin filament severing,regulation of small GTPase mediated signal transduction…
MCF7-DSC1-GFP / MCF7-GFP	P00734	P00734	0.294861	0.294861	0.513051	0.17419	18	P00734	F2	Prothrombin	THRB_HUMAN	5	-18.4849	1.22677	MCF7-DSC1-GFP	MCF7-GFP	extracellular region,extracellular space,endoplasmic reticulum lumen,Golgi lumen,plasma membrane,extracellular exosome,blood microparticle,external side of plasma membrane,Requires Ontology	lipopolysaccharide binding,serine-type endopeptidase activity,receptor binding,calcium ion binding,protein binding,enzyme activator activity,growth factor activity,heparin binding,thrombospondin receptor activity	positive regulation of protein phosphorylation,proteolysis,ER to Golgi vesicle-mediated transport,acute-phase response,cell surface receptor signaling pathway,G-protein coupled receptor signaling pathway,multicellular organism development,blood coagulation,blood coagulation, intrinsic pathway,positive regulation of cell proliferation,regulation of cell shape,response to wounding,regulation of gen…
MCF7-DSC1-GFP / MCF7-GFP	O60783	O60783	0.294769	0.294769	0.00590738	0.00411684	6	O60783	MRPS14	28S ribosomal protein S14, mitochondrial	RT14_HUMAN	2	-18.4797	1.22669	MCF7-DSC1-GFP	MCF7-GFP	mitochondrial inner membrane,mitochondrial ribosome,mitochondrial small ribosomal subunit	RNA binding,structural constituent of ribosome	translation,mitochondrial translational elongation,mitochondrial translational termination
MCF7-DSC1-GFP / MCF7-GFP	Q9NVJ2	Q9NVJ2	0.293381	0.293381	0.195235	0.0798015	12	Q9NVJ2	ARL8B	ADP-ribosylation factor-like protein 8B	ARL8B_HUMAN	3	-18.4013	1.22551	MCF7-DSC1-GFP	MCF7-GFP	cytoplasm,membrane,midbody,late endosome membrane,synapse,spindle midzone,extracellular exosome,axon cytoplasm,lysosomal membrane,vacuolar membrane	GTPase activity,protein binding,GTP binding,GDP binding,alpha-tubulin binding,beta-tubulin binding	cell cycle,chromosome segregation,anterograde axonal transport,lysosome localization,cell division
MCF7-DSC1-GFP / MCF7-GFP	Q8N3R9	Q8N3R9	0.293311	0.293311	0.0807261	0.0381493	3	Q8N3R9	MPP5	MAGUK p55 subfamily member 5	MPP5_HUMAN	1	-18.3973	1.22545	MCF7-DSC1-GFP	MCF7-GFP	cytoplasm,plasma membrane,cell-cell adherens junction,bicellular tight junction,endomembrane system,macromolecular complex,myelin sheath adaxonal region,lateral loop,Schmidt-Lanterman incisure,extracellular exosome	protein binding,protein domain specific binding	morphogenesis of an epithelial sheet,peripheral nervous system myelin maintenance,myelin assembly,protein localization to myelin sheath abaxonal region,bicellular tight junction assembly,protein localization to plasma membrane,establishment of epithelial cell polarity
MCF7-DSC1-GFP / MCF7-GFP	Q13232	Q13232	0.293173	0.293173	0.00128426	0.00108115	18	Q13232	NME3	Nucleoside diphosphate kinase 3	NDK3_HUMAN	6	-18.3895	1.22533	MCF7-DSC1-GFP	MCF7-GFP	cytosol	protein binding,ATP binding,metal ion binding,nucleoside diphosphate kinase activity	nucleoside diphosphate phosphorylation,GTP biosynthetic process,UTP biosynthetic process,CTP biosynthetic process,apoptotic process,nucleobase-containing small molecule interconversion
MCF7-DSC1-GFP / MCF7-GFP	Q8NC44	Q8NC44	0.292472	0.292472	0.00405938	0.00296783	6	Q8NC44	RETREG2	Reticulophagy regulator 2	RETR2_HUMAN	2	-18.3498	1.22474	MCF7-DSC1-GFP	MCF7-GFP	integral component of membrane	protein binding
MCF7-DSC1-GFP / MCF7-GFP	Q9NZ63	Q9NZ63	0.291436	0.291436	0.199416	0.0812072	6	Q9NZ63	C9orf78	Telomere length and silencing protein 1 homolog	TLS1_HUMAN	2	-18.2912	1.22386	MCF7-DSC1-GFP	MCF7-GFP	nucleoplasm,cytosol,spliceosomal complex,nucleus	protein binding	regulation of mRNA splicing, via spliceosome
MCF7-DSC1-GFP / MCF7-GFP	Q9NX63	Q9NX63	0.290651	0.290651	8.33764e-05	9.67955e-05	18	Q9NX63	CHCHD3	MICOS complex subunit MIC19	MIC19_HUMAN	5	-18.2467	1.22319	MCF7-DSC1-GFP	MCF7-GFP	nucleus,cytoplasm,mitochondrion,mitochondrial inner membrane,MICOS complex,extracellular exosome	transcriptional repressor activity, RNA polymerase II transcription regulatory region sequence-specific binding,protein binding,phosphatase binding,protein complex scaffold	negative regulation of transcription from RNA polymerase II promoter,inner mitochondrial membrane organization,mitochondrial fusion,cristae formation
MCF7-DSC1-GFP / MCF7-GFP	Q14978	Q14978	0.290032	0.290032	0.0631071	0.0311072	36	Q14978	NOLC1	Nucleolar and coiled-body phosphoprotein 1	NOLC1_HUMAN	11	-18.2116	1.22267	MCF7-DSC1-GFP	MCF7-GFP	fibrillar center,nucleolus,cytoplasm,Cajal body,box C/D snoRNP complex,box H/ACA snoRNP complex,nucleoplasm	RNA polymerase I core binding,DNA binding,transcription factor activity, sequence-specific DNA binding,RNA binding,protein binding,ATP binding,GTP binding,transcription factor binding,nuclear localization sequence binding,protein domain specific binding,box C/D snoRNA binding,box H/ACA snoRNA binding,protein heterodimerization activity,Requires Ontology	mitotic cell cycle,rRNA processing,regulation of translation,response to osmotic stress,nucleolus organization,positive regulation of cell proliferation,neural crest formation,neural crest cell development,box H/ACA snoRNA metabolic process,regulation of protein import into nucleus,positive regulation of transcription, DNA-templated
MCF7-DSC1-GFP / MCF7-GFP	P31944	P31944	0.289947	0.289947	0.991042	0.289608	12	P31944	CASP14	Caspase-14	CASPE_HUMAN	4	-18.2068	1.2226	MCF7-DSC1-GFP	MCF7-GFP	nucleus,cytoplasm,mitochondrion,cytosol,keratin filament	cysteine-type endopeptidase activity,protein binding,cysteine-type endopeptidase activity involved in apoptotic process	proteolysis,epidermis development,keratinization,cornification,apoptotic process,intrinsic apoptotic signaling pathway in response to DNA damage
MCF7-DSC1-GFP / MCF7-GFP	P12270	P12270	0.289267	0.289267	6.15099e-12	2.79806e-11	156	P12270	TPR	Nucleoprotein TPR	TPR_HUMAN	49	-18.1682	1.22202	MCF7-DSC1-GFP	MCF7-GFP	kinetochore,nucleus,nuclear envelope,nuclear pore,nucleoplasm,cytoplasm,cytoplasmic dynein complex,extrinsic component of membrane,nuclear membrane,nuclear periphery,nuclear inclusion body,host cell,nuclear pore nuclear basket,mitotic spindle	chromatin binding,RNA binding,mRNA binding,protein binding,tubulin binding,structural constituent of nuclear pore,heat shock protein binding,protein homodimerization activity,mitogen-activated protein kinase binding,dynein complex binding,transporter activity,protein anchor	negative regulation of transcription from RNA polymerase II promoter,regulation of glycolytic process,RNA import into nucleus,RNA export from nucleus,mRNA export from nucleus,tRNA export from nucleus,protein import into nucleus,nuclear pore organization,mitotic spindle assembly checkpoint,regulation of mitotic sister chromatid separation,viral process,protein sumoylation,viral transcription,posit…
MCF7-DSC1-GFP / MCF7-GFP	P42356	P42356	0.28917	0.28917	0.0545554	0.027483	3	P42356	PI4KA	Phosphatidylinositol 4-kinase alpha	PI4KA_HUMAN	1	-18.1627	1.22194	MCF7-DSC1-GFP	MCF7-GFP	cytoplasm,cytosol,plasma membrane,focal adhesion,membrane,viral replication complex,Golgi-associated vesicle membrane,extracellular exosome	1-phosphatidylinositol 4-kinase activity,protein binding,ATP binding,kinase activity,cadherin binding	phosphatidylinositol biosynthetic process,signal transduction,phosphorylation,viral RNA genome replication,multi-organism membrane organization,viral replication complex formation and maintenance,phosphatidylinositol phosphorylation,phosphatidylinositol-mediated signaling
MCF7-DSC1-GFP / MCF7-GFP	O43159	O43159	0.288017	0.288017	0.0195835	0.0115545	6	O43159	RRP8	Ribosomal RNA-processing protein 8	RRP8_HUMAN	2	-18.0973	1.22096	MCF7-DSC1-GFP	MCF7-GFP	nucleus,nucleoplasm,chromatin silencing complex,nucleolus,cytosol,plasma membrane,rDNA heterochromatin	RNA binding,protein binding,S-adenosylmethionine-dependent methyltransferase activity,methylated histone binding	chromatin silencing at rDNA,rRNA processing,methylation,cellular response to glucose starvation,regulation of transcription by glucose,positive regulation of cell cycle arrest,intrinsic apoptotic signaling pathway by p53 class mediator
MCF7-DSC1-GFP / MCF7-GFP	P40937	P40937	0.28764	0.28764	0.164892	0.06934	9	P40937	RFC5	Replication factor C subunit 5	RFC5_HUMAN	3	-18.0759	1.22064	MCF7-DSC1-GFP	MCF7-GFP	nucleoplasm,DNA replication factor C complex,Ctf18 RFC-like complex,nucleus	protein binding,ATP binding,enzyme binding,DNA clamp loader activity,single-stranded DNA-dependent ATPase activity	DNA replication,DNA repair,transcription-coupled nucleotide-excision repair,nucleotide-excision repair, DNA incision, 5'-to lesion,nucleotide-excision repair, DNA gap filling,translesion synthesis,telomere maintenance via semi-conservative replication,nucleotide-excision repair, DNA incision,error-prone translesion synthesis,DNA damage response, detection of DNA damage,error-free translesion synt…
MCF7-DSC1-GFP / MCF7-GFP	Q96QR8	Q96QR8	0.287472	0.287472	8.00312e-08	1.79237e-07	12	Q96QR8	PURB	Transcriptional activator protein Pur-beta	PURB_HUMAN	4	-18.0663	1.2205	MCF7-DSC1-GFP	MCF7-GFP	nucleus,DNA replication factor A complex	RNA polymerase II transcription factor activity, sequence-specific DNA binding,single-stranded DNA binding,RNA binding,mRNA binding,transcription factor binding,SMAD binding,transcriptional repressor activity, RNA polymerase II transcription regulatory region sequence-specific binding,RNA polymerase II regulatory region sequence-specific DNA binding,double-stranded DNA binding,purine-rich negativ…	negative regulation of transcription from RNA polymerase II promoter,cell proliferation,cell differentiation,regulation of myeloid cell differentiation
MCF7-DSC1-GFP / MCF7-GFP	P46379	P46379	0.286198	0.286198	4.75067e-06	7.3675e-06	60	P46379	BAG6	Large proline-rich protein BAG6	BAG6_HUMAN	18	-17.994	1.21942	MCF7-DSC1-GFP	MCF7-GFP	nucleus,nucleoplasm,cytoplasm,cytosol,membrane,intracellular membrane-bounded organelle,extracellular exosome,BAT3 complex	receptor binding,protein binding,Hsp70 protein binding,polyubiquitin binding,ubiquitin protein ligase binding,ribosome binding,misfolded protein binding,proteasome binding,ubiquitin-specific protease binding	kidney development,immune response-activating cell surface receptor signaling pathway,chromatin organization,ubiquitin-dependent protein catabolic process,apoptotic process,synaptonemal complex assembly,spermatogenesis,brain development,proteasomal protein catabolic process,internal peptidyl-lysine acetylation,natural killer cell activation,cell differentiation,lung development,ER-associated ubiq…
MCF7-DSC1-GFP / MCF7-GFP	P61026	P61026	0.285674	0.285674	0.0661701	0.0323569	57	P61026	RAB10	Ras-related protein Rab-10	RAB10_HUMAN	13	-17.9642	1.21898	MCF7-DSC1-GFP	MCF7-GFP	Golgi membrane,endosome,endoplasmic reticulum membrane,Golgi apparatus,trans-Golgi network,cytosol,plasma membrane,cell-cell adherens junction,focal adhesion,cilium,cytoplasmic vesicle membrane,secretory granule membrane,phagocytic vesicle membrane,insulin-responsive compartment,perinuclear region of cytoplasm,recycling endosome,recycling endosome membrane,extracellular exosome,exocytic vesicle,e…	protein binding,GTP binding,GDP binding,myosin V binding,cadherin binding involved in cell-cell adhesion,GTPase activity	Golgi to plasma membrane transport,axonogenesis,vesicle-mediated transport,endosomal transport,antigen processing and presentation,polarized epithelial cell differentiation,cellular response to insulin stimulus,Golgi to plasma membrane protein transport,neutrophil degranulation,establishment of neuroblast polarity,endoplasmic reticulum tubular network organization,protein localization to plasma m…
MCF7-DSC1-GFP / MCF7-GFP	P61956	P61956	0.285366	0.285366	0.143046	0.0617416	6	P61956	SUMO2	Small ubiquitin-related modifier 2	SUMO2_HUMAN	1	-17.9466	1.21872	MCF7-DSC1-GFP	MCF7-GFP	nucleus,nucleoplasm,PML body	transcription corepressor binding,RNA binding,protein binding,SUMO transferase activity,ubiquitin protein ligase binding,ubiquitin-like protein ligase binding,protein tag	protein sumoylation,positive regulation of proteasomal ubiquitin-dependent protein catabolic process,positive regulation of transcription from RNA polymerase II promoter
MCF7-DSC1-GFP / MCF7-GFP	Q01105	Q01105	0.284984	0.284984	9.17363e-05	0.000105619	45	Q01105	SET	Protein SET	SET_HUMAN	8	-17.9249	1.2184	MCF7-DSC1-GFP	MCF7-GFP	nucleus,nucleoplasm,cytoplasm,endoplasmic reticulum,lipid particle,cytosol,macromolecular complex,perinuclear region of cytoplasm	DNA binding,protein phosphatase inhibitor activity,protein binding,protein phosphatase regulator activity,histone binding	DNA replication,nucleosome assembly,nucleosome disassembly,viral process,negative regulation of phosphoprotein phosphatase activity,negative regulation of histone acetylation,regulation of mRNA stability,negative regulation of neuron apoptotic process,negative regulation of transcription, DNA-templated
MCF7-DSC1-GFP / MCF7-GFP	Q96RQ3	Q96RQ3	0.284014	0.284014	6.39319e-05	7.64937e-05	15	Q96RQ3	MCCC1	Methylcrotonoyl-CoA carboxylase subunit alpha, mitochondrial	MCCA_HUMAN	5	-17.8697	1.21758	MCF7-DSC1-GFP	MCF7-GFP	3-methylcrotonyl-CoA carboxylase complex, mitochondrial,mitochondrion,mitochondrial matrix,cytosol,methylcrotonoyl-CoA carboxylase complex	biotin carboxylase activity,protein binding,ATP binding,biotin binding,metal ion binding,methylcrotonoyl-CoA carboxylase activity	leucine catabolic process,biotin metabolic process,branched-chain amino acid catabolic process,protein heterooligomerization
MCF7-DSC1-GFP / MCF7-GFP	O60313	O60313	0.283716	0.283716	2.80009e-06	4.56654e-06	48	O60313	OPA1	Dynamin-like 120 kDa protein, mitochondrial	OPA1_HUMAN	16	-17.8528	1.21733	MCF7-DSC1-GFP	MCF7-GFP	nucleoplasm,mitochondrion,mitochondrial outer membrane,mitochondrial inner membrane,mitochondrial intermembrane space,cytosol,membrane,integral component of membrane,mitochondrial crista,dendrite,extrinsic component of mitochondrial inner membrane,axon cytoplasm,mitochondrial membrane,cytoplasm	magnesium ion binding,GTPase activity,protein binding,GTP binding,kinase binding,phosphatidic acid binding,cardiolipin binding,microtubule binding	mitochondrial genome maintenance,mitochondrial fission,apoptotic process,mitochondrion organization,inner mitochondrial membrane organization,visual perception,mitochondrial fusion,positive regulation of mitochondrial fusion,positive regulation of neuron maturation,response to muscle activity,axonal transport of mitochondrion,calcium ion transmembrane import into mitochondrion,negative regulation…
MCF7-DSC1-GFP / MCF7-GFP	Q9NYY8	Q9NYY8	0.283404	0.283404	0.044542	0.0231605	6	Q9NYY8	FASTKD2	FAST kinase domain-containing protein 2, mitochondrial	FAKD2_HUMAN	2	-17.835	1.21706	MCF7-DSC1-GFP	MCF7-GFP	nucleus,mitochondrion,ribonucleoprotein granule,mitochondrial nucleoid,intercellular bridge	RNA binding,protein kinase activity,rRNA binding	protein phosphorylation,cellular respiration,positive regulation of mitochondrial translation,mitochondrial large ribosomal subunit assembly
MCF7-DSC1-GFP / MCF7-GFP	P14406	P14406	0.282859	0.282859	0.000508134	0.000478997	6	P14406	COX7A2	Cytochrome c oxidase subunit 7A2, mitochondrial	CX7A2_HUMAN	2	-17.8039	1.2166	MCF7-DSC1-GFP	MCF7-GFP	mitochondrial respiratory chain	cytochrome-c oxidase activity	electron transport chain,hydrogen ion transmembrane transport,regulation of oxidative phosphorylation,mitochondrial respiratory chain supercomplex assembly
MCF7-DSC1-GFP / MCF7-GFP	Q9Y619	Q9Y619	0.282548	0.282548	0.0521171	0.0264445	6	Q9Y619	SLC25A15	Mitochondrial ornithine transporter 1	ORNT1_HUMAN	2	-17.7862	1.21634	MCF7-DSC1-GFP	MCF7-GFP	mitochondrial inner membrane,integral component of membrane	L-ornithine transmembrane transporter activity	urea cycle,mitochondrial L-ornithine transmembrane transport
MCF7-DSC1-GFP / MCF7-GFP	Q86VW0	Q86VW0	0.282326	0.282326	0.0209677	0.0122312	3	Q86VW0	SESTD1	SEC14 domain and spectrin repeat-containing protein 1	SESD1_HUMAN	1	-17.7736	1.21615	MCF7-DSC1-GFP	MCF7-GFP	intermediate filament cytoskeleton,calcium channel complex	protein binding,phosphatidylinositol-4,5-bisphosphate binding,phosphatidylinositol-5-phosphate binding,phosphatidylinositol-3-phosphate binding,phosphatidylinositol-3,4-bisphosphate binding,phosphatidylinositol-4-phosphate binding,phosphatidic acid binding,phosphatidylinositol-3,5-bisphosphate binding,phosphatidylserine binding,1-phosphatidylinositol binding,phosphatidylcholine binding	negative regulation of calcium ion transmembrane transport via high voltage-gated calcium channel
MCF7-DSC1-GFP / MCF7-GFP	Q06265	Q06265	0.282218	0.282218	0.000231715	0.000240013	18	Q06265	EXOSC9	Exosome complex component RRP45	EXOS9_HUMAN	5	-17.7674	1.21606	MCF7-DSC1-GFP	MCF7-GFP	nuclear exosome (RNase complex),exosome (RNase complex),nuclear chromosome,nucleus,nucleoplasm,nucleolus,cytoplasm,cytosol,extracellular exosome,cytoplasmic exosome (RNase complex)	3'-5'-exoribonuclease activity,RNA polymerase II activating transcription factor binding,RNA binding,protein binding,AU-rich element binding,exoribonuclease activity	nuclear-transcribed mRNA catabolic process,rRNA processing,immune response,positive regulation of cell growth,regulation of mRNA stability,exonucleolytic nuclear-transcribed mRNA catabolic process involved in deadenylation-dependent decay,positive regulation of transcription from RNA polymerase II promoter,nuclear mRNA surveillance,nuclear polyadenylation-dependent rRNA catabolic process,U4 snRNA…
MCF7-DSC1-GFP / MCF7-GFP	Q7Z3U7	Q7Z3U7	0.281558	0.281558	0.0520485	0.0264185	3	Q7Z3U7	MON2	Protein MON2 homolog	MON2_HUMAN	1	-17.7298	1.21551	MCF7-DSC1-GFP	MCF7-GFP	cytosol,extracellular exosome	protein binding	Golgi to endosome transport,protein transport
MCF7-DSC1-GFP / MCF7-GFP	Q02338	Q02338	0.281388	0.281388	0.0434726	0.0227009	3	Q02338	BDH1	D-beta-hydroxybutyrate dehydrogenase, mitochondrial	BDH_HUMAN	1	-17.7201	1.21536	MCF7-DSC1-GFP	MCF7-GFP	nucleoplasm,mitochondrion,mitochondrial matrix,matrix side of mitochondrial inner membrane	3-hydroxybutyrate dehydrogenase activity	ketone body biosynthetic process,ketone body catabolic process,oxidation-reduction process
MCF7-DSC1-GFP / MCF7-GFP	P13804	P13804	0.280535	0.280535	0.0312004	0.0171327	75	P13804	ETFA	Electron transfer flavoprotein subunit alpha, mitochondrial	ETFA_HUMAN	17	-17.6714	1.21465	MCF7-DSC1-GFP	MCF7-GFP	mitochondrion,mitochondrial matrix	protein binding,electron carrier activity,oxidoreductase activity,flavin adenine dinucleotide binding	respiratory electron transport chain,fatty acid beta-oxidation using acyl-CoA dehydrogenase
MCF7-DSC1-GFP / MCF7-GFP	P08243	P08243	0.28039	0.28039	0.132517	0.0578769	60	P08243	ASNS	Asparagine synthetase [glutamine-hydrolyzing]	ASNS_HUMAN	17	-17.6632	1.21452	MCF7-DSC1-GFP	MCF7-GFP	cytosol	asparagine synthase (glutamine-hydrolyzing) activity,protein binding,ATP binding,cofactor binding,protein homodimerization activity	liver development,asparagine biosynthetic process,glutamine metabolic process,cellular amino acid biosynthetic process,response to light stimulus,response to mechanical stimulus,response to toxic substance,response to methotrexate,response to follicle-stimulating hormone,cellular response to hormone stimulus,PERK-mediated unfolded protein response,cellular response to glucose starvation,negative …
MCF7-DSC1-GFP / MCF7-GFP	P61163	P61163	0.280131	0.280131	6.66643e-07	1.24213e-06	30	P61163	ACTR1A	Alpha-centractin	ACTZ_HUMAN	8	-17.6484	1.21431	MCF7-DSC1-GFP	MCF7-GFP	manchette,cytoplasm,centrosome,centriole,cytosol,dynactin complex,microtubule associated complex,microtubule cytoskeleton,COPI-coated vesicle,extracellular exosome,cell cortex region	protein binding,ATP binding	G2/M transition of mitotic cell cycle,ER to Golgi vesicle-mediated transport,spermatogenesis,regulation of G2/M transition of mitotic cell cycle,vesicle-mediated transport,antigen processing and presentation of exogenous peptide antigen via MHC class II,ciliary basal body docking
MCF7-DSC1-GFP / MCF7-GFP	A5A3E0	A5A3E0	0.279971	0.279971	0.274307	0.10563	6	A5A3E0	POTEF	POTE ankyrin domain family member F	POTEF_HUMAN	2	-17.6392	1.21417	MCF7-DSC1-GFP	MCF7-GFP	extracellular space,cell cortex,extracellular exosome,blood microparticle		retina homeostasis
MCF7-DSC1-GFP / MCF7-GFP	Q13451	Q13451	0.279793	0.279793	7.42967e-07	1.37019e-06	24	Q13451	FKBP5	Peptidyl-prolyl cis-trans isomerase FKBP5	FKBP5_HUMAN	8	-17.6291	1.21402	MCF7-DSC1-GFP	MCF7-GFP	nucleoplasm,cytosol,membrane,extracellular exosome,cytoplasm	peptidyl-prolyl cis-trans isomerase activity,protein binding,FK506 binding,heat shock protein binding	protein folding,response to bacterium,chaperone-mediated protein folding,protein peptidyl-prolyl isomerization
MCF7-DSC1-GFP / MCF7-GFP	O95571	O95571	0.279425	0.279425	0.324754	0.121006	3	O95571	ETHE1	Persulfide dioxygenase ETHE1, mitochondrial	ETHE1_HUMAN	1	-17.6081	1.21371	MCF7-DSC1-GFP	MCF7-GFP	nucleoplasm,cytoplasm,mitochondrion,mitochondrial matrix	iron ion binding,sulfur dioxygenase activity,hydrolase activity, acting on ester bonds	glutathione metabolic process,sulfide oxidation, using sulfide:quinone oxidoreductase,hydrogen sulfide metabolic process
MCF7-DSC1-GFP / MCF7-GFP	P82909	P82909	0.279108	0.279108	0.282548	0.108239	6	P82909	MRPS36	28S ribosomal protein S36, mitochondrial	RT36_HUMAN	2	-17.5899	1.21344	MCF7-DSC1-GFP	MCF7-GFP	mitochondrion,mitochondrial inner membrane,mitochondrial small ribosomal subunit,mitochondrial oxoglutarate dehydrogenase complex	structural constituent of ribosome,oxoglutarate dehydrogenase (succinyl-transferring) activity	translation,oxidation-reduction process,mitochondrial translational elongation,mitochondrial translational termination,2-oxoglutarate metabolic process
MCF7-DSC1-GFP / MCF7-GFP	Q2TAY7	Q2TAY7	0.279083	0.279083	0.00896633	0.0059139	45	Q2TAY7	SMU1	WD40 repeat-containing protein SMU1	SMU1_HUMAN	11	-17.5885	1.21342	MCF7-DSC1-GFP	MCF7-GFP	nucleus,cytoplasm,nuclear speck,U2-type precatalytic spliceosome	protein binding	regulation of alternative mRNA splicing, via spliceosome,mRNA splicing, via spliceosome,RNA splicing
MCF7-DSC1-GFP / MCF7-GFP	O00233	O00233	0.279045	0.279045	0.066067	0.0323219	24	O00233	PSMD9	26S proteasome non-ATPase regulatory subunit 9	PSMD9_HUMAN	8	-17.5864	1.21339	MCF7-DSC1-GFP	MCF7-GFP	nucleus,nucleoplasm,cytosol,proteasome regulatory particle,proteasome regulatory particle, base subcomplex,cytoplasm	transcription coactivator activity,protein binding,bHLH transcription factor binding	MAPK cascade,protein polyubiquitination,stimulatory C-type lectin receptor signaling pathway,antigen processing and presentation of exogenous peptide antigen via MHC class I, TAP-dependent,ubiquitin-dependent protein catabolic process,regulation of cellular amino acid metabolic process,negative regulation of G2/M transition of mitotic cell cycle,protein deubiquitination,anaphase-promoting complex…
MCF7-DSC1-GFP / MCF7-GFP	O94888	O94888	0.278612	0.278612	0.25605	0.0999361	6	O94888	UBXN7	UBX domain-containing protein 7	UBXN7_HUMAN	2	-17.5616	1.21303	MCF7-DSC1-GFP	MCF7-GFP	nucleoplasm,cytosol,nuclear body,VCP-NPL4-UFD1 AAA ATPase complex	protein binding,transcription factor binding,ubiquitin protein ligase binding,ubiquitin binding	post-translational protein modification
MCF7-DSC1-GFP / MCF7-GFP	P12004	P12004	0.278489	0.278489	1.12168e-09	3.50747e-09	48	P12004	PCNA	Proliferating cell nuclear antigen	PCNA_HUMAN	12	-17.5546	1.21292	MCF7-DSC1-GFP	MCF7-GFP	nuclear chromosome, telomeric region,chromatin,nucleus,nucleoplasm,replication fork,DNA replication factor C complex,centrosome,nuclear body,replisome,nuclear replication fork,PCNA complex,extracellular exosome,PCNA-p21 complex	purine-specific mismatch base pair DNA N-glycosylase activity,chromatin binding,damaged DNA binding,protein binding,enzyme binding,estrogen receptor binding,receptor tyrosine kinase binding,dinucleotide insertion or deletion binding,MutLalpha complex binding,histone acetyltransferase binding,identical protein binding,DNA polymerase binding,DNA polymerase processivity factor activity	regulation of transcription involved in G1/S transition of mitotic cell cycle,telomere maintenance,transcription-coupled nucleotide-excision repair,nucleotide-excision repair, DNA incision, 5'-to lesion,nucleotide-excision repair, DNA gap filling,mismatch repair,DNA damage response, signal transduction by p53 class mediator resulting in cell cycle arrest,heart development,cell proliferation,viral…
MCF7-DSC1-GFP / MCF7-GFP	Q92688	Q92688	0.278373	0.278373	0.0180811	0.0107853	21	Q92688	ANP32B	Acidic leucine-rich nuclear phosphoprotein 32 family member B	AN32B_HUMAN	5	-17.548	1.21283	MCF7-DSC1-GFP	MCF7-GFP	nucleus,cytoplasm,extracellular exosome,nucleolus	protein binding,histone binding,RNA polymerase binding	vasculature development,nucleosome assembly,activation of cysteine-type endopeptidase activity involved in apoptotic process,ventricular system development,negative regulation of cell differentiation,positive regulation of protein export from nucleus,inner ear development,palate development
MCF7-DSC1-GFP / MCF7-GFP	Q9H0H0	Q9H0H0	0.278264	0.278264	0.672783	0.215973	9	Q9H0H0	INTS2	Integrator complex subunit 2	INT2_HUMAN	2	-17.5417	1.21273	MCF7-DSC1-GFP	MCF7-GFP	nucleus,nucleoplasm,cytoplasm,membrane,integral component of membrane,nuclear membrane,integrator complex	protein binding	snRNA processing,snRNA transcription from RNA polymerase II promoter,snRNA 3'-end processing
MCF7-DSC1-GFP / MCF7-GFP	P49736	P49736	0.277628	0.277628	9.21227e-15	6.18048e-14	78	P49736	MCM2	DNA replication licensing factor MCM2	MCM2_HUMAN	23	-17.5054	1.2122	MCF7-DSC1-GFP	MCF7-GFP	nuclear chromosome, telomeric region,chromatin,nucleus,nucleoplasm,nuclear origin of replication recognition complex,cytoplasm,microtubule cytoskeleton,MCM complex,nucleolus	DNA binding,DNA replication origin binding,helicase activity,protein binding,ATP binding,enzyme binding,histone binding,metal ion binding	G1/S transition of mitotic cell cycle,DNA replication,DNA unwinding involved in DNA replication,DNA replication initiation,nucleosome assembly,apoptotic process,cellular response to interleukin-4,cochlea development,Requires Ontology
MCF7-DSC1-GFP / MCF7-GFP	Q8N357	Q8N357	0.277495	0.277495	0.108218	0.0489232	6	Q8N357	SLC35F6	Solute carrier family 35 member F6	S35F6_HUMAN	2	-17.4978	1.21209	MCF7-DSC1-GFP	MCF7-GFP	nucleoplasm,mitochondrion,lysosomal membrane,cytosol,integral component of membrane,intracellular membrane-bounded organelle,extracellular exosome	protein binding,transmembrane transporter activity	positive regulation of cell proliferation,transmembrane transport,negative regulation of mitochondrial outer membrane permeabilization involved in apoptotic signaling pathway
MCF7-DSC1-GFP / MCF7-GFP	Q6DKI1	Q6DKI1	0.277234	0.277234	0.36167	0.132057	21	Q6DKI1	RPL7L1	60S ribosomal protein L7-like 1	RL7L_HUMAN	6	-17.4829	1.21187	MCF7-DSC1-GFP	MCF7-GFP	nucleolus,cytosolic large ribosomal subunit	RNA binding,structural constituent of ribosome	blastocyst formation,maturation of LSU-rRNA from tricistronic rRNA transcript (SSU-rRNA, 5.8S rRNA, LSU-rRNA)
MCF7-DSC1-GFP / MCF7-GFP	Q02252	Q02252	0.277046	0.277046	5.7126e-09	1.56662e-08	36	Q02252	ALDH6A1	Methylmalonate-semialdehyde dehydrogenase [acylating], mitochondrial	MMSA_HUMAN	10	-17.4721	1.21171	MCF7-DSC1-GFP	MCF7-GFP	nucleoplasm,mitochondrion,mitochondrial matrix	fatty-acyl-CoA binding,RNA binding,methylmalonate-semialdehyde dehydrogenase (acylating) activity,malonate-semialdehyde dehydrogenase (acetylating) activity	thymine catabolic process,valine metabolic process,valine catabolic process,branched-chain amino acid catabolic process,thymine metabolic process,brown fat cell differentiation,oxidation-reduction process
MCF7-DSC1-GFP / MCF7-GFP	P31939	P31939	0.276834	0.276834	5.71654e-17	5.23192e-16	141	P31939	ATIC	Bifunctional purine biosynthesis protein PURH	PUR9_HUMAN	37	-17.46	1.21153	MCF7-DSC1-GFP	MCF7-GFP	cytosol,plasma membrane,membrane,extracellular exosome	IMP cyclohydrolase activity,phosphoribosylaminoimidazolecarboxamide formyltransferase activity,protein homodimerization activity,cadherin binding	brainstem development,nucleobase-containing compound metabolic process,'de novo' IMP biosynthetic process,nucleoside metabolic process,purine ribonucleoside monophosphate biosynthetic process,response to inorganic substance,cerebellum development,cerebral cortex development,animal organ regeneration,dihydrofolate metabolic process,tetrahydrofolate biosynthetic process,cellular response to interle…
MCF7-DSC1-GFP / MCF7-GFP	Q96EY7	Q96EY7	0.276816	0.276816	2.00949e-07	4.17135e-07	21	Q96EY7	PTCD3	Pentatricopeptide repeat domain-containing protein 3, mitochondrial	PTCD3_HUMAN	7	-17.4589	1.21152	MCF7-DSC1-GFP	MCF7-GFP	nucleoplasm,mitochondrion,mitochondrial inner membrane,cytosol,ribosome,plasma membrane	RNA binding,protein binding,rRNA binding,ribosomal small subunit binding	regulation of translation,mitochondrial translation,mitochondrial translational elongation,mitochondrial translational termination
MCF7-DSC1-GFP / MCF7-GFP	Q9NPD3	Q9NPD3	0.276631	0.276631	0.000791058	0.000707522	6	Q9NPD3	EXOSC4	Exosome complex component RRP41	EXOS4_HUMAN	2	-17.4483	1.21136	MCF7-DSC1-GFP	MCF7-GFP	exosome (RNase complex),nucleus,nucleoplasm,nucleolus,cytoplasm,cytosol,transcriptionally active chromatin,intermediate filament cytoskeleton,cytoplasmic exosome (RNase complex),nuclear exosome (RNase complex)	3'-5'-exoribonuclease activity,protein binding,AU-rich element binding,exoribonuclease activity	maturation of 5.8S rRNA,nuclear-transcribed mRNA catabolic process,rRNA processing,positive regulation of cell growth,regulation of mRNA stability,exonucleolytic nuclear-transcribed mRNA catabolic process involved in deadenylation-dependent decay,DNA deamination,defense response to virus,nuclear mRNA surveillance,histone mRNA catabolic process,RNA phosphodiester bond hydrolysis, exonucleolytic,rR…
MCF7-DSC1-GFP / MCF7-GFP	Q15084	Q15084	0.276546	0.276546	0.000312581	0.000312385	81	Q15084	PDIA6	Protein disulfide-isomerase A6	PDIA6_HUMAN	15	-17.4435	1.21129	MCF7-DSC1-GFP	MCF7-GFP	extracellular space,endoplasmic reticulum,endoplasmic reticulum lumen,endoplasmic reticulum membrane,endoplasmic reticulum-Golgi intermediate compartment,cytosol,plasma membrane,endoplasmic reticulum chaperone complex,melanosome,extracellular exosome	protein disulfide isomerase activity,protein binding,peptide disulfide oxidoreductase activity	protein folding,IRE1-mediated unfolded protein response,post-translational protein modification,cellular protein metabolic process,cell redox homeostasis,oxidation-reduction process
MCF7-DSC1-GFP / MCF7-GFP	P10606	P10606	0.276113	0.276113	0.0271267	0.015184	12	P10606	COX5B	Cytochrome c oxidase subunit 5B, mitochondrial	COX5B_HUMAN	3	-17.4187	1.21093	MCF7-DSC1-GFP	MCF7-GFP	mitochondrion,mitochondrial inner membrane	protein binding,metal ion binding,cytochrome-c oxidase activity	mitochondrial electron transport, cytochrome c to oxygen,respiratory gaseous exchange,mitochondrial ATP synthesis coupled proton transport
MCF7-DSC1-GFP / MCF7-GFP	Q9Y4F1	Q9Y4F1	0.275936	0.275936	0.00995227	0.00647642	9	Q9Y4F1	FARP1	FERM, ARHGEF and pleckstrin domain-containing protein 1	FARP1_HUMAN	3	-17.4086	1.21078	MCF7-DSC1-GFP	MCF7-GFP	cytosol,cytoskeleton,cell junction,filopodium,dendrite,extrinsic component of cytoplasmic side of plasma membrane,dendritic spine	Rho guanyl-nucleotide exchange factor activity,cytoskeletal protein binding,Rac guanyl-nucleotide exchange factor activity	synapse assembly,negative regulation of phosphatase activity,regulation of Rho protein signal transduction,dendrite morphogenesis
MCF7-DSC1-GFP / MCF7-GFP	Q08945	Q08945	0.27589	0.27589	1.43595e-13	8.17571e-13	48	Q08945	SSRP1	FACT complex subunit SSRP1	SSRP1_HUMAN	15	-17.4059	1.21074	MCF7-DSC1-GFP	MCF7-GFP	nucleoplasm,chromosome,nucleolus	RNA polymerase II transcription factor activity, sequence-specific DNA binding,DNA binding,chromatin binding,RNA binding,protein binding	DNA replication,DNA repair,regulation of transcription from RNA polymerase II promoter,transcription from RNA polymerase II promoter,transcription elongation from RNA polymerase II promoter,regulation of signal transduction by p53 class mediator
MCF7-DSC1-GFP / MCF7-GFP	Q15018	Q15018	0.275689	0.275689	0.543133	0.182205	6	Q15018	ABRAXAS2	BRISC complex subunit Abraxas 2	ABRX2_HUMAN	2	-17.3944	1.21057	MCF7-DSC1-GFP	MCF7-GFP	cytoplasm,cytosol,BRISC complex,centrosome,midbody,spindle pole centrosome,microtubule minus-end	protein binding,microtubule binding,polyubiquitin binding	mitotic cell cycle,response to ischemia,chromosome segregation,attachment of spindle microtubules to kinetochore,protein deubiquitination,cell division,protein K63-linked deubiquitination,mitotic spindle assembly
MCF7-DSC1-GFP / MCF7-GFP	Q9BTV4	Q9BTV4	0.273932	0.273932	3.8612e-07	7.5428e-07	63	Q9BTV4	TMEM43	Transmembrane protein 43	TMM43_HUMAN	15	-17.2938	1.2091	MCF7-DSC1-GFP	MCF7-GFP	integral component of nuclear inner membrane,endoplasmic reticulum lumen,Golgi apparatus	protein binding,protein self-association	nuclear membrane organization
MCF7-DSC1-GFP / MCF7-GFP	Q8WWY3	Q8WWY3	0.273726	0.273726	2.59232e-10	8.91038e-10	30	Q8WWY3	PRPF31	U4/U6 small nuclear ribonucleoprotein Prp31	PRP31_HUMAN	10	-17.282	1.20893	MCF7-DSC1-GFP	MCF7-GFP	nucleus,nucleoplasm,U2-type spliceosomal complex,U4 snRNP,U4atac snRNP,Cajal body,nuclear speck,U4/U6 x U5 tri-snRNP complex,U2-type precatalytic spliceosome,MLL1 complex	RNA binding,protein binding,U4 snRNA binding,U4atac snRNA binding,ribonucleoprotein complex binding,snRNP binding	spliceosomal tri-snRNP complex assembly,mRNA splicing, via spliceosome,ribonucleoprotein complex localization,snoRNA localization
MCF7-DSC1-GFP / MCF7-GFP	Q99848	Q99848	0.273689	0.273689	0.000221729	0.000230683	30	Q99848	EBNA1BP2	Probable rRNA-processing protein EBP2	EBP2_HUMAN	9	-17.2798	1.20889	MCF7-DSC1-GFP	MCF7-GFP	nucleus,nucleolus,nuclear periphery,preribosome, large subunit precursor	RNA binding	rRNA processing,ribosomal large subunit biogenesis
MCF7-DSC1-GFP / MCF7-GFP	P35232	P35232	0.273118	0.273118	8.28975e-06	1.2158e-05	75	P35232	PHB	Prohibitin	PHB_HUMAN	18	-17.2471	1.20842	MCF7-DSC1-GFP	MCF7-GFP	nucleus,nucleoplasm,cytoplasm,mitochondrion,mitochondrial inner membrane,early endosome,plasma membrane,integral component of plasma membrane,cell surface,membrane,extracellular exosome	RNA polymerase II transcription factor activity, sequence-specific DNA binding,complement component C3a binding,complement component C3b binding,protein binding,protein C-terminus binding,enzyme binding,proteinase activated receptor binding,histone deacetylase binding,transcription regulatory region DNA binding	negative regulation of transcription from RNA polymerase II promoter,osteoblast differentiation,regulation of transcription, DNA-templated,mitochondrial calcium ion transport,mitochondrion organization,signal transduction,negative regulation of cell proliferation,positive regulation of gene expression,positive regulation of cell death,negative regulation of transcription by competitive promoter b…
MCF7-DSC1-GFP / MCF7-GFP	Q5UIP0	Q5UIP0	0.271334	0.271334	0.0877475	0.0409395	3	Q5UIP0	RIF1	Telomere-associated protein RIF1	RIF1_HUMAN	1	-17.1447	1.20692	MCF7-DSC1-GFP	MCF7-GFP	chromosome, telomeric region,nuclear chromatin,condensed chromosome,female pronucleus,male pronucleus,nucleus,nucleoplasm,cytoplasm,plasma membrane,nuclear body,nuclear membrane,site of double-strand break,spindle midzone	protein binding	negative regulation of transcription from RNA polymerase II promoter,telomere maintenance,double-strand break repair via nonhomologous end joining,chromatin silencing at telomere,cellular response to DNA damage stimulus,cell cycle,stem cell population maintenance,telomere maintenance in response to DNA damage,positive regulation of isotype switching,positive regulation of histone H3-K9 methylatio…
MCF7-DSC1-GFP / MCF7-GFP	P30040	P30040	0.270606	0.270606	0.00247151	0.00192009	42	P30040	ERP29	Endoplasmic reticulum resident protein 29	ERP29_HUMAN	11	-17.1028	1.20631	MCF7-DSC1-GFP	MCF7-GFP	endoplasmic reticulum,endoplasmic reticulum lumen,smooth endoplasmic reticulum,cell surface,membrane,transport vesicle,melanosome	protein homodimerization activity,chaperone binding,protein disulfide isomerase activity	activation of MAPK activity,positive regulation of protein phosphorylation,protein folding,intracellular protein transport,protein secretion,positive regulation of gene expression,negative regulation of gene expression,protein unfolding,negative regulation of protein secretion,regulation of endoplasmic reticulum stress-induced intrinsic apoptotic signaling pathway
MCF7-DSC1-GFP / MCF7-GFP	Q9ULR0	Q9ULR0	0.27044	0.27044	0.00257647	0.00199431	6	Q9ULR0	ISY1	Pre-mRNA-splicing factor ISY1 homolog	ISY1_HUMAN	2	-17.0933	1.20618	MCF7-DSC1-GFP	MCF7-GFP	nucleoplasm,catalytic step 2 spliceosome,Prp19 complex,post-spliceosomal complex,post-mRNA release spliceosomal complex	RNA binding,protein binding,first spliceosomal transesterification activity	mRNA splicing, via spliceosome,transcription-coupled nucleotide-excision repair,mRNA 3'-splice site recognition,generation of catalytic spliceosome for second transesterification step
MCF7-DSC1-GFP / MCF7-GFP	Q8NCN5	Q8NCN5	0.270302	0.270302	0.0128717	0.00808868	21	Q8NCN5	PDPR	Pyruvate dehydrogenase phosphatase regulatory subunit, mitochondrial	PDPR_HUMAN	7	-17.0854	1.20606	MCF7-DSC1-GFP	MCF7-GFP	mitochondrial matrix,mitochondrion,cytoplasm	oxidoreductase activity	regulation of acetyl-CoA biosynthetic process from pyruvate,oxidation-reduction process
MCF7-DSC1-GFP / MCF7-GFP	P10599	P10599	0.269966	0.269966	0.113967	0.0510253	36	P10599	TXN	Thioredoxin	THIO_HUMAN	7	-17.0661	1.20578	MCF7-DSC1-GFP	MCF7-GFP	nucleus,nucleoplasm,cytosol,extracellular exosome	RNA binding,thioredoxin-disulfide reductase activity,protein binding,protein disulfide oxidoreductase activity,peptide disulfide oxidoreductase activity	negative regulation of transcription from RNA polymerase II promoter,glycerol ether metabolic process,signal transduction,cell-cell signaling,cell proliferation,response to radiation,activation of protein kinase B activity,positive regulation of peptidyl-serine phosphorylation,positive regulation of DNA binding,cell redox homeostasis,negative regulation of protein export from nucleus,positive reg…
MCF7-DSC1-GFP / MCF7-GFP	Q7RTV0	Q7RTV0	0.269528	0.269528	0.000411391	0.000397831	15	Q7RTV0	PHF5A	PHD finger-like domain-containing protein 5A	PHF5A_HUMAN	5	-17.0409	1.20541	MCF7-DSC1-GFP	MCF7-GFP	nucleus,nucleoplasm,U2 snRNP,U12-type spliceosomal complex,nuclear matrix,nuclear speck,U2-type precatalytic spliceosome	DNA binding,transcription factor activity, sequence-specific DNA binding,RNA binding,metal ion binding	mRNA splicing, via spliceosome,positive regulation of transcription, DNA-templated
MCF7-DSC1-GFP / MCF7-GFP	P49711	P49711	0.26937	0.26937	0.00108355	0.000930971	12	P49711	CTCF	Transcriptional repressor CTCF	CTCF_HUMAN	4	-17.0318	1.20528	MCF7-DSC1-GFP	MCF7-GFP	chromosome, centromeric region,condensed chromosome,nucleus,nucleoplasm,nucleolus	RNA polymerase II core promoter proximal region sequence-specific DNA binding,RNA polymerase II transcription factor activity, sequence-specific DNA binding,transcriptional repressor activity, RNA polymerase II transcription regulatory region sequence-specific binding,transcriptional activator activity, RNA polymerase II transcription regulatory region sequence-specific binding,transcription fact…	negative regulation of transcription from RNA polymerase II promoter,DNA methylation,regulation of gene expression by genetic imprinting,chromosome segregation,negative regulation of cell proliferation,maintenance of DNA methylation,positive regulation of gene expression,nucleosome positioning,regulation of histone methylation,regulation of histone acetylation,regulation of gene expression, epige…
MCF7-DSC1-GFP / MCF7-GFP	P62857	P62857	0.269266	0.269266	0.358732	0.131109	6	P62857	RPS28	40S ribosomal protein S28	RS28_HUMAN	2	-17.0258	1.20519	MCF7-DSC1-GFP	MCF7-GFP	nucleoplasm,cytosol,small ribosomal subunit,cytosolic small ribosomal subunit,polysomal ribosome,extracellular exosome,cytoplasmic side of rough endoplasmic reticulum membrane	RNA binding,protein binding,structural constituent of ribosome	nuclear-transcribed mRNA catabolic process, nonsense-mediated decay,cytoplasmic translation,rRNA processing,translation,translational initiation,SRP-dependent cotranslational protein targeting to membrane,viral transcription,ribosome biogenesis,ribosomal small subunit biogenesis,maturation of SSU-rRNA,ribosomal small subunit assembly
MCF7-DSC1-GFP / MCF7-GFP	Q86V81	Q86V81	0.268878	0.268878	0.00644609	0.00444029	36	Q86V81	ALYREF	THO complex subunit 4	THOC4_HUMAN	7	-17.0035	1.20487	MCF7-DSC1-GFP	MCF7-GFP	transcription export complex,nucleoplasm,cytosol,membrane,nuclear speck,extracellular exosome,catalytic step 2 spliceosome,nuclear chromosome, telomeric region,exon-exon junction complex	RNA binding,protein binding	regulation of DNA recombination,mRNA splicing, via spliceosome,osteoblast differentiation,RNA export from nucleus,mRNA export from nucleus,viral process,mRNA 3'-end processing,replication fork processing,positive regulation of DNA-templated transcription, elongation,viral mRNA export from host cell nucleus
MCF7-DSC1-GFP / MCF7-GFP	Q9NR46	Q9NR46	0.268799	0.268799	6.70868e-07	1.24924e-06	48	Q9NR46	SH3GLB2	Endophilin-B2	SHLB2_HUMAN	15	-16.999	1.2048	MCF7-DSC1-GFP	MCF7-GFP	nucleoplasm,cytoplasm,cytosol	protein binding,identical protein binding,cadherin binding
MCF7-DSC1-GFP / MCF7-GFP	Q9Y383	Q9Y383	0.268664	0.268664	0.307362	0.115756	30	Q9Y383	LUC7L2	Putative RNA-binding protein Luc7-like 2	LC7L2_HUMAN	8	-16.9912	1.20469	MCF7-DSC1-GFP	MCF7-GFP	nuclear speck,U1 snRNP,U2-type prespliceosome	RNA binding,protein binding,enzyme binding,mRNA binding	mRNA splice site selection
MCF7-DSC1-GFP / MCF7-GFP	Q9NV88	Q9NV88	0.268558	0.268558	0.373539	0.135575	3	Q9NV88	INTS9	Integrator complex subunit 9	INT9_HUMAN	1	-16.9851	1.2046	MCF7-DSC1-GFP	MCF7-GFP	nucleus,nucleoplasm,cytosol,integrator complex	protein binding	snRNA processing,snRNA transcription from RNA polymerase II promoter
MCF7-DSC1-GFP / MCF7-GFP	P29350	P29350	0.268406	0.268406	0.0679131	0.0330537	9	P29350	PTPN6	Tyrosine-protein phosphatase non-receptor type 6	PTN6_HUMAN	3	-16.9763	1.20448	MCF7-DSC1-GFP	MCF7-GFP	extracellular region,nucleus,nucleoplasm,nucleolus,cytoplasm,cytosol,cell-cell junction,membrane,macromolecular complex,specific granule lumen,alpha-beta T cell receptor complex,extracellular exosome,tertiary granule lumen	phosphotyrosine binding,protein tyrosine phosphatase activity,transmembrane receptor protein tyrosine phosphatase activity,protein binding,SH3 domain binding,protein kinase binding,SH2 domain binding,cell adhesion molecule binding,Requires Ontology	hematopoietic progenitor cell differentiation,negative regulation of humoral immune response mediated by circulating immunoglobulin,protein dephosphorylation,apoptotic process,G-protein coupled receptor signaling pathway,cell proliferation,positive regulation of cell proliferation,negative regulation of cell proliferation,positive regulation of phosphatidylinositol 3-kinase signaling,peptidyl-tyr…
MCF7-DSC1-GFP / MCF7-GFP	Q13045	Q13045	0.26828	0.26828	2.25758e-05	2.99902e-05	45	Q13045	FLII	Protein flightless-1 homolog	FLII_HUMAN	14	-16.9691	1.20437	MCF7-DSC1-GFP	MCF7-GFP	nucleoplasm,microtubule organizing center,cytosol,brush border,focal adhesion	actin binding,protein binding,actin filament binding	multicellular organism development,actin cytoskeleton organization,actin filament severing
MCF7-DSC1-GFP / MCF7-GFP	Q9Y4Z0	Q9Y4Z0	0.26812	0.26812	1.17693e-05	1.66403e-05	15	Q9Y4Z0	LSM4	U6 snRNA-associated Sm-like protein LSm4	LSM4_HUMAN	4	-16.9599	1.20424	MCF7-DSC1-GFP	MCF7-GFP	nucleus,nucleoplasm,cytosol,membrane,macromolecular complex,neuron projection,U4/U6 x U5 tri-snRNP complex,U2-type precatalytic spliceosome,Requires Ontology,U6 snRNP,cytoplasmic mRNA processing body	RNA binding,protein binding,PH domain binding,U6 snRNA binding	mRNA splicing, via spliceosome,RNA splicing,exonucleolytic nuclear-transcribed mRNA catabolic process involved in deadenylation-dependent decay,cytoplasmic mRNA processing body assembly,spliceosomal snRNP assembly
MCF7-DSC1-GFP / MCF7-GFP	Q8N5M9	Q8N5M9	0.268108	0.268108	0.944212	0.279611	6	Q8N5M9	JAGN1	Protein jagunal homolog 1	JAGN1_HUMAN	2	-16.9592	1.20423	MCF7-DSC1-GFP	MCF7-GFP	endoplasmic reticulum,endoplasmic reticulum membrane,integral component of membrane	protein binding	neutrophil mediated immunity,exocytosis,endoplasmic reticulum organization,protein transport,vesicle-mediated transport,neutrophil differentiation,granulocyte colony-stimulating factor signaling pathway,defense response to fungus,negative regulation of insulin secretion involved in cellular response to glucose stimulus,cellular response to tunicamycin,neutrophil migration
MCF7-DSC1-GFP / MCF7-GFP	P14174	P14174	0.267546	0.267546	0.0601207	0.0298486	15	P14174	MIF	Macrophage migration inhibitory factor	MIF_HUMAN	4	-16.9269	1.20376	MCF7-DSC1-GFP	MCF7-GFP	extracellular region,extracellular space,nucleoplasm,cytosol,cell surface,vesicle,secretory granule lumen,extracellular exosome,ficolin-1-rich granule lumen	protease binding,dopachrome isomerase activity,receptor binding,cytokine activity,cytokine receptor binding,protein binding,chemoattractant activity,identical protein binding,phenylpyruvate tautomerase activity	prostaglandin biosynthetic process,negative regulation of mature B cell apoptotic process,inflammatory response,cell surface receptor signaling pathway,cell aging,cell proliferation,regulation of receptor activity,negative regulation of gene expression,positive regulation of protein kinase A signaling,negative regulation of macrophage chemotaxis,carboxylic acid metabolic process,DNA damage respon…
MCF7-DSC1-GFP / MCF7-GFP	P38117	P38117	0.267348	0.267348	0.00167541	0.00136581	69	P38117	ETFB	Electron transfer flavoprotein subunit beta	ETFB_HUMAN	17	-16.9155	1.20359	MCF7-DSC1-GFP	MCF7-GFP	mitochondrion,mitochondrial matrix,cytosol	protein binding,electron carrier activity	respiratory electron transport chain,fatty acid beta-oxidation using acyl-CoA dehydrogenase
MCF7-DSC1-GFP / MCF7-GFP	O60502	O60502	0.267095	0.267095	0.0172166	0.0103583	36	O60502	OGA	Protein O-GlcNAcase	OGA_HUMAN	12	-16.9009	1.20338	MCF7-DSC1-GFP	MCF7-GFP	nucleus,cytosol,membrane	hyalurononglucosaminidase activity,beta-N-acetylglucosaminidase activity,Requires Ontology	N-acetylglucosamine metabolic process,protein O-linked glycosylation,glycoprotein catabolic process,protein deglycosylation,viral process,glycoprotein metabolic process
MCF7-DSC1-GFP / MCF7-GFP	P03886	P03886	0.267089	0.267089	0.470931	0.162892	6	P03886	MT-ND1	NADH-ubiquinone oxidoreductase chain 1	NU1M_HUMAN	2	-16.9005	1.20338	MCF7-DSC1-GFP	MCF7-GFP	mitochondrial inner membrane,mitochondrial respiratory chain complex I,integral component of membrane,dendrite,mitochondrial membrane,neuronal cell body	protein binding,NADH dehydrogenase (ubiquinone) activity,NADH dehydrogenase activity	mitochondrial electron transport, NADH to ubiquinone,response to organic cyclic compound,mitochondrial respiratory chain complex I assembly,response to hydroperoxide,response to drug,aerobic respiration
MCF7-DSC1-GFP / MCF7-GFP	O15355	O15355	0.266611	0.266611	0.000401353	0.000389455	51	O15355	PPM1G	Protein phosphatase 1G	PPM1G_HUMAN	13	-16.873	1.20298	MCF7-DSC1-GFP	MCF7-GFP	nucleoplasm,cytoplasm,membrane,nucleus	protein serine/threonine phosphatase activity,protein binding,metal ion binding,magnesium-dependent protein serine/threonine phosphatase activity	protein dephosphorylation,cell cycle arrest,peptidyl-threonine dephosphorylation
MCF7-DSC1-GFP / MCF7-GFP	Q9H993	Q9H993	0.266382	0.266382	7.23088e-07	1.33836e-06	51	Q9H993	ARMT1	Damage-control phosphatase ARMT1	ARMT1_HUMAN	13	-16.8598	1.20279	MCF7-DSC1-GFP	MCF7-GFP		protein binding,S-adenosylmethionine-dependent methyltransferase activity,enzyme binding,protein carboxyl O-methyltransferase activity	protein methylation,cellular response to DNA damage stimulus,methylation,regulation of response to DNA damage stimulus
MCF7-DSC1-GFP / MCF7-GFP	Q9BT09	Q9BT09	0.266251	0.266251	0.00462802	0.00332853	18	Q9BT09	CNPY3	Protein canopy homolog 3	CNPY3_HUMAN	5	-16.8523	1.20268	MCF7-DSC1-GFP	MCF7-GFP	endoplasmic reticulum lumen	receptor binding	toll-like receptor signaling pathway,innate immune response
MCF7-DSC1-GFP / MCF7-GFP	P29401	P29401	0.26576	0.26576	2.56843e-15	1.85072e-14	171	P29401	TKT	Transketolase	TKT_HUMAN	32	-16.8239	1.20227	MCF7-DSC1-GFP	MCF7-GFP	nucleoplasm,peroxisome,cytosol,nuclear body,nuclear speck,vesicle,extracellular exosome	transketolase activity,protein binding,protein homodimerization activity,metal ion binding,cofactor binding	xylulose biosynthetic process,pentose-phosphate shunt,pentose-phosphate shunt, non-oxidative branch,regulation of growth,glyceraldehyde-3-phosphate biosynthetic process
MCF7-DSC1-GFP / MCF7-GFP	O94776	O94776	0.265692	0.265692	6.02696e-08	1.37746e-07	57	O94776	MTA2	Metastasis-associated protein MTA2	MTA2_HUMAN	16	-16.82	1.20221	MCF7-DSC1-GFP	MCF7-GFP	histone deacetylase complex,nuclear chromatin,nucleoplasm,transcription factor complex,membrane,NuRD complex,macromolecular complex,nucleus	RNA polymerase II transcription factor activity, sequence-specific DNA binding,RNA polymerase II transcription factor binding,RNA polymerase II repressing transcription factor binding,histone deacetylase activity,protein binding,zinc ion binding,transcription regulatory region sequence-specific DNA binding,nucleosomal DNA binding,transcription corepressor activity,transcription coactivator activi…	DNA methylation,chromatin assembly or disassembly,regulation of fibroblast migration,ATP-dependent chromatin remodeling,positive regulation of transcription from RNA polymerase II promoter,regulation of signal transduction by p53 class mediator,negative regulation of transcription from RNA polymerase II promoter,histone deacetylation
MCF7-DSC1-GFP / MCF7-GFP	Q9Y673	Q9Y673	0.265669	0.265669	0.0908983	0.0421785	15	Q9Y673	ALG5	Dolichyl-phosphate beta-glucosyltransferase	ALG5_HUMAN	5	-16.8187	1.20219	MCF7-DSC1-GFP	MCF7-GFP	endoplasmic reticulum membrane,membrane,integral component of membrane	oligosaccharyl transferase activity,dolichyl-phosphate beta-glucosyltransferase activity	protein glycosylation,determination of left/right symmetry,protein N-linked glycosylation via asparagine,protein N-linked glycosylation
MCF7-DSC1-GFP / MCF7-GFP	Q9NX47	Q9NX47	0.264633	0.264633	0.0789879	0.0374597	9	Q9NX47	MARCH5	E3 ubiquitin-protein ligase MARCH5	MARH5_HUMAN	3	-16.759	1.20133	MCF7-DSC1-GFP	MCF7-GFP	mitochondrion,mitochondrial outer membrane,endoplasmic reticulum,endoplasmic reticulum membrane,membrane,integral component of membrane	ubiquitin-protein transferase activity,protein binding,zinc ion binding,GTPase binding	protein polyubiquitination,protein autoubiquitination,protein localization to mitochondrion,regulation of mitochondrial fission,positive regulation of mitochondrial fission,negative regulation of cell aging
MCF7-DSC1-GFP / MCF7-GFP	P55317	P55317	0.263346	0.263346	0.00414971	0.00302497	15	P55317	FOXA1	Hepatocyte nuclear factor 3-alpha	FOXA1_HUMAN	4	-16.6847	1.20026	MCF7-DSC1-GFP	MCF7-GFP	fibrillar center,nucleus,nucleoplasm,microvillus	RNA polymerase II transcription factor activity, sequence-specific DNA binding,transcriptional activator activity, RNA polymerase II transcription regulatory region sequence-specific binding,DNA binding,transcription factor activity, sequence-specific DNA binding,protein binding,transcription factor binding,protein domain specific binding,sequence-specific DNA binding,transcription regulatory reg…	negative regulation of transcription from RNA polymerase II promoter,chromatin remodeling,Notch signaling pathway,negative regulation of epithelial to mesenchymal transition,dorsal/ventral neural tube patterning,response to estradiol,positive regulation of intracellular estrogen receptor signaling pathway,hormone metabolic process,glucose homeostasis,positive regulation of apoptotic process,posit…
MCF7-DSC1-GFP / MCF7-GFP	Q9NQ29	Q9NQ29	0.263001	0.263001	2.36337e-06	3.92424e-06	39	Q9NQ29	LUC7L	Putative RNA-binding protein Luc7-like 1	LUC7L_HUMAN	10	-16.6648	1.19997	MCF7-DSC1-GFP	MCF7-GFP	U2-type prespliceosome,U1 snRNP	protein binding,identical protein binding,RS domain binding,mRNA binding	negative regulation of striated muscle tissue development,mRNA splice site selection
MCF7-DSC1-GFP / MCF7-GFP	Q9Y5J7	Q9Y5J7	0.262782	0.262782	0.73015	0.230218	9	Q9Y5J7	TIMM9	Mitochondrial import inner membrane translocase subunit Tim9	TIM9_HUMAN	2	-16.6521	1.19979	MCF7-DSC1-GFP	MCF7-GFP	mitochondrion,mitochondrial inner membrane,mitochondrial intermembrane space,mitochondrial intermembrane space protein transporter complex	transporter activity,protein binding,zinc ion binding,protein homodimerization activity,chaperone binding	protein targeting to mitochondrion,sensory perception of sound,protein import into mitochondrial inner membrane,chaperone-mediated protein transport
MCF7-DSC1-GFP / MCF7-GFP	Q9NYF8	Q9NYF8	0.262593	0.262593	0.000225912	0.000234557	42	Q9NYF8	BCLAF1	Bcl-2-associated transcription factor 1	BCLF1_HUMAN	11	-16.6412	1.19963	MCF7-DSC1-GFP	MCF7-GFP	nucleus,nucleoplasm,cytoplasm,nuclear speck	DNA binding,RNA binding,protein binding	apoptotic process,positive regulation of apoptotic process,regulation of DNA-templated transcription in response to stress,negative regulation of transcription, DNA-templated,cellular response to leukemia inhibitory factor,positive regulation of DNA-templated transcription, initiation,positive regulation of response to DNA damage stimulus,positive regulation of intrinsic apoptotic signaling pathw…
MCF7-DSC1-GFP / MCF7-GFP	Q9UID3	Q9UID3	0.262458	0.262458	0.00617731	0.00428159	6	Q9UID3	VPS51	Vacuolar protein sorting-associated protein 51 homolog	VPS51_HUMAN	2	-16.6334	1.19952	MCF7-DSC1-GFP	MCF7-GFP	GARP complex,nucleolus,Golgi apparatus,cytosol,membrane,integral component of membrane,trans-Golgi network membrane,intracellular membrane-bounded organelle,recycling endosome,EARP complex,trans-Golgi network	molecular_function,protein binding	lipid transport,autophagy,lysosomal transport,protein transport,endocytic recycling,retrograde transport, endosome to Golgi,Golgi organization,Golgi vesicle transport
MCF7-DSC1-GFP / MCF7-GFP	Q12962	Q12962	0.261661	0.261661	0.229998	0.0914218	3	Q12962	TAF10	Transcription initiation factor TFIID subunit 10	TAF10_HUMAN	1	-16.5873	1.19886	MCF7-DSC1-GFP	MCF7-GFP	PCAF complex,nucleus,nucleoplasm,transcription factor TFIID complex,cytoplasm,STAGA complex,transcription factor TFTC complex,perinuclear region of cytoplasm	DNA binding,protein binding,obsolete general RNA polymerase II transcription factor activity,enzyme binding,estrogen receptor binding,RNA polymerase binding,histone acetyltransferase activity	G1/S transition of mitotic cell cycle,DNA-templated transcription, initiation,transcription from RNA polymerase II promoter,transcription initiation from RNA polymerase II promoter,apoptotic process,regulation of gene expression,histone deubiquitination,protein deubiquitination,cellular macromolecular complex assembly,multicellular organism growth,histone H3 acetylation,regulation of DNA binding,…
MCF7-DSC1-GFP / MCF7-GFP	Q12999	Q12999	0.260774	0.260774	0.140935	0.0609932	3	Q12999	TSPAN31	Tetraspanin-31	TSN31_HUMAN	1	-16.536	1.19812	MCF7-DSC1-GFP	MCF7-GFP	membrane,integral component of plasma membrane		positive regulation of cell proliferation,cell surface receptor signaling pathway
MCF7-DSC1-GFP / MCF7-GFP	Q8N4Q1	Q8N4Q1	0.26032	0.26032	0.0560816	0.0281464	15	Q8N4Q1	CHCHD4	Mitochondrial intermembrane space import and assembly protein 40	MIA40_HUMAN	4	-16.5098	1.19774	MCF7-DSC1-GFP	MCF7-GFP	mitochondrion,mitochondrial intermembrane space	protein binding,protein disulfide oxidoreductase activity	peptidyl-cysteine oxidation,protein maturation by protein folding,cellular response to oxidative stress,mitochondrial DNA repair,protein import into mitochondrial intermembrane space,regulation of protein export from nucleus,'de novo' posttranslational protein folding,positive regulation of cellular respiration,cellular response to leukemia inhibitory factor
MCF7-DSC1-GFP / MCF7-GFP	Q96DB5	Q96DB5	0.260074	0.260074	0.0124057	0.00783198	24	Q96DB5	RMDN1	Regulator of microtubule dynamics protein 1	RMD1_HUMAN	8	-16.4955	1.19754	MCF7-DSC1-GFP	MCF7-GFP	spindle pole,cytoplasm,microtubule
[truncated: 2,874 more rows]

## Sheet: AF2B_MCF7_DSC1+PTLvsMCF7-DSC1
Additional file 2B. Mass spectrometry protein group level data from total proteome experiment comparing protein levels in MCF7-DSC1-GFP cell line treated with parthenolide and MCF7-DSC1-GFP cell line treated with DMSO.
[truncated: 3,506 more rows]

## Sheet: AF2C_MCF7_GFP+PTLvsMCF7-GFP
Additional file 2C. Mass spectrometry protein group level data from total proteome experiment comparing protein levels in MCF7-GFP cell line treated with parthenolide and MCF7-GFP cell line treated with DMSO.
[truncated: 3,506 more rows]

[truncated: 1 more sheets: AF2D_MCF7DSC1+PTLvsMCF7_GFP+PTL]
