# Supplementary material for: Desmocollin-1 is associated with pro-metastatic phenotype of luminal A breast cancer cells and is modulated by parthenolide
Source: Cell Mol Biol Lett. 2023 Aug 24;28:68. doi: 10.1186/s11658-023-00481-6 (PMC10464112; doi:10.1186/s11658-023-00481-6)
Supplement: Supplementary file 3 — Additional file 3. Results of RNA-Seq analysis of total transcriptome. A) RNA-Seq protein-coding transcript level data from transcriptomics experiment comparing transcript profiles in MCF7-DSC1-GFP and control MCF7-GFP cell line. B) RNA-Seq protein-coding transcript level data from transcriptomics experiment comparing transcript profiles in MCF7-DSC1-GFP cell line treated with parthenolide and MCF7-DSC1-GFP cell line treated with DMSO. C) RNA-Seq protein-coding transcript level data from transcriptomics experiment comparing transcript profiles in MCF7-GFP cell line treated with parthenolide and MCF7-GFP cell line treated with DMSO. D) RNA-Seq protein-coding transcript level data from transcriptomics experiment comparing transcript profiles in MCF7-DSC1-GFP cell line treated with parthenolide and MCF7-GFP cell line treated with parthenolide. [file 11658_2023_481_MOESM3_ESM.xlsx]

## Sheet: AF3A_MCF7_DSC1vsMCF7-GFP
Additional file 3A. RNA-Seq protein-coding transcript level data from transcriptomics experiment comparing transcript profiles in MCF7-DSC1-GFP and control MCF7-GFP cell line.
EnsEMBL ID	baseMean	log2FoldChange	lfcSE	stat	pvalue	padj	gene_name	gene_biotype	MCF7_DSC1_DMSO_rep1_normCounts	MCF7_DSC1_DMSO_rep2_normCounts	MCF7_DSC1_PTN_rep1_normCounts	MCF7_DSC1_PTN_rep2_normCounts	MCF7_SBP_DMSO_rep1_normCounts	MCF7_SBP_DMSO_rep2_normCounts	MCF7_SBP_PTN_rep1_normCounts	MCF7_SBP_PTN_rep2_normCounts	MCF7_DSC1_DMSO_rep1_rawCounts	MCF7_DSC1_DMSO_rep2_rawCounts	MCF7_DSC1_PTN_rep1_rawCounts	MCF7_DSC1_PTN_rep2_rawCounts	MCF7_SBP_DMSO_rep1_rawCounts	MCF7_SBP_DMSO_rep2_rawCounts	MCF7_SBP_PTN_rep1_rawCounts	MCF7_SBP_PTN_rep2_rawCounts
ENSG00000134765	29200.6	14.0162	0.571464	-24.5269	7.62513e-133	6.20724e-129	DSC1	protein_coding	59289.9	55191.3	69974.8	49139.6	5.94604	0.982771	0.904304	1.73111	56551	73394	43939	47034	6	1	1	2
ENSG00000172824	50.5825	6.86644	1.1124	-6.17262	6.71692e-10	4.28855e-08	CES4A	protein_coding	100.781	94.2289	103.196	103.919	0	1.48725	1.04722	0	97	138	57	86	0	2	1	0
ENSG00000006747	483.723	6.79389	0.608542	-11.1642	6.10304e-29	2.02783e-26	SCIN	protein_coding	1524.9	1490.98	383.441	404.226	23.3039	6.01308	22.3381	14.58	1303	1736	238	383	20	13	20	15
ENSG00000196639	8.5787	6.29836	1.82329	-3.45439	0.000551533	NA	HRH1	protein_coding	8.93114	22.2152	23.0522	12.7443	0	0	0	1.68677	12	14	11	19	0	0	0	3
ENSG00000260272	3.02569	6.05104	3.15506	-1.91788	0.0551258	NA	AC093525.2	protein_coding	24.2055	0	0	0	0	0	0	0	23	0	0	0	0	0	0	0
ENSG00000078898	7.67473	5.95432	1.83002	-3.25369	0.00113918	NA	BPIFB2	protein_coding	10.5274	12.0029	22.1273	16.7402	0	0	0	0	10	16	14	16	0	0	0	0
ENSG00000162670	148.9	5.91328	0.419147	-14.1079	3.39563e-45	2.40366e-42	BRINP3	protein_coding	521.966	494.24	82.6527	71.5607	7.9041	8.92382	0	3.95048	541	730	75	109	9	11	0	2
ENSG00000166664	2.91829	5.81181	3.14159	-1.84996	0.0643198	NA	CHRFAM7A	protein_coding	0	13.8393	0	7.08803	0	0	2.41905	0	0	2	0	1	0	0	7	0
ENSG00000284299	5.47397	5.69116	1.94786	-2.92174	0.00348079	NA	AL590132.1	protein_coding	10.0356	8.6398	4.88306	8.54321	0	0	1.84852	9.8416	10	12	3	8	0	0	2	11
ENSG00000265590	46.4469	5.48865	1.583	-3.46725	0.000525814	0.00866476	AP000275.2	protein_coding	9.23964	7.37615	75.8052	50.2231	0	0	170.199	58.7322	9	10	48	47	0	0	190	67
ENSG00000283321	3.45667	5.47919	2.59478	-2.11162	0.0347188	NA	AC019117.3	protein_coding	12.5594	3.74962	0	0	0	0	0	11.3443	12	5	0	0	0	0	0	13
ENSG00000170396	34.5894	5.42375	0.817798	-6.63213	3.30869e-11	2.42652e-09	ZNF804A	protein_coding	112.743	95.6765	31.7098	28.8408	1.79683	3.13005	0.959762	1.85824	106	136	22	26	2	3	1	2
ENSG00000222038	1.85534	5.35469	3.20491	-1.67078	0.0947661	NA	POTEJ	protein_coding	2.0938	12.7489	0	0	0	0	0	0	2	17	0	0	0	0	0	0
ENSG00000135218	18.2296	5.31706	1.10393	-4.8165	1.46098e-06	5.3815e-05	CD36	protein_coding	61.6121	41.5876	20.432	15.0027	2.3299	0.981926	2.0877	1.80271	92	94	17	23	1	2	1	1
ENSG00000254536	4.71	5.30736	2.14976	-2.46882	0.013556	NA	AL360181.3	protein_coding	8.44275	6.00229	0	12.5741	0	0	7.17825	3.48263	8	8	0	12	0	0	8	4
ENSG00000270106	9.01274	5.25655	1.97584	-2.66041	0.00780462	NA	TSNAX-DISC1	protein_coding	7.95835	6.4155	21.5548	0	0	0	15.6875	20.4858	8	9	13	0	0	0	18	23
ENSG00000150394	1.17141	5.21159	3.74742	-1.39071	0.164312	NA	CDH8	protein_coding	3.80334	2.59639	0	0	0	0	0	2.97155	1	1	0	0	0	0	0	1
ENSG00000258984	2.72742	5.13962	3.0781	-1.66974	0.0949716	NA	UBE2F-SCLY	protein_coding	0	9.34321	8.02548	0	0	0	0	4.45063	0	17	2	0	0	0	0	2
ENSG00000134240	2.00909	5.13425	2.82447	-1.81777	0.0690992	NA	HMGCS2	protein_coding	4.13567	10.5655	0	1.37157	0	0	0	0	6	12	0	2	0	0	0	0
ENSG00000255767	2.47969	5.11193	2.61123	-1.95767	0.0502686	NA	AC108488.2	protein_coding	3.39567	9.03173	0	6.5562	0	0	0	0.853966	3	12	0	6	0	0	0	1
ENSG00000261459	6.82613	4.96426	2.09132	-2.37375	0.0176087	NA	AC002310.5	protein_coding	11.6201	0	3.15359	11.5331	0	0	15.2459	13.0564	11	0	2	11	0	0	17	15
ENSG00000180658	1.40667	4.95634	4.11289	-1.20507	0.228174	NA	OR2A4	protein_coding	0	11.2534	0	0	0	0	0	0	0	15	0	0	0	0	0	0
ENSG00000113140	3.01374	4.93959	2.24174	-2.20347	0.0275618	NA	SPARC	protein_coding	5.61807	6.86023	3.56365	7.522	0	0	0.545937	0	7	12	1	4	0	0	2	0
ENSG00000186510	2.47842	4.82695	2.6091	-1.85004	0.0643072	NA	CLCNKA	protein_coding	1.63255	5.997	5.46824	0	0	0	5.86231	0.86723	2	7	2	0	0	0	2	2
ENSG00000103426	2.47959	4.79733	2.76454	-1.73531	0.0826859	NA	CORO7-PAM16	protein_coding	11.9826	4.7437	0	0	0	0	3.11048	0	17	11	0	0	0	0	6	0
ENSG00000228570	3.24936	4.78124	2.29358	-2.08462	0.0371042	NA	NUTM2E	protein_coding	8.2189	2.20876	0	5.11709	0	0	5.30945	5.1407	8	3	0	5	0	0	6	6
ENSG00000123500	1.90949	4.77665	2.82906	-1.68842	0.09133	NA	COL10A1	protein_coding	1.94723	9.22597	0	1.93927	0	0	0	2.16345	3	4	0	3	0	0	0	4
ENSG00000132965	1.87889	4.75645	2.84735	-1.67048	0.0948241	NA	ALOX5AP	protein_coding	8.49007	1.48915	0	4.19184	0	0	0	0.860079	8	2	0	4	0	0	0	1
ENSG00000261147	5.49251	4.73627	1.91381	-2.47479	0.0133313	NA	AC091167.3	protein_coding	5.2303	4.4994	3.17496	6.25311	0	0	10.818	13.9643	5	6	2	6	0	0	12	16
ENSG00000262660	2.17208	4.6921	3.36297	-1.39523	0.162948	NA	AC139530.2	protein_coding	9.47313	0	7.90351	0	0	0	0	0	9	0	5	0	0	0	0	0
ENSG00000258529	1.14029	4.62344	3.75429	-1.23151	0.218132	NA	AP001781.3	protein_coding	4.0017	0	0	3.94551	0	0	1.1751	0	2	0	0	2	0	0	3	0
ENSG00000240583	2.00797	4.5801	2.53347	-1.80784	0.070632	NA	AQP1	protein_coding	3.44036	5.91399	0	4.91356	0	0	1.20978	0.58611	5	7	0	7	0	0	2	1
ENSG00000085741	29.3161	4.45762	0.748796	-5.95305	2.63185e-09	1.58115e-07	WNT11	protein_coding	77.9387	117.938	8.56504	15.1152	2.69732	6.21099	4.48942	1.57365	82	142	6	16	3	7	3	2
ENSG00000203734	2.94344	4.43939	2.42051	-1.83408	0.0666425	NA	ECT2L	protein_coding	8.30269	3.7501	7.18059	0	0.47183	0	0.409585	3.43269	5	2	2	0	1	0	1	4
ENSG00000204616	3.61185	4.3929	2.05052	-2.14233	0.0321668	NA	TRIM31	protein_coding	6.9315	6.87214	4.2996	3.55345	0	0	4.27659	2.9615	6	7	4	5	0	0	7	5
ENSG00000170236	5.87042	4.39179	1.90194	-2.30912	0.0209371	NA	USP50	protein_coding	11.11	4.24849	13.1712	17.8486	0.585141	0	0	0	6	6	8	13	1	0	0	0
ENSG00000001626	0.924027	4.35588	3.98509	-1.09304	0.274374	NA	CFTR	protein_coding	3.278	1.49703	0	0	0	0	0	2.61718	2	1	0	0	0	0	0	1
ENSG00000105369	1.92604	4.35168	2.69634	-1.61392	0.106545	NA	CD79A	protein_coding	2.74564	5.21097	0	0	0	0	5.01548	2.43621	2	6	0	0	0	0	8	4
ENSG00000260170	2.47003	4.34173	3.12067	-1.39128	0.164139	NA	AC090527.2	protein_coding	7.45377	0	7.84116	0	0	0	4.46527	0	7	0	5	0	0	0	5	0
ENSG00000160883	1.56475	4.30154	2.87695	-1.49517	0.134869	NA	HK3	protein_coding	0.734331	9.04327	1.10359	0	0	0	1.25456	0.382215	1	4	1	0	0	0	2	1
ENSG00000168546	1.26176	4.29318	3.14425	-1.36541	0.172125	NA	GFRA2	protein_coding	2.70145	5.10368	0	0.588407	0	0	1.70053	0	3	9	0	1	0	0	1	0
ENSG00000196946	1.80213	4.25307	2.98507	-1.42478	0.15422	NA	ZNF705A	protein_coding	0	8.08747	1.02835	4.73082	0	0	0.570411	0	0	5	1	7	0	0	1	0
ENSG00000284741	0.843668	4.21868	4.81354	-0.87642	0.380802	NA	PDE11A	protein_coding	0	6.74934	0	0	0	0	0	0	0	9	0	0	0	0	0	0
ENSG00000120093	12.8145	4.1966	1.3633	-3.07826	0.00208215	0.0265047	HOXB3	protein_coding	22.7738	17.3285	34.6988	20.0751	1.98302	0	0.790947	4.86579	22	28	29	19	2	0	1	4
ENSG00000105851	0.848832	4.1946	4.61676	-0.908558	0.363584	NA	PIK3CG	protein_coding	0	6.38183	0	0	0	0	0	0.408828	0	1	0	0	0	0	0	1
ENSG00000171533	5.47861	4.15553	1.88088	-2.20935	0.0271501	NA	MAP6	protein_coding	3.4094	15.3198	7.26442	14.44	0.814929	0	1.86867	0.711753	4	16	4	17	1	0	2	1
ENSG00000281883	3.21281	4.13756	2.22345	-1.86087	0.0627622	NA	AL512506.3	protein_coding	4.2143	2.25064	4.739	8.37413	0	0	0.898079	5.22635	4	3	3	8	0	0	1	6
ENSG00000168916	2.37668	4.12127	2.37118	-1.73807	0.0821993	NA	ZNF608	protein_coding	9.20499	3.63155	1.56434	0.579186	0.555959	0	0	3.47739	5	6	1	1	1	0	0	2
ENSG00000196345	1.09572	4.10392	3.66166	-1.12078	0.262381	NA	ZKSCAN7	protein_coding	5.92093	0.705073	0	2.13979	0	0	0	0	3	2	0	2	0	0	0	0
ENSG00000173917	39.1759	4.08913	0.741128	-5.51743	3.43984e-08	1.70225e-06	HOXB2	protein_coding	46.8642	70.0822	56.2855	89.584	4.49735	2.56848	19.459	24.0666	51	84	41	92	4	3	22	21
ENSG00000124159	2.87228	4.08895	2.32196	-1.76099	0.0782403	NA	MATN4	protein_coding	0.979698	4.89212	5.89468	3.89637	0	0	1.07244	6.24292	1	7	4	4	0	0	1	6
ENSG00000182168	845.821	4.06847	0.186999	-21.7567	5.97349e-105	2.43136e-101	UNC5C	protein_coding	2576.59	2305.64	832.23	688.319	131.077	160.467	35.8768	36.3611	2449	3104	486	659	152	163	36	43
ENSG00000188263	38.5899	4.06729	1.14517	-3.55169	0.000382763	0.00660145	IL17REL	protein_coding	18.9268	14.3143	86.6488	105.783	2.00674	0	39.8366	41.2027	18	19	55	101	2	0	44	47
ENSG00000170190	7.65331	4.05321	1.80786	-2.242	0.0249615	NA	SLC16A5	protein_coding	4.83228	3.3854	12.3746	13.717	0	0	12.4942	14.423	5	5	9	13	0	0	16	19
ENSG00000259784	1.29358	4.03913	3.47249	-1.16318	0.244757	NA	AC093525.1	protein_coding	2.18561	3.75798	0	0	0	0	4.40509	0	2	5	0	0	0	0	5	0
ENSG00000248771	2.12232	4.0225	2.7716	-1.45133	0.146688	NA	SMIM31	protein_coding	7.03516	0	1.90002	6.98117	0	0	0.539611	0.522599	2	0	2	5	0	0	1	1
ENSG00000168811	0.770809	4.02169	4.52414	-0.88894	0.374035	NA	IL12A	protein_coding	2.5288	3.63767	0	0	0	0	0	0	3	5	0	0	0	0	0	0
ENSG00000259066	0.726985	4.00781	4.66454	-0.859208	0.390226	NA	AL110118.2	protein_coding	4.28538	1.5305	0	0	0	0	0	0	4	2	0	0	0	0	0	0
ENSG00000087303	0.95747	4.00089	3.7717	-1.06077	0.288797	NA	NID2	protein_coding	1.91137	3.8513	0	1.89709	0	0	0	0	2	4	0	2	0	0	0	0
ENSG00000145040	1.59231	3.96468	2.8296	-1.40115	0.161171	NA	UCN2	protein_coding	4.22719	1.50069	0	5.24361	0	0	0.896627	0.870329	4	2	0	5	0	0	1	1
ENSG00000242515	1.5229	3.94396	3.73895	-1.05483	0.291502	NA	UGT1A10	protein_coding	0	5.536	0	0	0	0	0	6.64723	0	8	0	0	0	0	0	7
ENSG00000136425	1.20335	3.92006	3.09216	-1.26774	0.20489	NA	CIB2	protein_coding	5.00068	1.01938	0	2.26263	0	0	0.904923	0.439151	2	1	0	2	0	0	2	1
ENSG00000152932	0.647533	3.91766	4.89973	-0.799566	0.423963	NA	RAB3C	protein_coding	5.18026	0	0	0	0	0	0	0	1	0	0	0	0	0	0	0
ENSG00000166148	0.796626	3.9113	4.73531	-0.825987	0.408811	NA	AVPR1A	protein_coding	5.63025	0	0.74276	0	0	0	0	0	1	0	1	0	0	0	0	0
ENSG00000270249	1.23075	3.90629	3.12639	-1.24946	0.211498	NA	AC093668.1	protein_coding	3.20972	2.2525	0	0	0	0	1.78164	2.60216	3	3	0	0	0	0	2	3
ENSG00000253304	1.33739	3.90303	3.04352	-1.28241	0.1997	NA	TMEM200B	protein_coding	3.17457	2.26884	0	0	0	0	1.81484	3.44089	3	3	0	0	0	0	2	4
ENSG00000157851	67.4898	3.89942	0.475737	-8.19659	2.47307e-16	3.22113e-14	DPYSL5	protein_coding	137.472	161.724	96.7228	118.923	9.68196	10.4068	1.45597	3.53133	150	266	63	61	12	12	2	3
ENSG00000261794	1.26879	3.89114	3.48386	-1.11691	0.264035	NA	GOLGA8H	protein_coding	3.15821	2.25054	4.74159	0	0	0	0	0	3	3	3	0	0	0	0	0
ENSG00000154864	2.98049	3.88934	2.05873	-1.88919	0.0588663	NA	PIEZO2	protein_coding	1.42435	18.447	0	1.41762	0.966038	0.411038	0.333889	0.843956	1	6	0	1	1	1	1	1
ENSG00000283528	0.674701	3.88912	4.79706	-0.810731	0.41752	NA	AC073264.3	protein_coding	3.14751	2.2501	0	0	0	0	0	0	3	3	0	0	0	0	0	0
ENSG00000163565	0.55362	3.87435	4.86101	-0.797025	0.425437	NA	IFI16	protein_coding	1.85195	2.57701	0	0	0	0	0	0	1	2	0	0	0	0	0	0
ENSG00000264668	3.43058	3.87403	2.9563	-1.31043	0.19005	NA	AC138696.1	protein_coding	0	5.24991	22.1947	0	0	0	0	0	0	7	14	0	0	0	0	0
ENSG00000266076	2.50854	3.87389	3.06842	-1.2625	0.206768	NA	AC004805.1	protein_coding	0	5.25197	0	5.23884	0	0	0	9.57753	0	7	0	5	0	0	0	11
ENSG00000123689	1.30725	3.86811	3.92945	-0.98439	0.324924	NA	G0S2	protein_coding	0	5.25633	0	0	0	0	0	5.20169	0	7	0	0	0	0	0	6
ENSG00000255073	2.63924	3.86703	2.64193	-1.46371	0.143272	NA	ZFP91-CNTF	protein_coding	0	5.21473	0	2.73365	0	0	9.36363	3.80191	0	6	0	3	0	0	9	5
ENSG00000163357	0.638283	3.85106	4.46034	-0.863402	0.387917	NA	DCST1	protein_coding	2.24897	2.21033	0	0	0	0	0.646961	0	1	2	0	0	0	0	1	0
ENSG00000006468	1.38652	3.83436	3.15808	-1.21414	0.224694	NA	ETV1	protein_coding	5.01331	3.79292	0	0	0	0.520949	0	1.76496	1	2	0	0	0	1	0	5
ENSG00000180209	2.87257	3.81728	2.50911	-1.52137	0.128168	NA	MYLPF	protein_coding	0	3.16686	4.10443	10.9767	0	0	1.18606	3.54648	0	3	2	7	0	0	1	3
ENSG00000198765	0.559015	3.76936	4.90901	-0.767847	0.442578	NA	SYCP1	protein_coding	0	4.47212	0	0	0	0	0	0	0	1	0	0	0	0	0	0
ENSG00000114547	3.99117	3.76692	1.96953	-1.9126	0.0557994	NA	ROPN1B	protein_coding	3.36948	8.89872	9.69213	8.47887	0.637501	0	0	0.852637	4	10	8	8	1	0	0	1
ENSG00000148357	1.24485	3.76048	2.89474	-1.29907	0.193919	NA	HMCN2	protein_coding	4.35935	2.63382	0	0	0	0.316241	1.51634	1.13306	2	2	0	0	0	1	3	1
ENSG00000221813	0.535697	3.73315	4.86275	-0.767704	0.442663	NA	OR6B1	protein_coding	0	4.28557	0	0	0	0	0	0	0	2	0	0	0	0	0	0
ENSG00000140682	19.4544	3.73139	0.81174	-4.59678	4.29063e-06	0.000136972	TGFB1I1	protein_coding	35.4659	41.5542	33.1018	32.9047	4.6106	1.43927	3.78997	2.76849	32	55	28	18	7	3	2	3
ENSG00000187855	0.818061	3.72865	4.0769	-0.91458	0.360412	NA	ASCL4	protein_coding	1.05055	3.75045	0	0	0	0	0	1.74349	1	5	0	0	0	0	0	2
ENSG00000130830	4.79596	3.69698	1.9751	-1.8718	0.061235	NA	MPP1	protein_coding	6.31519	4.67847	16.3822	4.36275	0.741227	0	0.99163	4.89628	5	7	8	9	1	0	1	3
ENSG00000112246	2.00362	3.69616	2.57034	-1.43801	0.150432	NA	SIM1	protein_coding	4.82274	1.72284	7.17199	1.79263	0	0	0.518748	0	5	4	2	3	0	0	1	0
ENSG00000135052	2513.13	3.67833	0.171419	-21.4581	3.83434e-102	1.04045e-98	GOLM1	protein_coding	4183.85	4025.28	4399.37	5860.21	355.641	285.929	492.961	501.806	3978	5355	2718	5656	354	301	553	566
ENSG00000157551	0.559676	3.67724	4.89236	-0.75163	0.452274	NA	KCNJ15	protein_coding	4.10778	0.369629	0	0	0	0	0	0	1	1	0	0	0	0	0	0
ENSG00000164049	0.644682	3.67193	4.43993	-0.827024	0.408223	NA	FBXW12	protein_coding	1.13624	3.08707	0	0	0	0	0	0.93415	1	3	0	0	0	0	0	1
ENSG00000120075	0.825021	3.67143	3.64916	-1.0061	0.314367	NA	HOXB5	protein_coding	3.15532	1.50028	0	1.04567	0	0	0.898894	0	3	2	0	1	0	0	1	0
ENSG00000124467	3.11931	3.67018	2.26725	-1.61878	0.105494	NA	PSG8	protein_coding	1.43513	2.42967	5.2118	6.95367	0	0	6.74773	2.17646	1	3	3	7	0	0	7	3
ENSG00000178732	2.28569	3.66317	2.65298	-1.38078	0.167347	NA	GP5	protein_coding	0	4.49954	1.58692	10.4251	0	0	0.901253	0.872646	0	6	1	10	0	0	1	1
ENSG00000170373	2.08091	3.65905	2.69522	-1.35761	0.174588	NA	CST1	protein_coding	0	12.0255	0	1.22184	0	0.933694	0.835742	1.6305	0	17	0	1	0	1	1	2
ENSG00000077943	4.51463	3.64791	1.98443	-1.83827	0.0660233	NA	ITGA8	protein_coding	18.3745	0.44185	1.87425	12.6985	0.589598	0.577076	0.531962	1.02935	3	1	2	3	1	1	1	2
ENSG00000257335	9.70653	3.6333	1.52969	-2.37519	0.01754	NA	MGAM	protein_coding	7.54492	5.18012	22.0531	9.3805	0	0.667744	20.5365	12.2894	2	6	13	12	0	2	22	19
ENSG00000064989	1.08673	3.63039	3.32163	-1.09296	0.274413	NA	CALCRL	protein_coding	2.20844	3.7243	0.671995	0	0	0	2.08908	0	5	3	1	0	0	0	2	0
ENSG00000266953	0.666535	3.6238	4.82858	-0.75049	0.45296	NA	AC092073.1	protein_coding	0	4.45836	0	0	0	0	0.873929	0	0	6	0	0	0	0	1	0
ENSG00000242441	4.96048	3.61254	1.74612	-2.06889	0.0385565	NA	GTF2A1L	protein_coding	7.44983	10.0927	10.712	0	0.719688	0.712241	6.21516	3.78214	8	9	8	0	1	1	4	6
ENSG00000186051	1.91715	3.60952	2.61115	-1.38235	0.166865	NA	TAL2	protein_coding	2.17217	2.25416	0	2.13242	0	0	6.18701	2.59143	2	3	0	2	0	0	7	3
ENSG00000104518	0.495181	3.60804	4.86515	-0.741611	0.458323	NA	GSDMD	protein_coding	0	3.96145	0	0	0	0	0	0	0	2	0	0	0	0	0	0
ENSG00000145428	0.532019	3.58548	4.83977	-0.740837	0.458792	NA	RNF175	protein_coding	4.25615	0	0	0	0	0	0	0	3	0	0	0	0	0	0	0
ENSG00000186442	4.80362	3.58244	2.02353	-1.7704	0.0766611	NA	KRT3	protein_coding	2.10052	2.25023	14.2479	8.35799	0	0	4.49791	6.97449	2	3	9	8	0	0	5	8
ENSG00000171478	0.546466	3.58066	4.83077	-0.74122	0.45856	NA	SPACA5B	protein_coding	4.37173	0	0	0	0	0	0	0	4	0	0	0	0	0	0	0
ENSG00000140297	0.740261	3.5671	3.96389	-0.8999	0.368173	NA	GCNT3	protein_coding	1.727	1.56974	0.571463	0	0	0	0	2.05388	1	1	1	0	0	0	0	1
ENSG00000039987	1.27412	3.55571	3.30244	-1.07669	0.281618	NA	BEST2	protein_coding	3.62919	0.646578	5.14279	0	0	0	0.774406	0	4	1	2	0	0	0	1	0
ENSG00000269113	3.13771	3.54993	2.21206	-1.60481	0.108536	NA	TRABD2B	protein_coding	7.24734	4.82188	9.78797	0.452081	0.869471	0	0.784473	1.13843	1	2	4	1	2	0	2	3
ENSG00000274933	1.4319	3.54472	2.82082	-1.25663	0.208888	NA	TBC1D3I	protein_coding	2.04862	2.19091	0	1.01822	0	0	1.9559	4.24159	2	3	0	1	0	0	2	5
ENSG00000069122	1.80405	3.53896	3.26225	-1.08482	0.278	NA	ADGRF5	protein_coding	0	5.09619	0	0.70376	0	0	0	8.63241	0	9	0	1	0	0	0	15
ENSG00000137877	7.7743	3.53649	1.1787	-3.00033	0.00269687	NA	SPTBN5	protein_coding	19.7683	25.6647	3.78085	4.11609	2.37833	1.54988	2.861	2.07529	10	16	3	5	3	2	4	3
ENSG00000122862	1.21475	3.52697	3.71088	-0.95044	0.341889	NA	SRGN	protein_coding	0	4.1414	2.06683	0	0	0	0	3.50974	0	6	1	0	0	0	0	5
ENSG00000156113	80.9256	3.52659	0.484378	-7.28066	3.32181e-13	3.03834e-11	KCNMA1	protein_coding	197.491	174.503	126.139	100.533	26.5134	8.82632	4.24342	9.1546	205	289	86	114	19	15	4	6
ENSG00000118492	0.505843	3.52423	4.90499	-0.718498	0.47245	NA	ADGB	protein_coding	4.04674	0	0	0	0	0	0	0	1	0	0	0	0	0	0	0
ENSG00000089250	4.92473	3.52408	1.99645	-1.76517	0.0775345	NA	NOS1	protein_coding	25.5773	5.75557	0	0.236668	7.42379	0	0.205643	0.198887	4	1	0	1	1	0	1	1
ENSG00000163993	1297.71	3.52326	0.214619	-16.4163	1.4616e-60	1.58642e-57	S100P	protein_coding	868.019	955.751	3025.63	4169.29	75.5431	83.5046	555.458	648.474	765	1227	2265	3636	79	73	700	762
ENSG00000133135	11.1793	3.51944	1.07202	-3.28299	0.00102712	NA	RNF128	protein_coding	35.9959	25.4258	9.76442	11.9268	3.63691	1.84037	0.844198	0	37	37	7	11	3	2	1	0
ENSG00000122861	4.63018	3.51843	2.18524	-1.61008	0.107379	NA	PLAU	protein_coding	0	8.19338	11.4869	8.95906	0	0.551427	0.50529	7.34535	0	9	4	4	0	1	1	15
ENSG00000189420	2.0927	3.50673	2.37792	-1.4747	0.140292	NA	ZFP92	protein_coding	5.21901	5.99842	1.58985	2.08161	0	0.979387	0	0.873284	5	8	1	2	0	1	0	1
ENSG00000157782	3.22242	3.5036	2.08912	-1.67707	0.0935282	NA	CABP1	protein_coding	5.40704	2.6774	1.65857	2.9171	0.522018	0	7.11277	5.48445	2	4	2	2	1	0	7	6
ENSG00000147570	0.487705	3.50338	4.85903	-0.721003	0.470908	NA	DNAJC5B	protein_coding	3.90164	0	0	0	0	0	0	0	2	0	0	0	0	0	0	0
ENSG00000136404	0.686361	3.50245	4.34069	-0.806887	0.419731	NA	TM6SF1	protein_coding	1.64669	2.43315	0	0	0	0	0	1.41105	1	4	0	0	0	0	0	2
ENSG00000155875	0.785665	3.48019	3.88689	-0.895367	0.370591	NA	SAXO1	protein_coding	2.94706	0.464495	0	0	0	0	0.556359	2.31741	1	1	0	0	0	0	1	1
ENSG00000185222	0.844332	3.4767	4.06193	-0.855924	0.39204	NA	TCEAL9	protein_coding	1.01742	3.00894	0	0	0	0	0	2.7283	1	4	0	0	0	0	0	3
ENSG00000113231	9.52835	3.46609	1.18646	-2.92137	0.00348497	NA	PDE8B	protein_coding	15.755	22.1254	25.1144	6.75092	2.927	0.603547	1.33617	1.61439	23	34	4	6	4	1	1	3
ENSG00000100362	1.18439	3.45935	3.11204	-1.1116	0.266308	NA	PVALB	protein_coding	2.74451	0.766129	1.82677	2.64987	0	0	1.48787	0	2	1	1	2	0	0	2	0
ENSG00000134516	1.28302	3.44698	2.75356	-1.25183	0.210634	NA	DOCK2	protein_coding	3.20336	2.29143	1.61412	1.72202	0	0	0.916965	0.516288	3	3	1	2	0	0	1	1
ENSG00000007372	0.646751	3.44393	4.40445	-0.781919	0.434262	NA	PAX6	protein_coding	1.4719	3.00573	0	0	0	0	0	0.696378	2	2	0	0	0	0	0	2
ENSG00000164266	6.65183	3.43558	1.41162	-2.43379	0.0149416	NA	SPINK1	protein_coding	11.4365	9.81802	11.3871	3.99426	1.09959	0.824345	4.34457	10.3103	6	10	9	4	2	1	6	8
ENSG00000169435	2.20591	3.43447	2.45107	-1.40121	0.161151	NA	RASSF6	protein_coding	7.20858	1.44333	4.12326	2.38664	0.648695	0	0	1.83673	3	2	4	2	1	0	0	2
ENSG00000163814	1.82798	3.41918	3.18328	-1.07411	0.282775	NA	CDCP1	protein_coding	0	8.06386	0	0	0.556995	0	0	6.00301	0	13	0	0	1	0	0	12
ENSG00000260903	7.84474	3.41628	1.32804	-2.57243	0.0100986	NA	XKR7	protein_coding	16.6876	14.9953	15.9073	10.403	1.00076	1.95817	1.80583	0	16	20	10	10	1	2	2	0
ENSG00000073067	0.64349	3.41599	4.52716	-0.754553	0.450517	NA	CYP2W1	protein_coding	1.28821	1.77957	0	0	0	0	2.08013	0	2	1	0	0	0	0	1	0
ENSG00000272822	2.76454	3.41178	2.69565	-1.26566	0.205635	NA	AC073610.3	protein_coding	0	3.75397	0	0	0	0	5.34784	13.0145	0	5	0	0	0	0	6	15
ENSG00000147065	3.31089	3.40847	2.23375	-1.5259	0.127035	NA	MSN	protein_coding	1.54362	11.0675	0	1.53799	0	0.723292	0.665309	10.9494	2	20	0	2	0	1	1	17
ENSG00000137948	1.80924	3.40108	2.55055	-1.33347	0.182378	NA	BRDT	protein_coding	9.91315	3.31213	0	0	0.629854	0.618755	0	0	15	7	0	0	1	1	0	0
ENSG00000186417	115.183	3.39813	0.387297	-8.77398	1.72464e-18	2.64895e-16	GLDN	protein_coding	237.122	204.633	170.37	228.352	23.0868	18.3794	16.598	22.9219	260	297	118	237	24	14	20	21
ENSG00000173406	0.438114	3.38776	4.91675	-0.689023	0.490809	NA	DAB1	protein_coding	0	3.50491	0	0	0	0	0	0	0	1	0	0	0	0	0	0
ENSG00000077063	8.72532	3.38377	1.23524	-2.73937	0.00615576	NA	CTTNBP2	protein_coding	10.9063	19.8713	13.3087	10.7571	1.49163	1.46055	0.973088	11.0338	20	42	4	4	3	3	2	3
ENSG00000114248	1.09419	3.37888	3.35898	-1.00593	0.314452	NA	LRRC31	protein_coding	2.59503	0.92212	1.75699	3.47937	0	0	0	0	2	1	1	4	0	0	0	0
ENSG00000065371	0.450681	3.37567	4.86086	-0.694459	0.487394	NA	ROPN1	protein_coding	3.60545	0	0	0	0	0	0	0	2	0	0	0	0	0	0	0
ENSG00000136244	0.886413	3.36942	3.62362	-0.929849	0.352449	NA	IL6	protein_coding	0.971291	2.73554	0	1.91887	0	0	0	1.46561	1	5	0	2	0	0	0	1
ENSG00000197446	0.549723	3.35104	4.82143	-0.69503	0.487036	NA	CYP2F1	protein_coding	3.4755	0.42662	0	0	0	0	0	0.495658	1	1	0	0	0	0	0	1
ENSG00000147485	26.6992	3.34849	0.767525	-4.36272	1.28457e-05	0.000356287	PXDNL	protein_coding	77.2156	50.0135	34.3682	22.6744	2.70333	9.71394	4.06528	12.8391	68	74	24	23	3	11	5	9
ENSG00000007908	2.74701	3.33552	2.27807	-1.46419	0.143143	NA	SELE	protein_coding	5.50639	4.60192	2.78175	8.22649	0	0.859544	0	0	6	7	2	9	0	1	0	0
ENSG00000109471	0.421653	3.31637	4.85602	-0.682939	0.494645	NA	IL2	protein_coding	2.29959	1.07364	0	0	0	0	0	0	2	1	0	0	0	0	0	0
ENSG00000002746	8.30886	3.31597	1.84155	-1.80064	0.0717602	NA	HECW1	protein_coding	15.7718	0.129763	21.0364	2.60984	0.798374	0.582921	9.79035	15.7514	6	1	8	7	1	1	3	8
ENSG00000185668	0.559219	3.30508	4.6611	-0.709077	0.478276	NA	POU3F1	protein_coding	2.10188	1.50021	0	0	0	0	0	0.871656	2	2	0	0	0	0	0	1
ENSG00000282278	0.449827	3.30366	4.83889	-0.682732	0.494777	NA	AC058822.1	protein_coding	2.09855	1.50007	0	0	0	0	0	0	2	2	0	0	0	0	0	0
ENSG00000158113	0.624379	3.29307	4.87172	-0.675955	0.499069	NA	LRRC43	protein_coding	0	2.90383	0	2.0912	0	0	0	0	0	2	0	1	0	0	0	0
ENSG00000125879	0.722964	3.29194	3.85073	-0.854886	0.392614	NA	OTOR	protein_coding	2.01367	1.41908	0	0	0	0	0.568557	1.78241	2	2	0	0	0	0	1	1
ENSG00000144820	0.715644	3.28952	3.65808	-0.899248	0.368521	NA	ADGRG7	protein_coding	0.857254	2.85568	0	0.852179	0	0	0.450016	0.710017	1	1	0	1	0	0	1	1
ENSG00000196611	7.72163	3.28828	1.70787	-1.92537	0.0541832	NA	MMP1	protein_coding	6.31341	32.2569	7.90524	0	2.98734	0.982441	0	11.3277	6	43	5	0	3	1	0	13
ENSG00000196091	0.551418	3.27361	4.84392	-0.675819	0.499155	NA	MYBPC1	protein_coding	0	3.31727	0	0	0	0	0	1.09408	0	4	0	0	0	0	0	1
ENSG00000145002	2.02647	3.2676	2.64812	-1.23393	0.217228	NA	FAM86B2	protein_coding	0.789228	3.35236	0	6.25292	0	0	3.33223	2.48499	1	6	0	4	0	0	5	3
ENSG00000186452	0.990595	3.26652	3.9002	-0.837525	0.402298	NA	TMPRSS12	protein_coding	3.14967	0	0	0	0	0	3.47877	1.29632	2	0	0	0	0	0	4	1
ENSG00000169715	0.504332	3.26576	4.89236	-0.667522	0.504439	NA	MT1E	protein_coding	2.873	0.553146	0	0	0	0	0	0.60851	1	1	0	0	0	0	0	1
ENSG00000157554	54.8955	3.26554	0.480697	-6.79335	1.09557e-11	8.21979e-10	ERG	protein_coding	131.815	103.77	81.5736	67.7747	14.4415	10.0552	13.2096	16.5241	144	156	57	80	18	13	10	10
ENSG00000204695	0.427887	3.26018	4.90935	-0.664077	0.506641	NA	OR14J1	protein_coding	3.4231	0	0	0	0	0	0	0	1	0	0	0	0	0	0	0
ENSG00000073146	2.54695	3.24557	2.41995	-1.34117	0.179865	NA	MOV10L1	protein_coding	3.59093	2.06689	5.72602	0	0.479332	0	3.74798	4.76449	2	2	3	0	1	0	4	5
ENSG00000176136	1.57531	3.23964	2.86454	-1.13095	0.258077	NA	MC5R	protein_coding	4.56068	5.84236	0	0	0	1.15198	1.04746	0	5	9	0	0	0	1	1	0
ENSG00000198734	2.89415	3.22378	2.63203	-1.22483	0.220641	NA	F5	protein_coding	0	4.04981	7.867	10.926	0	0.310346	0	0	0	2	1	2	0	1	0	0
ENSG00000140287	0.64721	3.22063	4.52875	-0.711152	0.47699	NA	HDC	protein_coding	3.66274	0	0	0.800129	0	0	0	0.714815	3	0	0	1	0	0	0	1
ENSG00000005471	11.1551	3.2206	1.07218	-3.00378	0.0026665	NA	ABCB4	protein_coding	11.8684	15.0509	10.9673	28.0534	1.91892	0.975301	13.576	6.83085	12	23	8	18	4	2	5	6
ENSG00000145087	13.6879	3.21062	0.973423	-3.29828	0.000972793	0.0144211	STXBP5L	protein_coding	32.8748	29.3552	14.7717	25.4266	4.92489	2.15015	0	0	40	52	11	12	4	3	0	0
ENSG00000154025	9.62063	3.19133	1.6844	-1.89464	0.0581399	NA	SLC5A10	protein_coding	4.89301	6.3533	17.3155	15.9508	1.38255	0	13.7484	17.3215	6	11	9	13	1	0	20	20
ENSG00000271447	2.62919	3.18495	2.1788	-1.46179	0.143799	NA	MMP28	protein_coding	2.67298	3.55984	6.96253	2.68506	0	0.572916	2.15235	2.42785	2	5	4	2	0	1	2	3
ENSG00000197283	544.404	3.18446	1.06903	-2.97884	0.00289344	0.0343104	SYNGAP1	protein_coding	3227.36	291.995	173.189	93.7737	192.402	193.078	88.2961	95.1386	313	540	153	115	283	278	149	137
ENSG00000159239	1.00797	3.18401	3.84089	-0.828978	0.407117	NA	AC005041.1	protein_coding	1.04331	2.24934	4.77112	0	0	0	0	0	1	3	3	0	0	0	0	0
ENSG00000182742	8.36269	3.16921	1.44118	-2.19903	0.0278755	NA	HOXB4	protein_coding	12.5543	14.2482	9.52403	23.9721	2.99705	0	3.60575	0	12	19	6	23	3	0	4	0
ENSG00000130377	1.84444	3.16223	2.77097	-1.1412	0.253786	NA	ACSBG2	protein_coding	0.752694	2.6832	9.94809	0.748216	0	0	0	0.623356	1	5	2	1	0	0	0	1
ENSG00000261371	7.56102	3.16126	1.86643	-1.69375	0.0903126	NA	PECAM1	protein_coding	1.02657	11.5478	15.7958	0.511887	0.492193	0.481723	8.4375	22.1946	2	2	4	1	1	1	19	14
ENSG00000155093	17.4672	3.15703	1.02876	-3.06877	0.00214942	0.0272544	PTPRN2	protein_coding	20.5575	13.5482	49.3038	31.5781	1.84412	1.97071	11.0403	9.89454	19	32	30	26	3	1	11	11
ENSG00000104055	0.648606	3.11358	4.92367	-0.63237	0.527145	NA	TGM5	protein_coding	0	2.42057	0	0	0	0	0	2.76828	0	1	0	0	0	0	0	1
ENSG00000275869	0.396577	3.11141	4.84687	-0.641943	0.52091	NA	AC136612.1	protein_coding	3.17261	0	0	0	0	0	0	0	3	0	0	0	0	0	0	0
ENSG00000101198	0.362485	3.11048	4.87611	-0.637903	0.523537	NA	NKAIN4	protein_coding	0	2.89988	0	0	0	0	0	0	0	2	0	0	0	0	0	0
ENSG00000138379	0.611187	3.09796	4.84707	-0.63914	0.522732	NA	MSTN	protein_coding	3.145	0	0	0	0	0	0	1.7445	3	0	0	0	0	0	0	2
ENSG00000166947	0.63038	3.09141	4.81038	-0.642653	0.520449	NA	EPB42	protein_coding	0	4.67803	0	0	0.365016	0	0	0	0	3	0	0	1	0	0	0
ENSG00000260869	1.34113	3.08918	3.91691	-0.788679	0.4303	NA	AC002310.4	protein_coding	0	3.01253	0	0	0	0	7.71652	0	0	4	0	0	0	0	9	0
ENSG00000003436	957.46	3.08795	0.185176	-16.6758	1.96657e-62	2.4629e-59	TFPI	protein_coding	2070.91	1659.79	1415.85	1656.55	224.006	214.534	189.431	228.616	1800	2233	900	1570	206	224	238	269
ENSG00000174059	0.469923	3.08714	4.92412	-0.626943	0.530697	NA	CD34	protein_coding	0	2.75365	0	0	0	0	0	1.00574	0	1	0	0	0	0	0	1
ENSG00000183813	1.83109	3.08544	2.5835	-1.19429	0.232366	NA	CCR4	protein_coding	3.1427	5.24975	3.1718	2.08621	0.998279	0	0	0	3	7	2	2	1	0	0	0
ENSG00000185974	2.26475	3.0833	2.00874	-1.53494	0.124798	NA	GRK1	protein_coding	6.99862	4.96219	1.31392	1.93925	0.827035	0.608062	0.746276	0.72269	4	2	1	3	1	1	1	1
ENSG00000276345	2.018	3.08292	3.28208	-0.939319	0.347567	NA	AC004556.1	protein_coding	0	3.00466	6.2166	0	0	0	0	6.92273	0	4	4	0	0	0	0	8
ENSG00000262302	0.971627	3.07893	3.97977	-0.773646	0.43914	NA	AC003688.1	protein_coding	0	3.00847	3.04796	0	0	0	0	1.71658	0	4	2	0	0	0	0	2
ENSG00000021645	14.8716	3.07239	0.963354	-3.18927	0.00142634	0.0197804	NRXN3	protein_coding	23.8078	35.6226	27.9621	19.8936	2.79485	5.34092	0.94658	2.60471	26	53	21	20	5	2	1	3
ENSG00000187533	0.353921	3.06864	4.87627	-0.629302	0.529152	NA	PRR27	protein_coding	0	2.83137	0	0	0	0	0	0	0	2	0	0	0	0	0	0
ENSG00000120068	0.385836	3.03445	4.8489	-0.625801	0.531445	NA	HOXB8	protein_coding	0.555098	2.53159	0	0	0	0	0	0	1	2	0	0	0	0	0	0
ENSG00000143028	6.31153	3.03109	1.46689	-2.06634	0.0387965	NA	SYPL2	protein_coding	13.4101	6.57977	8.86148	8.31465	1.59351	0.781957	9.55867	1.39217	7	11	7	10	2	1	5	2
ENSG00000124479	0.391761	3.02817	4.8475	-0.624687	0.532177	NA	NDP	protein_coding	2.65296	0.48113	0	0	0	0	0	0	2	1	0	0	0	0	0	0
ENSG00000184347	1.30748	3.0212	3.1079	-0.972105	0.330998	NA	SLIT3	protein_coding	1.6621	0.781568	5.9262	0.668824	0	0	1.42112	0	1	3	1	1	0	0	1	0
ENSG00000101448	0.358907	3.00951	4.86699	-0.618352	0.536343	NA	EPPIN	protein_coding	2.87126	0	0	0	0	0	0	0	2	0	0	0	0	0	0	0
ENSG00000233232	1.64517	3.00191	3.18442	-0.942689	0.34584	NA	NPIPB7	protein_coding	0	2.89382	0	0	0	0	6.91205	3.35549	0	4	0	0	0	0	8	4
ENSG00000198223	1.00747	2.99934	3.26722	-0.918008	0.358615	NA	CSF2RA	protein_coding	1.13994	2.71285	0	2.75412	0	0.359719	1.09315	0	1	2	0	1	0	1	1	0
ENSG00000106536	0.351215	2.99781	4.86075	-0.616738	0.537408	NA	POU6F2	protein_coding	1.16032	1.6494	0	0	0	0	0	0	1	2	0	0	0	0	0	0
ENSG00000177464	0.526526	2.99336	4.75483	-0.629541	0.528995	NA	GPR4	protein_coding	1.472	2.10742	0	0	0	0	0.632781	0	2	4	0	0	0	0	1	0
ENSG00000164112	0.35909	2.98471	4.91487	-0.607281	0.543664	NA	TMEM155	protein_coding	2.87272	0	0	0	0	0	0	0	1	0	0	0	0	0	0	0
ENSG00000174792	2.03728	2.98323	2.77851	-1.07368	0.282967	NA	C4orf26	protein_coding	4.21628	0.988019	0	6.1817	0.478566	0	0	4.43365	2	3	0	3	1	0	0	3
ENSG00000162931	1.2975	2.98225	3.09889	-0.962358	0.33587	NA	TRIM17	protein_coding	0.887131	2.37287	4.98886	0	0	0	0.476124	1.65504	1	2	2	0	0	0	1	3
ENSG00000105497	3.73733	2.97841	2.22484	-1.33871	0.180666	NA	ZNF175	protein_coding	3.85982	1.40898	16.9408	6.86846	0	0	0	0.820571	2	4	12	11	0	0	0	2
ENSG00000006283	59.4226	2.97151	0.68148	-4.36038	1.29837e-05	0.000358893	CACNA1G	protein_coding	24.8672	47.3162	169.655	95.8668	3.49908	5.63251	71.8979	56.6461	22	56	110	94	3	6	87	77
ENSG00000248235	0.37543	2.96642	4.83825	-0.613117	0.539799	NA	AC037459.1	protein_coding	0	3.00344	0	0	0	0	0	0	0	5	0	0	0	0	0	0
ENSG00000205457	0.599018	2.95935	4.86748	-0.607985	0.543198	NA	TP53TG3C	protein_coding	3.01577	0	0	1.77638	0	0	0	0	2	0	0	3	0	0	0	0
ENSG00000124092	0.345994	2.95087	4.86811	-0.606163	0.544407	NA	CTCFL	protein_coding	2.76795	0	0	0	0	0	0	0	2	0	0	0	0	0	0	0
ENSG00000188573	1.85558	2.95021	2.71519	-1.08656	0.277233	NA	FBLL1	protein_coding	2.11265	0.750325	0	3.1453	0	0	4.4842	4.35218	2	1	0	3	0	0	5	5
ENSG00000187753	3.60439	2.94187	2.00133	-1.46996	0.141574	NA	C9orf153	protein_coding	6.73809	1.79632	3.78113	4.17834	0	0.784621	6.69077	4.86586	5	3	3	5	0	1	5	7
ENSG00000144488	0.661661	2.94036	4.03162	-0.729326	0.465803	NA	ESPNL	protein_coding	2.0952	0.750529	1.588	0	0	0	0.859553	0	2	1	1	0	0	0	1	0
ENSG00000165186	2.96254	2.93689	2.5422	-1.15526	0.247985	NA	PTCHD1	protein_coding	1.65922	1.19408	19.7433	1.1038	0	0	0	0	3	3	2	2	0	0	0	0
ENSG00000167748	0.342761	2.93489	4.86848	-0.602835	0.546619	NA	KLK1	protein_coding	2.74209	0	0	0	0	0	0	0	2	0	0	0	0	0	0	0
ENSG00000137869	3.156	2.91814	1.85023	-1.57718	0.114754	NA	CYP19A1	protein_coding	2.17638	9.68821	4.5722	7.26057	1.04058	0.510083	0	0	4	11	2	8	2	1	0	0
ENSG00000127377	1.61591	2.9154	2.43769	-1.19597	0.231709	NA	CRYGN	protein_coding	1.84402	2.24989	2.33136	3.17387	0	0.354349	1.33091	1.64292	2	2	1	2	0	1	1	3
ENSG00000187775	3.68244	2.91206	2.30932	-1.261	0.207308	NA	DNAH17	protein_coding	4.47259	2.1746	0	1.78815	0.981824	0	19.5155	0.526837	4	3	0	2	1	0	6	1
ENSG00000187474	2.91689	2.91162	1.93852	-1.50198	0.133102	NA	FPR3	protein_coding	10.3413	5.61854	3.38694	1.87124	1.0664	1.05069	0	0	11	7	2	2	1	1	0	0
ENSG00000166823	11.5264	2.9054	1.06969	-2.71612	0.00660524	NA	MESP1	protein_coding	21.5244	27.0953	19.2435	3.98522	4.89013	1.60501	3.43234	10.4356	18	22	4	7	9	3	7	6
ENSG00000174885	0.364266	2.89757	4.83889	-0.598808	0.549301	NA	NLRP6	protein_coding	1.69908	1.21504	0	0	0	0	0	0	2	2	0	0	0	0	0	0
ENSG00000072832	0.654808	2.89435	4.05315	-0.714099	0.475166	NA	CRMP1	protein_coding	0.984891	1.61308	1.7029	0	0	0	0	0.937593	1	2	1	0	0	0	0	1
ENSG00000142623	6.05021	2.88456	1.85204	-1.55751	0.11935	NA	PADI1	protein_coding	5.1682	2.96017	6.26001	13.3805	0.985116	0	10.1795	9.46817	5	4	4	13	1	0	12	12
ENSG00000278057	0.45101	2.8611	4.93161	-0.580156	0.561809	NA	TEX28	protein_coding	0	2.57747	1.03061	0	0	0	0	0	0	1	1	0	0	0	0	0
ENSG00000077327	1.06097	2.84672	3.30997	-0.860043	0.389765	NA	SPAG6	protein_coding	1.27756	1.36918	0	0	0	0	2.25936	3.58168	2	3	0	0	0	0	2	2
ENSG00000036448	0.334388	2.83696	4.85216	-0.58468	0.558763	NA	MYOM2	protein_coding	2.6751	0	0	0	0	0	0	0	3	0	0	0	0	0	0	0
ENSG00000158089	93.6157	2.83429	0.413525	-6.85399	7.18205e-12	5.62168e-10	GALNT14	protein_coding	194.259	164.45	177.627	130.353	16.615	34.1931	15.977	15.4517	210	252	128	143	17	30	14	15
ENSG00000135069	0.863189	2.83141	3.42389	-0.826959	0.40826	NA	PSAT1	protein_coding	1.40536	1.2256	2.09311	0	0	0	1.46934	0.712105	1	2	1	0	0	0	2	1
ENSG00000240654	0.979349	2.82933	3.05576	-0.925902	0.354497	NA	C1QTNF9	protein_coding	1.05516	1.50311	1.58283	1.04846	0	0	0.899836	1.7454	1	2	1	1	0	0	1	2
ENSG00000172247	3.15357	2.82121	2.26012	-1.24826	0.211936	NA	C1QTNF4	protein_coding	0.825689	2.34934	10.5587	3.14694	0	0	5.62112	2.72677	1	4	6	2	0	0	8	4
ENSG00000187823	0.318636	2.81087	4.86068	-0.578287	0.56307	NA	RTL4	protein_coding	1.04904	1.50005	0	0	0	0	0	0	1	2	0	0	0	0	0	0
ENSG00000188822	0.430791	2.80746	4.86063	-0.577591	0.56354	NA	CNR2	protein_coding	1.04441	1.49966	0	0	0	0	0.902255	0	1	2	0	0	0	0	1	0
ENSG00000015592	1.03061	2.79528	3.07484	-0.909081	0.363307	NA	STMN4	protein_coding	1.10925	0.780799	2.54908	1.65226	0	0	1.45521	0.698269	1	1	1	2	0	0	1	1
ENSG00000148704	1.16105	2.79392	2.94917	-0.947358	0.343456	NA	VAX1	protein_coding	1.64575	2.76288	2.46515	0	0	0.549334	0.505623	1.35965	1	3	1	0	0	1	1	1
ENSG00000092529	1.26836	2.79109	2.95643	-0.944073	0.345132	NA	CAPN3	protein_coding	2.09608	2.7438	0	0	0.617729	0	3.58665	1.10265	1	4	0	0	1	0	2	2
ENSG00000117400	0.313427	2.77882	4.86072	-0.571688	0.567533	NA	MPL	protein_coding	1.03395	1.47347	0	0	0	0	0	0	1	2	0	0	0	0	0	0
ENSG00000168032	40.2993	2.7786	0.537572	-5.16879	2.35609e-07	1.0148e-05	ENTPD3	protein_coding	108.093	120.283	23.5726	31.0391	11.8717	21.3978	2.67821	3.45909	104	151	15	30	12	22	3	4
ENSG00000182511	5.35806	2.77764	1.66559	-1.66767	0.0953822	NA	FES	protein_coding	4.25633	5.33293	9.0614	15.477	2.02346	0.299988	5.16223	1.25111	2	8	5	13	1	1	4	3
ENSG00000137745	117.583	2.77373	0.401959	-6.90053	5.18071e-12	4.1756e-10	MMP13	protein_coding	109.579	95.6558	263.58	346.392	13.514	16.4557	52.4536	43.0364	108	120	168	343	14	17	53	51
ENSG00000104783	303.261	2.77066	0.309945	-8.9392	3.91995e-19	6.25694e-17	KCNN4	protein_coding	227.56	209.914	750.243	495.237	40.9381	24.8579	358.729	318.605	199	284	442	523	35	33	380	360
ENSG00000082074	10.6306	2.75284	0.982996	-2.80046	0.00510303	NA	FYB1	protein_coding	22.7518	27.6894	13.3725	8.76617	2.52446	4.94818	2.78804	2.20455	21	25	10	10	3	6	2	3
ENSG00000174898	0.654181	2.74731	4.02485	-0.682587	0.494868	NA	CATSPERD	protein_coding	1.99618	0.860037	1.80659	0	0	0	0.570641	0	3	1	1	0	0	0	1	0
ENSG00000168269	16.2371	2.74495	0.810784	-3.38555	0.000710362	0.0110883	FOXI1	protein_coding	52.7112	46.5788	7.91264	5.26084	5.00925	9.76984	1.78781	0.866669	50	62	5	5	5	10	2	1
ENSG00000150656	0.438268	2.74168	4.93519	-0.555537	0.578527	NA	CNDP1	protein_coding	0	2.3534	1.15274	0	0	0	0	0	0	1	1	0	0	0	0	0
ENSG00000134874	1.20445	2.73982	3.69962	-0.740568	0.458955	NA	DZIP1	protein_coding	0	2.20224	0	6.54961	0	0	0.883783	0	0	3	0	2	0	0	2	0
ENSG00000204165	0.284292	2.73359	4.93783	-0.553603	0.579851	NA	CXorf65	protein_coding	0	2.27433	0	0	0	0	0	0	0	1	0	0	0	0	0	0
ENSG00000109846	0.285734	2.73324	4.88685	-0.559306	0.575953	NA	CRYAB	protein_coding	0	2.28587	0	0	0	0	0	0	0	2	0	0	0	0	0	0
ENSG00000224586	0.285432	2.73209	4.93611	-0.553491	0.579927	NA	GPX5	protein_coding	0	2.28346	0	0	0	0	0	0	0	1	0	0	0	0	0	0
ENSG00000197343	2.35716	2.72576	2.44284	-1.11582	0.264501	NA	ZNF655	protein_coding	1.34139	1.83037	6.14344	0.470765	0	0	3.55586	5.5155	2	5	3	1	0	0	2	4
ENSG00000283599	0.531378	2.724	4.85912	-0.560596	0.575073	NA	BX276092.9	protein_coding	0	2.39424	0	0.999674	0	0	0.857108	0	0	3	0	1	0	0	1	0
ENSG00000105697	1.997	2.70465	2.46184	-1.09863	0.271928	NA	HAMP	protein_coding	3.40908	2.9802	0	0.511821	0.48904	0.481078	8.10474	0	1	4	0	1	1	1	4	0
ENSG00000104951	2.83035	2.7025	1.91539	-1.41094	0.158263	NA	IL4I1	protein_coding	4.06549	7.14639	2.19868	1.5017	1.88957	0	2.50906	3.33191	4	10	1	1	2	0	2	6
ENSG00000134551	0.487163	2.70091	4.86976	-0.554628	0.579149	NA	PRH2	protein_coding	0	2.31184	1.58546	0	0	0	0	0	0	3	1	0	0	0	0	0
ENSG00000163746	0.298838	2.69896	4.92174	-0.548374	0.583435	NA	PLSCR2	protein_coding	2.39071	0	0	0	0	0	0	0	1	0	0	0	0	0	0	0
ENSG00000147955	37.0116	2.69821	0.674051	-4.00298	6.25508e-05	0.00140274	SIGMAR1	protein_coding	38.8525	63.785	89.0328	55.6604	3.64495	12.6933	13.1639	19.2601	42	76	59	61	4	11	15	19
ENSG00000204941	21.4901	2.69669	0.918822	-2.93495	0.00333607	0.0382496	PSG5	protein_coding	11.7977	18.4881	57.5865	35.6649	1.53862	2.75756	27.0466	17.0412	13	26	33	34	1	5	22	21
ENSG00000136531	0.408426	2.69511	4.86795	-0.553644	0.579823	NA	SCN2A	protein_coding	0	2.37191	0	0.895498	0	0	0	0	0	3	0	1	0	0	0	0
ENSG00000196242	0.359626	2.69349	4.93644	-0.545634	0.585317	NA	OR2C3	protein_coding	0	2.372	0	0	0	0	0.505008	0	0	1	0	0	0	0	1	0
ENSG00000275674	1.34501	2.68724	3.22923	-0.832162	0.405317	NA	AC091167.7	protein_coding	0	2.25584	1.52964	0	0	0	5.25538	1.71926	0	3	1	0	0	0	6	2
ENSG00000175556	7.30563	2.68454	1.51237	-1.77506	0.0758883	NA	LONRF3	protein_coding	2.4601	13.0979	16.252	16.8092	1.22191	1.2063	3.38731	4.01039	3	17	9	16	1	1	4	6
ENSG00000109182	0.276827	2.68381	4.93737	-0.543571	0.586737	NA	CWH43	protein_coding	0	2.21461	0	0	0	0	0	0	0	1	0	0	0	0	0	0
ENSG00000196917	845.576	2.68197	0.15925	-16.8413	1.21486e-63	1.64826e-60	HCAR1	protein_coding	1414.75	1393.22	1537.9	1494.48	225.94	211.631	257.084	229.61	1354	1858	968	1435	226	216	285	263
ENSG00000182798	0.655737	2.68188	4.4986	-0.59616	0.551068	NA	MAGEB17	protein_coding	0	2.30863	0	2.05806	0	0	0.879199	0	0	3	0	2	0	0	1	0
ENSG00000171408	21.6943	2.67844	0.919104	-2.91419	0.00356612	0.0401244	PDE7B	protein_coding	27.9578	17.2064	86.7899	19.9088	3.94225	3.0896	4.14109	10.5188	35	30	20	25	5	4	6	7
ENSG00000077420	0.909834	2.67627	3.30546	-0.80965	0.418141	NA	APBB1IP	protein_coding	0.701402	1.97571	2.04314	1.39635	0	0	1.16206	0	1	3	1	2	0	0	1	0
ENSG00000181781	1.62812	2.67209	2.71864	-0.98288	0.325666	NA	ODF3L2	protein_coding	1.81627	0.644092	2.70398	1.80158	0	0	5.31226	0.746803	2	1	2	2	0	0	3	1
ENSG00000267120	3.62568	2.66891	2.57647	-1.03588	0.300259	NA	AD000671.2	protein_coding	12.6306	0	6.3229	0	0	1.96511	8.08688	0	12	0	4	0	0	2	9	0
ENSG00000134954	0.821764	2.66062	4.10909	-0.647496	0.517311	NA	ETS1	protein_coding	0	2.59327	0	0	0	0	1.02638	2.95446	0	4	0	0	0	0	1	7
ENSG00000134802	1.62263	2.65907	2.99955	-0.88649	0.375353	NA	SLC43A3	protein_coding	2.1162	2.59373	0	0	0	0.582059	0	7.68901	2	4	0	0	0	1	0	7
ENSG00000281348	0.72124	2.65747	4.87178	-0.545482	0.585422	NA	AC120114.5	protein_coding	0	2.25528	0	0	0	0	3.51464	0	0	3	0	0	0	0	4	0
ENSG00000128322	0.490153	2.6542	4.87468	-0.544488	0.586106	NA	IGLL1	protein_coding	2.28223	0	1.63899	0	0	0	0	0	2	0	1	0	0	0	0	0
ENSG00000260097	0.805257	2.65278	4.2472	-0.624594	0.532238	NA	SPDYE6	protein_coding	0	2.25075	1.57874	0	0	0	0	2.61256	0	3	1	0	0	0	0	3
ENSG00000122859	0.281401	2.64786	4.87017	-0.543691	0.586654	NA	NEUROG3	protein_coding	0	2.25121	0	0	0	0	0	0	0	3	0	0	0	0	0	0
ENSG00000283663	0.281336	2.64678	4.86999	-0.543487	0.586794	NA	AC008687.8	protein_coding	0	2.25069	0	0	0	0	0	0	0	3	0	0	0	0	0	0
ENSG00000187833	0.592053	2.6466	4.68982	-0.564328	0.572531	NA	C2orf78	protein_coding	0	2.24991	1.58577	0	0	0	0.90075	0	0	3	1	0	0	0	1	0
ENSG00000143631	0.636953	2.64603	4.57764	-0.578033	0.563242	NA	FLG	protein_coding	0	2.24916	0	1.03962	0	0	1.80685	0	0	3	0	1	0	0	2	0
ENSG00000136206	0.411749	2.64549	4.86979	-0.543246	0.586961	NA	SPDYE1	protein_coding	0	2.25006	0	1.04392	0	0	0	0	0	3	0	1	0	0	0	0
ENSG00000088053	1.67758	2.63769	2.61507	-1.00865	0.313144	NA	GP6	protein_coding	1.69129	1.95481	0	1.62794	0	0.522895	2.74064	4.88306	1	3	0	1	0	1	2	5
ENSG00000134539	2.75002	2.63547	2.63759	-0.999196	0.3177	NA	KLRD1	protein_coding	9.99699	0.261436	0.555235	7.77241	0	0	1.89054	1.52354	1	1	1	5	0	0	6	5
ENSG00000171722	0.402511	2.62734	4.93996	-0.531856	0.594826	NA	SPATA46	protein_coding	0	2.27495	0	0	0	0	0	0.945137	0	1	0	0	0	0	0	2
ENSG00000222036	0.282522	2.62626	4.87523	-0.538695	0.590098	NA	POTEM	protein_coding	2.26017	0	0	0	0	0	0	0	2	0	0	0	0	0	0	0
ENSG00000099957	1.30392	2.62461	2.90187	-0.904455	0.365754	NA	P2RX6	protein_coding	3.77914	1.33889	3.59995	0	0	0.583408	1.12999	0	5	3	2	0	0	1	1	0
ENSG00000165837	0.535129	2.62214	4.78512	-0.547977	0.583708	NA	ERICH6B	protein_coding	0.972334	1.37957	0	1.92913	0	0	0	0	1	2	0	2	0	0	0	0
ENSG00000075884	3.49136	2.61978	2.43237	-1.07705	0.28146	NA	ARHGAP15	protein_coding	1.00328	2.34796	0.551375	20.486	0	0	2.93559	0.606718	2	2	1	6	0	0	2	2
ENSG00000100665	1.52712	2.61724	2.63481	-0.993332	0.320548	NA	SERPINA4	protein_coding	2.15272	3.83196	1.61365	0	0	1.00414	1.83482	1.77965	2	5	1	0	0	1	2	2
ENSG00000270806	0.416094	2.60989	4.83889	-0.539356	0.589641	NA	C17orf50	protein_coding	1.56812	1.10423	0	0	0	0	0.656405	0	2	2	0	0	0	0	1	0
ENSG00000187908	0.595963	2.60303	4.25457	-0.611819	0.540657	NA	DMBT1	protein_coding	1.16136	0.834102	1.76835	0	0	0	1.0039	0	1	1	1	0	0	0	1	0
ENSG00000187942	0.261488	2.58906	4.89036	-0.52942	0.596514	NA	LDLRAD2	protein_coding	0	2.09191	0	0	0	0	0	0	0	2	0	0	0	0	0	0
ENSG00000158683	6.37978	2.58616	1.37257	-1.88417	0.0595417	NA	PKD1L1	protein_coding	9.15089	7.86547	15.1775	10.911	0.954636	1.86725	3.44517	1.66625	9	11	7	11	1	2	4	2
ENSG00000186827	1.99799	2.58481	2.7913	-0.926024	0.354434	NA	TNFRSF4	protein_coding	0	2.29502	1.03696	9.72154	0	0	2.3584	0.571965	0	4	1	3	0	0	4	1
ENSG00000135929	1.25191	2.58265	2.84789	-0.906863	0.364479	NA	CYP27A1	protein_coding	0.88976	1.90608	1.34083	2.85433	0	0	2.2858	0.73844	1	3	1	2	0	0	3	1
ENSG00000124194	0.849481	2.57734	4.06808	-0.633551	0.526374	NA	GDAP1L1	protein_coding	0	1.83323	0	0	0	0	2.84391	2.11872	0	2	0	0	0	0	2	2
ENSG00000145244	1.66016	2.57695	2.60772	-0.988199	0.323055	NA	CORIN	protein_coding	2.8509	3.24655	2.08446	0	1.07893	0	1.21738	2.80307	2	4	2	0	1	0	1	4
ENSG00000149256	90.272	2.57298	0.433922	-5.9296	3.03678e-09	1.80444e-07	TENM4	protein_coding	170.347	273.014	70.7691	69.3695	32.3183	42.5881	49.1741	14.5961	188	335	56	50	83	67	23	10
ENSG00000079257	5760.42	2.57047	0.146529	-17.5425	6.79308e-69	1.00544e-65	LXN	protein_coding	6580.19	5479.93	13446.7	13834.7	1030.07	999.761	2602.43	2109.61	6191	7304	8569	13140	1041	1014	2910	2425
ENSG00000198075	0.570851	2.5701	4.71443	-0.545156	0.585646	NA	SULT1C4	protein_coding	0.905296	1.21827	2.44324	0	0	0	0	0	1	2	1	0	0	0	0	0
ENSG00000137965	0.362751	2.56783	4.92534	-0.52135	0.602123	NA	IFI44	protein_coding	2.25774	0	0	0	0	0	0	0.644276	1	0	0	0	0	0	0	1
ENSG00000180113	2.02321	2.56756	2.48882	-1.03164	0.302241	NA	TDRD6	protein_coding	0	10.1493	2.49332	0.62173	0.78434	0.76766	0	1.36933	0	3	2	1	1	1	0	2
ENSG00000198093	0.681643	2.56368	3.92457	-0.653238	0.513603	NA	ZNF649	protein_coding	0.819221	2.44952	1.2345	0	0	0	0	0.949907	1	6	1	0	0	0	0	2
ENSG00000270339	0.379411	2.56024	4.87703	-0.524958	0.599612	NA	AC243756.1	protein_coding	2.17139	0	0	0	0	0	0	0.863895	2	0	0	0	0	0	0	1
ENSG00000132026	0.423219	2.55724	4.87381	-0.524689	0.599799	NA	RTBDN	protein_coding	0	1.98459	0	0	0	0	0	1.40116	0	3	0	0	0	0	0	1
ENSG00000090376	0.272051	2.55553	4.92555	-0.518832	0.603878	NA	IRAK3	protein_coding	2.17641	0	0	0	0	0	0	0	1	0	0	0	0	0	0	0
ENSG00000232237	5.70022	2.55101	2.10785	-1.21024	0.226187	NA	ASCL5	protein_coding	0	1.92593	10.3542	6.95633	0	0	15.286	11.0793	0	3	6	6	0	0	17	14
ENSG00000101203	6.55314	2.53897	1.51662	-1.67409	0.0941119	NA	COL20A1	protein_coding	6.2763	8.99205	11.9978	12.8066	3.0545	0	5.82953	3.46838	5	9	9	12	2	0	9	6
ENSG00000181634	15.1526	2.53165	0.878774	-2.88089	0.00396554	0.0433738	TNFSF15	protein_coding	24.9277	25.2738	26.4568	25.1311	2.24785	6.20577	6.32908	4.64827	22	38	17	24	2	7	6	6
ENSG00000165646	2.89259	2.53018	2.11405	-1.19684	0.231368	NA	SLC18A2	protein_coding	8.44454	3.02693	0	5.25833	0	1.97826	0.909723	3.5229	8	4	0	5	0	2	1	4
ENSG00000160951	4.04831	2.52896	2.0744	-1.21913	0.222796	NA	PTGER1	protein_coding	1.05761	4.50226	3.15106	3.14763	0.992937	0	13.444	6.09102	1	6	2	3	1	0	15	7
ENSG00000111700	1.38761	2.52362	3.28304	-0.768685	0.44208	NA	SLCO1B3	protein_coding	0.570496	1.36195	0	0.950245	0	0	0	8.21818	1	2	0	1	0	0	0	3
ENSG00000156097	5.9288	2.52071	1.46219	-1.72392	0.0847214	NA	GPR61	protein_coding	10.8805	12.4201	4.28989	10.4034	4.8372	0.20493	2.37595	2.01849	8	8	4	7	4	1	4	1
ENSG00000124721	1.8272	2.51945	3.09199	-0.814832	0.415169	NA	DNAH8	protein_coding	0	1.85154	2.94861	0	0	0	0.557793	9.2597	0	4	3	0	0	0	1	2
ENSG00000179564	0.372954	2.51886	4.87796	-0.516376	0.605592	NA	LSMEM2	protein_coding	2.11327	0	0	0	0	0	0	0.870366	2	0	0	0	0	0	0	1
ENSG00000090530	4.2294	2.51629	1.65134	-1.52379	0.127561	NA	P3H2	protein_coding	3.67636	18.6985	4.35586	0	1.2938	2.5976	2.83609	0.376934	3	13	2	0	3	6	1	1
ENSG00000116183	6.04233	2.51387	1.75914	-1.42903	0.152995	NA	PAPPA2	protein_coding	24.5367	0.315945	0	0	1.6874	2.06253	17.3676	2.3685	5	1	0	0	4	5	7	5
ENSG00000120211	0.26309	2.5127	4.8781	-0.515098	0.606485	NA	INSL4	protein_coding	2.10472	0	0	0	0	0	0	0	2	0	0	0	0	0	0	0
ENSG00000278299	0.262909	2.51165	4.87812	-0.514881	0.606636	NA	TBC1D3C	protein_coding	2.10327	0	0	0	0	0	0	0	2	0	0	0	0	0	0	0
ENSG00000135914	0.371621	2.51016	4.87815	-0.514572	0.606852	NA	HTR2B	protein_coding	2.10124	0	0	0	0	0	0	0.87173	2	0	0	0	0	0	0	1
ENSG00000111780	2.44898	2.50518	2.57418	-0.973197	0.330455	NA	AL021546.1	protein_coding	2.19831	0	3.07035	2.14776	0	0	6.14876	6.02664	2	0	2	2	0	0	7	7
ENSG00000258555	10.0137	2.50111	3.32561	-0.752074	0.452006	NA	SPECC1L-ADORA2A	protein_coding	30.2685	30.7418	0	8.32613	0	10.773	0	0	29	41	0	8	0	11	0	0
ENSG00000103710	0.249401	2.49974	4.89236	-0.510948	0.609387	NA	RASL12	protein_coding	1.16655	0.828657	0	0	0	0	0	0	1	1	0	0	0	0	0	0
ENSG00000177483	8.0611	2.49886	1.11416	-2.24282	0.0249082	NA	RBM44	protein_coding	27.4357	13.1028	2.41151	0.790951	2.85267	4.1262	7.08634	6.68267	13	10	2	1	3	7	7	10
ENSG00000175097	0.261844	2.49576	4.92742	-0.506505	0.612502	NA	RAG2	protein_coding	2.09475	0	0	0	0	0	0	0	1	0	0	0	0	0	0	0
ENSG00000135077	1.88567	2.49252	2.74967	-0.906483	0.36468	NA	HAVCR2	protein_coding	3.73112	0.368661	6.78698	1.0258	0	0	2.3152	0.857577	1	1	3	2	0	0	3	2
ENSG00000183888	1.50187	2.4861	3.53897	-0.702492	0.482372	NA	C1orf64	protein_coding	2.09542	0	0	7.30236	0	0	0	2.61717	2	0	0	7	0	0	0	3
ENSG00000131951	0.318489	2.48289	4.82437	-0.514655	0.606794	NA	LRRC9	protein_coding	2.16034	0.387575	0	0	0	0	0	0	4	1	0	0	0	0	0	0
ENSG00000135917	0.459879	2.48207	4.94539	-0.501896	0.61574	NA	SLC19A3	protein_coding	0	2.44268	0	0.453339	0	0	0.783013	0	0	1	0	1	0	0	2	0
ENSG00000281106	0.418345	2.48198	4.82437	-0.514468	0.606924	NA	LINC00282	protein_coding	2.41136	0.432267	0	0	0	0	0	0.503134	4	1	0	0	0	0	0	1
ENSG00000047346	3180.42	2.4798	0.137291	-18.0623	6.31129e-73	1.28443e-69	FAM214A	protein_coding	3740.29	3236.04	7948.21	7299.07	636.648	613.769	941.953	1027.36	3498	4263	5590	7345	579	636	1061	1110
ENSG00000185686	1.50982	2.47424	2.91884	-0.847681	0.396615	NA	PRAME	protein_coding	7.79899	1.07054	0	0	0	1.50675	1.70225	0	5	1	0	0	0	3	1	0
ENSG00000198650	0.652079	2.47336	4.55098	-0.543479	0.5868	NA	TAT	protein_coding	0	2.01356	2.7531	0.449969	0	0	0	0	0	2	1	1	0	0	0	0
ENSG00000167105	20.0703	2.47189	1.58557	-1.55899	0.119	0.451511	TMEM92	protein_coding	3.64697	1.68889	55.1601	46.1327	0.561706	0	25.9741	27.3978	2	4	29	38	1	0	25	36
ENSG00000187682	0.6478	2.46847	4.89534	-0.504248	0.614087	NA	ERAS	protein_coding	0	1.86693	0	0	0	0	3.31547	0	0	2	0	0	0	0	3	0
ENSG00000175766	0.41023	2.46435	4.89534	-0.503407	0.614678	NA	EIF4E1B	protein_coding	0	2.47271	0	0	0	0	0.411006	0.398126	0	2	0	0	0	0	1	1
ENSG00000255974	0.256437	2.46405	4.92835	-0.499974	0.617093	NA	CYP2A6	protein_coding	2.0515	0	0	0	0	0	0	0	1	0	0	0	0	0	0	0
ENSG00000149295	10.7614	2.46293	1.09839	-2.2423	0.0249417	NA	DRD2	protein_coding	18.8647	31.5197	11.0152	11.6576	0.814489	9.32535	1.47003	1.42447	22	46	5	10	1	6	2	2
ENSG00000275718	0.252018	2.46289	4.89236	-0.503415	0.614673	NA	CCL15	protein_coding	1.41846	0.597682	0	0	0	0	0	0	1	1	0	0	0	0	0	0
ENSG00000183206	0.308899	2.45703	4.82681	-0.509038	0.610726	NA	POTEC	protein_coding	1.67085	0.800341	0	0	0	0	0	0	3	2	0	0	0	0	0	0
ENSG00000283088	30.8621	2.45518	0.790828	-3.10456	0.0019056	0.02482	AC010487.3	protein_coding	26.3066	27.756	69.5649	29.2871	0.995767	8.84206	44.9336	39.211	25	37	44	28	1	9	50	45
ENSG00000157335	8.39682	2.45341	1.27921	-1.91791	0.0551225	NA	CLEC18C	protein_coding	6.34997	18.4186	7.8952	14.113	3.6587	0.89911	12.7392	3.10083	6	21	7	8	4	1	12	5
ENSG00000114638	0.253211	2.45133	4.87977	-0.502345	0.615425	NA	UPK1B	protein_coding	2.02569	0	0	0	0	0	0	0	2	0	0	0	0	0	0	0
ENSG00000186910	2.31295	2.44514	2.28831	-1.06854	0.285279	NA	SERPINA11	protein_coding	3.17059	2.25104	6.30517	3.14628	0.99333	0	0.896598	1.74063	3	3	4	3	1	0	1	2
ENSG00000166960	0.253008	2.44397	4.92891	-0.495843	0.620005	NA	CCDC178	protein_coding	2.02406	0	0	0	0	0	0	0	1	0	0	0	0	0	0	0
ENSG00000132972	0.240236	2.43876	4.89236	-0.498483	0.618144	NA	RNF17	protein_coding	0.993304	0.928581	0	0	0	0	0	0	1	1	0	0	0	0	0	0
ENSG00000148735	32.627	2.41541	0.626042	-3.85822	0.000114216	0.00234496	PLEKHS1	protein_coding	70.0234	70.3386	56.4931	26.5233	17.4247	9.318	5.22289	5.67204	66	107	34	22	14	10	6	8
ENSG00000134363	169.51	2.41312	0.263356	-9.16296	5.04943e-20	8.38875e-18	FST	protein_coding	543.372	498.252	49.2232	43.3163	95.2304	100.21	13.4668	13.0078	572	714	38	55	97	111	7	15
ENSG00000169071	17.9337	2.4068	0.754887	-3.18829	0.00143118	0.0197952	ROR2	protein_coding	50.8969	25.2925	28.6015	20.3511	6.83364	7.21767	2.43942	1.83661	27	39	8	9	13	14	3	4
ENSG00000157303	143.828	2.38568	0.292599	-8.1534	3.53841e-16	4.39763e-14	SUSD3	protein_coding	365.98	361.931	120.247	103.508	61.5521	77.8087	25.7258	33.8727	334	504	79	101	63	77	33	32
ENSG00000140749	0.307384	2.38428	4.89807	-0.48678	0.626415	NA	IGSF6	protein_coding	0	2.00698	0	0	0	0	0	0.452085	0	2	0	0	0	0	0	1
ENSG00000155495	0.42884	2.38399	4.94889	-0.481722	0.630003	NA	MAGEC1	protein_coding	0	1.93015	0	0	0	0	0	1.50057	0	1	0	0	0	0	0	3
ENSG00000250423	7.74799	2.38182	1.1314	-2.1052	0.0352738	NA	KIAA1210	protein_coding	15.6448	25.4921	4.77215	7.2821	4.00302	3.91635	0	0.873471	15	34	3	7	4	4	0	1
ENSG00000125285	2.85749	2.37596	2.27101	-1.04621	0.295463	NA	SOX21	protein_coding	2.09694	3.00001	1.58496	12.5239	0	0.981083	1.80079	0.872218	2	4	1	12	0	1	2	1
ENSG00000101197	4.46273	2.37224	1.60215	-1.48066	0.138697	NA	BIRC7	protein_coding	9.99347	8.30401	7.08829	6.15677	0	3.35263	0.806677	0	8	13	5	5	0	4	1	0
ENSG00000112561	74.3449	2.3715	0.441602	-5.37023	7.86379e-08	3.62692e-06	TFEB	protein_coding	79.5219	60.9432	99.3025	112.93	11.1103	15.8242	106.489	108.638	63	78	71	100	13	19	101	127
ENSG00000126467	0.316358	2.37119	4.95018	-0.479012	0.63193	NA	TSKS	protein_coding	0	1.81408	0	0	0	0	0	0.716783	0	1	0	0	0	0	0	1
ENSG00000175329	0.548366	2.36914	4.35887	-0.543521	0.586771	NA	ISX	protein_coding	1.07407	0.768936	1.62602	0	0	0	0.917911	0	1	1	1	0	0	0	1	0
ENSG00000163083	1658.96	2.36732	0.143722	-16.4716	5.87114e-61	6.82771e-58	INHBB	protein_coding	1368.82	1398.66	3656.15	3938.15	279.558	256.932	1224.37	1149.06	1307	1865	2305	3776	280	262	1359	1317
ENSG00000170959	2.14345	2.35387	2.57971	-0.912453	0.36153	NA	DCDC1	protein_coding	1.64585	12.0757	0.737265	0	0	2.68885	0	0	2	3	1	0	0	2	0	0
ENSG00000234224	15.3615	2.35199	0.802786	-2.92978	0.00339197	0.0387269	TMEM229A	protein_coding	34.6952	51.0084	9.49167	7.31797	9.96243	6.8749	1.79815	1.74312	33	68	6	7	10	7	2	2
ENSG00000173338	3.40164	2.35161	1.92399	-1.22226	0.221611	NA	KCNK7	protein_coding	7.45697	2.8236	0.829858	10.5381	1.81481	0	0.932018	2.81772	3	4	1	3	4	0	2	2
ENSG00000019582	2.37647	2.34488	2.418	-0.96976	0.332166	NA	CD74	protein_coding	3.17012	1.67676	1.76691	0	0.739758	0	1.33545	10.3228	2	3	1	0	1	0	2	14
ENSG00000166527	0.21967	2.33865	4.95165	-0.472297	0.636715	NA	CLEC4D	protein_coding	0	1.75736	0	0	0	0	0	0	0	1	0	0	0	0	0	0
ENSG00000184845	66.3135	2.33124	0.420966	-5.53785	3.06215e-08	1.5334e-06	DRD1	protein_coding	149.539	119.982	84.1547	90.6526	28.9788	24.5022	12.6231	20.0754	143	160	53	87	29	25	14	23
ENSG00000138696	322.027	2.33074	0.232599	-10.0204	1.24011e-23	2.55572e-21	BMPR1B	protein_coding	434.681	396.03	608.959	692.167	87.9607	77.8093	123.171	155.439	409	519	378	757	75	99	127	166
ENSG00000183395	0.602038	2.32638	4.20002	-0.553897	0.579649	NA	PMCH	protein_coding	1.07736	0.751103	0	2.1221	0	0	0	0.865741	1	1	0	2	0	0	0	1
ENSG00000187546	0.233994	2.32412	4.93285	-0.471152	0.637532	NA	AGMO	protein_coding	1.87195	0	0	0	0	0	0	0	1	0	0	0	0	0	0	0
ENSG00000127955	1.81499	2.3214	2.44874	-0.947998	0.34313	NA	GNAI1	protein_coding	1.31684	5.71196	0.911731	1.30762	0	1.22747	1.03565	3.00862	1	5	1	1	0	1	2	6
ENSG00000146233	1.47578	2.32125	3.01701	-0.769387	0.441664	NA	CYP39A1	protein_coding	2.19247	0.498474	3.30094	5.81436	0	0	0	0	3	1	3	8	0	0	0	0
ENSG00000124208	224.51	2.32055	2.23651	-1.03757	0.299468	0.710736	TMEM189-UBE2V1	protein_coding	169.863	99.7508	755.99	30.2673	0	53.9609	579.835	106.409	162	133	477	29	0	55	644	122
ENSG00000212935	0.227298	2.31902	4.89236	-0.474008	0.635494	NA	KRTAP10-3	protein_coding	1.06763	0.750759	0	0	0	0	0	0	1	1	0	0	0	0	0	0
ENSG00000184033	0.230348	2.31832	4.89279	-0.473824	0.635626	NA	CTAG1B	protein_coding	1.84278	0	0	0	0	0	0	0	2	0	0	0	0	0	0	0
ENSG00000175463	1.39072	2.31718	3.39439	-0.68265	0.494828	NA	TBC1D10C	protein_coding	3.74221	0	4.14431	0	0.357148	0	0	2.88206	1	0	2	0	1	0	0	9
ENSG00000180210	3.20808	2.3064	2.4216	-0.952428	0.34088	NA	F2	protein_coding	0	1.49694	3.00176	4.98463	0	0	7.89602	8.28525	0	2	3	3	0	0	8	7
ENSG00000182035	0.231447	2.30636	4.93358	-0.467483	0.640155	NA	ADIG	protein_coding	1.85158	0	0	0	0	0	0	0	1	0	0	0	0	0	0	0
ENSG00000259371	2.17458	2.30611	2.78985	-0.82661	0.408458	NA	AL136295.3	protein_coding	1.07263	3.75466	6.24189	0	0	0.98966	5.33778	0	1	5	4	0	0	1	6	0
ENSG00000070729	1.36524	2.30375	2.7742	-0.83042	0.406301	NA	CNGB1	protein_coding	7.61119	0.473683	0	0	0.484303	0.619015	1.31091	0.422839	1	1	0	0	1	1	3	1
ENSG00000158473	0.225084	2.30316	4.89236	-0.470768	0.637807	NA	CD1D	protein_coding	1.05058	0.750091	0	0	0	0	0	0	1	1	0	0	0	0	0	0
ENSG00000180549	0.53544	2.30089	4.3901	-0.524108	0.600203	NA	FUT7	protein_coding	1.04914	0.750031	1.58426	0	0	0	0.900089	0	1	1	1	0	0	0	1	0
ENSG00000205177	0.888264	2.299	3.34463	-0.68737	0.49185	NA	C11orf91	protein_coding	1.4355	2.65399	0	0	0.657275	0	1.78074	0.578607	2	1	0	0	1	0	3	1
ENSG00000101812	0.273235	2.29887	4.83489	-0.475475	0.634449	NA	H2BFM	protein_coding	1.76636	0.419522	0	0	0	0	0	0	3	1	0	0	0	0	0	0
ENSG00000175040	0.484759	2.29798	4.89236	-0.469708	0.638564	NA	CHST2	protein_coding	1.04506	0.749857	0	2.08315	0	0	0	0	1	1	0	2	0	0	0	0
ENSG00000102962	0.816251	2.29699	3.50221	-0.655868	0.511909	NA	CCL22	protein_coding	1.04801	0.749984	0	2.08676	0	0	0.900604	1.74464	1	1	0	2	0	0	1	2
ENSG00000128310	2.99621	2.2959	2.21824	-1.03501	0.300666	NA	GALR3	protein_coding	4.24943	0.750561	3.14143	4.20832	0.990449	0	7.15317	3.47631	4	1	2	4	1	0	8	4
ENSG00000148734	0.422934	2.29569	4.89236	-0.46924	0.638898	NA	NPFFR1	protein_coding	1.04263	0.749752	1.59109	0	0	0	0	0	1	1	1	0	0	0	0	0
ENSG00000101951	0.229426	2.29351	4.93396	-0.464841	0.642045	NA	PAGE4	protein_coding	1.83541	0	0	0	0	0	0	0	1	0	0	0	0	0	0	0
ENSG00000170955	0.530256	2.28744	4.37385	-0.522981	0.600987	NA	CAVIN3	protein_coding	1.10025	0.773354	0	0	0	0	0.722003	1.64645	1	1	0	0	0	0	1	2
ENSG00000118946	300.051	2.28623	0.227963	-10.029	1.13709e-23	2.37347e-21	PCDH17	protein_coding	954.88	922.566	69.5385	55.5256	171.324	213.809	8.74282	4.01956	976	1337	36	58	186	216	8	5
ENSG00000160219	2.92779	2.28386	2.10209	-1.08647	0.277272	NA	GAB3	protein_coding	4.40666	2.357	4.86773	7.03512	1.53283	0	1.38335	1.83963	6	5	2	9	1	0	1	3
ENSG00000225899	0.50393	2.28168	4.93421	-0.462421	0.643779	NA	FRG2B	protein_coding	1.85347	0	0	0.676925	0	0	0	1.50104	1	0	0	1	0	0	0	1
ENSG00000151715	642.85	2.28096	0.192179	-11.8689	1.71683e-32	6.65518e-30	TMEM45B	protein_coding	704.421	714.498	1580.63	1476.26	139.412	152.567	213.379	161.629	698	925	918	1434	136	149	244	205
ENSG00000117009	12.5578	2.27753	1.10117	-2.06829	0.0386128	0.228685	KMO	protein_coding	13.7841	8.82463	27.1594	31.5388	1.47166	3.51014	2.50347	11.6699	5	15	12	28	4	3	4	13
ENSG00000129965	0.341195	2.27749	4.93437	-0.461557	0.644399	NA	INS-IGF2	protein_coding	2.00585	0	0.72371	0	0	0	0	0	1	0	1	0	0	0	0	0
ENSG00000106069	6.65081	2.27513	1.47932	-1.53795	0.12406	NA	CHN2	protein_coding	10.9314	3.808	6.77597	17.6699	2.98833	0.513448	8.13862	2.3808	6	7	7	14	2	1	6	3
ENSG00000159871	0.397103	2.27163	4.9027	-0.463342	0.643119	NA	LYPD5	protein_coding	0	1.98798	0	0.587028	0	0	0	0.601815	0	2	0	1	0	0	0	1
ENSG00000165071	0.336152	2.26908	4.85266	-0.467596	0.640074	NA	TMEM71	protein_coding	0.560726	1.66406	0	0	0	0	0	0.464427	1	2	0	0	0	0	0	1
ENSG00000091136	76.0035	2.26863	0.575728	-3.94046	8.13238e-05	0.00175369	LAMB1	protein_coding	102.133	113.849	215.588	99.7164	35.8538	11.6122	21.227	8.04877	171	201	128	189	18	11	6	18
ENSG00000213927	0.221329	2.26056	4.90478	-0.460889	0.644878	NA	CCL27	protein_coding	0	1.77063	0	0	0	0	0	0	0	2	0	0	0	0	0	0
ENSG00000111305	1.00179	2.24161	3.43752	-0.652101	0.514336	NA	GSG1	protein_coding	1.33467	2.15061	0	3.96611	0	0.562902	0	0	1	5	0	3	0	1	0	0
ENSG00000108511	37.8028	2.24145	0.525112	-4.26852	1.96772e-05	0.000516717	HOXB6	protein_coding	86.1995	72.7615	46.2256	45.6957	19.2804	14.2992	7.83078	10.1299	80	92	27	45	20	15	9	12
ENSG00000147234	5.72551	2.23301	1.24508	-1.79347	0.0728974	NA	FRMPD3	protein_coding	10.5653	15.8618	3.93377	6.00481	2.4749	3.1617	1.45759	2.34419	10	21	3	7	3	4	2	1
ENSG00000120217	3.9765	2.23299	1.89337	-1.17937	0.238251	NA	CD274	protein_coding	8.0292	3.12109	0	10.6898	1.03935	1.11703	7.31857	0.497007	2	8	0	8	2	2	4	1
ENSG00000134115	0.219687	2.22927	4.93599	-0.451637	0.651531	NA	CNTN6	protein_coding	1.7575	0	0	0	0	0	0	0	1	0	0	0	0	0	0	0
ENSG00000183632	0.439796	2.22811	4.98433	-0.447023	0.654858	NA	TP53TG3	protein_coding	0	1.15093	2.36744	0	0	0	0	0	0	1	1	0	0	0	0	0
ENSG00000107831	1.0915	2.22559	3.38935	-0.656641	0.511411	NA	FGF8	protein_coding	1.03092	0.72192	0	0	0	0	2.56618	4.41297	1	1	0	0	0	0	3	5
ENSG00000251287	5.61404	2.22406	1.26896	-1.75266	0.0796603	NA	ALG1L2	protein_coding	11.2824	15.4767	3.1669	3.31079	2.00441	3.71759	3.62251	2.33103	10	20	2	3	2	4	4	3
ENSG00000138964	0.203488	2.22387	4.95657	-0.448671	0.653669	NA	PARVG	protein_coding	0	1.6279	0	0	0	0	0	0	0	1	0	0	0	0	0	0
ENSG00000170954	43.419	2.22298	0.582707	-3.81492	0.000136225	0.00274754	ZNF415	protein_coding	82.9024	71.2627	83.9612	43.0479	12.191	21.0924	11.0387	21.8559	69	97	49	55	12	17	18	20
ENSG00000143257	0.550886	2.22156	4.819	-0.461	0.644799	NA	NR1I3	protein_coding	0	3.72333	0	0	0	0.683759	0	0	0	6	0	0	0	1	0	0
ENSG00000175535	0.202551	2.22031	4.95765	-0.447856	0.654257	NA	PNLIP	protein_coding	0	1.62041	0	0	0	0	0	0	0	1	0	0	0	0	0	0
ENSG00000128872	1411.87	2.21585	0.18498	-11.9788	4.58707e-33	1.9531e-30	TMOD2	protein_coding	1886.29	2158.33	2323.81	3144.15	405.854	464.829	411.978	499.688	2065	2927	1424	2486	402	476	513	550
ENSG00000182257	1.50206	2.21446	2.72479	-0.81271	0.416384	NA	PRR34	protein_coding	3.14504	1.5	1.58508	2.08717	0.997859	0	2.70136	0	3	2	1	2	1	0	3	0
ENSG00000198074	57.4998	2.20725	0.620621	-3.55652	0.000375804	0.006509	AKR1B10	protein_coding	29.2544	28.1136	62.3354	130.441	3.68983	8.63629	93.5352	103.992	30	28	45	121	4	10	103	110
ENSG00000141977	3.37736	2.2035	2.15716	-1.02148	0.307027	NA	CIB3	protein_coding	0.731444	4.3907	12.2701	2.73969	0	1.23896	2.2765	3.37147	1	8	7	3	0	1	3	2
ENSG00000147231	28.2567	2.19936	0.67748	-3.24639	0.0011688	0.0167954	CXorf57	protein_coding	76.558	50.6188	31.6166	23.3507	11.1471	16.3018	2.97106	13.4896	87	99	28	30	10	18	4	4
ENSG00000217442	1.14464	2.19933	3.00634	-0.731564	0.464435	NA	SYCE3	protein_coding	3.4559	1.874	1.16535	1.38876	0	1.27309	0	0	4	2	1	1	0	1	0	0
ENSG00000177324	0.21519	2.19812	4.93708	-0.445227	0.656155	NA	BEND2	protein_coding	1.72152	0	0	0	0	0	0	0	1	0	0	0	0	0	0	0
ENSG00000122176	0.267982	2.19619	4.95813	-0.442947	0.657804	NA	FMOD	protein_coding	0	1.78329	0	0	0	0	0	0.360564	0	1	0	0	0	0	0	1
ENSG00000127084	214.9	2.19376	0.269008	-8.15501	3.49145e-16	4.37264e-14	FGD3	protein_coding	456.111	572.793	224.154	156.692	112.662	112.442	38.2783	46.0696	400	653	132	158	119	116	47	58
ENSG00000165192	0.409762	2.18989	4.89236	-0.447615	0.654431	NA	ASB11	protein_coding	0.720555	1.01178	0	0	0	0	0	1.54576	1	1	0	0	0	0	0	2
ENSG00000168631	0.213671	2.18752	4.93745	-0.443046	0.657732	NA	DPCR1	protein_coding	1.70936	0	0	0	0	0	0	0	1	0	0	0	0	0	0	0
ENSG00000115705	1.01497	2.17511	3.59189	-0.605561	0.544806	NA	TPO	protein_coding	1.27588	0.197312	0	0	0	0	5.59901	1.04757	1	1	0	0	0	0	1	1
ENSG00000142910	5.24969	2.1728	1.70927	-1.27119	0.203662	NA	TINAGL1	protein_coding	9.9502	0	8.84119	5.71421	1.13108	0.968039	9.21296	6.17981	8	0	4	5	2	1	13	6
ENSG00000108798	0.211885	2.16912	4.88816	-0.443749	0.657224	NA	ABI3	protein_coding	1.69508	0	0	0	0	0	0	0	2	0	0	0	0	0	0	0
ENSG00000256206	11.4686	2.16561	1.20271	-1.80061	0.0717639	NA	AC018523.2	protein_coding	19.0977	12.0081	7.86051	23.1275	0	6.89895	5.36854	17.3877	18	16	5	22	0	7	6	20
ENSG00000167011	0.785214	2.16431	3.47919	-0.622071	0.533895	NA	NAT16	protein_coding	2.90515	0.414816	0	0	0	0.542543	1.22718	1.19203	2	1	0	0	0	1	1	1
ENSG00000166257	0.385167	2.16102	4.89236	-0.441713	0.658697	NA	SCN3B	protein_coding	0.907606	0.795864	1.37787	0	0	0	0	0	1	1	1	0	0	0	0	0
ENSG00000212643	12.1532	2.15841	1.17114	-1.843	0.0653292	NA	ZRSR1	protein_coding	18.9837	16.5057	23.6784	5.23709	7.956	0	16.1567	8.70815	18	22	15	5	8	0	18	10
ENSG00000184599	0.83081	2.15736	3.63652	-0.593249	0.553014	NA	FAM19A3	protein_coding	3.02463	1.61987	0	0	0	1.0649	0	0.93708	3	2	0	0	0	1	0	1
ENSG00000204531	0.86781	2.15482	3.39143	-0.635372	0.525186	NA	POU5F1	protein_coding	2.34658	1.49795	0	0	0	0.894953	1.75307	0.449933	2	1	0	0	0	1	1	1
ENSG00000115266	41.7083	2.15268	0.636815	-3.38039	0.000723828	0.0112664	APC2	protein_coding	42.1605	58.7808	96.8888	88.5307	9.9175	13.1203	19.9405	4.32726	37	81	43	53	16	13	21	8
ENSG00000259900	1.11173	2.15202	3.27428	-0.65725	0.51102	NA	AC026464.1	protein_coding	1.00024	0.695458	4.3129	0	0	0	0.820494	2.06477	1	1	3	0	0	0	1	2
ENSG00000104047	619.526	2.14862	0.218981	-9.8119	1.00066e-22	1.96285e-20	DTWD1	protein_coding	1196.91	1087.27	765.645	1060.58	220.164	295.57	147.568	182.502	1092	1395	512	964	231	274	188	207
ENSG00000164532	0.207866	2.14528	4.9391	-0.434348	0.664036	NA	TBX20	protein_coding	1.66293	0	0	0	0	0	0	0	1	0	0	0	0	0	0	0
ENSG00000142405	0.441158	2.13907	4.9076	-0.435868	0.662932	NA	NLRP12	protein_coding	0	1.54994	0	1.07773	0	0	0	0.90159	0	2	0	1	0	0	0	1
ENSG00000128833	4169.91	2.13719	0.119492	-17.8856	1.52586e-71	2.76028e-68	MYO5C	protein_coding	6705.01	6418.15	7157.96	7070.56	1569.84	1413.78	1471.77	1552.25	6571	8782	4378	6558	1593	1576	1585	1675
ENSG00000130943	1.1084	2.13557	3.03919	-0.702679	0.482256	NA	PKDREJ	protein_coding	2.08607	2.24931	0	0	0	0.979106	1.80578	1.74692	2	3	0	0	0	1	2	2
ENSG00000196549	136.12	2.13432	0.44317	-4.81603	1.46445e-06	5.38208e-05	MME	protein_coding	391.598	311.612	32.5774	124.172	92.7264	67.661	26.6461	41.9705	397	500	22	65	100	93	32	41
ENSG00000176160	1.55261	2.1302	2.51862	-0.845782	0.397674	NA	HSF5	protein_coding	2.09135	2.24965	1.58788	1.04195	0.999298	0	2.70503	1.74571	2	3	1	1	1	0	3	2
ENSG00000053438	0.194566	2.12775	4.909	-0.433438	0.664697	NA	NNAT	protein_coding	0	1.55653	0	0	0	0	0	0	0	2	0	0	0	0	0	0
ENSG00000095321	69.6477	2.12136	0.483779	-4.38497	1.15999e-05	0.00032688	CRAT	protein_coding	139.312	156.987	107.116	50.4614	27.5119	40.7639	23.232	11.797	138	219	69	55	24	33	25	16
ENSG00000177669	1.76038	2.11962	2.90434	-0.729811	0.465506	NA	MBOAT4	protein_coding	0	1.50066	1.57676	3.14546	0	0	0.896802	6.96334	0	2	1	3	0	0	1	8
ENSG00000255398	42.8735	2.11878	0.489736	-4.32636	1.51591e-05	0.000412028	HCAR3	protein_coding	79.8913	83.263	63.2847	53.3115	17.934	19.6414	12.5881	13.074	76	111	40	51	18	20	14	15
ENSG00000134398	1.93253	2.11796	2.62074	-0.808154	0.419002	NA	ERN2	protein_coding	3.16535	4.19677	0	0.234175	0	2.81741	0.289382	4.75715	1	2	0	1	0	1	1	2
ENSG00000023839	856.268	2.11382	0.241952	-8.73651	2.40426e-18	3.62443e-16	ABCC2	protein_coding	572.806	348.24	1964.42	2344.64	93.3796	118.349	666.582	741.725	439	512	1315	2287	105	120	803	734
ENSG00000101280	1.57902	2.11356	2.93044	-0.721244	0.470759	NA	ANGPT4	protein_coding	0	1.49971	4.7659	1.04151	0	0	2.70601	2.61906	0	2	3	1	0	0	3	3
ENSG00000183853	0.770478	2.10969	4.77238	-0.442063	0.658443	NA	KIRREL1	protein_coding	0	1.48091	0	0	0	0	0	4.68292	0	3	0	0	0	0	0	3
ENSG00000119919	5.0265	2.10715	1.55095	-1.35862	0.174267	NA	NKX2-3	protein_coding	6.37615	6.48867	12.7763	5.28194	3.01751	0	3.63103	2.64041	6	9	8	5	3	0	4	3
ENSG00000249961	1.39607	2.10711	3.02177	-0.69731	0.485609	NA	TERB1	protein_coding	0.894946	0.637879	0	4.38006	0	0	2.29219	2.96352	1	1	0	2	0	0	3	4
ENSG00000276087	1.2819	2.10126	3.26504	-0.643562	0.519859	NA	AC008073.3	protein_coding	0	1.50017	4.74871	3.13458	0	0	0	0.87177	0	2	3	3	0	0	0	1
ENSG00000183396	0.928866	2.10091	3.64851	-0.575827	0.564732	NA	TMEM89	protein_coding	0	1.50274	1.548	0	0	0	2.65232	1.72788	0	2	1	0	0	0	3	2
ENSG00000100557	0.186698	2.10007	4.96356	-0.423098	0.672224	NA	C14orf105	protein_coding	0	1.49358	0	0	0	0	0	0	0	1	0	0	0	0	0	0
ENSG00000153246	133.43	2.10001	0.357922	-5.86723	4.43145e-09	2.54044e-07	PLA2R1	protein_coding	220.515	192.435	184.448	283.507	43.2404	52.9979	32.8655	57.4302	217	297	126	247	44	53	38	54
ENSG00000168427	1.41226	2.09979	3.26267	-0.643579	0.519848	NA	KLHL30	protein_coding	0	1.49982	0	1.0423	0	0	0.901413	7.85453	0	2	0	1	0	0	1	9
ENSG00000124493	262.018	2.09267	0.315833	-6.62587	3.45202e-11	2.52028e-09	GRM4	protein_coding	303.651	259.313	621.272	330.491	65.0043	66.8333	259.826	189.755	294	395	379	301	79	76	221	197
ENSG00000153093	32.2751	2.09047	0.700575	-2.98394	0.00284566	0.033793	ACOXL	protein_coding	26.8394	30.2615	97.2837	71.7965	5.59325	8.60829	7.94907	9.86881	33	42	64	61	6	4	11	15
ENSG00000274252	0.714784	2.08686	4.00368	-0.521237	0.602202	NA	GGTLC3	protein_coding	0	1.50153	1.56533	0	0	0	1.78355	0.867871	0	2	1	0	0	0	2	1
ENSG00000164326	0.188919	2.08375	4.91165	-0.424246	0.671387	NA	CARTPT	protein_coding	0	1.51136	0	0	0	0	0	0	0	2	0	0	0	0	0	0
ENSG00000255872	1.11915	2.08346	3.88632	-0.536101	0.591888	NA	AL138752.2	protein_coding	0	1.50006	4.75285	0	0	0	2.7003	0	0	2	3	0	0	0	3	0
ENSG00000146047	0.187989	2.083	4.91417	-0.423875	0.671657	NA	HIST1H2BA	protein_coding	0	1.50391	0	0	0	0	0	0	0	2	0	0	0	0	0	0
ENSG00000128739	0.199419	2.08271	4.9415	-0.421474	0.673409	NA	SNRPN	protein_coding	1.59535	0	0	0	0	0	0	0	1	0	0	0	0	0	0	0
ENSG00000260548	0.380027	2.08094	4.91371	-0.423498	0.671932	NA	AL035425.2	protein_coding	0	1.50345	1.53677	0	0	0	0	0	0	2	1	0	0	0	0	0
ENSG00000256632	0.187931	2.08083	4.91367	-0.423477	0.671947	NA	AC135586.2	protein_coding	0	1.50345	0	0	0	0	0	0	0	2	0	0	0	0	0	0
ENSG00000228198	0.225014	2.08018	4.85329	-0.428611	0.668206	NA	OR2M3	protein_coding	1.32397	0.476139	0	0	0	0	0	0	2	1	0	0	0	0	0	0
ENSG00000269755	0.187907	2.08006	4.9135	-0.423336	0.67205	NA	AC008758.6	protein_coding	0	1.50326	0	0	0	0	0	0	0	2	0	0	0	0	0	0
ENSG00000138600	4301.77	2.07691	0.11708	-17.7392	2.08978e-70	3.40237e-67	SPPL2A	protein_coding	6264.82	6104.92	7406.62	8171.34	1450.7	1481.12	1751.87	1782.8	6839	8755	3672	7994	1756	1747	1530	1883
ENSG00000077522	2.29518	2.07663	2.35163	-0.88306	0.377204	NA	ACTN2	protein_coding	1.60254	8.42799	4.18644	0	0.383385	2.65622	1.10485	0	4	8	1	0	1	1	1	0
ENSG00000267477	0.404082	2.07653	4.91272	-0.422685	0.672525	NA	AC008481.3	protein_coding	0	1.50239	0	0	0	0	0	1.73027	0	2	0	0	0	0	0	2
ENSG00000173530	0.607584	2.07621	4.23554	-0.490187	0.624002	NA	TNFRSF10D	protein_coding	0	1.49985	1.58693	0	0	0	0.901257	0.872648	0	2	1	0	0	0	1	1
ENSG00000189369	0.736171	2.07537	4.32322	-0.480052	0.631191	NA	GSPT2	protein_coding	0	1.5	0	0	0	0	0.90043	3.48894	0	2	0	0	0	0	1	4
ENSG00000215203	0.187683	2.07307	4.91197	-0.422045	0.672993	NA	GRXCR1	protein_coding	0	1.50147	0	0	0	0	0	0	0	2	0	0	0	0	0	0
ENSG00000150275	1.11223	2.07226	3.56763	-0.58085	0.561342	NA	PCDH15	protein_coding	0	5.34849	0	0	1.03883	0	2.02411	0.486426	0	1	0	0	1	0	1	1
ENSG00000165120	0.18764	2.07183	4.91171	-0.421814	0.673161	NA	SSMEM1	protein_coding	0	1.50112	0	0	0	0	0	0	0	2	0	0	0	0	0	0
ENSG00000168131	0.187629	2.07152	4.91165	-0.421756	0.673203	NA	OR2B2	protein_coding	0	1.50103	0	0	0	0	0	0	0	2	0	0	0	0	0	0
ENSG00000164604	1.07964	2.07046	3.17321	-0.65248	0.514091	NA	GPR85	protein_coding	2.72738	4.01403	0	0	0	1.47538	0	0.420369	3	2	0	0	0	3	0	1
ENSG00000084734	0.397252	2.06938	4.96531	-0.416767	0.676849	NA	GCKR	protein_coding	0	1.33137	0	1.84665	0	0	0	0	0	1	0	1	0	0	0	0
ENSG00000100652	0.29647	2.06893	4.91111	-0.421275	0.673554	NA	SLC10A1	protein_coding	0	1.50028	0	0	0	0	0	0.871479	0	2	0	0	0	0	0	1
ENSG00000148602	0.318152	2.06865	4.91105	-0.421223	0.673592	NA	LRIT1	protein_coding	0	1.50019	0	1.04502	0	0	0	0	0	2	0	1	0	0	0	0
ENSG00000126266	0.385402	2.06854	4.91103	-0.421202	0.673608	NA	FFAR1	protein_coding	0	1.50016	1.58306	0	0	0	0	0	0	2	1	0	0	0	0	0
ENSG00000256162	0.187511	2.06829	4.91098	-0.421157	0.673641	NA	SMLR1	protein_coding	0	1.50009	0	0	0	0	0	0	0	2	0	0	0	0	0	0
ENSG00000102239	0.448387	2.06798	4.91092	-0.421098	0.673683	NA	BRS3	protein_coding	0	1.49999	0	2.08711	0	0	0	0	0	2	0	2	0	0	0	0
ENSG00000205108	0.296581	2.0672	4.91076	-0.420952	0.67379	NA	FAM205A	protein_coding	0	1.49975	0	0	0	0	0	0.872897	0	2	0	0	0	0	0	1
ENSG00000139874	0.296583	2.06717	4.91075	-0.420948	0.673793	NA	SSTR1	protein_coding	0	1.49974	0	0	0	0	0	0.872918	0	2	0	0	0	0	0	1
ENSG00000198963	0.761837	2.06345	3.88215	-0.531523	0.595057	NA	RORB	protein_coding	0	2.56224	0	0	0	0.503691	1.53857	1.49019	0	2	0	0	0	1	1	1
ENSG00000187959	0.868311	2.06066	3.7268	-0.552931	0.58031	NA	CPSF4L	protein_coding	1.54468	0	1.14628	0	0	0	2.79685	1.45868	2	0	1	0	0	0	3	1
ENSG00000149968	0.185896	2.05836	4.91271	-0.418987	0.675226	NA	MMP3	protein_coding	0	1.48717	0	0	0	0	0	0	0	2	0	0	0	0	0	0
ENSG00000167614	9.8836	2.05327	1.15264	-1.78136	0.0748542	NA	TTYH1	protein_coding	9.95313	5.64172	16.7406	18.572	0.410728	3.64214	12.1519	11.9565	7	8	11	11	1	5	8	14
ENSG00000116016	2319.8	2.05232	0.174069	-11.7903	4.38045e-32	1.65856e-29	EPAS1	protein_coding	1959.67	1801.96	6170.4	4916.61	435.353	471.379	1589.8	1213.23	1726	2372	3930	4564	453	472	1739	1553
ENSG00000160716	9.03663	2.04889	1.06327	-1.92697	0.0539838	NA	CHRNB2	protein_coding	18.09	9.33693	13.6763	9.06227	3.66331	2.86975	10.9476	4.64687	16	17	6	7	5	4	7	7
ENSG00000144406	0.626195	2.04631	4.18872	-0.48853	0.625175	NA	UNC80	protein_coding	2.30769	0.312736	0	0	0	0.408235	1.98089	0	1	1	0	0	0	1	1	0
ENSG00000161270	1.04094	2.04492	3.41465	-0.598867	0.549261	NA	NPHS1	protein_coding	0	2.22193	3.80666	0.622276	0	0	1.07729	0.599397	0	1	4	1	0	0	2	1
ENSG00000130528	2.01253	2.04255	2.30991	-0.884254	0.376559	NA	HRC	protein_coding	3.47716	1.4682	2.6219	4.09319	0.974738	0	1.75936	1.70567	4	2	2	4	1	0	2	2
ENSG00000123843	0.686624	2.04162	4.14487	-0.492565	0.62232	NA	C4BPB	protein_coding	0	1.65841	0	0.969543	0	0	2.44977	0.415273	0	1	0	1	0	0	3	1
ENSG00000197471	0.193878	2.04102	4.94304	-0.412908	0.679674	NA	SPN	protein_coding	1.55103	0	0	0	0	0	0	0	1	0	0	0	0	0	0	0
ENSG00000153930	0.179396	2.04036	4.96631	-0.410839	0.681191	NA	ANKFN1	protein_coding	0	1.43517	0	0	0	0	0	0	0	1	0	0	0	0	0	0
ENSG00000172350	3.78748	2.03851	1.80987	-1.12633	0.260027	NA	ABCG4	protein_coding	2.67109	2.49344	7.50643	7.13144	0	1.07657	5.38005	4.04077	3	4	2	7	0	2	4	6
ENSG00000145888	0.183737	2.03768	4.91276	-0.414772	0.678309	NA	GLRA1	protein_coding	0	1.4699	0	0	0	0	0	0	0	2	0	0	0	0	0	0
ENSG00000135835	13.3225	2.03651	1.02831	-1.98045	0.0476532	0.262375	KIAA1614	protein_coding	20.8659	17.7061	6.54957	12.0509	2.49188	7.15464	5.1523	34.6086	13	21	7	5	7	11	9	14
ENSG00000158786	1.38616	2.02731	2.82373	-0.717955	0.472785	NA	PLA2G2F	protein_coding	1.31794	2.15803	3.86065	0	0	0.794245	1.86225	1.09615	1	3	3	0	0	1	2	1
ENSG00000205085	29.6631	2.02633	0.786465	-2.5765	0.00998055	0.0874214	FAM71F2	protein_coding	108.02	26.7741	17.2259	11.9853	13.5482	18.3921	32.487	8.8714	34	42	16	17	20	16	23	15
ENSG00000187122	215.064	2.02604	0.259223	-7.81583	5.46009e-15	5.92639e-13	SLIT1	protein_coding	323.784	301.309	401.699	306.026	77.5014	75.9102	114.531	119.749	316	490	300	281	68	85	121	106
ENSG00000183668	110.858	2.02506	0.360425	-5.61854	1.92579e-08	1.00816e-06	PSG9	protein_coding	108.778	104.622	202.999	272.552	26.4687	25.9325	71.2116	74.2982	100	138	132	250	27	27	82	84
ENSG00000171476	1.13874	2.01777	3.11944	-0.646838	0.517737	NA	HOPX	protein_coding	1.40993	0.992358	2.07064	4.18229	0	0.454703	0	0	1	1	1	3	0	1	0	0
ENSG00000168702	1883.09	2.01742	0.192874	-10.4598	1.32177e-25	3.31074e-23	LRP1B	protein_coding	3698.68	3602.39	2295.93	2309.04	1111.52	697.761	729.567	619.821	3346	4578	1479	2175	851	843	862	813
ENSG00000145451	324.679	2.01716	0.21333	-9.45558	3.21224e-21	5.74709e-19	GLRA3	protein_coding	920.098	891.944	134.733	135.49	222.914	224.685	43.2089	24.36	1094	1428	75	153	248	275	19	34
ENSG00000144218	162.524	2.01558	0.415174	-4.8548	1.20511e-06	4.49167e-05	AFF3	protein_coding	294.106	175.68	386.189	203.986	37.1909	80.9405	69.4631	52.633	268	336	191	179	70	74	53	53
ENSG00000090534	2.89158	2.01403	1.92007	-1.04894	0.294207	NA	THPO	protein_coding	2.93477	4.92486	5.81918	2.70505	1.8399	0	2.49106	2.41782	3	7	4	2	2	0	3	3
ENSG00000278198	3.67448	2.01393	1.58482	-1.27076	0.203815	NA	AC011043.2	protein_coding	6.34181	13.5063	0	1.04882	1.98655	2.95241	2.68965	0.870291	6	18	0	1	2	3	3	1
ENSG00000184923	18.0347	2.01211	0.781492	-2.5747	0.0100327	0.0876303	NUTM2A	protein_coding	29.8056	26.7361	19.2103	9.47102	9.06875	4.94766	22.145	22.8928	29	36	12	9	9	5	25	26
ENSG00000161381	0.483384	2.0118	4.89878	-0.410673	0.681312	NA	PLXDC1	protein_coding	3.25682	0	0	0	0.610256	0	0	0	1	0	0	0	1	0	0	0
ENSG00000180777	18.3318	2.01054	0.732925	-2.74317	0.00608497	0.0597163	ANKRD30B	protein_coding	51.1567	40.6826	14.6691	11.9022	10.7925	12.0057	1.06853	4.37726	51	61	9	11	13	11	1	5
ENSG00000258830	9.94165	2.00778	4.60823	-0.435694	0.663059	NA	AC137834.1	protein_coding	0	24.004	18.9833	0	5.97744	0	30.5685	0	0	32	12	0	6	0	34	0
ENSG00000188643	2412.99	2.0028	0.136788	-14.6416	1.52431e-48	1.37874e-45	S100A16	protein_coding	2920.26	3239.83	4888.24	4245.91	758.792	778.707	1266.38	1205.78	2751	4310	3120	3982	773	797	1425	1370
ENSG00000243509	7.43652	2.00076	1.39254	-1.43677	0.150783	NA	TNFRSF6B	protein_coding	12.7577	18.7648	7.84963	4.2102	0	7.89061	7.15039	0.868901	12	25	5	4	0	8	8	1
ENSG00000166477	2131.51	2.00005	0.177938	-11.2401	2.59032e-29	8.78605e-27	LEO1	protein_coding	3586.36	3245.77	2733.54	4039.11	871.583	836.144	875.385	864.214	3437	4339	1724	3868	869	835	980	1002
ENSG00000143632	1.85061	1.99908	2.48773	-0.803576	0.421642	NA	ACTA1	protein_coding	2.35864	1.79918	1.74135	1.16755	0	1.09408	5.94841	0.695653	2	3	1	1	0	1	6	1
ENSG00000069764	52.4309	1.99682	0.526033	-3.796	0.00014705	0.00293397	PLA2G10	protein_coding	49.4467	38.8403	93.2872	99.3614	14.648	7.73205	65.131	51.0008	46	51	63	91	14	9	76	52
ENSG00000074527	630.94	1.99616	0.201737	-9.8949	4.38052e-23	8.9149e-21	NTN4	protein_coding	749.968	726.174	1125.35	1417.7	212.139	158.538	317.24	340.417	753	994	773	1325	183	151	381	391
ENSG00000092439	5648.83	1.99211	0.143116	-13.9195	4.81998e-44	3.26975e-41	TRPM7	protein_coding	9631.34	8826.06	8305.41	10044.4	2496.43	2144.09	1784.04	1958.87	9312	11975	5186	9491	2196	2197	2200	2277
ENSG00000187105	1.31462	1.9916	2.49459	-0.798369	0.424656	NA	HEATR4	protein_coding	2.87473	4.32818	0.970404	0	0.610779	1.1992	0	0.533652	2	3	1	0	1	2	0	1
ENSG00000125869	0.477891	1.9911	4.89236	-0.406982	0.684021	NA	LAMP5	protein_coding	0.863504	0.615857	0	0	0	0	0	2.34377	1	1	0	0	0	0	0	2
ENSG00000205238	1.14867	1.99045	3.10095	-0.641885	0.520948	NA	SPDYE2	protein_coding	3.68961	0.984403	0	0.916294	1.31241	0	0	2.28663	4	1	0	1	1	0	0	3
ENSG00000091010	3.15467	1.98812	2.28693	-0.869336	0.384663	NA	POU4F3	protein_coding	0	3.7527	6.28511	6.31046	0.99074	0	2.68318	5.21521	0	5	4	6	1	0	3	6
ENSG00000164123	0.208019	1.98778	4.86081	-0.408939	0.682584	NA	C4orf45	protein_coding	0.689208	0.974946	0	0	0	0	0	0	1	2	0	0	0	0	0	0
ENSG00000140280	178.358	1.98753	0.30791	-6.45492	1.08275e-10	7.5658e-09	LYSMD2	protein_coding	296.019	332.584	237.683	295.074	63.1187	96.4111	41.3634	64.6117	296	471	143	299	69	85	44	73
ENSG00000144285	0.65534	1.9864	4.88687	-0.406477	0.684392	NA	SCN1A	protein_coding	0	4.28017	0	0	0.962549	0	0	0	0	1	0	0	1	0	0	0
ENSG00000139187	2.5409	1.986	2.03779	-0.974587	0.329765	NA	KLRG1	protein_coding	7.00519	4.17342	0	1.7868	0	2.53759	3.73764	1.08656	3	5	0	2	0	4	5	2
ENSG00000276644	44.583	1.97492	0.481506	-4.10155	4.10397e-05	0.000972586	DACH1	protein_coding	96.3338	101.015	49.8372	36.7399	25.8252	24.396	7.99472	14.5228	100	139	34	38	28	27	8	12
ENSG00000136859	0.435953	1.97427	4.66202	-0.423479	0.671946	NA	ANGPTL2	protein_coding	0.601087	1.26748	0	0.882205	0	0	0	0.736846	1	2	0	1	0	0	0	1
ENSG00000197360	56.1048	1.97372	0.465121	-4.24345	2.20109e-05	0.000564346	ZNF98	protein_coding	159.496	108.205	52.8857	46.8625	24.7375	43.0996	7.72752	5.82463	120	138	35	47	26	46	9	7
ENSG00000167945	3.69091	1.96983	1.78346	-1.1045	0.269376	NA	PRR25	protein_coding	3.18368	4.50311	4.71556	6.30839	0	1.9713	5.36789	3.47732	3	6	3	6	0	2	6	4
ENSG00000166819	4.81045	1.9697	1.56354	-1.25977	0.207751	NA	PLIN1	protein_coding	8.78503	8.33396	4.58108	6.6613	5.1718	0	2.61038	2.34008	9	11	3	5	3	0	6	2
ENSG00000267699	0.356923	1.96804	4.89522	-0.402032	0.68766	NA	AC091551.1	protein_coding	1.56928	0	0	0	0	0	0	1.28611	2	0	0	0	0	0	0	2
ENSG00000184194	48.436	1.96698	0.53569	-3.67186	0.000240794	0.00444486	GPR173	protein_coding	114.115	97.4895	75.2781	28.9176	26.0152	28.0532	6.25957	11.3601	87	100	38	32	30	33	8	15
ENSG00000154639	195.572	1.96661	0.255997	-7.68216	1.5643e-14	1.63259e-12	CXADR	protein_coding	353.621	287.08	312.111	333.748	83.0515	80.5752	51.0746	63.3117	350	419	177	361	111	110	40	50
ENSG00000128989	8758.77	1.9643	0.160221	-12.26	1.48555e-34	7.1136e-32	ARPP19	protein_coding	15143.8	14089.5	12456.4	15595.2	3591.64	3899.6	2283.21	3010.73	14426	18804	7985	15789	3609	3876	2505	3330
ENSG00000166509	326.152	1.96243	0.244755	-8.01791	1.07558e-15	1.23166e-13	CLEC3A	protein_coding	712.501	692.637	421.662	304.417	186.352	174.173	72.4283	45.0489	669	922	267	289	188	178	81	52
ENSG00000134201	9.10455	1.95666	1.05897	-1.84771	0.0646449	NA	GSTM5	protein_coding	15.0672	16.0606	18.4357	9.96167	2.92544	5.11924	3.52798	1.73864	15	21	12	9	3	5	4	2
ENSG00000187010	0.340487	1.9538	4.97072	-0.393062	0.694274	NA	RHD	protein_coding	0	1.24524	0	0	0	0	1.47865	0	0	1	0	0	0	0	1	0
ENSG00000271698	3.3594	1.95369	1.75872	-1.11086	0.266629	NA	AC233992.2	protein_coding	3.16632	8.25319	3.1555	3.1437	2.98224	0	2.69171	3.48254	3	11	2	3	3	0	3	4
ENSG00000261857	0.928529	1.95351	3.40622	-0.573512	0.566298	NA	MIA	protein_coding	1.00504	0.688075	2.81218	0	0	0	0.804415	2.11853	1	1	2	0	0	0	1	3
ENSG00000179873	0.173495	1.9477	4.9167	-0.39614	0.692001	NA	NLRP11	protein_coding	0	1.38796	0	0	0	0	0	0	0	2	0	0	0	0	0	0
ENSG00000257008	0.168207	1.94703	4.9716	-0.391631	0.695331	NA	GPR142	protein_coding	0	1.34566	0	0	0	0	0	0	0	1	0	0	0	0	0	0
ENSG00000137070	20.9827	1.94688	0.763457	-2.55008	0.0107698	0.0924204	IL11RA	protein_coding	37.253	46.1925	20.7432	20.023	18.015	4.61459	13.3068	7.71385	38	43	10	9	18	9	16	16
ENSG00000106066	15.9259	1.93938	0.895871	-2.1648	0.030403	0.196894	CPVL	protein_coding	25.9411	20.7128	14.7824	37.9341	9.60989	3.06095	4.74995	10.6162	22	38	15	33	9	5	3	8
ENSG00000197576	3.57917	1.93806	1.74893	-1.10814	0.267802	NA	HOXA4	protein_coding	4.94672	8.22306	7.29124	2.64572	1.15006	2.29979	2.07678	0	5	11	4	3	1	2	2	0
ENSG00000155269	5.39832	1.93433	1.30832	-1.47848	0.13928	NA	GPR78	protein_coding	13.5927	5.69745	3.193	4.91035	2.05464	2.81125	4.4119	6.51528	9	7	2	4	2	5	5	8
ENSG00000243444	9.50873	1.93381	1.22768	-1.57518	0.115216	NA	PALM2	protein_coding	20.8515	12.4967	6.79764	3.17479	3.6555	5.32148	21.9986	1.77362	16	19	4	2	9	3	13	5
ENSG00000164509	0.17182	1.933	4.91755	-0.393083	0.694258	NA	IL31RA	protein_coding	0	1.37456	0	0	0	0	0	0	0	2	0	0	0	0	0	0
ENSG00000187094	2.10244	1.93246	2.50638	-0.771015	0.440698	NA	CCK	protein_coding	1.16531	2.43455	3.35913	6.88283	1.06104	0	1.91666	0	1	3	2	6	1	0	2	0
ENSG00000185483	10.3667	1.93227	1.04292	-1.85275	0.0639181	NA	ROR1	protein_coding	10.4278	15.8763	16.6095	18.1908	1.9294	4.8876	11.0588	3.95323	13	27	9	17	2	6	8	4
ENSG00000171611	0.180208	1.93078	4.94773	-0.390235	0.696363	NA	PTCRA	protein_coding	1.44166	0	0	0	0	0	0	0	1	0	0	0	0	0	0	0
ENSG00000157087	0.897578	1.92715	3.88891	-0.49555	0.620212	NA	ATP2B2	protein_coding	2.39632	0	0	2.38043	0.423785	0	0	1.98009	1	0	0	1	1	0	0	1
ENSG00000183914	6.28972	1.92699	1.20706	-1.59643	0.110393	NA	DNAH2	protein_coding	17.6939	7.51852	6.49649	2.86073	4.13093	2.31154	3.57843	5.72729	7	12	4	2	6	6	4	5
ENSG00000183098	655.047	1.92167	0.169777	-11.3188	1.0597e-29	3.67085e-27	GPC6	protein_coding	1490.96	1436.39	622.864	683.388	385.211	387.349	132.668	101.548	1499	2010	411	689	404	415	105	122
ENSG00000158887	0.57339	1.91887	4.70838	-0.407544	0.683609	NA	MPZ	protein_coding	0	3.07213	0	0.808005	0.706987	0	0	0	0	3	0	1	1	0	0	0
ENSG00000130643	0.30942	1.91665	4.94833	-0.387332	0.69851	NA	CALY	protein_coding	1.3717	0	0	0	0	0	0	1.10366	1	0	0	0	0	0	0	1
ENSG00000111275	15.2822	1.907	1.1446	-1.66609	0.0956959	0.39825	ALDH2	protein_coding	19.1901	18.1181	1.71737	35.0419	8.16833	2.46509	26.1052	11.4515	12	17	3	14	7	7	20	15
ENSG00000116194	0.289076	1.90696	4.89236	-0.389784	0.696696	NA	ANGPTL1	protein_coding	1.08173	0.514918	0	0.715961	0	0	0	0	1	1	0	1	0	0	0	0
ENSG00000135100	0.168861	1.90649	4.91902	-0.387576	0.69833	NA	HNF1A	protein_coding	0	1.35089	0	0	0	0	0	0	0	2	0	0	0	0	0	0
ENSG00000103888	153.888	1.90596	0.374847	-5.08464	3.68331e-07	1.54956e-05	CEMIP	protein_coding	85.9532	91.2172	340.32	472.974	32.5983	15.8629	105.795	86.3861	59	97	258	493	36	24	109	87
ENSG00000131378	136.106	1.89975	0.349302	-5.4387	5.36708e-08	2.54756e-06	RFTN1	protein_coding	140.149	152.543	362.053	273.05	50.3371	30.1183	35.6963	44.8994	151	217	229	288	36	35	46	41
ENSG00000179133	0.168004	1.89826	4.91929	-0.385881	0.699585	NA	C10orf67	protein_coding	0	1.34403	0	0	0	0	0	0	0	2	0	0	0	0	0	0
ENSG00000158022	0.701684	1.89683	4.36203	-0.43485	0.663671	NA	TRIM63	protein_coding	0	1.35188	0	0	0	0	2.42725	1.83434	0	2	0	0	0	0	3	2
ENSG00000141469	35.8916	1.89378	0.730819	-2.59131	0.00956118	0.0849548	SLC14A1	protein_coding	104.393	86.6011	33.6767	3.92771	29.0268	22.4039	1.08245	6.02141	116	133	13	3	39	36	3	2
ENSG00000138109	0.259673	1.89375	4.9202	-0.384894	0.700316	NA	CYP2C9	protein_coding	0	1.3949	0	0	0	0	0.682486	0	0	2	0	0	0	0	1	0
ENSG00000133328	2.67832	1.89156	2.02531	-0.933957	0.350326	NA	HRASLS2	protein_coding	6.47382	4.50696	3.10857	0	2.94581	0	2.66067	1.73074	6	6	2	0	3	0	3	2
ENSG00000108846	4405.66	1.88918	0.195541	-9.66125	4.40456e-22	8.24259e-20	ABCC3	protein_coding	2179.55	2317.61	11010.2	7492.48	680.403	534.209	6153	4877.83	2322	3245	7082	7517	624	524	6800	5097
ENSG00000125999	17.6275	1.88672	0.936965	-2.01365	0.0440459	0.249864	BPIFB1	protein_coding	15.7307	9.79618	48.2619	31.2516	5.41839	1.83387	16.6439	12.0836	16	14	27	32	4	2	20	15
ENSG00000069966	802.98	1.88654	0.158738	-11.8846	1.42286e-32	5.65015e-30	GNB5	protein_coding	1327.94	1281.7	1158.91	1295.47	348.635	356.977	306.747	347.448	1218	1724	744	1227	360	382	328	392
ENSG00000161544	0.443418	1.88598	4.77195	-0.395223	0.692679	NA	CYGB	protein_coding	1.88017	0	0	0.618808	0	0	0.532346	0.516017	1	0	0	1	0	0	1	1
ENSG00000115604	1.73422	1.88579	2.34329	-0.804762	0.420957	NA	IL18R1	protein_coding	1.15385	6.13871	0.744812	3.92812	0.937501	0.970734	0	0	1	3	1	1	2	2	0	0
ENSG00000277196	43.8722	1.88486	0.68376	-2.75661	0.0058404	0.057804	AC007325.2	protein_coding	73.7349	77.7538	109.146	39.3788	16.1225	24.9616	9.87987	0	73	100	66	36	18	26	11	0
ENSG00000186197	88.0119	1.88406	0.422462	-4.45973	8.20647e-06	0.000244259	EDARADD	protein_coding	141.38	103.552	156.849	192.558	25.32	40.8861	14.2949	29.256	130	144	99	190	26	41	15	34
ENSG00000215218	506.644	1.88308	0.199499	-9.43908	3.76072e-21	6.65525e-19	UBE2QL1	protein_coding	888.57	996.579	755.982	576.097	236.872	274.389	161.424	163.237	850	1329	476	553	237	280	179	187
ENSG00000188761	29.2034	1.8827	0.729936	-2.57926	0.00990121	0.0870419	BCL2L15	protein_coding	28.43	42.3018	45.907	47.0048	12.2061	6.64143	9.59667	41.5393	35	41	18	25	26	9	15	37
ENSG00000138592	3975.81	1.88005	0.12525	-15.0103	6.2824e-51	6.01669e-48	USP8	protein_coding	5312.71	5275.14	6797.68	7808.75	1436.32	1440.08	1801	1934.8	5260	6957	4092	7286	1477	1486	2073	2160
ENSG00000161664	1.53731	1.87985	2.93044	-0.64149	0.521204	NA	ASB16	protein_coding	0	1.432	4.52153	3.997	0	0	0.68551	1.66245	0	2	3	4	0	0	1	2
ENSG00000138821	1700.48	1.87847	0.13643	-13.7688	3.92802e-43	2.55808e-40	SLC39A8	protein_coding	4222.91	4241.08	1083.66	1239.97	1148.41	1153.56	241.128	273.121	4070	5589	696	1169	1108	1180	272	319
ENSG00000163705	0.31586	1.87713	4.97828	-0.377064	0.706126	NA	FANCD2OS	protein_coding	0	1.18401	0	0	0	0	0	1.34287	0	1	0	0	0	0	0	1
ENSG00000042813	0.159595	1.87595	4.97731	-0.376901	0.706247	NA	ZPBP	protein_coding	0	1.27676	0	0	0	0	0	0	0	1	0	0	0	0	0	0
ENSG00000114786	26.7619	1.87303	0.687602	-2.72401	0.00644955	0.0625775	ABHD14A-ACY1	protein_coding	21.5452	29.3387	32.0278	61.9673	9.04807	4.55697	26.9015	28.7094	19	56	17	56	16	5	17	29
ENSG00000069956	4389.84	1.86758	0.150271	-12.4281	1.83947e-35	9.07528e-33	MAPK6	protein_coding	6219.35	5802.36	6958.35	8934.59	1539.14	1755.03	1878.02	2031.88	5848	7642	4460	8552	1547	1733	2137	2368
ENSG00000166828	37.2394	1.86276	0.536774	-3.47029	0.000519905	0.0086022	SCNN1G	protein_coding	69.0787	67.4933	50.7796	55.2549	13.9828	23.5301	10.8148	6.98107	66	90	32	53	14	24	12	8
ENSG00000102935	15.0295	1.85679	0.965442	-1.92325	0.0544481	0.285145	ZNF423	protein_coding	17.9668	15.9423	47.7023	9.39492	5.89626	3.4434	8.85836	11.0319	17	21	14	14	7	4	10	13
ENSG00000164379	2.00109	1.85561	2.38279	-0.778755	0.436124	NA	FOXQ1	protein_coding	2.10061	1.50016	4.74914	3.13433	0	0.981746	1.79912	1.7436	2	2	3	3	0	1	2	2
ENSG00000121858	58.9064	1.85419	0.41596	-4.45762	8.28742e-06	0.000246218	TNFSF10	protein_coding	142.493	112.643	49.1004	40.4364	35.6466	34.7269	29.386	26.8192	139	162	32	42	41	29	36	24
ENSG00000185303	1.04574	1.84892	3.01279	-0.613692	0.539419	NA	SFTPA2	protein_coding	1.96163	3.95214	0	0.522374	1.49415	0	0	0.435664	1	3	0	1	3	0	0	1
ENSG00000182103	0.57385	1.848	4.61281	-0.400624	0.688697	NA	FAM181B	protein_coding	2.09185	1.49979	0	0	0.999163	0	0	0	2	2	0	0	1	0	0	0
ENSG00000125726	0.652384	1.8454	4.13796	-0.445969	0.65562	NA	CD70	protein_coding	0	1.1742	1.22236	1.55041	0	0	1.2721	0	0	2	1	1	0	0	1	0
ENSG00000120341	3.06439	1.8445	1.8775	-0.982423	0.325892	NA	SEC16B	protein_coding	3.66176	9.42038	1.14613	6.58333	0.755681	2.94783	0	0	2	10	1	4	1	4	0	0
ENSG00000115041	44.4059	1.83971	0.534188	-3.44394	0.00057331	0.0093434	KCNIP3	protein_coding	58.4807	103.319	43.4213	41.1438	30.0577	15.7964	38.2773	24.7511	54	99	25	30	36	29	40	29
ENSG00000115461	19214	1.83895	0.133639	-13.7605	4.40255e-43	2.75684e-40	IGFBP5	protein_coding	41425.4	42682.8	23097	18120.8	11693.9	11816.6	2396.41	2478.88	39893	56895	14613	17584	11718	12091	2619	2807
ENSG00000088756	0.192298	1.83609	4.89236	-0.375297	0.707439	NA	ARHGAP28	protein_coding	1.25147	0.286914	0	0	0	0	0	0	1	1	0	0	0	0	0	0
ENSG00000163421	0.263017	1.83185	4.95203	-0.369919	0.711443	NA	PROK2	protein_coding	1.38448	0	0	0	0	0	0.719656	0	1	0	0	0	0	0	1	0
ENSG00000283536	0.333968	1.83164	4.92522	-0.371889	0.709975	NA	AC021072.1	protein_coding	0	1.31065	1.3611	0	0	0	0	0	0	2	1	0	0	0	0	0
ENSG00000187689	5.41311	1.83124	1.68209	-1.08867	0.276299	NA	AMTN	protein_coding	5.84189	1.72661	15.9231	7.42974	2.25869	0	7.13996	2.98491	7	2	10	9	2	0	7	3
ENSG00000125337	1.00787	1.83005	3.69706	-0.495001	0.6206	NA	KIF25	protein_coding	2.83662	3.19138	0	0	2.03494	0	0	0	2	2	0	0	1	0	0	0
ENSG00000175262	1.83349	1.8288	2.30184	-0.794494	0.426908	NA	C1orf127	protein_coding	5.04917	4.89554	0	1.93083	0.970408	1.82196	0	0	5	7	0	2	1	2	0	0
ENSG00000204909	0.158931	1.82356	4.9275	-0.370079	0.711324	NA	SPINK9	protein_coding	0	1.27144	0	0	0	0	0	0	0	2	0	0	0	0	0	0
ENSG00000160808	0.259921	1.82273	4.92534	-0.370071	0.711329	NA	MYL3	protein_coding	0	1.305	0	0	0	0	0.774372	0	0	2	0	0	0	0	1	0
ENSG00000204936	7.56337	1.82207	1.379	-1.32129	0.186403	NA	CD177	protein_coding	4.81526	4.81249	7.2526	10.5361	1.82682	0.899959	23.1731	7.19059	5	7	5	11	2	1	14	9
ENSG00000004799	38.6757	1.81753	0.712827	-2.54975	0.0107799	0.0924208	PDK4	protein_coding	77.7653	21.784	58.9055	88.0896	8.10608	20.3152	19.6358	14.8037	55	36	46	97	7	12	27	21
ENSG00000108878	6.44749	1.81633	1.25881	-1.4429	0.149048	NA	CACNG1	protein_coding	12.7214	8.25522	14.1568	5.25363	1.98324	3.94102	1.79029	3.47832	12	11	9	5	2	4	2	4
ENSG00000114771	0.418462	1.81082	4.86738	-0.372031	0.70987	NA	AADAC	protein_coding	0	2.68527	0	0	0.66243	0	0	0	0	2	0	0	1	0	0	0
ENSG00000123329	1.36891	1.81038	3.12572	-0.579186	0.562463	NA	ARHGAP9	protein_coding	0	1.44597	1.22781	1.27019	0	0	4.6115	2.39581	0	1	2	3	0	0	5	1
ENSG00000185477	62.4123	1.80741	0.450355	-4.01329	5.98776e-05	0.0013521	GPRIN3	protein_coding	95.6166	79.7584	91.3349	138.639	25.0163	25.019	17.6516	26.2633	104	114	65	128	25	23	19	26
ENSG00000236383	0.90382	1.80242	3.771	-0.477967	0.632674	NA	LINC00854	protein_coding	0	1.2643	1.59935	1.04047	0	0	3.32643	0	0	2	1	1	0	0	4	0
ENSG00000150636	2.07789	1.80063	2.43008	-0.740976	0.458708	NA	CCDC102B	protein_coding	3.3747	5.38349	0	0	0.450198	2.22892	5.18582	0	2	4	0	0	1	2	5	0
ENSG00000136231	1.08435	1.7975	3.01569	-0.596051	0.551141	NA	IGF2BP3	protein_coding	0.791797	4.30884	1.19158	0	0	1.22781	1.1548	0	1	3	1	0	0	3	2	0
ENSG00000136695	1.47643	1.79536	3.33347	-0.538587	0.590172	NA	IL36RN	protein_coding	0	4.59425	0	5.97015	0	1.24706	0	0	0	4	0	9	0	2	0	0
ENSG00000174944	0.57111	1.79296	4.82358	-0.371707	0.710111	NA	P2RY14	protein_coding	0	2.58233	0	0	0.560808	0	0	1.42574	0	1	0	0	1	0	0	2
ENSG00000268041	7.61666	1.79223	1.36671	-1.31135	0.189741	NA	AC010616.1	protein_coding	4.20619	6.00105	12.6541	4.18213	1.9923	0.982193	13.485	17.4304	4	8	8	4	2	1	15	20
ENSG00000170961	1.74927	1.79176	2.59402	-0.690726	0.489737	NA	HAS2	protein_coding	4.18217	5.99903	0	0	0	2.94006	0	0.872886	4	8	0	0	0	3	0	1
ENSG00000153802	0.150767	1.79025	4.98135	-0.35939	0.719303	NA	TMPRSS11D	protein_coding	0	1.20614	0	0	0	0	0	0	0	1	0	0	0	0	0	0
ENSG00000081014	1643.91	1.78657	0.176106	-10.1448	3.49413e-24	8.12684e-22	AP4E1	protein_coding	2551.33	2302.02	2510.57	3291.35	730.251	676.372	478.668	610.748	2402	3022	1630	3084	724	709	551	679
ENSG00000127325	0.727906	1.78635	4.06746	-0.439181	0.66053	NA	BEST3	protein_coding	2.55376	0	0.746426	0	0.478691	0	0	2.04437	1	0	1	0	1	0	0	1
ENSG00000153814	45.7005	1.78604	0.615008	-2.9041	0.0036831	0.0409594	JAZF1	protein_coding	59.2141	67.6467	102.553	51.0897	19.016	17.7914	9.95331	38.3405	61	84	67	54	21	20	12	29
ENSG00000123338	1.75115	1.78565	2.80348	-0.636941	0.524163	NA	NCKAP1L	protein_coding	4.80125	0.373161	0	0	0.994092	0	0.896999	6.94367	1	1	0	0	2	0	2	2
ENSG00000262560	2.6517	1.78471	2.05883	-0.866857	0.38602	NA	AC018512.1	protein_coding	7.35159	3.00031	3.16626	2.08946	2.99056	0	0	2.61546	7	4	2	2	3	0	0	3
ENSG00000173988	2.00517	1.78448	2.17703	-0.819685	0.412396	NA	LRRC63	protein_coding	5.35252	1.52532	3.21306	2.12762	2.02385	0	0.913273	0.885672	5	2	2	2	2	0	1	1
ENSG00000185681	0.148679	1.78293	4.98594	-0.357591	0.720649	NA	MORN5	protein_coding	0	1.18943	0	0	0	0	0	0	0	1	0	0	0	0	0	0
ENSG00000170092	1.53725	1.77947	2.46307	-0.722461	0.470011	NA	SPDYE5	protein_coding	2.7623	3.0096	0	1.67552	0	1.57493	1.17591	2.09977	2	5	0	2	0	2	1	3
ENSG00000284681	22.645	1.77902	0.690868	-2.57505	0.0100225	0.0875876	AC007240.1	protein_coding	45.2387	46.5095	28.4621	14.6419	16.9299	9.82379	12.5827	6.97121	43	62	18	14	17	10	14	8
ENSG00000284609	0.247207	1.77496	4.89236	-0.362803	0.716752	NA	OR8B3	protein_coding	0.77768	0.555029	0	0	0	0	0	0.644952	1	1	0	0	0	0	0	1
ENSG00000101134	0.148827	1.77121	4.98243	-0.355491	0.722222	NA	DOK5	protein_coding	0	1.19061	0	0	0	0	0	0	0	1	0	0	0	0	0	0
ENSG00000036828	0.877666	1.76677	3.37359	-0.523708	0.600482	NA	CASR	protein_coding	0.706395	1.01619	1.07848	3.62822	0	0	0	0.592046	1	2	1	2	0	0	0	1
ENSG00000196381	4.97675	1.76606	1.56988	-1.12497	0.260604	NA	ZNF781	protein_coding	4.02458	11.8611	6.36939	6.9088	1.09599	7.11058	1.48578	0.957785	7	13	4	8	2	1	2	2
ENSG00000131386	0.170037	1.7636	4.89236	-0.360481	0.718488	NA	GALNT15	protein_coding	0.793028	0.567272	0	0	0	0	0	0	1	1	0	0	0	0	0	0
ENSG00000128242	0.322093	1.7631	4.98345	-0.353791	0.723495	NA	GAL3ST1	protein_coding	0	1.08907	0	0	0	0	1.48768	0	0	1	0	0	0	0	1	0
ENSG00000170935	2.53035	1.75994	2.07894	-0.846556	0.397243	NA	NCBP2L	protein_coding	2.65185	6.30804	4.34692	0	0	2.47579	2.26449	2.1957	3	10	2	0	0	3	3	3
ENSG00000089327	10.6827	1.75932	1.05987	-1.65993	0.0969276	NA	FXYD5	protein_coding	12.8762	12.4997	25.0976	8.46446	3.50608	4.03546	11.3021	7.67998	10	16	18	9	4	3	15	9
ENSG00000240747	0.390609	1.75652	4.91793	-0.357167	0.720967	NA	KRBOX1	protein_coding	0	2.27876	0	0	0	0.441334	0.404775	0	0	1	0	0	0	1	1	0
ENSG00000105610	3.20643	1.7536	1.89308	-0.926325	0.354277	NA	KLF1	protein_coding	5.27742	1.50058	3.15541	3.14377	0	1.96721	5.38331	5.22376	5	2	2	3	0	2	6	6
ENSG00000117598	0.15244	1.74852	4.92727	-0.354865	0.722691	NA	PLPPR5	protein_coding	0	1.21952	0	0	0	0	0	0	0	2	0	0	0	0	0	0
ENSG00000214300	0.323632	1.74518	4.92749	-0.354172	0.72321	NA	SPDYE3	protein_coding	0	1.16958	0	1.41948	0	0	0	0	0	2	0	1	0	0	0	0
ENSG00000157833	14.6023	1.74495	0.821982	-2.12285	0.0337662	0.209881	GAREM2	protein_coding	26.314	33.5874	5.60148	7.92836	8.79184	8.97663	8.3012	17.3177	11	10	7	15	17	18	18	7
ENSG00000115896	80.2636	1.74441	0.368525	-4.73349	2.20691e-06	7.59765e-05	PLCL1	protein_coding	166.743	175.18	68.5591	61.8328	60.8319	41.5721	29.28	38.1095	155	248	44	52	63	49	33	39
ENSG00000006638	6.48097	1.7418	1.17881	-1.47759	0.139517	NA	TBXA2R	protein_coding	9.07538	13.7656	4.27832	2.58626	2.20474	4.68557	6.63698	8.61489	7	15	2	3	3	6	9	8
ENSG00000283189	49.1189	1.74122	0.487612	-3.57091	0.00035574	0.00621437	AC104452.1	protein_coding	62.812	78.8879	49.5414	70.5057	23.4229	19.1761	52.8451	35.7597	49	99	35	57	25	22	60	46
ENSG00000157211	0.373894	1.7408	4.92787	-0.353256	0.723897	NA	CDCP2	protein_coding	0	1.25065	0	1.7405	0	0	0	0	0	2	0	2	0	0	0	0
ENSG00000141314	7.85362	1.73997	1.09023	-1.59596	0.110497	NA	RHBDL3	protein_coding	10.2315	14.8352	3.36917	10.3353	3.38374	4.15694	7.21489	9.30226	10	21	3	11	5	6	6	4
ENSG00000174990	1.08719	1.73963	2.94138	-0.591435	0.554229	NA	CA5A	protein_coding	0.604245	5.36721	0	0	0.579694	1.13439	0	1.01196	1	3	0	0	1	2	0	2
ENSG00000117560	0.243589	1.73719	4.98414	-0.348544	0.727432	NA	FASLG	protein_coding	0	1.21362	0	0.735095	0	0	0	0	0	1	0	1	0	0	0	0
ENSG00000141293	6.67124	1.73706	1.28766	-1.34901	0.177334	NA	SKAP1	protein_coding	9.97674	9.59141	12.8804	6.17633	5.75069	0.741608	4.97885	3.27391	12	15	7	7	4	1	3	5
ENSG00000140284	411.501	1.73531	0.212034	-8.18411	2.74333e-16	3.51687e-14	SLC27A2	protein_coding	749.808	692.283	558.634	673.545	248.819	185.449	90.8664	92.603	738	958	329	664	214	195	106	111
ENSG00000071967	232.951	1.73455	0.25974	-6.67801	2.42217e-11	1.7844e-09	CYBRD1	protein_coding	396.482	357.26	273.186	397.591	119.661	107.063	108.999	103.364	374	487	208	341	105	121	110	123
ENSG00000143858	0.864645	1.73319	3.69173	-0.46948	0.638727	NA	SYT2	protein_coding	1.04363	2.25052	0	0	1.00125	0	0	2.62177	1	3	0	0	1	0	0	3
ENSG00000198353	10.565	1.73311	0.99549	-1.74096	0.0816898	NA	HOXC4	protein_coding	20.7871	32.5905	10.306	2.90983	7.49371	8.59758	1.83524	0	21	42	7	3	8	9	2	0
ENSG00000179111	0.597081	1.73159	4.98534	-0.347336	0.728339	NA	HES7	protein_coding	0	1.24496	3.53169	0	0	0	0	0	0	1	4	0	0	0	0	0
ENSG00000099139	1.43945	1.73016	3.6063	-0.47976	0.631398	NA	PCSK5	protein_coding	0	1.04682	0	0	0	0	9.88514	0.583626	0	1	0	0	0	0	4	1
ENSG00000138639	88.7549	1.72963	0.373138	-4.63537	3.56298e-06	0.000115555	ARHGAP24	protein_coding	240.971	197.538	56.9117	50.9771	58.1938	74.0502	21.5682	9.82879	225	281	33	45	68	76	20	13
ENSG00000262304	17.2344	1.72916	1.15056	-1.50288	0.13287	0.480959	AC027796.3	protein_coding	14.6283	31.4937	0	9.37316	13.9962	0	36.0816	32.3024	14	42	0	9	14	0	40	37
ENSG00000236699	17.035	1.72525	0.953623	-1.80916	0.0704268	0.333707	ARHGEF38	protein_coding	31.5903	16.9017	18.9323	29.2334	4.15663	11.343	3.7504	20.3726	17	26	14	24	8	7	8	16
ENSG00000178568	1530.95	1.72498	0.164041	-10.5155	7.32742e-26	1.89361e-23	ERBB4	protein_coding	2797.6	2349.94	1958.19	2235.32	867.709	689.837	686.776	662.231	2854	3583	1287	2098	905	829	608	622
ENSG00000180644	0.144212	1.72378	4.98471	-0.345813	0.729483	NA	PRF1	protein_coding	0	1.1537	0	0	0	0	0	0	0	1	0	0	0	0	0	0
ENSG00000119283	1.40813	1.72159	3.06947	-0.560877	0.574881	NA	TRIM67	protein_coding	0.566448	1.86864	0	7.81144	0.54389	0	0	0.474653	1	1	0	3	1	0	0	1
ENSG00000183977	0.835937	1.72123	3.37896	-0.509397	0.610474	NA	PP2D1	protein_coding	1.90678	1.36074	0	0.948088	0	0.890733	0	1.58115	2	2	0	1	0	1	0	2
ENSG00000103528	370.972	1.72097	0.231316	-7.4399	1.00761e-13	9.76484e-12	SYT17	protein_coding	532.808	498.952	642.456	472.43	165.478	147.497	286.364	221.791	492	655	378	520	169	161	277	262
ENSG00000130988	3.50759	1.72021	1.58242	-1.08707	0.277004	NA	RGN	protein_coding	7.9659	5.06273	1.04613	0	2.63585	1.30157	4.79116	5.25735	6	5	1	0	4	2	3	4
ENSG00000116141	42.4611	1.72017	0.524069	-3.28233	0.00102951	0.0151277	MARK1	protein_coding	49.9399	84.0352	58.4374	74.0808	22.9914	17.7482	19.7271	12.7289	47	83	38	75	28	23	13	20
ENSG00000197535	3989.78	1.71952	0.137808	-12.4777	9.88439e-36	5.19122e-33	MYO5A	protein_coding	4715.76	4620.63	7858.68	7889.98	1529.29	1306.84	2175.53	1821.51	4739	6399	4724	7000	1540	1544	2068	2170
ENSG00000134207	1.64337	1.71658	2.76117	-0.621685	0.534149	NA	SYT6	protein_coding	0	4.62323	0	6.52375	0.700806	0.687131	0	0.612081	0	3	0	9	1	1	0	1
ENSG00000084207	0.29794	1.71555	4.95764	-0.346041	0.729312	NA	GSTP1	protein_coding	1.22782	0	0	1.1557	0	0	0	0	1	0	0	1	0	0	0	0
ENSG00000137936	763.995	1.71519	0.170905	-10.0359	1.05961e-23	2.24045e-21	BCAR3	protein_coding	652.301	600.671	1609.45	1419.96	185.491	195.632	752.638	695.81	601	842	943	1277	194	219	847	776
ENSG00000162545	214.696	1.70871	0.261569	-6.53254	6.46635e-11	4.63782e-09	CAMK2N1	protein_coding	292.848	283.792	400.875	313.055	87.5053	88.8162	140.725	109.948	279	379	263	305	79	99	137	138
ENSG00000264324	4.36304	1.70766	1.76464	-0.967711	0.333189	NA	AC006030.1	protein_coding	6.2675	6.74853	0	6.24769	3.99955	0	9.02177	2.61932	6	9	0	6	4	0	10	3
ENSG00000132170	834.441	1.70743	0.170117	-10.0368	1.05035e-23	2.24045e-21	PPARG	protein_coding	1016.64	837.213	1422.06	1426.29	274.33	292.64	743.06	663.304	964	1087	889	1382	278	300	846	752
ENSG00000151012	8247.94	1.7028	0.1911	-8.91052	5.07932e-19	8.02878e-17	SLC7A11	protein_coding	2863.15	2213.15	15368.6	23479.5	766.068	792.534	9869.86	10630.7	2644	3001	9717	22714	778	794	11002	12238
ENSG00000138594	4050.33	1.69897	0.11628	-14.6111	2.38674e-48	1.9035e-45	TMOD3	protein_coding	5899.07	5705.94	6578.56	7064.26	1786.13	1788.07	1842.43	1738.16	6217	8235	3715	7365	1795	1849	1691	2035
ENSG00000203685	18.3327	1.69708	0.807534	-2.10156	0.0355921	0.216626	STUM	protein_coding	21.0127	32.6262	43.5818	25.1499	8.87064	7.58501	1.39566	6.43971	25	54	34	30	11	5	1	6
ENSG00000213809	0.237026	1.69677	4.98676	-0.340255	0.733665	NA	KLRK1	protein_coding	0	1.14601	0	0	0	0	0	0.750194	0	1	0	0	0	0	0	1
ENSG00000171804	5.03917	1.69674	2.18544	-0.776387	0.437521	NA	WDR87	protein_coding	2.19104	0.525179	1.1145	34.537	0.701125	0	0.632572	0.611894	3	1	1	4	1	0	1	1
ENSG00000268083	27.4681	1.69579	3.89445	-0.435439	0.663244	0.913934	AC008982.1	protein_coding	32.0373	0	0	0	9.87572	0	94.5196	83.3118	30	0	0	0	10	0	106	96
ENSG00000078795	1.22122	1.69495	2.6042	-0.650852	0.515142	NA	PKD2L2	protein_coding	1.92922	4.13369	0	1.02184	0.982507	0.901703	0	0.800778	2	6	0	1	1	1	0	1
ENSG00000169554	0.221475	1.69377	4.98585	-0.339716	0.73407	NA	ZEB2	protein_coding	0	1.18879	0	0	0	0	0	0.583012	0	1	0	0	0	0	0	1
ENSG00000134871	10.8968	1.69278	1.30838	-1.2938	0.195736	NA	COL4A2	protein_coding	16.137	5.51368	12.7611	1.68571	6.75599	1.18971	11.1589	31.9721	7	9	10	4	3	3	11	22
ENSG00000177096	6.97615	1.69184	1.20801	-1.40051	0.16136	NA	FAM109B	protein_coding	11.9772	13.1608	12.5002	3.66606	1.74911	6.02871	2.36769	4.3595	13	20	9	4	2	7	3	2
ENSG00000263429	1.21809	1.69019	2.69799	-0.626463	0.531012	NA	LINC00675	protein_coding	2.98507	0.706866	1.48565	1.97528	0	0.92688	0.844957	0.820054	3	1	1	2	0	1	1	1
ENSG00000204610	0.5536	1.68933	4.72731	-0.357355	0.720826	NA	TRIM15	protein_coding	0.51344	2.94147	0	0	0.973888	0	0	0	1	1	0	0	2	0	0	0
ENSG00000117245	10.977	1.68896	1.14477	-1.47537	0.140114	NA	KIF17	protein_coding	18.6683	16.9429	10.0214	0.629381	1.97522	9.33872	12.8617	17.3786	16	17	8	1	3	10	18	7
ENSG00000145536	0.730697	1.68783	3.89578	-0.433246	0.664836	NA	ADAMTS16	protein_coding	0	2.28741	0	0	0	0.571782	2.01186	0.974526	0	3	0	0	0	1	2	1
ENSG00000266265	3.15	1.68632	1.81138	-0.930959	0.351875	NA	KLF14	protein_coding	4.19327	2.24999	4.75535	3.13069	0.997876	0.981027	5.4028	3.48901	4	3	3	3	1	1	6	4
ENSG00000196684	139.188	1.68421	0.33508	-5.0263	5.00031e-07	2.0151e-05	HSH2D	protein_coding	90.9364	113.863	372.278	326.155	36.3172	27.4745	78.5252	67.9579	88	139	224	293	39	28	92	83
ENSG00000256977	2.52278	1.68411	2.22661	-0.756355	0.449436	NA	LIMS3	protein_coding	5.26363	0	7.86625	3.73263	0.948204	0.700686	0	1.67081	7	0	7	5	1	1	0	1
ENSG00000004939	2.23643	1.68079	2.6676	-0.630074	0.528646	NA	SLC4A1	protein_coding	0	5.13132	1.5289	4.44333	0.962974	0	1.81547	4.00946	0	1	1	4	1	0	5	9
ENSG00000081479	22.2156	1.67975	0.965241	-1.74024	0.0818177	0.364054	LRP2	protein_coding	31.9592	49.491	9.69089	43.4502	7.55438	18.1567	1.26911	16.1531	41	65	13	13	11	18	3	7
ENSG00000248672	0.520859	1.67968	4.84628	-0.346591	0.728899	NA	LY75-CD302	protein_coding	3.1821	0	0	0	0.984773	0	0	0	3	0	0	0	1	0	0	0
ENSG00000133116	0.838626	1.67927	3.36851	-0.498519	0.618118	NA	KL	protein_coding	1.3721	2.47339	0	0.858707	0	1.28481	0	0.719989	1	4	0	1	0	1	0	1
ENSG00000166289	77.1321	1.67839	0.424035	-3.95813	7.5538e-05	0.00165264	PLEKHF1	protein_coding	130.164	104.32	125.64	93.6958	24.8725	48.2664	51.6212	38.4778	124	144	71	83	27	52	60	43
ENSG00000166592	0.786424	1.67796	4.27827	-0.392206	0.694906	NA	RRAD	protein_coding	0	1.27192	0	3.48354	0	0	0	1.53593	0	2	0	5	0	0	0	2
ENSG00000154451	0.357248	1.6771	4.95929	-0.338173	0.735233	NA	GBP5	protein_coding	1.304	0	0	0	0	0	1.11415	0.439843	1	0	0	0	0	0	1	1
ENSG00000167100	2.64323	1.677	1.84923	-0.906863	0.364479	NA	SAMD14	protein_coding	5.05339	4.20633	1.77274	0.485316	1.98292	0.767327	2.22407	4.65376	1	8	1	1	4	1	3	3
ENSG00000204657	0.139616	1.67621	4.9874	-0.336088	0.736804	NA	OR2H2	protein_coding	0	1.11692	0	0	0	0	0	0	0	1	0	0	0	0	0	0
ENSG00000158639	0.138044	1.67369	4.99213	-0.335265	0.737425	NA	PAGE5	protein_coding	0	1.10435	0	0	0	0	0	0	0	1	0	0	0	0	0	0
ENSG00000143473	15.7963	1.67348	0.900188	-1.85903	0.0630227	0.311988	KCNH1	protein_coding	17.7317	32.4417	28.1509	22.4252	3.08877	14.12	6.38463	2.02761	41	47	19	16	7	10	5	1
ENSG00000178826	38.6836	1.67253	0.497399	-3.36256	0.000772236	0.0118835	TMEM139	protein_coding	65.8672	55.2672	49.1429	48.7603	20.7152	17.2174	29.1863	23.3121	62	83	25	48	27	24	23	23
ENSG00000181007	36.4188	1.67144	0.577919	-2.89217	0.00382586	0.0422571	ZFP82	protein_coding	67.2757	46.0361	44.6479	54.9071	18.4128	17.0509	12.8368	30.183	62	57	29	51	20	19	15	31
ENSG00000172461	969.176	1.67061	0.152238	-10.9737	5.11399e-28	1.51383e-25	FUT9	protein_coding	2211.87	1923.11	997.825	907.08	650.4	647.891	214.299	200.938	2119	2557	635	930	645	703	225	214
ENSG00000250709	1.68796	1.66671	3.24012	-0.514398	0.606974	NA	CCDC169-SOHLH2	protein_coding	6.31027	0	0	0	0	1.9645	0	5.22889	6	0	0	0	0	2	0	6
ENSG00000229474	1.32875	1.66517	2.82688	-0.589047	0.55583	NA	PATL2	protein_coding	0.808914	2.12762	0	2.48368	0.787505	0	3.81745	0.604848	1	3	0	3	1	0	2	1
ENSG00000175267	2.74365	1.66367	1.96005	-0.848794	0.395996	NA	VWA3A	protein_coding	6.53471	1.55605	1.21252	2.93123	2.66508	0.50914	2.31831	4.22214	4	4	3	1	1	1	2	5
ENSG00000081800	0.306491	1.66165	4.96004	-0.335007	0.73762	NA	SLC13A1	protein_coding	1.16224	0	0	1.28969	0	0	0	0	1	0	0	1	0	0	0	0
ENSG00000115594	795.188	1.6601	0.164206	-10.1098	4.99695e-24	1.11446e-21	IL1R1	protein_coding	1262.3	1106.95	1058.93	1005.36	405.471	344.632	580.994	596.855	1126	1527	701	1020	367	377	646	656
ENSG00000152954	0.453023	1.65928	4.63815	-0.357746	0.720533	NA	NRSN1	protein_coding	2.13526	0.41905	0	0	0.570742	0	0	0.499137	1	1	0	0	1	0	0	1
ENSG00000152766	19.1637	1.65814	0.733773	-2.25975	0.0238369	0.165638	ANKRD22	protein_coding	58.0492	39.0151	6.31099	15.7185	17.8935	12.7867	1.79447	1.74127	55	52	4	15	18	13	2	2
ENSG00000130755	1.6666	1.6578	2.45687	-0.674762	0.499827	NA	GMFG	protein_coding	2.92193	3.61367	1.85395	0	2.19624	0	1.96117	0.785827	2	5	1	0	2	0	2	1
ENSG00000171540	0.772757	1.65662	3.9891	-0.415286	0.677932	NA	OTP	protein_coding	3.08183	1.65655	0	0	0	1.44367	0	0	4	3	0	0	0	2	0	0
ENSG00000144191	0.143426	1.65513	4.93264	-0.335547	0.737212	NA	CNGA3	protein_coding	0	1.14741	0	0	0	0	0	0	0	2	0	0	0	0	0	0
ENSG00000136883	167.345	1.65198	0.305837	-5.4015	6.60868e-08	3.09346e-06	KIF12	protein_coding	187.646	297.009	281.626	247.343	84.7659	70.0462	84.8491	85.4733	217	360	159	234	76	83	97	94
ENSG00000155465	1.04906	1.65161	3.35676	-0.492026	0.622701	NA	SLC7A7	protein_coding	0	2.11276	0	0.740539	0.411591	0	4.30062	0.826963	0	1	0	1	1	0	3	1
ENSG00000166262	41.9026	1.65117	0.507039	-3.25649	0.00112797	0.0162821	FAM227B	protein_coding	82.5025	70.2388	36.7952	65.5786	22.6691	25.7949	16.6411	15.0008	59	80	26	66	25	32	15	21
ENSG00000171094	1.12931	1.65117	3.18186	-0.518931	0.603809	NA	ALK	protein_coding	3.64279	0	1.83278	1.39897	1.15394	0	0	1.00598	3	0	1	3	1	0	0	1
ENSG00000269891	23.9606	1.65066	0.70157	-2.3528	0.0186325	0.137952	ARHGAP19-SLIT1	protein_coding	38.1078	29.7435	37.6329	35.6417	12.5368	8.90928	21.0721	8.04052	36	43	23	37	13	8	21	10
ENSG00000140873	15.9409	1.64962	0.774275	-2.13054	0.0331271	0.207387	ADAMTS18	protein_coding	32.845	41.4205	18.1176	11.3395	14.18	9.62449	0	0	49	71	11	17	16	14	0	0
ENSG00000160179	468.185	1.64643	0.198992	-8.27388	1.29674e-16	1.7305e-14	ABCG1	protein_coding	505.834	489.232	948.108	778.847	167.076	150.647	329.77	375.966	455	656	624	716	182	163	364	396
ENSG00000113905	0.290898	1.64471	4.96092	-0.331533	0.740242	NA	HRG	protein_coding	1.16701	0	0	1.16017	0	0	0	0	1	0	0	1	0	0	0	0
ENSG00000183578	4.66696	1.64174	1.38158	-1.18831	0.23471	NA	TNFAIP8L3	protein_coding	12.6243	6.00121	4.7438	6.27494	1.99179	3.92946	0.898781	0.871411	12	8	3	6	2	4	1	1
ENSG00000154342	7.23194	1.6332	1.30436	-1.25211	0.210531	NA	WNT3A	protein_coding	6.28803	5.99987	11.0981	3.13012	1.99609	1.96183	10.8073	16.5742	6	8	7	3	2	2	12	19
ENSG00000100146	0.205428	1.63314	4.99055	-0.327247	0.743481	NA	SOX10	protein_coding	0	1.17444	0	0	0	0	0	0.468982	0	1	0	0	0	0	0	1
ENSG00000187950	2.08619	1.63267	2.21911	-0.735731	0.461895	NA	OVCH1	protein_coding	2.23648	2.13619	2.25979	0.742514	0.711175	0.698238	7.90512	0	3	4	2	1	1	1	2	0
ENSG00000106789	342.34	1.63048	0.200765	-8.12133	4.61108e-16	5.63885e-14	CORO2A	protein_coding	458.042	473.676	554.96	493.705	151.083	149.943	229.301	228.009	439	633	349	474	151	153	254	261
ENSG00000128713	0.246611	1.62978	4.96176	-0.328467	0.742558	NA	HOXD11	protein_coding	1.19142	0	0	0	0	0	0	0.781465	1	0	0	0	0	0	0	1
ENSG00000144712	0.736517	1.62776	3.44599	-0.472364	0.636667	NA	CAND2	protein_coding	1.48827	1.60155	0	1.48321	0	0.697626	0	0.621482	2	3	0	2	0	1	0	1
ENSG00000144550	0.717292	1.62282	4.06302	-0.399412	0.68959	NA	CPNE9	protein_coding	3.10366	0	0	0.781264	0.742323	0	1.11109	0	1	0	0	1	1	0	2	0
ENSG00000170965	7.38792	1.62132	1.16036	-1.39725	0.162337	NA	PLAC1	protein_coding	13.6346	15.5014	9.08107	7.34068	6.04277	3.43954	4.0633	0	14	23	6	8	7	4	3	0
ENSG00000250673	0.140153	1.62124	4.93525	-0.328502	0.742532	NA	AC097372.1	protein_coding	0	1.12122	0	0	0	0	0	0	0	2	0	0	0	0	0	0
ENSG00000188659	15.5011	1.61925	1.04898	-1.54365	0.122673	0.459453	SAXO2	protein_coding	6.65206	12.443	28.5174	21.7154	4.53972	1.6926	39.6174	8.8309	8	13	14	26	5	2	28	13
ENSG00000242221	0.288669	1.61918	4.99336	-0.324267	0.745736	NA	PSG2	protein_coding	0	1.11941	0	0	0	0	0	1.18994	0	1	0	0	0	0	0	2
ENSG00000164764	0.600765	1.619	4.78584	-0.33829	0.735144	NA	SBSPON	protein_coding	0	1.02013	0	1.42236	0	0	0	2.36363	0	1	0	1	0	0	0	3
ENSG00000130653	237.247	1.61117	0.267191	-6.03004	1.63923e-09	1.01092e-07	PNPLA7	protein_coding	241.154	268.473	499.242	341.376	82.5161	84.485	201.951	178.775	260	384	310	293	94	81	221	182
ENSG00000132622	0.618287	1.61072	4.58035	-0.351659	0.725094	NA	HSPA12B	protein_coding	0	3.04663	0	0	1.01371	0	0	0.885963	0	4	0	0	1	0	0	1
ENSG00000204086	16.9649	1.61066	0.759772	-2.11993	0.034012	0.210631	RPA4	protein_coding	24.2844	27.011	17.3507	16.7703	9.93869	6.88614	13.4559	20.0225	23	36	11	16	10	7	15	23
ENSG00000118271	1.27418	1.60813	2.44884	-0.65669	0.51138	NA	TTR	protein_coding	3.44724	1.43547	0	0.852761	0.796726	0.797226	1.44649	1.41756	4	2	0	1	1	1	1	1
ENSG00000181378	0.815594	1.60771	3.72299	-0.431833	0.665863	NA	CFAP65	protein_coding	0	2.99734	0	0	0	0.8703	1.59891	1.05821	0	2	0	0	0	2	2	1
ENSG00000070601	5.93511	1.60716	1.29429	-1.24173	0.214336	NA	FRMPD1	protein_coding	5.63465	4.55	2.14259	2.10625	1.34823	1.9816	10.4393	19.2782	8	9	2	3	2	3	4	6
ENSG00000204740	406.846	1.60524	0.248405	-6.4622	1.0319e-10	7.24156e-09	MALRD1	protein_coding	1009	1051.17	225.399	128.481	330.298	346.9	97.7751	65.7526	1039	1379	105	135	376	387	88	87
ENSG00000188676	0.132735	1.60416	4.99225	-0.32133	0.74796	NA	IDO2	protein_coding	0	1.06188	0	0	0	0	0	0	0	1	0	0	0	0	0	0
ENSG00000185958	0.760791	1.60252	3.95031	-0.405669	0.684986	NA	FAM186A	protein_coding	0.700369	0.503344	0	0.698494	0	0	0	4.18412	1	1	0	1	0	0	0	2
ENSG00000146592	1.07536	1.60154	2.93217	-0.546197	0.58493	NA	CREB5	protein_coding	1.6339	2.05592	0	1.22238	0	0.767008	0	2.92367	4	7	0	3	0	2	0	1
ENSG00000105388	175.139	1.59853	0.464883	-3.43857	0.000584802	0.00948323	CEACAM5	protein_coding	40.9066	34.5548	522.202	525.926	18.316	8.94019	152.85	97.4168	46	54	377	588	9	9	162	131
ENSG00000074370	2333.98	1.59414	0.17113	-9.31536	1.21537e-20	2.06119e-18	ATP2A3	protein_coding	1866.57	2059.65	5337.23	4021.8	702.265	599.158	2193.78	1891.43	1720	2869	3362	4005	704	667	2233	2068
ENSG00000173262	4.72164	1.59404	1.48877	-1.07071	0.284302	NA	SLC2A14	protein_coding	5.97525	9.74227	4.53844	0	3.94226	1.42803	4.83065	7.31623	4	9	1	0	6	4	10	5
ENSG00000165507	37.8293	1.59231	0.705509	-2.25697	0.0240098	0.166581	C10orf10	protein_coding	20.4458	18.2517	65.6527	95.6392	11.5092	1.85258	43.2485	46.0343	17	24	44	97	10	2	51	56
ENSG00000075891	1.33965	1.59184	3.03179	-0.52505	0.599549	NA	PAX2	protein_coding	3.63867	0.883916	2.28819	0	1.76971	0	2.1367	0	3	1	3	0	1	0	2	0
ENSG00000162989	132.496	1.58292	0.362373	-4.3682	1.25277e-05	0.000349853	KCNJ3	protein_coding	303.797	350.699	88.3721	44.4727	132.185	87.3267	31.8183	21.3009	341	484	67	51	117	107	16	29
ENSG00000174640	15.2731	1.57964	0.863376	-1.82961	0.0673087	0.324697	SLCO2A1	protein_coding	16.567	42.5715	10.8408	18.2453	6.75423	13.1807	9.60872	4.41647	25	52	11	5	9	13	7	9
ENSG00000127083	1.30356	1.57792	3.0452	-0.518165	0.604343	NA	OMD	protein_coding	2.09936	3.75027	0	0	0	1.96304	0	2.61583	2	5	0	0	0	2	0	3
ENSG00000171303	3.13524	1.5768	1.7301	-0.911394	0.362088	NA	KCNK3	protein_coding	6.36241	4.35268	0	4.45041	0.725878	2.84269	2.10465	4.24322	7	8	0	3	1	4	3	2
ENSG00000164651	0.130169	1.57658	4.99421	-0.315682	0.752244	NA	SP8	protein_coding	0	1.04135	0	0	0	0	0	0	0	1	0	0	0	0	0	0
ENSG00000188277	1.47838	1.57575	2.77618	-0.567598	0.570308	NA	C15orf62	protein_coding	5.25012	0.750068	0	2.08921	1.99392	0	0	1.74373	5	1	0	2	2	0	0	2
ENSG00000112137	5.66748	1.57265	1.39693	-1.1258	0.260252	NA	PHACTR1	protein_coding	13.1366	12.4413	5.44257	2.81922	8.28536	0.78297	0.360592	2.07119	15	15	1	1	9	2	1	3
ENSG00000099994	208.009	1.57242	0.243855	-6.44817	1.13208e-10	7.87667e-09	SUSD2	protein_coding	321.273	324.615	297.762	262.949	99.7109	117.412	126.68	113.668	306	432	188	247	99	120	143	132
ENSG00000198729	16.1277	1.57153	0.763062	-2.0595	0.0394461	0.231766	PPP1R14C	protein_coding	28.3802	39.0059	18.9865	14.6338	9.96377	12.7665	1.79838	3.48646	27	52	12	14	10	13	2	4
ENSG00000104093	2565.56	1.57113	0.144253	-10.8915	1.26558e-27	3.61489e-25	DMXL2	protein_coding	4479.33	3793.64	3397.58	4057.85	1411.74	1371.51	1004.33	1008.49	3980	4997	2443	3391	1374	1418	1214	1179
ENSG00000129467	3.26486	1.56585	1.83163	-0.854894	0.39261	NA	ADCY4	protein_coding	4.92154	10.0963	5.09443	0	4.29565	1.08851	0	0.622407	5	9	4	0	3	2	0	1
ENSG00000154065	35.1681	1.56537	0.727196	-2.15261	0.0313493	0.20047	ANKRD29	protein_coding	10.2378	13.0859	110.172	106.098	5.92179	2.29844	18.4068	15.1232	13	21	54	86	6	3	20	13
ENSG00000203697	148.383	1.56506	0.351412	-4.45365	8.44228e-06	0.000249427	CAPN8	protein_coding	91.132	79.017	351.964	323.925	34.445	22.7014	159.972	123.91	81	104	224	343	32	20	192	160
ENSG00000008513	3674.61	1.56417	0.135616	-11.5338	8.91073e-31	3.29717e-28	ST3GAL1	protein_coding	3341.74	2848.99	7241.07	7002.95	1016.31	1076.62	3636.02	3233.2	3148	3842	4166	6608	1169	1078	3984	3715
ENSG00000160882	0.323561	1.5623	4.99507	-0.312768	0.754457	NA	CYP11B1	protein_coding	0	1.07685	0	0	0	0	0.619962	0.891671	0	1	0	0	0	0	1	1
ENSG00000147145	0.153195	1.56206	4.89236	-0.319286	0.74951	NA	LPAR4	protein_coding	0.715176	0.510382	0	0	0	0	0	0	1	1	0	0	0	0	0	0
ENSG00000104332	0.140258	1.56185	4.96518	-0.31456	0.753096	NA	SFRP1	protein_coding	1.12206	0	0	0	0	0	0	0	1	0	0	0	0	0	0	0
ENSG00000138134	50.8449	1.56125	0.496697	-3.14326	0.00167078	0.0224253	STAMBPL1	protein_coding	61.4431	93.3176	72.0395	61.0212	29.0558	23.8098	23.142	42.9305	57	110	47	72	24	28	27	45
ENSG00000260861	0.275057	1.55924	4.96583	-0.313993	0.753526	NA	AL049634.2	protein_coding	1.11988	0	0	1.08057	0	0	0	0	1	0	0	1	0	0	0	0
ENSG00000187398	33.2279	1.5592	0.594754	-2.62159	0.00875218	0.0796057	LUZP2	protein_coding	48.4457	78.1917	38.2038	25.8957	25.8941	17.5425	9.37437	22.2758	63	98	17	40	24	28	9	14
ENSG00000187994	28.326	1.55891	0.672011	-2.31977	0.0203533	0.147276	RINL	protein_coding	29.4831	41.4798	38.1047	59.2685	14.6619	9.72988	22.2499	11.6299	34	48	29	68	10	9	22	16
ENSG00000189001	3.44122	1.55255	2.15979	-0.718842	0.472238	NA	SBSN	protein_coding	1.92595	1.19906	6.31715	2.50802	0	0.785215	8.61798	6.17635	1	2	5	3	0	1	12	6
ENSG00000170458	5.40887	1.5524	1.79058	-0.86698	0.385953	NA	CD14	protein_coding	0	5.30006	8.63124	15.6146	1.81263	0	5.64205	6.27043	0	9	6	17	2	0	8	7
ENSG00000185002	0.139212	1.55065	4.96585	-0.312263	0.754841	NA	RFX6	protein_coding	1.11369	0	0	0	0	0	0	0	1	0	0	0	0	0	0	0
ENSG00000110169	16.6086	1.54903	0.773215	-2.00336	0.045139	0.253154	HPX	protein_coding	18.2388	25.374	30.7924	27.5256	8.2788	6.60118	7.27103	8.78712	19	38	19	26	10	6	8	8
ENSG00000275034	0.131566	1.5471	4.99682	-0.309618	0.756852	NA	TP53TG3E	protein_coding	0	1.05253	0	0	0	0	0	0	0	1	0	0	0	0	0	0
ENSG00000173678	0.517016	1.5465	4.9906	-0.309883	0.75665	NA	SPDYE2B	protein_coding	0	0.972365	0	0.905089	0	0	0	2.25867	0	1	0	1	0	0	0	3
ENSG00000203867	11.2927	1.54485	1.0293	-1.50088	0.133388	NA	RBM20	protein_coding	14.7076	8.18637	35.1403	12.3865	3.97081	3.88568	8.59828	3.466	17	9	7	15	5	5	12	5
ENSG00000140254	1.38667	1.54477	2.64605	-0.583803	0.559353	NA	DUOXA1	protein_coding	4.59843	1.10048	1.38757	0	1.46379	0	1.32092	1.22213	1	3	1	0	3	0	3	1
ENSG00000277399	11.9755	1.54122	1.02644	-1.50153	0.133219	NA	GPR179	protein_coding	11.829	7.65639	10.586	34.8289	3.69992	2.89564	15.3552	8.95327	9	11	9	10	5	4	23	12
ENSG00000129673	0.590263	1.54103	4.72972	-0.325819	0.744561	NA	AANAT	protein_coding	0	0.981139	0	0	0	0	2.20087	1.5401	0	1	0	0	0	0	2	2
ENSG00000167653	407.331	1.54049	0.253001	-6.08887	1.13709e-09	7.09308e-08	PSCA	protein_coding	116.477	137.358	760.478	742.853	47.3169	40.2162	749.674	664.277	112	185	479	721	48	39	825	775
ENSG00000168917	0.791156	1.54046	4.3212	-0.35649	0.721474	NA	SLC35G2	protein_coding	0	1.00875	0	0	0	0	0.638606	4.68189	0	1	0	0	0	0	1	4
ENSG00000204969	0.621519	1.54044	4.66264	-0.330378	0.741114	NA	PCDHA2	protein_coding	0	0.950916	0	0	0	0	2.91555	1.10569	0	1	0	0	0	0	3	1
ENSG00000114757	1.06478	1.5383	3.39009	-0.453763	0.65	NA	PEX5L	protein_coding	1.03691	0.619342	0	0	0	0.324509	6.53747	0	3	2	0	0	0	1	1	0
ENSG00000180815	4.8307	1.53757	1.33482	-1.15189	0.249365	NA	MAP3K15	protein_coding	6.7339	13.9059	5.2256	3.01236	2.1399	5.08535	1.28724	1.25531	9	16	3	2	3	5	2	1
ENSG00000063438	525.24	1.53755	0.240493	-6.39331	1.62334e-10	1.11048e-08	AHRR	protein_coding	575.968	553.157	924.45	649.612	162.577	227.607	631.285	477.267	606	793	595	690	176	197	602	518
ENSG00000133019	1.21605	1.53676	2.57901	-0.595874	0.551259	NA	CHRM3	protein_coding	2.42433	3.5138	0	0	0.506444	1.48601	0.913852	0.883984	3	1	0	0	1	3	2	2
ENSG00000129244	0.855918	1.53569	3.75281	-0.40921	0.682385	NA	ATP1B2	protein_coding	0	1.4596	3.08685	0	0	0	1.16888	1.13201	0	3	3	0	0	0	2	2
ENSG00000039560	893.645	1.53335	0.173843	-8.82036	1.14096e-18	1.78615e-16	RAI14	protein_coding	1399.81	1203.62	1397.73	1543.64	496.775	403.192	328.894	375.49	1357	1611	847	1452	436	412	403	462
ENSG00000267740	10.1138	1.53079	1.0431	-1.46754	0.14223	NA	AC024592.3	protein_coding	7.38062	15.8679	15.266	5.99029	3.22461	4.80064	16.1448	12.2353	6	19	9	5	3	7	16	19
ENSG00000128655	23.3138	1.53072	0.680525	-2.24932	0.0244919	0.16925	PDE11A	protein_coding	27.317	51.9087	37.1111	23.6825	17.5445	9.99181	9.20268	9.75223	36	76	15	25	21	13	14	5
ENSG00000163803	1.73554	1.52962	2.65989	-0.575067	0.565246	NA	PLB1	protein_coding	3.16179	3.1565	3.44956	0.275731	0	3.53935	0.301375	0	1	3	1	1	0	1	1	0
ENSG00000148841	382.761	1.52682	0.202335	-7.54599	4.48852e-14	4.42895e-12	ITPRIP	protein_coding	541.614	475.315	700.138	618.606	178.769	173.729	174.295	199.621	492	640	455	600	174	179	200	225
ENSG00000130812	2.72108	1.52597	2.05422	-0.742845	0.457576	NA	ANGPTL6	protein_coding	3.74138	8.74281	2.4481	0	4.59766	0	0.695911	1.54279	4	8	2	0	3	0	1	2
ENSG00000155052	0.168579	1.5236	4.85328	-0.313932	0.753573	NA	CNTNAP5	protein_coding	0.992385	0.356246	0	0	0	0	0	0	2	1	0	0	0	0	0	0
ENSG00000162733	25.649	1.52343	0.814495	-1.8704	0.0614283	0.306903	DDR2	protein_coding	39.9262	13.4769	32.9105	45.1423	12.0978	5.85572	12.9679	42.8148	18	24	18	36	13	10	24	36
ENSG00000140506	2.21376	1.51769	2.17436	-0.697995	0.48518	NA	LMAN1L	protein_coding	4.53559	3.85958	4.57846	1.11986	0	2.65041	0.966198	0	2	3	4	2	0	4	2	0
ENSG00000174473	72.4919	1.51718	0.399135	-3.80118	0.000144008	0.00288057	GALNTL6	protein_coding	216.206	154.208	18.7472	25.3266	54.556	74.986	21.0767	14.8295	179	205	14	29	72	74	17	15
ENSG00000127990	111.097	1.51677	0.327089	-4.63718	3.53189e-06	0.000114776	SGCE	protein_coding	158.468	209.78	139.245	170.094	69.5668	59.6593	42.3203	39.6448	179	281	98	160	61	70	37	44
ENSG00000178997	2.63837	1.51452	2.29383	-0.66026	0.509087	NA	EXD1	protein_coding	0	3.64038	0.871881	4.62293	0	1.14427	4.2563	6.57122	0	3	1	2	0	2	3	8
ENSG00000136918	0.246172	1.51322	4.96797	-0.304595	0.760674	NA	WDR38	protein_coding	1.08207	0	0	0	0	0	0	0.887309	1	0	0	0	0	0	0	1
ENSG00000213901	24.548	1.51232	0.653985	-2.31247	0.0207516	0.149362	SLC23A3	protein_coding	45.8813	29.4258	37.3926	34.1179	9.89134	16.7081	13.6385	9.32819	42	47	20	24	13	15	14	14
ENSG00000153291	25.5201	1.51024	0.695624	-2.17105	0.0299271	0.194508	SLC25A27	protein_coding	66.8222	32.2704	27.4631	20.5962	12.9793	21.4051	15.6933	6.9311	36	45	19	22	14	18	18	12
ENSG00000213759	6.4254	1.50912	1.24605	-1.21112	0.225849	NA	UGT2B11	protein_coding	22.0977	14.4232	0	0	9.60358	3.15618	0.722246	1.40032	15	20	0	0	12	4	1	2
ENSG00000258724	1.44059	1.50767	3.05092	-0.494168	0.621188	NA	AC105001.2	protein_coding	2.10782	0.750228	0	4.18788	0.994892	0	0	3.48393	2	1	0	4	1	0	0	4
ENSG00000117114	97.3154	1.50626	0.401832	-3.74849	0.000177904	0.00342621	ADGRL2	protein_coding	143.949	129.657	107.919	224.001	42.7768	53.3589	37.9509	38.9105	135	184	93	136	42	56	42	49
ENSG00000275688	0.265321	1.50538	4.96848	-0.302985	0.761901	NA	CCL15-CCL14	protein_coding	1.08193	0	0	1.04063	0	0	0	0	1	0	0	1	0	0	0	0
ENSG00000170369	0.134819	1.50282	4.96874	-0.302455	0.762305	NA	CST2	protein_coding	1.07855	0	0	0	0	0	0	0	1	0	0	0	0	0	0	0
ENSG00000180138	1.76981	1.50258	2.6984	-0.556841	0.577636	NA	CSNK1A1L	protein_coding	2.09973	0.750061	4.75052	2.08902	0	0.981586	0	3.4876	2	1	3	2	0	1	0	4
ENSG00000178726	420.607	1.49988	0.184701	-8.12054	4.64103e-16	5.63885e-14	THBD	protein_coding	722.546	650.148	560.531	592.862	248.828	236.195	171.32	182.428	691	867	353	569	249	241	190	209
ENSG00000257767	0.351025	1.49976	4.96889	-0.301831	0.762781	NA	AC002996.1	protein_coding	1.07623	0	0	0	0	0	0	1.73197	1	0	0	0	0	0	0	2
ENSG00000176293	1.38083	1.49974	2.76871	-0.541677	0.588041	NA	ZNF135	protein_coding	2.09374	0.748978	0	1.04213	0	0.979687	2.69777	3.48431	2	1	0	1	0	1	3	4
ENSG00000170419	4.39542	1.4958	1.41308	-1.05854	0.289809	NA	VSTM2A	protein_coding	10.8909	12.821	1.09284	0	4.72318	3.69121	0	1.94429	14	16	1	0	7	6	0	1
ENSG00000189052	0.134135	1.49563	4.96908	-0.300988	0.763424	NA	CGB5	protein_coding	1.07308	0	0	0	0	0	0	0	1	0	0	0	0	0	0	0
ENSG00000111816	2703.76	1.49393	0.15179	-9.84211	7.414e-23	1.47204e-20	FRK	protein_coding	4937.17	4843.16	2999.24	3341.22	1636.27	1835.97	887.191	1149.84	4739	6460	1884	3214	1634	1876	982	1316
ENSG00000240045	0.133944	1.49363	4.96918	-0.300579	0.763735	NA	DWORF	protein_coding	1.07155	0	0	0	0	0	0	0	1	0	0	0	0	0	0	0
ENSG00000167779	15.7763	1.49058	0.840804	-1.77281	0.0762609	0.349551	IGFBP6	protein_coding	26.2153	21.7306	29.7713	9.66634	6.89169	10.285	13.0741	8.57606	25	29	16	8	8	9	15	13
ENSG00000198283	0.245035	1.49041	4.96933	-0.299921	0.764237	NA	OR5B21	protein_coding	1.06911	0	0	0	0	0	0.891172	0	1	0	0	0	0	0	1	0
ENSG00000157150	10.6776	1.49006	1.1994	-1.24235	0.214109	NA	TIMP4	protein_coding	13.7134	6.00214	18.9399	12.5707	6.96065	0	8.07742	19.1568	13	8	12	12	7	0	9	22
ENSG00000242180	0.1336	1.49	4.96935	-0.299838	0.764301	NA	OR51B5	protein_coding	1.0688	0	0	0	0	0	0	0	1	0	0	0	0	0	0	0
ENSG00000167359	0.133571	1.4897	4.96937	-0.299777	0.764347	NA	OR51I1	protein_coding	1.06857	0	0	0	0	0	0	0	1	0	0	0	0	0	0	0
ENSG00000178796	2.41534	1.4897	2.30199	-0.647137	0.517543	NA	RIIAD1	protein_coding	1.26301	4.25251	5.30949	0	0.218053	2.93266	2.55019	2.79681	1	2	3	0	1	1	3	6
ENSG00000198873	72.6585	1.48962	0.413833	-3.59956	0.00031876	0.00564101	GRK5	protein_coding	79.1148	58.5975	108.536	95.2674	23.7612	25.021	103.185	87.786	73	80	67	91	25	25	116	100
ENSG00000156687	0.121633	1.48956	4.99632	-0.298132	0.765603	NA	UNC5D	protein_coding	0	0.973063	0	0	0	0	0	0	0	1	0	0	0	0	0	0
ENSG00000139610	0.133539	1.48936	4.96938	-0.299707	0.764401	NA	CELA1	protein_coding	1.06831	0	0	0	0	0	0	0	1	0	0	0	0	0	0	0
ENSG00000280090	0.133372	1.4876	4.96947	-0.299348	0.764674	NA	OR8B4	protein_coding	1.06698	0	0	0	0	0	0	0	1	0	0	0	0	0	0	0
ENSG00000183807	0.13319	1.48568	4.96956	-0.298956	0.764974	NA	FAM162B	protein_coding	1.06552	0	0	0	0	0	0	0	1	0	0	0	0	0	0	0
ENSG00000180767	0.210291	1.48549	4.99548	-0.297367	0.766187	NA	CHST13	protein_coding	0	0.989908	0	0	0	0	0	0.69242	0	1	0	0	0	0	0	1
ENSG00000214097	0.355111	1.48265	4.96959	-0.298344	0.765441	NA	SMCO1	protein_coding	1.06021	0	0	0	0	0	0.903952	0.87672	1	0	0	0	0	0	1	1
ENSG00000169245	0.132741	1.48092	4.96979	-0.297985	0.765715	NA	CXCL10	protein_coding	1.06193	0	0	0	0	0	0	0	1	0	0	0	0	0	0	0
ENSG00000197769	0.132725	1.48075	4.9698	-0.297949	0.765742	NA	MAP1LC3C	protein_coding	1.0618	0	0	0	0	0	0	0	1	0	0	0	0	0	0	0
ENSG00000186603	20.7754	1.48039	0.679503	-2.17864	0.0293584	0.19166	HPDL	protein_coding	35.8731	27.7602	31.5621	26.1922	9.94266	12.7851	10.7687	11.3193	34	37	20	25	10	13	12	13
ENSG00000167261	0.136404	1.48015	4.91608	-0.301083	0.763351	NA	DPEP2	protein_coding	1.09123	0	0	0	0	0	0	0	2	0	0	0	0	0	0	0
ENSG00000179144	0.132538	1.47876	4.96989	-0.297543	0.766052	NA	GIMAP7	protein_coding	1.0603	0	0	0	0	0	0	0	1	0	0	0	0	0	0	0
ENSG00000221900	0.132476	1.4781	4.96992	-0.297409	0.766155	NA	POM121L12	protein_coding	1.05981	0	0	0	0	0	0	0	1	0	0	0	0	0	0	0
ENSG00000184349	287.304	1.47579	0.311712	-4.73446	2.19639e-06	7.59222e-05	EFNA5	protein_coding	509.827	476.337	403.502	326.432	200.709	154.468	68.4538	158.704	538	753	281	342	173	172	75	124
ENSG00000171695	2.35879	1.47518	1.98064	-0.744802	0.456392	NA	LKAAEAR1	protein_coding	4.05297	4.25931	0	3.99984	1.8635	1.10708	2.62091	0.966683	4	6	0	4	2	1	3	1
ENSG00000176076	0.240901	1.47423	4.97011	-0.29662	0.766757	NA	KCNE5	protein_coding	1.0569	0	0	0	0	0	0	0.870306	1	0	0	0	0	0	0	1
ENSG00000180353	8.17224	1.47403	1.08126	-1.36325	0.172804	NA	HCLS1	protein_coding	14.4044	8.90825	12.5263	5.61648	4.008	4.27011	6.93194	8.71249	12	15	9	4	4	5	8	9
ENSG00000169347	2.79931	1.47362	2.00455	-0.735139	0.462255	NA	GP2	protein_coding	10.4906	2.16248	3.7553	0	2.01645	2.44186	0	1.52779	5	2	1	0	9	3	0	1
ENSG00000167850	0.329146	1.47349	4.97014	-0.296469	0.766872	NA	CD300C	protein_coding	1.05635	0	1.57682	0	0	0	0	0	1	0	1	0	0	0	0	0
ENSG00000018510	1.91296	1.47337	2.52105	-0.584426	0.558934	NA	AGPS	protein_coding	0.825782	3.2791	0	0.411825	0	1.49655	3.00894	6.28145	2	2	0	1	0	1	4	4
ENSG00000154277	84.9179	1.47242	0.421727	-3.49142	0.00048046	0.00801472	UCHL1	protein_coding	42.6888	48.4359	166.073	155.837	14.0529	18.6341	114.268	119.352	42	67	108	144	13	21	124	129
ENSG00000105929	52.0633	1.47115	0.521522	-2.82089	0.00478912	0.0500139	ATP6V0A4	protein_coding	44.242	28.4296	104.057	132.77	12.0189	13.7535	40.2415	40.9943	32	38	68	126	13	14	51	49
ENSG00000047648	0.13161	1.46915	4.97027	-0.295588	0.767545	NA	ARHGAP6	protein_coding	1.05288	0	0	0	0	0	0	0	1	0	0	0	0	0	0	0
ENSG00000104419	808.944	1.46791	0.193467	-7.58743	3.26305e-14	3.25925e-12	NDRG1	protein_coding	409.013	431.961	2360.06	2012.8	131.088	175.975	454.772	495.885	338	532	1359	1962	167	151	592	610
ENSG00000167195	0.13144	1.46704	4.97045	-0.295153	0.767877	NA	GOLGA6C	protein_coding	1.05152	0	0	0	0	0	0	0	1	0	0	0	0	0	0	0
ENSG00000172243	19.3187	1.4666	0.765152	-1.91674	0.0552705	0.28722	CLEC7A	protein_coding	41.314	20.9935	19.0315	36.2386	13.9829	7.98667	7.83686	7.16517	21	33	15	33	15	9	9	9
ENSG00000123407	3.17101	1.46567	1.70589	-0.859183	0.39024	NA	HOXC12	protein_coding	2.094	5.99953	3.17298	3.12828	1.99717	0.980551	4.50534	3.49021	2	8	2	3	2	1	5	4
ENSG00000105894	0.131307	1.46542	4.97059	-0.294818	0.768133	NA	PTN	protein_coding	1.05046	0	0	0	0	0	0	0	1	0	0	0	0	0	0	0
ENSG00000170454	0.13128	1.46532	4.97053	-0.294801	0.768146	NA	KRT75	protein_coding	1.05024	0	0	0	0	0	0	0	1	0	0	0	0	0	0	0
ENSG00000276747	0.131238	1.46488	4.97056	-0.294712	0.768214	NA	PADI6	protein_coding	1.04991	0	0	0	0	0	0	0	1	0	0	0	0	0	0	0
ENSG00000145384	0.131195	1.46441	4.97058	-0.294616	0.768287	NA	FABP2	protein_coding	1.04956	0	0	0	0	0	0	0	1	0	0	0	0	0	0	0
ENSG00000154928	7.54229	1.46323	1.09375	-1.33781	0.180959	NA	EPHB1	protein_coding	10.8587	7.11218	10.4196	5.16077	2.98565	3.50946	10.0564	10.2355	9	12	3	6	8	4	6	12
ENSG00000197993	1.41112	1.46115	2.83227	-0.515894	0.605928	NA	KEL	protein_coding	1.31522	5.09834	0	0	2.78606	0	0.376548	1.71279	3	6	0	0	1	0	1	3
ENSG00000090932	0.238734	1.45982	4.97094	-0.293672	0.769009	NA	DLL3	protein_coding	1.04818	0	0	0	0	0	0	0.86169	1	0	0	0	0	0	0	1
ENSG00000186790	0.483521	1.45915	4.62996	-0.315154	0.752645	NA	FOXE3	protein_coding	1.05216	0	0	1.04591	0	0	0.898718	0.871379	1	0	0	1	0	0	1	1
ENSG00000171115	0.130694	1.45902	4.97084	-0.293517	0.769127	NA	GIMAP8	protein_coding	1.04555	0	0	0	0	0	0	0	1	0	0	0	0	0	0	0
ENSG00000104112	0.123658	1.45775	4.93908	-0.295145	0.767883	NA	SCG3	protein_coding	0	0.989265	0	0	0	0	0	0	0	2	0	0	0	0	0	0
ENSG00000188112	540.889	1.45556	0.240651	-6.04842	1.46278e-09	9.08987e-08	C6orf132	protein_coding	398.29	458.858	1298.37	838.013	162.091	150.866	564.613	456.006	359	612	852	796	147	144	666	596
ENSG00000163751	0.122682	1.45529	4.93873	-0.29467	0.768246	NA	CPA3	protein_coding	0	0.98146	0	0	0	0	0	0	0	2	0	0	0	0	0	0
ENSG00000170374	1.60103	1.4513	2.70922	-0.535688	0.592174	NA	SP7	protein_coding	5.69145	0.39982	2.68554	1.80532	2.22611	0	0	0	4	1	1	1	2	0	0	0
ENSG00000185467	12.0759	1.45125	1.24033	-1.17005	0.241981	NA	KPNA7	protein_coding	5.2708	3.00095	28.4232	30.3665	0.994759	1.96626	15.2629	11.322	5	4	18	29	1	2	17	13
ENSG00000168065	0.45757	1.44745	4.97159	-0.291145	0.770941	NA	SLC22A11	protein_coding	0.938719	0	0	0.9328	0	0	0	1.78904	1	0	0	1	0	0	0	1
ENSG00000129654	0.568683	1.44741	4.38041	-0.330428	0.741076	NA	FOXJ1	protein_coding	1.04894	0	1.58447	1.04394	0	0	0	0.872113	1	0	1	1	0	0	0	1
ENSG00000071282	657.155	1.44707	0.180964	-7.99645	1.28061e-15	1.4379e-13	LMCD1	protein_coding	507.254	471.642	1440.33	1394.87	201.728	158.778	546.869	535.762	466	630	875	1453	185	192	599	568
ENSG00000125046	4.81181	1.44558	1.49993	-0.963769	0.335162	NA	SSUH2	protein_coding	7.18352	9.04424	2.495	10.2474	4.8414	1.08245	3.13945	0.461048	6	15	1	7	5	1	4	1
ENSG00000125354	42.3768	1.44498	0.522463	-2.76571	0.00567997	0.0566987	SEPT6	protein_coding	68.2045	77.8283	65.1703	36.3681	22.4387	31.1954	24.3087	13.5004	64	109	32	32	26	39	21	19
ENSG00000186973	2.47357	1.44469	2.07312	-0.696871	0.485884	NA	FAM183A	protein_coding	7.85527	2.56318	1.46027	0	3.75397	0	0.952747	3.20314	8	4	1	0	4	0	1	3
ENSG00000205809	0.129431	1.44385	4.972	-0.290396	0.771513	NA	KLRC2	protein_coding	1.03545	0	0	0	0	0	0	0	1	0	0	0	0	0	0	0
ENSG00000157856	1.33688	1.44302	3.00629	-0.48	0.631228	NA	DRC1	protein_coding	0	1.5761	0	1.10581	0.408097	0	5.78718	1.81782	0	2	0	1	1	0	5	2
ENSG00000074416	686.887	1.44277	0.196164	-7.35493	1.91031e-13	1.76715e-11	MGLL	protein_coding	542.358	627.593	1519.06	1264.64	197.186	234.058	612.541	497.656	572	910	912	1147	226	239	544	575
ENSG00000080644	20.8459	1.44125	0.676641	-2.13	0.0331713	0.207557	CHRNA3	protein_coding	49.9686	30.4437	11.2145	8.93712	12.0003	16.9797	16.8391	20.3837	22	45	10	10	17	22	16	18
ENSG00000255054	0.761403	1.44091	4.01649	-0.358749	0.719783	NA	AL020996.2	protein_coding	2.65757	1.82161	0	0	0	1.61205	0	0	3	3	0	0	0	2	0	0
ENSG00000114698	50.5176	1.43966	0.442094	-3.25647	0.00112808	0.0162821	PLSCR4	protein_coding	81.6048	102.085	58.7936	48.9871	29.0454	39.0304	22.6571	21.9372	78	119	38	52	39	42	18	25
ENSG00000206557	55.9667	1.43895	0.446338	-3.22389	0.00126462	0.0179505	TRIM71	protein_coding	87.5867	89.2208	74.7779	106.093	26.0236	39.1594	12.6426	12.2295	84	119	47	102	26	40	14	14
ENSG00000153789	0.240834	1.43888	4.99343	-0.288154	0.773229	NA	FAM92B	protein_coding	0	0.893428	0	0	0	0	0	1.03325	0	1	0	0	0	0	0	1
ENSG00000233198	53.6399	1.4387	0.541879	-2.65503	0.00793021	0.0734842	RNF224	protein_coding	27.3916	26.2574	99.5222	81.6454	7.96077	11.7949	97.893	76.6542	26	35	63	78	8	12	109	88
ENSG00000140465	617.446	1.4381	0.298905	-4.81122	1.50009e-06	5.48831e-05	CYP1A1	protein_coding	146.271	99.0974	853.087	1350.94	37.0165	53.1718	1306.02	1093.97	147	125	530	1309	38	54	1460	1230
ENSG00000152953	4.10204	1.43745	1.66675	-0.862426	0.388453	NA	STK32B	protein_coding	1.92724	6.23352	4.60445	15.2298	2.36732	0.668823	0	1.78524	3	8	2	6	3	1	0	3
ENSG00000128805	10.6999	1.4365	1.20984	-1.18734	0.235094	NA	ARHGAP22	protein_coding	10.0731	7.91679	39.3981	3.42698	4.59556	2.34378	5.74783	12.0974	8	7	16	3	4	5	10	15
ENSG00000268279	1.47562	1.43595	2.8367	-0.506204	0.612713	NA	AC090004.1	protein_coding	3.87484	3.57338	0	0	2.74513	0	0	1.61163	3	4	0	0	3	0	0	2
ENSG00000139117	0.155603	1.43496	4.86215	-0.295129	0.767895	NA	CPNE8	protein_coding	0.549159	0.695668	0	0	0	0	0	0	1	2	0	0	0	0	0	0
ENSG00000147160	0.143353	1.43407	4.89236	-0.293126	0.769426	NA	AWAT2	protein_coding	0.669273	0.477549	0	0	0	0	0	0	1	1	0	0	0	0	0	0
ENSG00000268738	1.79867	1.4328	3.16555	-0.452622	0.650821	NA	HSFX2	protein_coding	0	5.25286	0	0	0	1.96932	7.16714	0	0	7	0	0	0	2	8	0
ENSG00000120708	1747.44	1.43066	0.149383	-9.5771	9.98108e-22	1.82586e-19	TGFBI	protein_coding	1338.47	1340.15	3759.3	3727.57	476.784	517.11	1555.46	1264.66	1339	1751	2382	3629	502	511	1663	1410
ENSG00000182255	0.142793	1.42813	4.89236	-0.291911	0.770355	NA	KCNA4	protein_coding	0.665238	0.477108	0	0	0	0	0	0	1	1	0	0	0	0	0	0
ENSG00000006210	0.231238	1.42731	4.89236	-0.291742	0.770484	NA	CX3CL1	protein_coding	0.716292	0.514447	0	0	0	0	0.619168	0	1	1	0	0	0	0	1	0
ENSG00000149609	3.63596	1.42708	1.52151	-0.937937	0.348277	NA	C20orf144	protein_coding	4.20231	9.00109	1.58277	3.13483	2.99	1.96369	3.59775	2.61522	4	12	1	3	3	2	4	3
ENSG00000135407	44.6984	1.42639	0.531004	-2.6862	0.00722687	0.0682883	AVIL	protein_coding	91.6617	80.0829	51.6399	37.6522	18.4281	45.589	18.3119	14.2217	55	95	30	42	22	49	22	20
ENSG00000129538	0.623	1.42583	4.63137	-0.307863	0.758186	NA	RNASE1	protein_coding	0	0.852468	0	0	0	0	1.70937	2.42215	0	1	0	0	0	0	2	2
ENSG00000179546	9.09623	1.42478	1.04236	-1.36687	0.171665	NA	HTR1D	protein_coding	11.5312	9.74994	11.096	9.39194	2.99367	4.90509	13.5072	9.59485	11	13	7	9	3	5	15	11
ENSG00000259823	0.127625	1.42392	4.97303	-0.286328	0.774627	NA	LYPD8	protein_coding	1.021	0	0	0	0	0	0	0	1	0	0	0	0	0	0	0
ENSG00000256061	31.3672	1.42348	0.584973	-2.43341	0.0149573	0.117984	DNAAF4	protein_coding	90.5007	51.709	28.5362	18.3181	22.0263	30.9108	4.92681	4.00994	69	56	18	22	28	32	6	4
ENSG00000204099	2.14604	1.422	2.60072	-0.546772	0.584535	NA	NEU4	protein_coding	0	2.39112	8.43014	1.32757	0.765735	0	2.59235	1.66142	0	2	2	2	1	0	5	3
ENSG00000155754	4.29313	1.4215	1.42772	-0.995648	0.319421	NA	C2CD6	protein_coding	10.0683	9.22632	0.964433	2.52675	2.02359	5.29983	1.50705	2.72882	8	13	1	4	2	4	1	3
ENSG00000167617	2.15361	1.42019	2.27178	-0.625145	0.531876	NA	CDC42EP5	protein_coding	0.937091	5.90782	5.45881	0	0.86149	1.72986	2.33384	0	1	9	4	0	1	2	3	0
ENSG00000185737	93.7332	1.41695	0.349233	-4.0573	4.96426e-05	0.00114157	NRG3	protein_coding	182.623	225.702	94.4805	64.8575	78.3194	74.7896	16.6744	12.4191	172	304	60	61	86	73	17	15
ENSG00000137642	549.092	1.41439	0.210284	-6.7261	1.74271e-11	1.28968e-09	SORL1	protein_coding	899.86	920.2	864.743	637.965	293.943	390.161	205.407	180.456	1022	1357	519	685	343	371	181	171
ENSG00000166323	9.47852	1.41423	1.00399	-1.4086	0.158952	NA	C11orf65	protein_coding	15.6642	12.4818	11.6792	6.21596	6.65743	3.72609	8.37901	11.0246	9	13	9	6	9	4	11	13
ENSG00000185942	0.438277	1.41251	4.92161	-0.287002	0.774111	NA	NKAIN3	protein_coding	0	2.6201	0	0	0	0.886114	0	0	0	1	0	0	0	1	0	0
ENSG00000140470	127.144	1.41066	0.447728	-3.1507	0.0016288	0.0220437	ADAMTS17	protein_coding	134.35	173.565	239.464	82.4976	57.3163	58.686	166.104	105.169	98	168	156	132	69	65	138	129
ENSG00000172803	1.56236	1.40851	2.68704	-0.524188	0.600148	NA	SNX32	protein_coding	3.11915	1.67139	0	1.55164	0	1.62322	0	4.53348	4	3	0	2	0	2	0	7
ENSG00000126233	1.4543	1.4074	2.62233	-0.536699	0.591476	NA	SLURP1	protein_coding	1.10169	1.50371	3.06569	3.22608	0	0.999514	0.877329	0.860402	1	2	2	3	0	1	1	1
ENSG00000101463	13.6999	1.40736	0.844188	-1.66712	0.09549	0.39792	SYNDIG1	protein_coding	27.6633	31.1368	8.54975	11.2724	6.28016	15.8916	5.6673	3.13781	20	29	6	12	7	18	7	4
ENSG00000046889	0.112484	1.40729	4.99303	-0.28185	0.778059	NA	PREX2	protein_coding	0	0.899876	0	0	0	0	0	0	0	1	0	0	0	0	0	0
ENSG00000110171	496.745	1.40712	0.24154	-5.82563	5.68988e-09	3.20543e-07	TRIM3	protein_coding	848.566	536.898	643.425	754.046	253.112	267.269	291.186	379.455	642	796	458	675	253	259	401	398
ENSG00000107736	0.414166	1.407	4.9383	-0.284917	0.775708	NA	CDH23	protein_coding	0	0.845514	0	2.46781	0	0	0	0	0	2	0	1	0	0	0	0
ENSG00000012124	23.895	1.40688	0.756363	-1.86005	0.0628779	0.311633	CD22	protein_coding	27.4211	41.1716	41.552	17.1599	5.90983	20.8323	16.0586	21.0545	24	57	18	21	9	20	24	15
ENSG00000184828	5.8709	1.40634	1.67695	-0.83863	0.401677	NA	ZBTB7C	protein_coding	3.58314	16.0548	10.9809	0.510231	8.46681	0.976815	1.34905	5.04546	7	9	6	1	2	2	3	4
ENSG00000179913	105.681	1.40015	0.328081	-4.2677	1.97498e-05	0.000517789	B3GNT3	protein_coding	136.474	158.773	200.853	162.675	53.3583	58.7232	36.5608	38.029	131	211	128	157	54	57	41	44
ENSG00000140600	14.1755	1.39933	0.838122	-1.66961	0.0949973	0.396476	SH3GL3	protein_coding	25.9846	17.0247	18.4151	13.8922	10.9553	5.60103	12.5214	9.00981	23	24	8	16	9	7	16	11
ENSG00000110080	665.983	1.39929	0.171451	-8.16147	3.30971e-16	4.17717e-14	ST3GAL4	protein_coding	646.429	562.724	1331.37	1234.16	234.75	222.843	556.013	539.581	546	759	802	1197	240	241	634	643
ENSG00000269404	4.19426	1.39879	2.0268	-0.690146	0.490102	NA	SPIB	protein_coding	4.67679	3.54202	13.6614	0.356289	0.393529	3.2148	7.7093	0	4	4	3	1	1	2	7	0
ENSG00000169484	0.110448	1.39879	4.99167	-0.280224	0.779306	NA	OR4K14	protein_coding	0	0.883583	0	0	0	0	0	0	0	1	0	0	0	0	0	0
ENSG00000239474	3.84484	1.39224	1.51992	-0.915997	0.359669	NA	KLHL41	protein_coding	3.93164	8.31401	2.96622	0.977984	2.80141	1.83824	4.21341	5.71579	4	7	2	1	3	2	5	7
ENSG00000214940	1.61088	1.39171	2.85081	-0.488181	0.625422	NA	NPIPA8	protein_coding	0	3.93359	0	0	0	1.47351	2.91587	4.56405	0	7	0	0	0	2	3	7
ENSG00000170689	29.1377	1.39091	0.577631	-2.40796	0.0160421	0.124077	HOXB9	protein_coding	45.1137	45.7519	38.0219	38.6308	19.9485	14.72	12.6012	18.3133	43	61	24	37	20	15	14	21
ENSG00000162771	1.35821	1.38996	3.14194	-0.442389	0.658207	NA	FAM71A	protein_coding	1.05033	0	3.16605	3.13437	0	0	0.899551	2.61539	1	0	2	3	0	0	1	3
ENSG00000153233	0.232805	1.3894	4.99202	-0.278324	0.780763	NA	PTPRR	protein_coding	0	0.861889	0	0	0	0	0	1.00055	0	1	0	0	0	0	0	1
ENSG00000269026	2.86381	1.38859	2.5365	-0.547443	0.584075	NA	AC003006.1	protein_coding	0	2.87297	6.75719	7.71711	1.2169	0	0	4.3463	0	3	5	10	1	0	0	4
ENSG00000198570	0.110459	1.38813	4.99228	-0.278055	0.78097	NA	RD3	protein_coding	0	0.883672	0	0	0	0	0	0	0	1	0	0	0	0	0	0
ENSG00000134531	78.4882	1.38617	0.471025	-2.94288	0.00325177	0.0376544	EMP1	protein_coding	67.0227	52.013	134.464	173.906	13.3851	35.3791	71.4125	80.3227	97	87	93	183	14	19	69	84
ENSG00000133433	3.16003	1.38541	1.65899	-0.835092	0.403666	NA	GSTT2B	protein_coding	6.23541	8.91344	0	0	2.9238	2.89139	2.61874	1.69744	6	12	0	0	3	3	3	2
ENSG00000165566	50.248	1.38469	0.459327	-3.0146	0.00257318	0.0311886	AMER2	protein_coding	72.1033	58.7214	74.8598	76.6728	29.0943	20.9175	39.5734	30.0413	66	72	43	76	34	25	37	36
ENSG00000187210	1102.07	1.38459	0.16286	-8.50174	1.86772e-17	2.64421e-15	GCNT1	protein_coding	999.542	967.633	2216.81	2433.16	376.204	377.082	806.307	639.797	1004	1352	1335	2335	423	388	703	782
ENSG00000271079	1.03558	1.38332	3.72216	-0.371644	0.710158	NA	CTAGE15	protein_coding	5.24566	0	0	1.04406	1.99488	0	0	0	5	0	0	1	2	0	0	0
ENSG00000110944	2.48759	1.38198	2.02086	-0.683858	0.494065	NA	IL23A	protein_coding	1.37985	4.74994	3.96041	4.66508	0	2.32396	2.13994	0.681551	1	7	2	5	0	3	2	1
ENSG00000139292	0.332595	1.38145	4.97539	-0.277657	0.781276	NA	LGR5	protein_coding	0.999153	0	0	0	0	0	0	1.66161	1	0	0	0	0	0	0	2
ENSG00000169777	0.10806	1.38084	4.9905	-0.276694	0.782015	NA	TAS2R1	protein_coding	0	0.864478	0	0	0	0	0	0	0	1	0	0	0	0	0	0
ENSG00000157502	125.113	1.38009	0.309269	-4.46242	8.1039e-06	0.000241648	MUM1L1	protein_coding	245.488	245.677	114.607	144.091	103.401	85.3888	37.5988	24.6555	234	331	73	137	103	89	41	28
ENSG00000121933	0.113952	1.37914	4.93709	-0.279343	0.779981	NA	TMIGD3	protein_coding	0	0.911613	0	0	0	0	0	0	0	2	0	0	0	0	0	0
ENSG00000172209	0.392182	1.37632	4.93746	-0.278751	0.780436	NA	GPR22	protein_coding	0	1.05541	0	1.46826	0	0	0	0.613791	0	2	0	2	0	0	0	1
ENSG00000171766	4.85924	1.37623	1.62594	-0.84642	0.397319	NA	GATM	protein_coding	12.6133	4.42697	0.390737	9.25335	1.23962	5.21419	2.33924	3.39646	8	6	1	6	1	4	3	3
ENSG00000120949	0.234784	1.3759	4.99169	-0.275637	0.782827	NA	TNFRSF8	protein_coding	0	0.853916	0	0	0	0	1.02436	0	0	1	0	0	0	0	1	0
ENSG00000154330	117.026	1.37575	0.320607	-4.29106	1.77818e-05	0.000469977	PGM5	protein_coding	159.458	157.175	169.795	198.695	54.3998	68.1836	71.0858	57.4148	131	231	117	198	55	53	87	72
ENSG00000283563	2.36384	1.3732	1.97261	-0.696132	0.486346	NA	AC098650.1	protein_coding	2.09319	2.99969	1.58692	3.12753	0.998803	0.980402	4.50627	2.61794	2	4	1	3	1	1	5	3
ENSG00000158445	29.0448	1.37283	0.644892	-2.12877	0.0332735	0.207956	KCNB1	protein_coding	32.6515	41.801	34.7318	56.9059	10.4968	19.1136	14.343	22.3149	28	48	34	45	12	13	18	30
ENSG00000170890	0.261774	1.37246	4.97655	-0.275785	0.782713	NA	PLA2G1B	protein_coding	0.949048	0	0	0	0	0	0	1.14514	1	0	0	0	0	0	0	1
ENSG00000257207	0.778832	1.37224	3.84741	-0.356665	0.721343	NA	AC112229.3	protein_coding	1.0473	1.49991	0	0	0	0.98066	2.70279	0	1	2	0	0	0	1	3	0
ENSG00000136114	50.3179	1.36943	0.481365	-2.84488	0.0044428	0.0472766	THSD1	protein_coding	48.407	48.667	98.695	83.4	20.5813	17.0199	50.1939	35.5795	45	65	62	79	21	18	56	40
ENSG00000128165	55.9762	1.36938	0.472524	-2.898	0.00375549	0.0415939	ADM2	protein_coding	51.124	46.7371	112.689	82.9129	18.2082	19.7236	54.476	61.9387	51	65	74	83	19	15	63	74
ENSG00000165029	930.439	1.36829	0.155392	-8.80543	1.3035e-18	2.02116e-16	ABCA1	protein_coding	1085.19	1112.85	1303.63	1422.7	401.303	450.55	787.475	879.819	1023	1410	877	1439	421	441	848	979
ENSG00000010671	1.58713	1.36602	3.03126	-0.450645	0.652246	NA	BTK	protein_coding	0.683143	0.451028	0	0	0	0	3.13752	8.42534	1	1	0	0	0	0	3	9
ENSG00000162949	441.711	1.36497	0.217734	-6.26899	3.63407e-10	2.37616e-08	CAPN13	protein_coding	717.389	613.626	691.025	593.176	254.049	262.22	239.042	163.165	692	885	404	588	266	277	239	183
ENSG00000254647	0.221536	1.36355	4.98781	-0.273376	0.784564	NA	INS	protein_coding	0	0.82145	0	0	0	0	0.95084	0	0	1	0	0	0	0	1	0
ENSG00000115457	2783.86	1.36277	0.170169	-8.00835	1.16261e-15	1.31448e-13	IGFBP2	protein_coding	4173.89	4325.87	4266.39	3157.11	1626.56	1678.66	1706.04	1336.34	3818	6032	2662	2877	1678	1683	1920	1583
ENSG00000198910	1911.43	1.36138	0.196956	-6.9121	4.77523e-12	3.86794e-10	L1CAM	protein_coding	1900.98	2373.22	3369.3	2258.18	808.491	855.549	2035.84	1689.88	1930	3168	2031	2107	872	976	2055	1785
ENSG00000187678	113.299	1.36096	0.377728	-3.60303	0.000314526	0.00560155	SPRY4	protein_coding	54.6491	68.1921	294.607	219.619	26.0698	21.915	94.189	127.152	48	76	174	191	36	30	105	120
ENSG00000132855	0.279486	1.3583	4.92228	-0.27595	0.782586	NA	ANGPTL3	protein_coding	1.1205	0	0	1.11539	0	0	0	0	2	0	0	2	0	0	0	0
ENSG00000124664	2283.89	1.35628	0.126496	-10.7219	8.03083e-27	2.14344e-24	SPDEF	protein_coding	2750.44	2858.29	3698.85	3298.91	1096.48	1094.53	1737.05	1736.58	2612	3806	2340	3153	1101	1114	1935	1995
ENSG00000156222	4.82683	1.35612	2.39451	-0.566345	0.571159	NA	SLC28A1	protein_coding	1.15055	0	10.6733	6.51598	0	0	9.51741	10.7574	1	0	7	6	0	0	12	14
ENSG00000171243	0.10674	1.35508	4.99071	-0.271521	0.785991	NA	SOSTDC1	protein_coding	0	0.85392	0	0	0	0	0	0	0	1	0	0	0	0	0	0
ENSG00000148700	123.678	1.35482	0.318687	-4.25124	2.12588e-05	0.00054765	ADD3	protein_coding	248.857	262.12	101.806	114.483	122.601	78.9397	26.4479	34.1677	229	298	69	127	106	105	27	37
ENSG00000282815	0.443016	1.35432	4.85877	-0.278736	0.780447	NA	TEX13C	protein_coding	1.04455	1.49967	0	0	0.999905	0	0	0	1	2	0	0	1	0	0	0
ENSG00000174145	0.442897	1.35221	4.8586	-0.278311	0.780773	NA	NWD2	protein_coding	1.04281	1.49952	0	0	1.00085	0	0	0	1	2	0	0	1	0	0	0
ENSG00000138435	0.239567	1.35068	4.97729	-0.271368	0.786108	NA	CHRNA1	protein_coding	0.958875	0	0	0	0	0	0	0.957663	1	0	0	0	0	0	0	1
ENSG00000251246	1.31751	1.35032	3.1895	-0.423363	0.67203	NA	AL691442.1	protein_coding	5.32672	2.25202	0	0	0	2.96131	0	0	5	3	0	0	0	3	0	0
ENSG00000067646	0.106057	1.34708	4.99052	-0.269927	0.787216	NA	ZFY	protein_coding	0	0.848457	0	0	0	0	0	0	0	1	0	0	0	0	0	0
ENSG00000138640	35.8876	1.34583	0.557988	-2.41193	0.0158685	0.123143	FAM13A	protein_coding	40.685	49.6874	50.894	71.0111	18.7707	16.7905	26.0104	13.2518	39	50	50	79	23	20	16	14
ENSG00000197584	0.257552	1.34028	4.93662	-0.271498	0.786008	NA	KCNMB2	protein_coding	0	0.95297	0	0	0	0	0	1.10745	0	2	0	0	0	0	0	2
ENSG00000106829	423.88	1.33962	0.225074	-5.95193	2.65003e-09	1.58622e-07	TLE4	protein_coding	651.503	619.789	533.987	547.847	311.361	195.583	264.151	266.815	609	788	304	543	258	287	293	295
ENSG00000231256	0.385405	1.33944	4.93684	-0.271316	0.786148	NA	C17orf105	protein_coding	0	1.03088	0	1.43278	0	0	0.619588	0	0	2	0	2	0	0	1	0
ENSG00000160318	2.0079	1.33817	2.13576	-0.626557	0.53095	NA	CLDND2	protein_coding	2.65236	3.13684	3.52084	3.83872	1.11823	1.18175	0	0.614423	2	4	2	3	1	1	0	1
ENSG00000170703	4.04313	1.33782	1.57942	-0.847032	0.396977	NA	TTLL6	protein_coding	9.55887	9.36502	0	0	2.20125	5.44778	5.00315	0.768992	5	12	0	0	5	6	2	2
ENSG00000155265	106.821	1.3366	0.353642	-3.77952	0.000157129	0.00310087	GOLGA7B	protein_coding	91.9534	96.0522	159.756	210.627	33.3937	41.5827	114.939	106.265	88	135	106	199	35	33	135	129
ENSG00000129595	243.669	1.3333	0.28665	-4.65131	3.29827e-06	0.000108264	EPB41L4A	protein_coding	349.094	326.539	469.933	382.601	142.383	125.914	52.2639	100.625	306	438	249	353	139	154	79	97
ENSG00000181885	1633.23	1.33297	0.131539	-10.1337	3.9153e-24	8.97818e-22	CLDN7	protein_coding	1491.42	1571.42	2882.65	3087	614.859	601.255	1411.8	1405.39	1468	2154	1656	3016	660	616	1478	1612
ENSG00000057593	24.9945	1.33145	0.743613	-1.79052	0.0733704	0.341396	F7	protein_coding	23.4356	33.1394	57.2301	33.6489	18.8377	5.69855	16.6199	11.3461	23	41	39	35	10	7	21	16
ENSG00000179058	1.21961	1.33114	2.85221	-0.466706	0.64071	NA	C9orf50	protein_coding	2.2799	1.25348	0	2.26382	1.64177	0	0.646293	1.67162	3	1	0	3	1	0	1	2
ENSG00000147166	26.4951	1.3309	0.652853	-2.0386	0.0414901	0.240135	ITGB1BP2	protein_coding	50.7873	35.5954	35.4341	12.0289	17.016	17.201	20.6199	23.2779	45	45	22	10	21	19	21	29
ENSG00000158806	0.667437	1.32865	4.08998	-0.324856	0.74529	NA	NPM2	protein_coding	0	1.65286	0	0	0.419249	0	2.16658	1.1008	0	1	0	0	1	0	2	3
ENSG00000181804	4.87073	1.32841	2.17603	-0.610472	0.541549	NA	SLC9A9	protein_coding	6.2815	0.524083	0.554577	23.4332	2.87966	0.342558	0	4.95026	2	2	1	9	1	1	0	6
ENSG00000275663	0.198922	1.328	4.98046	-0.266642	0.789745	NA	HIST1H4G	protein_coding	0	0.754934	0	0	0	0	0	0.836438	0	1	0	0	0	0	0	1
ENSG00000172789	9.34742	1.32775	1.09373	-1.21397	0.22476	NA	HOXC5	protein_coding	17.9089	21.7561	9.47866	1.0467	7.96101	7.86307	1.79625	6.96866	17	29	6	1	8	8	2	8
ENSG00000112559	0.394576	1.32408	4.89236	-0.270642	0.786667	NA	MDFI	protein_coding	0.622793	0.442839	2.09098	0	0	0	0	0	1	1	1	0	0	0	0	0
ENSG00000139915	94.5409	1.32296	0.367304	-3.60181	0.000316005	0.00561056	MDGA2	protein_coding	80.7431	74.7622	195.669	188.674	38.2533	24.7688	78.7873	74.6688	72	110	114	170	36	34	76	87
ENSG00000134323	5.93279	1.32217	1.27639	-1.03587	0.300263	NA	MYCN	protein_coding	11.9118	16.237	5.82478	1.19488	4.53901	6.73072	1.02417	0	14	24	4	1	4	6	1	0
ENSG00000169758	2.60039	1.32175	2.08468	-0.634032	0.52606	NA	TMEM266	protein_coding	2.98365	1.72966	3.29281	4.25597	0	1.87236	5.76122	0.907476	3	2	2	4	0	2	7	1
ENSG00000197496	762.766	1.32142	0.16571	-7.97426	1.53292e-15	1.68631e-13	SLC2A10	protein_coding	866.155	831.832	1112.29	1313.05	350.634	328.853	682.945	616.38	924	1226	653	1186	366	382	607	686
ENSG00000180785	0.10359	1.32119	4.98963	-0.264788	0.791173	NA	OR51E1	protein_coding	0	0.828721	0	0	0	0	0	0	0	1	0	0	0	0	0	0
ENSG00000134744	0.439112	1.31933	4.93647	-0.267262	0.789267	NA	ZCCHC11	protein_coding	0	0.979847	1.39265	0	0	0	0	1.1404	0	2	1	0	0	0	0	2
ENSG00000078725	0.102874	1.31784	4.98913	-0.264142	0.79167	NA	BRINP1	protein_coding	0	0.82299	0	0	0	0	0	0	0	1	0	0	0	0	0	0
ENSG00000179909	1.07542	1.31773	2.97958	-0.442253	0.658306	NA	ZNF154	protein_coding	1.88474	0.67677	1.43471	1.87913	0	0.884069	0	1.84397	2	1	1	2	0	1	0	2
ENSG00000223572	205.526	1.31526	0.237152	-5.54606	2.92174e-08	1.47272e-06	CKMT1A	protein_coding	300.778	325.711	248.576	263.223	122.25	129.858	120.175	133.638	294	447	171	236	132	120	137	142
ENSG00000248144	0.395364	1.31515	4.98814	-0.263655	0.792046	NA	ADH1C	protein_coding	0	0.879087	1.82808	0	0	0	0	0.455744	0	1	1	0	0	0	0	1
ENSG00000241106	0.671902	1.31487	4.08429	-0.321934	0.747502	NA	HLA-DOB	protein_coding	2.2383	0	1.65648	0	0	0.785528	0	0.69491	2	0	1	0	0	1	0	1
ENSG00000092051	0.524076	1.31411	4.34533	-0.302419	0.762332	NA	JPH4	protein_coding	0.991	1.42006	0	0	0	0.928276	0.853269	0	1	2	0	0	0	1	1	0
ENSG00000253293	1.66127	1.31339	2.98299	-0.440293	0.659725	NA	HOXA10	protein_coding	0	5.33127	0	1.45046	2.18249	0	0	4.32593	0	6	0	2	2	0	0	5
ENSG00000187902	0.833978	1.31124	3.68555	-0.355778	0.722007	NA	SHISA7	protein_coding	3.62138	0.512049	0	0.710793	0	1.8276	0	0	3	1	0	1	0	1	0	0
ENSG00000105991	2.43952	1.31119	2.19202	-0.598168	0.549728	NA	HOXA1	protein_coding	2.88172	1.74609	5.79963	4.86839	1.82575	0	0	2.39458	3	2	4	4	2	0	0	3
ENSG00000267978	0.169392	1.31115	4.98803	-0.26286	0.792659	NA	MAGEA9B	protein_coding	0	0.887663	0	0	0	0	0.467469	0	0	1	0	0	0	0	1	0
ENSG00000148671	480.136	1.31018	0.282023	-4.64565	3.39004e-06	0.00011083	ADIRF	protein_coding	444.713	545.501	1062.47	562.914	214.014	185.596	478.434	347.439	422	640	604	582	231	208	525	400
ENSG00000213316	12.29	1.30924	0.857487	-1.52683	0.126804	NA	LTC4S	protein_coding	18.0688	29.6217	4.29813	7.61308	9.57027	9.78199	7.37113	11.9952	16	39	2	10	11	12	8	11
ENSG00000169962	3.781	1.30887	1.50632	-0.868916	0.384893	NA	TAS1R3	protein_coding	6.28077	5.99946	4.76012	2.08527	2.99608	1.96095	1.80232	4.363	6	8	3	2	3	2	2	5
ENSG00000103534	22.3945	1.30625	0.801258	-1.63025	0.103049	0.415693	TMC5	protein_coding	19.7367	37.6353	47.3345	43.442	13.8676	9.67768	6.89668	0.565617	20	33	17	31	11	19	11	1
ENSG00000253309	1.53226	1.30616	2.36289	-0.552782	0.580413	NA	SERPINE3	protein_coding	2.63645	3.92425	0	2.33553	1.98078	0.731529	0	0.649573	2	5	0	3	2	1	0	1
ENSG00000101342	0.101586	1.30608	4.98854	-0.261817	0.793463	NA	TLDC2	protein_coding	0	0.812691	0	0	0	0	0	0	0	1	0	0	0	0	0	0
ENSG00000115295	200.043	1.30572	0.323464	-4.03667	5.42144e-05	0.0012345	CLIP4	protein_coding	260.288	206.949	214.746	349.955	69.8784	120.385	186.877	191.263	277	321	139	266	98	118	174	184
ENSG00000225968	44.2656	1.30317	0.568123	-2.29382	0.0218006	0.155265	ELFN1	protein_coding	32.1321	57.9594	95.4744	58.863	15.2768	21.4341	46.1754	26.8095	31	78	59	57	15	22	51	31
ENSG00000124813	235.69	1.2986	0.23612	-5.49973	3.80382e-08	1.86536e-06	RUNX2	protein_coding	362.432	360.097	283.909	273.154	144.832	148.862	178.824	133.41	343	496	180	271	146	154	180	155
ENSG00000105392	0.781879	1.29527	4.28628	-0.30219	0.762507	NA	CRX	protein_coding	0	1.37064	0	0	0	0.408265	0	4.47612	0	2	0	0	0	1	0	2
ENSG00000131634	0.100569	1.29415	4.98821	-0.259441	0.795295	NA	TMEM204	protein_coding	0	0.804549	0	0	0	0	0	0	0	1	0	0	0	0	0	0
ENSG00000196517	267.127	1.29081	0.22854	-5.64807	1.62257e-08	8.57698e-07	SLC6A9	protein_coding	287.79	358.93	418.455	384.888	127.151	137.7	210.146	211.956	289	459	283	367	136	137	234	216
ENSG00000100033	56.0377	1.29057	0.555412	-2.32363	0.0201451	0.146225	PRODH	protein_coding	45.7139	87.9599	127.86	97.0319	35.494	20.7287	9.36077	24.1522	53	120	69	74	21	26	18	26
ENSG00000026652	20.4381	1.28935	0.696596	-1.85093	0.06418	0.315875	AGPAT4	protein_coding	19.7546	38.4575	21.7946	30.7163	13.8015	10.04	10.8334	18.1066	34	46	11	31	20	24	6	9
ENSG00000163606	1.67944	1.2889	3.03744	-0.424337	0.67132	NA	CD200R1	protein_coding	0	0.754024	4.5194	7.28458	0	0	0	0.877492	0	2	1	6	0	0	0	2
ENSG00000102038	254.047	1.28861	0.259115	-4.97313	6.58809e-07	2.59711e-05	SMARCA1	protein_coding	517.739	495.936	207.348	279.074	196.329	218.428	43.8084	73.7103	509	636	133	273	191	229	46	87
ENSG00000140945	0.839093	1.28834	3.09509	-0.416252	0.677226	NA	CDH13	protein_coding	0.576514	2.07233	0	1.1501	0	0.54122	0.499147	1.87343	1	5	0	2	0	1	1	1
ENSG00000069974	157.636	1.28815	0.318168	-4.04863	5.15177e-05	0.00117803	RAB27A	protein_coding	262.786	249.714	185.906	196.3	74.8658	136.818	67.2294	87.4698	230	334	133	194	95	122	69	91
ENSG00000198785	0.332186	1.28793	4.93603	-0.260925	0.79415	NA	GRIN3A	protein_coding	0	0.997961	1.05863	0	0	0	0.600895	0	0	2	1	0	0	0	1	0
ENSG00000103257	15732.7	1.28451	0.139963	-9.17748	4.41305e-20	7.4071e-18	SLC7A5	protein_coding	11229.1	11775.5	39459.5	30819.3	4636.32	4807.6	12154.3	10980.1	10660	15719	24860	29761	4622	4957	13465	12507
ENSG00000120896	84.5968	1.28259	0.358138	-3.58127	0.000341929	0.00599241	SORBS3	protein_coding	139.046	122.409	101.459	85.6197	50.9668	56.2581	70.7045	50.3114	96	171	72	87	64	62	66	56
ENSG00000173093	118.431	1.28067	0.356772	-3.58961	0.000331172	0.00584795	CCDC63	protein_coding	153.091	157.924	184.012	143.72	84.3513	43.9818	98.9837	81.3797	154	204	117	138	88	49	96	91
ENSG00000090339	40.8287	1.28045	0.546955	-2.34104	0.01923	0.141347	ICAM1	protein_coding	65.4163	64.9194	32.7244	50.9026	26.1196	27.5122	42.6878	16.3476	68	86	25	59	28	34	24	18
ENSG00000198003	12.2965	1.28023	0.903987	-1.41621	0.156714	NA	CCDC151	protein_coding	23.2192	18.1431	4.76817	14.2304	5.73787	11.101	9.47661	11.6958	13	22	4	14	7	15	10	12
ENSG00000250264	42.5758	1.27988	2.60283	-0.491727	0.622912	0.903705	AL669918.1	protein_coding	0	43.5008	87.1588	41.7522	17.9579	0	35.1111	115.126	0	58	55	40	18	0	39	132
ENSG00000173976	0.328381	1.27939	4.98781	-0.256504	0.797562	NA	RAX2	protein_coding	0	0.781703	0	0	0	0	0.937038	0.908311	0	1	0	0	0	0	1	1
ENSG00000135362	13.6483	1.2779	0.950583	-1.34433	0.178841	0.562264	PRR5L	protein_coding	15.6965	18.8376	24.3591	29.3352	9.34498	4.48383	1.24826	5.88062	30	41	17	37	6	2	1	7
ENSG00000140009	9.25112	1.27777	1.27552	-1.00176	0.316459	NA	ESR2	protein_coding	2.24281	17.9229	5.23356	17.0546	2.19537	5.15604	10.7636	13.4401	3	5	6	15	4	4	16	17
ENSG00000164362	11.1357	1.27763	0.9529	-1.34078	0.179991	NA	TERT	protein_coding	23.8507	29.2151	4.96554	5.46742	18.0394	5.50002	0.958713	1.08845	26	31	3	5	9	9	1	2
ENSG00000173572	0.345015	1.27669	4.9879	-0.255957	0.797984	NA	NLRP13	protein_coding	0	0.800351	0	1.95977	0	0	0	0	0	1	0	2	0	0	0	0
ENSG00000278505	0.0988617	1.27654	4.98751	-0.255948	0.797991	NA	C17orf78	protein_coding	0	0.790894	0	0	0	0	0	0	0	1	0	0	0	0	0	0
ENSG00000053108	89.1685	1.27588	0.474966	-2.68626	0.00722559	0.0682883	FSTL4	protein_coding	63.6661	59.8453	290.33	117.915	20.2298	31.0537	60.5358	69.7723	62	102	140	110	23	29	74	72
ENSG00000121742	0.54564	1.2754	4.4395	-0.287285	0.773894	NA	GJB6	protein_coding	0	0.774251	1.6304	1.08025	0	0	0	0.880221	0	1	1	1	0	0	0	1
ENSG00000188257	0.0977868	1.27528	4.98652	-0.255747	0.798146	NA	PLA2G2A	protein_coding	0	0.782294	0	0	0	0	0	0	0	1	0	0	0	0	0	0
ENSG00000173991	18.3347	1.27439	0.72452	-1.75894	0.0785881	0.354922	TCAP	protein_coding	23.1282	27.0043	23.7305	15.6806	9.9629	10.8031	20.6797	15.6884	22	36	15	15	10	11	23	18
ENSG00000107099	254.517	1.27343	0.270451	-4.70852	2.4952e-06	8.49882e-05	DOCK8	protein_coding	440.724	485.572	217.164	271.865	239.258	148.088	129.926	103.539	501	674	181	218	184	221	95	117
ENSG00000120471	2.42552	1.27072	2.22792	-0.570363	0.568431	NA	TP53AIP1	protein_coding	5.74826	0.492089	2.85863	6.56244	2.5789	0	1.16386	0	9	1	3	4	2	0	1	0
ENSG00000131233	0.0966993	1.27071	4.98649	-0.254831	0.798854	NA	GJA9	protein_coding	0	0.773594	0	0	0	0	0	0	0	1	0	0	0	0	0	0
ENSG00000159899	31.9572	1.26877	0.630439	-2.01252	0.0441654	0.250144	NPR2	protein_coding	65.5675	24.9168	41.7632	41.4099	18.4285	18.4261	27.6232	17.5225	56	47	29	39	15	25	26	16
ENSG00000131050	0.631879	1.26768	4.72143	-0.268494	0.788319	NA	BPIFA2	protein_coding	0	0.770669	1.60963	0	0	0	0	2.67473	0	1	1	0	0	0	0	3
ENSG00000143867	4.45798	1.26758	1.45604	-0.870571	0.383988	NA	OSR1	protein_coding	15.2667	3.53906	4.354	3.5035	2.56062	5.04404	0.709282	0.686593	12	6	3	3	2	4	1	1
ENSG00000151117	210.849	1.26725	0.249488	-5.0794	3.78635e-07	1.58472e-05	TMEM86A	protein_coding	211.145	232.372	289.359	315.257	85.0088	99.371	243.044	211.239	211	297	182	279	89	106	265	244
ENSG00000184507	0.0984448	1.26719	4.98761	-0.254068	0.799443	NA	NUTM1	protein_coding	0	0.787558	0	0	0	0	0	0	0	1	0	0	0	0	0	0
ENSG00000130783	15.3592	1.26711	0.869764	-1.45684	0.14516	0.505529	CCDC62	protein_coding	19.6621	9.48325	14.0648	16.9146	6.44469	4.8154	24.9251	26.5641	8	14	11	17	8	5	32	34
ENSG00000212933	0.0940509	1.26691	4.98327	-0.254233	0.799315	NA	KRTAP12-4	protein_coding	0	0.752407	0	0	0	0	0	0	0	1	0	0	0	0	0	0
ENSG00000169906	0.229813	1.2654	4.98334	-0.253927	0.799552	NA	S100G	protein_coding	0	0.752349	0	1.08616	0	0	0	0	0	1	0	1	0	0	0	0
ENSG00000143110	7.83588	1.26516	1.12421	-1.12537	0.260432	NA	C1orf162	protein_coding	13.0288	5.66685	10.8952	5.96983	3.43121	4.30722	9.2098	10.1781	10	6	6	7	5	4	12	11
ENSG00000111879	165.334	1.26444	0.313992	-4.027	5.64937e-05	0.00128102	FAM184A	protein_coding	261.723	167.163	206.846	216.498	105.262	73.1188	152.282	139.78	186	248	134	250	81	81	173	183
ENSG00000131238	2971.12	1.26351	0.130168	-9.70679	2.82085e-22	5.4674e-20	PPT1	protein_coding	4241.04	4096.54	4200.25	4894.43	1676.95	1795.54	1398.32	1465.87	4041	5358	2609	4698	1719	1885	1507	1701
ENSG00000173482	94.3826	1.2628	0.378867	-3.3331	0.000858845	0.0130315	PTPRM	protein_coding	102.814	99.4676	184.385	201.63	52.3972	34.107	44.5611	35.6992	116	144	209	278	25	28	37	43
ENSG00000276418	4.13644	1.26259	1.66632	-0.75771	0.448624	NA	AC036214.3	protein_coding	10.5623	1.50064	6.30777	6.29025	2.981	1.96774	0	3.48183	10	2	4	6	3	2	0	4
ENSG00000082684	3.50808	1.26258	1.82414	-0.69215	0.488843	NA	SEMA5B	protein_coding	9.30001	2.40728	1.02693	6.26581	5.2183	0.330898	0.79927	2.71613	5	3	2	6	3	1	1	1
ENSG00000227051	4677.06	1.26243	0.123925	-10.187	2.26591e-24	5.50616e-22	C14orf132	protein_coding	5842.67	5329.34	7539.49	8011.11	2400.36	2255.9	2864.31	3173.33	5404	6990	4806	7492	2336	2277	3446	3713
ENSG00000121380	0.286747	1.26128	4.93822	-0.255412	0.798405	NA	BCL2L14	protein_coding	0	1.7364	0	0	0	0.557577	0	0	0	1	0	0	0	1	0	0
ENSG00000146411	39.5783	1.25998	0.498009	-2.53004	0.011405	0.0965098	SLC2A12	protein_coding	55.3952	67.4877	44.4749	55.2077	22.9898	28.4169	23.4493	19.2053	53	90	28	53	23	29	26	22
ENSG00000174946	0.207561	1.25983	4.98625	-0.252661	0.80053	NA	GPR171	protein_coding	0	0.770212	0	0	0	0	0	0.890277	0	1	0	0	0	0	0	1
ENSG00000187186	5.95118	1.25933	1.31268	-0.959363	0.337376	NA	AL162231.1	protein_coding	15.5619	5.93861	3.19325	5.9908	6.01277	2.30285	4.29468	4.31456	12	10	4	9	5	1	7	3
ENSG00000133321	0.45553	1.25891	4.85255	-0.259433	0.795301	NA	RARRES3	protein_coding	1.18856	1.36784	0	0	0	1.08784	0	0	1	2	0	0	0	1	0	0
ENSG00000064787	3513.56	1.25759	0.177257	-7.09472	1.29613e-12	1.11652e-10	BCAS1	protein_coding	2385.82	2284.39	8704.13	7113.38	937.145	1016.03	3338.04	2329.5	2365	3184	5189	6638	989	1043	3478	2685
ENSG00000172037	2724.33	1.25604	0.223203	-5.62733	1.83019e-08	9.61205e-07	LAMB2	protein_coding	3767.86	3955.24	4530.04	2781.97	1743.18	1491.1	2115.18	1410.08	3560	5373	2334	3072	1684	1719	2079	1764
ENSG00000155749	11.4745	1.25518	0.978261	-1.28307	0.199468	NA	ALS2CR12	protein_coding	24.2367	14.6697	8.10929	23.0496	8.6669	7.27107	3.53642	2.2562	20	17	7	26	12	3	5	3
ENSG00000185955	3.26586	1.25471	1.63162	-0.768998	0.441894	NA	C7orf61	protein_coding	7.57936	5.00363	2.78321	0	1.75586	3.50896	2.41106	3.0848	8	6	2	0	2	4	2	4
ENSG00000178297	1.95808	1.25325	2.44203	-0.513198	0.607813	NA	TMPRSS9	protein_coding	2.05507	2.50681	1.22285	0	2.86936	0	5.65113	1.3594	5	2	1	0	1	0	3	3
ENSG00000185245	0.230595	1.25234	4.9868	-0.25113	0.801713	NA	GP1BA	protein_coding	0	0.770967	0	1.07379	0	0	0	0	0	1	0	1	0	0	0	0
ENSG00000282301	0.0965197	1.25227	4.9865	-0.251131	0.801712	NA	CYP3A7-CYP3A51P	protein_coding	0	0.772158	0	0	0	0	0	0	0	1	0	0	0	0	0	0
ENSG00000104064	1640.93	1.25054	0.130266	-9.59994	7.99943e-22	1.47999e-19	GABPB1	protein_coding	2179.59	2042.41	2612.35	2497.65	855.184	918.87	1006.84	1014.57	2190	2940	1629	2680	884	923	986	1031
ENSG00000171133	0.0957247	1.24993	4.98584	-0.250695	0.80205	NA	OR2K2	protein_coding	0	0.765798	0	0	0	0	0	0	0	1	0	0	0	0	0	0
ENSG00000187848	94.773	1.24963	0.428409	-2.9169	0.0035353	0.0398813	P2RX2	protein_coding	136.104	127.314	168.134	74.7784	45.5787	65.2479	83.0187	58.0088	116	170	111	75	46	62	98	68
ENSG00000183134	1.98738	1.24958	2.58789	-0.482857	0.629197	NA	PTGDR2	protein_coding	0	2.24996	1.58533	3.13032	0.997986	0	2.70168	5.2338	0	3	1	3	1	0	3	6
ENSG00000174358	2.1623	1.2489	2.37671	-0.525473	0.599254	NA	SLC6A19	protein_coding	0	4.92182	0	5.08508	0.830646	1.28706	2.99789	2.17591	0	5	0	5	1	1	4	3
ENSG00000074410	5814.94	1.24737	0.128649	-9.69588	3.1391e-22	6.01266e-20	CA12	protein_coding	9838.03	8936.96	7779.32	7162.8	4169.45	3738.57	2588.13	2306.28	9673	12519	4737	6794	4054	3901	2771	2669
ENSG00000154274	664.718	1.24652	0.173052	-7.20311	5.88527e-13	5.23596e-11	C4orf19	protein_coding	1166.7	1110.11	840.267	692.313	452.186	507.188	290.262	258.725	1108	1485	527	667	459	513	323	295
ENSG00000235942	0.0939355	1.24522	4.98429	-0.24983	0.802719	NA	LCE6A	protein_coding	0	0.751484	0	0	0	0	0	0	0	1	0	0	0	0	0	0
ENSG00000188716	0.0939206	1.24287	4.9844	-0.249352	0.803089	NA	DUPD1	protein_coding	0	0.751365	0	0	0	0	0	0	0	1	0	0	0	0	0	0
ENSG00000104814	7.16136	1.24278	1.33909	-0.92808	0.353366	NA	MAP4K1	protein_coding	18.6859	4.95415	5.46712	0	2.03634	7.93585	10.6494	7.56216	9	10	3	0	6	8	8	6
ENSG00000132631	0.0939191	1.24262	4.98441	-0.249301	0.803128	NA	SCP2D1	protein_coding	0	0.751353	0	0	0	0	0	0	0	1	0	0	0	0	0	0
ENSG00000163435	3347.14	1.24257	0.162842	-7.63053	2.33791e-14	2.39393e-12	ELF3	protein_coding	1724.2	1666.35	6412.35	5702.56	839.051	596.421	4964.69	4871.47	1685	2393	3684	5476	800	714	5275	5188
ENSG00000089356	2195.83	1.2422	0.145044	-8.56431	1.08728e-17	1.55281e-15	FXYD3	protein_coding	2303.04	2607.63	3851.66	3388.34	965.365	1111.84	1728.9	1609.87	2047	3199	2580	3286	951	1020	2197	1979
ENSG00000188585	0.112481	1.24213	4.98414	-0.249216	0.803194	NA	CLEC20A	protein_coding	0.89985	0	0	0	0	0	0	0	1	0	0	0	0	0	0	0
ENSG00000141756	809.041	1.24211	0.153576	-8.0879	6.07039e-16	7.16174e-14	FKBP10	protein_coding	1402.66	1562.27	895.459	895.338	626.448	627.592	245.742	216.817	1309	1996	578	819	608	638	302	254
ENSG00000244094	0.0939137	1.24177	4.98445	-0.249129	0.803261	NA	SPRR2F	protein_coding	0	0.75131	0	0	0	0	0	0	0	1	0	0	0	0	0	0
ENSG00000183560	0.0943367	1.24117	4.98491	-0.248984	0.803373	NA	IZUMO1R	protein_coding	0	0.754694	0	0	0	0	0	0	0	1	0	0	0	0	0	0
ENSG00000152670	0.826642	1.2409	4.34566	-0.28555	0.775223	NA	DDX4	protein_coding	0.80219	0	4.44632	0	0	0	1.36463	0	1	0	1	0	0	0	2	0
ENSG00000172410	0.312775	1.23994	4.98454	-0.248757	0.803549	NA	INSL5	protein_coding	0	0.751228	0	0	0	0	0.886041	0.864935	0	1	0	0	0	0	1	1
ENSG00000198797	75.1197	1.23981	1.54322	-0.80339	0.421749	0.804349	BRINP2	protein_coding	229.907	136.192	43.2968	17.8529	73.3362	81.5997	18.7739	0	154	195	27	20	80	102	14	0
ENSG00000172955	0.599602	1.23891	4.72239	-0.262349	0.793053	NA	ADH6	protein_coding	0.691881	0	0	0	0	0	2.56494	1.54	1	0	0	0	0	0	1	1
ENSG00000283580	7.82682	1.23874	1.18816	-1.04256	0.29715	NA	AC098484.3	protein_coding	5.12566	12.6396	9.03771	12.9079	1.90051	5.69593	11.1338	4.1734	5	16	6	11	2	6	12	5
ENSG00000164047	0.22663	1.2385	4.98461	-0.248465	0.803774	NA	CAMP	protein_coding	0	0.751152	0	1.06189	0	0	0	0	0	1	0	1	0	0	0	0
ENSG00000101441	0.526647	1.23823	4.98462	-0.24841	0.803817	NA	CST4	protein_coding	0	0.751139	0	0	0	0	0	3.46204	0	1	0	0	0	0	0	4
ENSG00000170367	0.0938909	1.23801	4.98463	-0.248365	0.803852	NA	CST5	protein_coding	0	0.751127	0	0	0	0	0	0	0	1	0	0	0	0	0	0
ENSG00000099250	7150.34	1.23765	0.121683	-10.1711	2.6689e-24	6.30718e-22	NRP1	protein_coding	7603.14	6912.83	10862.9	11839.6	3203.45	2951.88	7135.64	6693.32	7670	9921	6476	11629	3312	3355	7105	6748
ENSG00000087076	51.5538	1.23647	0.52101	-2.37322	0.0176337	0.132791	HSD17B14	protein_coding	40.3959	51.5613	93.4789	97.3241	18.3963	20.9523	62.3185	28.0032	42	73	58	90	24	17	61	32
ENSG00000172073	0.334644	1.23638	4.9847	-0.248034	0.804108	NA	TEX37	protein_coding	0	0.751038	0	1.05999	0	0	0	0.866129	0	1	0	1	0	0	0	1
ENSG00000152611	0.112005	1.23553	4.98474	-0.247863	0.80424	NA	CAPSL	protein_coding	0.89604	0	0	0	0	0	0	0	1	0	0	0	0	0	0	0
ENSG00000231672	31.4876	1.23517	0.64905	-1.90304	0.0570348	0.292467	DIRC3	protein_coding	75.7869	54.034	24.9994	24.4134	28.2974	26.6726	15.0537	2.64348	64	69	17	21	31	24	16	4
ENSG00000163762	2.12613	1.23469	2.18882	-0.564089	0.572694	NA	TM4SF18	protein_coding	5.64006	3.59316	0	0.332596	0	4.03973	1.05979	2.34367	3	3	0	1	0	3	2	2
ENSG00000262543	0.0938655	1.23426	4.9848	-0.247605	0.80444	NA	SMIM28	protein_coding	0	0.750924	0	0	0	0	0	0	0	1	0	0	0	0	0	0
ENSG00000259571	0.202227	1.23405	4.98481	-0.247562	0.804474	NA	BLID	protein_coding	0	0.75091	0	0	0	0	0	0.866906	0	1	0	0	0	0	0	1
ENSG00000256812	2.05073	1.23337	1.94369	-0.63455	0.525722	NA	CAPNS2	protein_coding	3.1984	3.75352	1.56692	3.16305	0.988488	1.97476	0.892475	0.868229	3	5	1	3	1	2	1	1
ENSG00000273777	0.0948094	1.23295	4.98583	-0.24729	0.804684	NA	CEACAM20	protein_coding	0	0.758475	0	0	0	0	0	0	0	1	0	0	0	0	0	0
ENSG00000174016	0.205332	1.23262	4.98616	-0.247208	0.804747	NA	FAM46D	protein_coding	0	0.759363	0	0	0	0	0	0.883295	0	1	0	0	0	0	0	1
ENSG00000121377	0.706409	1.23247	4.13475	-0.298076	0.765645	NA	TAS2R7	protein_coding	0	0.750618	3.13843	0	0	0	0.893485	0.868742	0	1	2	0	0	0	1	1
ENSG00000204424	0.0938525	1.23237	4.98489	-0.24722	0.804738	NA	LY6G6F	protein_coding	0	0.75082	0	0	0	0	0	0	0	1	0	0	0	0	0	0
ENSG00000168874	65.6472	1.2319	0.412146	-2.989	0.00279894	0.0333354	ATOH8	protein_coding	77.5111	77.0019	111.534	136.024	36.6105	29.2934	33.2205	23.9818	69	101	66	112	37	33	41	30
ENSG00000197233	0.0938487	1.23179	4.98492	-0.247104	0.804828	NA	OR1J2	protein_coding	0	0.750789	0	0	0	0	0	0	0	1	0	0	0	0	0	0
ENSG00000239590	0.0938487	1.23179	4.98492	-0.247104	0.804828	NA	OR1J4	protein_coding	0	0.750789	0	0	0	0	0	0	0	1	0	0	0	0	0	0
ENSG00000205869	1.00021	1.23132	3.30934	-0.372073	0.709838	NA	KRTAP5-1	protein_coding	0	2.25237	0	2.11176	0.987176	0	1.78271	0.86766	0	3	0	2	1	0	2	1
ENSG00000145287	67.4665	1.23109	0.394343	-3.12188	0.00179702	0.0237093	PLAC8	protein_coding	97.2309	91.2281	111.742	80.9932	40.3416	39.8575	35.0474	43.2908	92	137	62	69	46	42	40	47
ENSG00000221880	0.0938447	1.23108	4.98495	-0.246958	0.80494	NA	KRTAP1-3	protein_coding	0	0.750758	0	0	0	0	0	0	0	1	0	0	0	0	0	0
ENSG00000104432	0.758818	1.23107	4.14284	-0.297157	0.766346	NA	IL7	protein_coding	1.02237	3.09971	0	0	0	1.94847	0	0	2	2	0	0	0	1	0	0
ENSG00000283932	2.60516	1.23053	3.03775	-0.405079	0.685419	NA	AL121722.1	protein_coding	0	0.749845	1.58882	1.0414	0	0	0	17.4612	0	1	1	1	0	0	0	20
ENSG00000212658	0.0938365	1.22989	4.98501	-0.246718	0.805126	NA	KRTAP29-1	protein_coding	0	0.750692	0	0	0	0	0	0	0	1	0	0	0	0	0	0
ENSG00000223638	0.42861	1.22971	4.98502	-0.246681	0.805155	NA	RFPL4A	protein_coding	0	0.750682	0	0	0	0	2.6782	0	0	1	0	0	0	0	3	0
ENSG00000174325	0.093835	1.22967	4.98502	-0.246673	0.805161	NA	DIRC1	protein_coding	0	0.75068	0	0	0	0	0	0	0	1	0	0	0	0	0	0
ENSG00000165935	1.94243	1.22951	2.45846	-0.500113	0.616996	NA	SMCO2	protein_coding	3.99964	0	3.39296	0	0.922604	0.748995	3.17751	3.29768	4	0	1	0	1	1	4	5
ENSG00000204542	0.510481	1.22947	4.5626	-0.269468	0.78757	NA	C6orf15	protein_coding	0	0.750577	1.57031	0	0	0	0.89397	0.868987	0	1	1	0	0	0	1	1
ENSG00000178055	0.111498	1.22941	4.98502	-0.24662	0.805202	NA	PRSS42	protein_coding	0.891985	0	0	0	0	0	0	0	1	0	0	0	0	0	0	0
ENSG00000123405	9.47916	1.22929	1.14416	-1.0744	0.282645	NA	NFE2	protein_coding	6.07357	5.34605	20.8629	15.937	2.02452	2.80578	11.0216	11.7619	5	7	13	16	2	3	13	14
ENSG00000169413	0.0938317	1.2292	4.98504	-0.246578	0.805235	NA	RNASE6	protein_coding	0	0.750654	0	0	0	0	0	0	0	1	0	0	0	0	0	0
ENSG00000068831	5.65753	1.22894	1.32717	-0.92598	0.354456	NA	RASGRP2	protein_coding	4.02591	11.8945	5.75554	9.59941	3.17642	3.74665	2.09469	4.96711	4	13	5	7	5	2	3	6
ENSG00000282757	0.0938294	1.22887	4.98505	-0.24651	0.805287	NA	DUXB	protein_coding	0	0.750635	0	0	0	0	0	0	0	1	0	0	0	0	0	0
ENSG00000257115	0.0938286	1.22876	4.98506	-0.246489	0.805304	NA	OR11H12	protein_coding	0	0.750629	0	0	0	0	0	0	0	1	0	0	0	0	0	0
ENSG00000088881	39.3922	1.22823	0.533576	-2.30189	0.0213416	0.152818	EBF4	protein_coding	61.4406	71.0656	49.847	36.1462	35.1404	21.3298	24.8129	15.3547	58	81	28	46	30	17	28	26
ENSG00000064205	249.984	1.2281	0.249066	-4.93083	8.18822e-07	3.15159e-05	WISP2	protein_coding	423.991	497.293	252.629	184.88	171.363	222.419	118.528	128.771	427	667	157	168	181	223	141	134
ENSG00000185442	1223.56	1.22804	0.199718	-6.14888	7.80301e-10	4.94322e-08	FAM174B	protein_coding	1083.58	921.044	2385.94	1813.36	464.11	391.017	1564.27	1165.16	873	1275	1390	1942	515	473	1412	1382
ENSG00000138308	0.225385	1.22802	4.98509	-0.246339	0.80542	NA	PLA2G12B	protein_coding	0	0.750588	0	1.05249	0	0	0	0	0	1	0	1	0	0	0	0
ENSG00000214415	0.09382	1.22753	4.98512	-0.246239	0.805497	NA	GNAT3	protein_coding	0	0.75056	0	0	0	0	0	0	0	1	0	0	0	0	0	0
ENSG00000121314	2.45228	1.22739	2.09758	-0.585146	0.55845	NA	TAS2R8	protein_coding	3.18165	1.50098	1.57254	5.25494	0	1.97082	1.7899	4.34742	3	2	1	5	0	2	2	5
ENSG00000283463	0.0938173	1.22716	4.98513	-0.246163	0.805556	NA	HSFX4	protein_coding	0	0.750538	0	0	0	0	0	0	0	1	0	0	0	0	0	0
ENSG00000173237	0.093817	1.22711	4.98514	-0.246154	0.805563	NA	C11orf86	protein_coding	0	0.750536	0	0	0	0	0	0	0	1	0	0	0	0	0	0
ENSG00000111291	0.918066	1.22704	3.46198	-0.354431	0.723016	NA	GPRC5D	protein_coding	2.63485	1.23235	0	0	0	1.62294	0	1.85439	3	2	0	0	0	2	0	1
ENSG00000203783	0.0938128	1.22653	4.98516	-0.246036	0.805655	NA	PRR9	protein_coding	0	0.750502	0	0	0	0	0	0	0	1	0	0	0	0	0	0
ENSG00000026103	215.4	1.22647	0.247049	-4.96449	6.88816e-07	2.70779e-05	FAS	protein_coding	173.078	193.617	353.647	385.957	75.713	81.1915	236.064	223.932	168	254	186	354	83	94	253	268
ENSG00000130413	1.38787	1.22615	2.64727	-0.463174	0.64324	NA	STK33	protein_coding	2.72416	2.22846	2.01964	0.489973	0	2.95071	0.423142	0.266857	2	1	1	1	0	1	1	1
ENSG00000236027	0.0938034	1.22523	4.98522	-0.245772	0.805859	NA	PATE3	protein_coding	0	0.750427	0	0	0	0	0	0	0	1	0	0	0	0	0	0
ENSG00000168634	0.336999	1.22484	4.98524	-0.245694	0.805919	NA	WFDC13	protein_coding	0	0.750405	0	1.04965	0	0	0.895941	0	0	1	0	1	0	0	1	0
ENSG00000279983	1.64936	1.22441	2.50597	-0.488596	0.625128	NA	AC244517.10	protein_coding	5.49906	1.5036	0	3.22279	0.97164	1.99778	0	0	5	2	0	3	1	2	0	0
ENSG00000175514	0.0937965	1.22428	4.98527	-0.245579	0.806008	NA	GPR152	protein_coding	0	0.750372	0	0	0	0	0	0	0	1	0	0	0	0	0	0
ENSG00000182223	0.202578	1.22399	4.98528	-0.245521	0.806053	NA	ZAR1	protein_coding	0	0.750355	0	0	0	0	0	0.870267	0	1	0	0	0	0	0	1
ENSG00000108417	0.0937934	1.22386	4.98529	-0.245494	0.806074	NA	KRT37	protein_coding	0	0.750348	0	0	0	0	0	0	0	1	0	0	0	0	0	0
ENSG00000183260	0.290853	1.22372	4.98529	-0.245466	0.806096	NA	ABHD16B	protein_coding	0	0.750339	1.57649	0	0	0	0	0	0	1	1	0	0	0	0	0
ENSG00000164438	0.224871	1.2237	4.98529	-0.245462	0.806098	NA	TLX3	protein_coding	0	0.750338	0	1.04863	0	0	0	0	0	1	0	1	0	0	0	0
ENSG00000270188	0.0937887	1.22322	4.98532	-0.245364	0.806174	NA	MTRNR2L11	protein_coding	0	0.75031	0	0	0	0	0	0	0	1	0	0	0	0	0	0
ENSG00000263264	0.205919	1.22317	4.98532	-0.245355	0.806181	NA	AC119396.1	protein_coding	0	0.750307	0	0	0	0	0.897047	0	0	1	0	0	0	0	1	0
ENSG00000177291	0.314756	1.223	4.98533	-0.245321	0.806208	NA	GJD4	protein_coding	0	0.750297	0	0	0	0	0.897158	0.870596	0	1	0	0	0	0	1	1
ENSG00000082482	460.088	1.22277	0.187657	-6.51595	7.22289e-11	5.15772e-09	KCNK2	protein_coding	910.938	914.429	372.509	399.794	345.197	437.048	144.406	156.381	902	1244	226	382	358	444	146	188
ENSG00000284631	0.399932	1.22245	4.98535	-0.245208	0.806296	NA	AC064853.3	protein_coding	0	0.750264	1.57841	0	0	0	0	0.870782	0	1	1	0	0	0	0	1
ENSG00000138135	0.0937816	1.22226	4.98536	-0.24517	0.806325	NA	CH25H	protein_coding	0	0.750253	0	0	0	0	0	0	0	1	0	0	0	0	0	0
ENSG00000231274	3.98062	1.22225	1.75382	-0.696907	0.485861	NA	SBK3	protein_coding	6.1951	0.730986	1.53221	2.0468	0.965912	1.9193	15.0666	3.38807	6	1	1	2	1	2	14	4
ENSG00000172967	0.224696	1.22224	4.98536	-0.245165	0.806329	NA	XKR3	protein_coding	0	0.750252	0	1.04732	0	0	0	0	0	1	0	1	0	0	0	0
ENSG00000175336	0.202643	1.22208	4.98537	-0.245133	0.806354	NA	APOF	protein_coding	0	0.750242	0	0	0	0	0	0.870905	0	1	0	0	0	0	0	1
ENSG00000129152	0.0937764	1.22157	4.98539	-0.245029	0.806434	NA	MYOD1	protein_coding	0	0.750212	0	0	0	0	0	0	0	1	0	0	0	0	0	0
ENSG00000243284	0.291262	1.22147	4.9854	-0.24501	0.806449	NA	VSIG8	protein_coding	0	0.750206	1.57989	0	0	0	0	0	0	1	1	0	0	0	0	0
ENSG00000130224	0.0942628	1.22143	4.98589	-0.244978	0.806473	NA	LRCH2	protein_coding	0	0.754103	0	0	0	0	0	0	0	1	0	0	0	0	0	0
ENSG00000108813	30.5778	1.22125	0.56056	-2.17863	0.0293593	0.19166	DLX4	protein_coding	45.8204	47.3092	44.6312	41.7621	21.8418	18.0787	9.96628	15.213	46	69	25	39	22	17	11	19
ENSG00000204361	0.0937735	1.22118	4.98541	-0.24495	0.806495	NA	NXPE2	protein_coding	0	0.750188	0	0	0	0	0	0	0	1	0	0	0	0	0	0
ENSG00000175518	0.714418	1.22109	4.53678	-0.269155	0.787811	NA	UBQLNL	protein_coding	0	0.750079	3.16613	0	0	0	1.79914	0	0	1	2	0	0	0	2	0
ENSG00000175946	0.0937696	1.22065	4.98543	-0.244843	0.806578	NA	KLHL38	protein_coding	0	0.750156	0	0	0	0	0	0	0	1	0	0	0	0	0	0
ENSG00000145423	0.0937679	1.22043	4.98544	-0.244798	0.806613	NA	SFRP2	protein_coding	0	0.750143	0	0	0	0	0	0	0	1	0	0	0	0	0	0
ENSG00000074771	0.0937676	1.22038	4.98545	-0.24479	0.806619	NA	NOX3	protein_coding	0	0.750141	0	0	0	0	0	0	0	1	0	0	0	0	0	0
ENSG00000149635	0.0937675	1.22038	4.98545	-0.244789	0.80662	NA	OCSTAMP	protein_coding	0	0.75014	0	0	0	0	0	0	0	1	0	0	0	0	0	0
ENSG00000198445	0.355167	1.22031	4.98545	-0.244774	0.806631	NA	CCT8L2	protein_coding	0	0.750136	0	2.0912	0	0	0	0	0	1	0	2	0	0	0	0
ENSG00000161849	0.093766	1.22018	4.98546	-0.244747	0.806652	NA	KRT84	protein_coding	0	0.750128	0	0	0	0	0	0	0	1	0	0	0	0	0	0
ENSG00000204952	0.572908	1.21989	4.84753	-0.251651	0.801311	NA	FBXO47	protein_coding	0	0.750081	0	2.0896	0	0	0	1.74359	0	1	0	2	0	0	0	2
ENSG00000165349	0.404061	1.21978	4.98549	-0.244667	0.806715	NA	SLC7A3	protein_coding	0	0.75017	1.58285	0	0	0	0.89947	0	0	1	1	0	0	0	1	0
ENSG00000260458	0.202722	1.21978	4.98547	-0.244666	0.806715	NA	KCNJ18	protein_coding	0	0.750104	0	0	0	0	0	0.871671	0	1	0	0	0	0	0	1
ENSG00000174948	0.0937597	1.21934	4.98549	-0.244578	0.806783	NA	GPR149	protein_coding	0	0.750077	0	0	0	0	0	0	0	1	0	0	0	0	0	0
ENSG00000203837	0.315197	1.21924	4.9855	-0.244558	0.806799	NA	PNLIPRP3	protein_coding	0	0.750071	0	0	0	0	0.899655	0.871848	0	1	0	0	0	0	1	1
ENSG00000198088	35.8336	1.21896	0.556987	-2.18849	0.028634	0.18879	NUP62CL	protein_coding	68.1493	76.0062	30.2272	32.8324	26.7783	35.169	13.2956	4.21085	57	91	16	25	31	43	14	7
ENSG00000163286	0.0937558	1.21883	4.98552	-0.244475	0.806863	NA	ALPPL2	protein_coding	0	0.750046	0	0	0	0	0	0	0	1	0	0	0	0	0	0
ENSG00000136235	160.667	1.21868	0.28231	-4.31681	1.58298e-05	0.000425993	GPNMB	protein_coding	294.777	246.303	141.429	167.206	131.656	101.024	90.3615	112.577	285	357	96	150	126	116	113	96
ENSG00000167910	0.0937476	1.21778	4.98557	-0.244261	0.807029	NA	CYP7A1	protein_coding	0	0.749981	0	0	0	0	0	0	0	1	0	0	0	0	0	0
ENSG00000183347	0.0937471	1.21771	4.98557	-0.244246	0.80704	NA	GBP6	protein_coding	0	0.749977	0	0	0	0	0	0	0	1	0	0	0	0	0	0
ENSG00000224960	0.0937451	1.21745	4.98558	-0.244194	0.80708	NA	PPP4R3CP	protein_coding	0	0.749961	0	0	0	0	0	0	0	1	0	0	0	0	0	0
ENSG00000146477	0.202812	1.21711	4.9856	-0.244124	0.807134	NA	SLC22A3	protein_coding	0	0.749939	0	0	0	0	0	0.872559	0	1	0	0	0	0	0	1
ENSG00000125851	7.35222	1.21697	1.17329	-1.03722	0.299632	NA	PCSK2	protein_coding	24.8039	13.836	0.895835	1.26084	5.67699	10.4578	0	1.88641	22	24	1	1	3	11	0	2
ENSG00000171016	165.42	1.21696	0.256963	-4.73593	2.18057e-06	7.55359e-05	PYGO1	protein_coding	367.105	322.792	110.687	101.807	152.799	143.725	55.6669	68.7802	343	435	65	107	171	169	48	78
ENSG00000272442	0.20282	1.21687	4.98561	-0.244077	0.807171	NA	AL353588.1	protein_coding	0	0.749925	0	0	0	0	0	0.872637	0	1	0	0	0	0	0	1
ENSG00000282246	6.77113	1.21665	1.43415	-0.848339	0.396249	NA	AL157392.5	protein_coding	8.93841	2.36824	8.1633	6.699	0	4.9534	7.98119	15.0655	8	3	5	6	0	5	9	17
ENSG00000139572	0.373986	1.21646	4.86899	-0.249839	0.802712	NA	GPR84	protein_coding	0	2.11366	0	0	0.878231	0	0	0	0	3	0	0	1	0	0	0
ENSG00000265203	0.0937342	1.21604	4.98565	-0.243909	0.807301	NA	RBP3	protein_coding	0	0.749873	0	0	0	0	0	0	0	1	0	0	0	0	0	0
ENSG00000163833	0.093726	1.215	4.98569	-0.243698	0.807465	NA	FBXO40	protein_coding	0	0.749808	0	0	0	0	0	0	0	1	0	0	0	0	0	0
ENSG00000138944	0.0937234	1.21468	4.98571	-0.243632	0.807516	NA	KIAA1644	protein_coding	0	0.749787	0	0	0	0	0	0	0	1	0	0	0	0	0	0
ENSG00000172379	667.624	1.21455	0.214805	-5.65422	1.56553e-08	8.31032e-07	ARNT2	protein_coding	911.259	983.63	996.312	774.201	396.282	420.448	341.682	517.182	843	1244	681	759	417	447	418	482
ENSG00000260230	0.206592	1.21427	4.98573	-0.24355	0.80758	NA	FRRS1L	protein_coding	0	0.749761	0	0	0	0	0.902974	0	0	1	0	0	0	0	1	0
ENSG00000197915	0.292629	1.21399	4.98574	-0.243493	0.807624	NA	HRNR	protein_coding	0	0.749743	1.59129	0	0	0	0	0	0	1	1	0	0	0	0	0
ENSG00000272297	0.624614	1.2128	4.14602	-0.292521	0.769888	NA	AC018709.1	protein_coding	0	2.25377	0	0	0	0.992939	0.885532	0.864673	0	3	0	0	0	1	1	1
ENSG00000178226	6.61417	1.21195	1.15559	-1.04877	0.294282	NA	PRSS36	protein_coding	7.74737	9.00687	8.30787	4.67304	4.20487	3.03458	5.90073	10.0381	5	13	5	5	7	4	5	9
ENSG00000133985	402.133	1.21118	0.224435	-5.39655	6.79353e-08	3.16016e-06	TTC9	protein_coding	271.555	284.186	861.334	841.286	96.9964	143.025	381.648	337.031	260	379	542	808	97	146	423	386
ENSG00000154134	20.3998	1.20979	0.801543	-1.50933	0.131214	0.477492	ROBO3	protein_coding	24.0003	13.641	46.5875	26.7088	5.14971	11.0491	22.6049	13.4569	19	21	22	25	5	9	34	21
ENSG00000147408	204.885	1.20552	0.285889	-4.21675	2.47847e-05	0.000624645	CSGALNACT1	protein_coding	126.381	118.443	500.092	353.898	54.7078	51.3721	209.452	224.733	140	171	227	350	61	58	210	248
ENSG00000184911	1.23412	1.20472	2.88363	-0.417778	0.67611	NA	DMRTC1B	protein_coding	2.01179	2.15357	2.43391	1.52133	1.75237	0	0	0	2	1	2	2	2	0	0	0
ENSG00000169548	5.65667	1.20455	1.22027	-0.987117	0.323585	NA	ZNF280A	protein_coding	11.5625	9.00138	3.16436	7.317	3.98546	4.91023	2.69754	2.61483	11	12	2	7	4	5	3	3
ENSG00000214212	18.5827	1.2045	0.810128	-1.4868	0.137067	0.48896	C19orf38	protein_coding	13.6228	11.129	22.6965	16.1378	6.08472	4.63596	41.5193	32.8353	13	15	13	16	6	5	45	39
ENSG00000127507	14.1793	1.20244	0.948468	-1.26777	0.204881	0.604185	ADGRE2	protein_coding	23.7733	7.19557	22.6457	29.9972	8.39221	3.49279	9.8163	8.12146	8	14	21	41	11	4	8	8
ENSG00000143195	6.03454	1.20188	1.58746	-0.757106	0.448986	NA	ILDR2	protein_coding	0.37238	9.46589	14.8547	8.94612	1.43169	2.09882	0.968755	10.1379	1	4	4	3	4	6	3	4
ENSG00000085465	50.5969	1.2018	0.46629	-2.57736	0.00995571	0.0873795	OVGP1	protein_coding	64.0034	70.1016	67.0079	85.1909	25.6355	33.1025	37.1345	22.5987	76	86	35	76	34	29	38	28
ENSG00000188959	19.4922	1.20133	0.73147	-1.64236	0.100516	0.410152	C9orf152	protein_coding	23.0708	18.0003	42.7882	42.795	6.9838	10.7927	5.40183	6.10521	22	24	27	41	7	11	6	7
ENSG00000089199	0.474288	1.19839	4.50255	-0.266158	0.790118	NA	CHGB	protein_coding	0.895321	1.27998	0	0	0.851028	0	0.767976	0	1	2	0	0	1	0	1	0
ENSG00000241644	0.745768	1.19514	3.6355	-0.328741	0.742351	NA	INMT	protein_coding	0.668289	0.477718	2.01799	0.665033	0	0	2.13712	0	1	1	2	1	0	0	1	0
ENSG00000163235	214.234	1.19295	0.253861	-4.69922	2.61159e-06	8.76685e-05	TGFA	protein_coding	241.115	223.691	301.656	342.328	116.429	87.284	190.331	211.041	234	292	194	351	115	99	185	232
ENSG00000100060	2.38627	1.19134	1.96298	-0.606905	0.543914	NA	MFNG	protein_coding	4.25837	4.4048	0	0.870664	0.414644	3.76952	3.699	1.67314	2	7	0	2	1	3	3	1
ENSG00000135406	34.9868	1.18327	0.568978	-2.07964	0.0375588	0.224155	PRPH	protein_coding	48.9958	67.5888	44.2945	28.4119	17.4881	34.2383	22.3269	16.5503	45	89	27	32	19	33	25	17
ENSG00000105146	0.0897374	1.18291	4.98328	-0.237375	0.812366	NA	AURKC	protein_coding	0	0.717899	0	0	0	0	0	0	0	1	0	0	0	0	0	0
ENSG00000183148	0.0689885	1.18181	4.97912	-0.237354	0.812382	NA	ANKRD20A2	protein_coding	0.551908	0	0	0	0	0	0	0	1	0	0	0	0	0	0	0
ENSG00000197520	1.0595	1.18165	3.67223	-0.321779	0.74762	NA	FAM177B	protein_coding	0.748455	0	4.64385	1.16416	0	0	1.91951	0	1	0	3	1	0	0	1	0
ENSG00000168314	1.3814	1.18144	3.03508	-0.389263	0.697082	NA	MOBP	protein_coding	0.653583	0.46786	3.79319	0	0	0	4.16698	1.96959	1	1	1	0	0	0	4	6
ENSG00000115474	4.05924	1.18046	1.68136	-0.702087	0.482625	NA	KCNJ13	protein_coding	7.85185	5.72753	2.35217	2.0897	1.49927	5.35307	0	7.60034	10	9	1	4	3	2	0	7
ENSG00000141198	2735.73	1.18014	0.11679	-10.1048	5.26105e-24	1.1575e-21	TOM1L1	protein_coding	4051.21	3815.28	3719.45	3751.97	1718.14	1752.8	1544.25	1532.76	3933	5137	2192	3708	1767	1827	1623	1787
ENSG00000010310	29.1582	1.17953	0.673703	-1.75082	0.0799768	0.3593	GIPR	protein_coding	43.0183	18.0261	43.2682	41.3303	10.3236	16.967	35.1027	25.2291	32	26	25	57	14	10	36	36
ENSG00000188404	98.732	1.17915	0.387078	-3.04627	0.00231697	0.0288619	SELL	protein_coding	161.475	119.424	153.677	173.139	42.408	84.5103	27.7629	27.459	157	177	75	130	59	58	42	36
ENSG00000123388	81.6253	1.17774	0.366473	-3.21371	0.00131034	0.0184388	HOXC11	protein_coding	144.206	156.713	70.1073	101.046	59.8563	73.2987	21.1405	26.6333	144	222	50	92	58	69	24	28
ENSG00000095932	0.221009	1.17693	4.98238	-0.236218	0.813264	NA	SMIM24	protein_coding	0	0.690127	0	0	0	0	1.07795	0	0	1	0	0	0	0	1	0
ENSG00000183128	3.09084	1.17651	1.73872	-0.676652	0.498627	NA	CALHM3	protein_coding	2.10971	4.5016	4.73504	4.19018	0.99439	1.96676	4.4875	1.74154	2	6	3	4	1	2	5	2
ENSG00000175164	0.391851	1.1761	4.93386	-0.238373	0.811592	NA	ABO	protein_coding	0	0.925253	0	0	0	0	1.67072	0.538838	0	2	0	0	0	0	3	1
ENSG00000178217	3.30683	1.17438	1.61557	-0.726912	0.46728	NA	SH2D4B	protein_coding	4.83906	3.46973	4.4078	4.82153	1.84933	1.81401	4.00014	1.25302	5	5	3	5	2	2	4	1
ENSG00000230257	0.0888026	1.17325	4.9828	-0.235459	0.813853	NA	NFE4	protein_coding	0	0.710421	0	0	0	0	0	0	0	1	0	0	0	0	0	0
ENSG00000169402	11.456	1.17108	1.14047	-1.02684	0.304496	NA	RSPH10B2	protein_coding	10.3	7.88816	18.7422	24.3695	7.46737	0	11.5091	11.372	17	16	10	16	4	0	18	28
ENSG00000283199	11.3182	1.17087	1.04817	-1.11706	0.263969	NA	FP565324.1	protein_coding	10.2976	7.99512	25.905	8.54856	2.45768	5.62777	21.5913	8.1227	12	13	9	10	3	7	15	10
ENSG00000125245	0.340736	1.16993	4.98314	-0.234778	0.814381	NA	GPR18	protein_coding	0	0.646082	0	2.0798	0	0	0	0	0	1	0	1	0	0	0	0
ENSG00000144369	1291.34	1.16856	0.172895	-6.75877	1.39171e-11	1.03463e-09	FAM171B	protein_coding	1763.29	1588.1	1642.12	2265.03	740.158	750.261	765.28	816.482	1689	2118	1033	2176	740	766	848	935
ENSG00000213445	92.7631	1.16747	0.345117	-3.38281	0.000717474	0.0111782	SIPA1	protein_coding	124.22	123.399	151.478	109.682	57.3672	52.9057	64.6258	58.4276	80	118	72	83	66	66	111	107
ENSG00000095110	0.10658	1.16531	4.98916	-0.233569	0.815319	NA	NXPE1	protein_coding	0.852642	0	0	0	0	0	0	0	1	0	0	0	0	0	0	0
ENSG00000142621	6.54259	1.16421	1.33123	-0.874537	0.381826	NA	FHAD1	protein_coding	9.03016	6.70904	20.5652	3.08823	2.6859	4.37887	5.09661	0.786687	6	12	7	2	6	5	3	2
ENSG00000166923	2.20539	1.16358	2.51031	-0.463522	0.64299	NA	GREM1	protein_coding	0	6.2759	0	0	0.874951	1.66494	1.16507	7.66229	0	2	0	0	3	1	3	3
ENSG00000189221	84.1357	1.16317	0.369813	-3.14528	0.00165925	0.0223629	MAOA	protein_coding	160.846	139.484	79.6153	92.7988	54.7644	80.2041	37.7274	27.645	124	164	56	100	63	63	48	35
ENSG00000104689	429.979	1.16243	0.189981	-6.11864	9.43784e-10	5.95572e-08	TNFRSF10A	protein_coding	342.617	385.475	693.195	689.65	158	167.531	497.998	505.366	358	498	393	648	163	180	572	552
ENSG00000180354	288.084	1.16213	0.215865	-5.38358	7.30208e-08	3.38704e-06	MTURN	protein_coding	367.649	336.058	423.194	428.886	144.634	169.062	203.411	231.776	314	471	258	465	152	198	196	247
ENSG00000068615	318.678	1.16157	0.217217	-5.34752	8.91696e-08	4.07801e-06	REEP1	protein_coding	496.961	483.806	378.893	462.35	192.713	246.115	144.951	143.633	462	652	245	418	218	251	140	176
ENSG00000178773	13.3532	1.16125	0.809741	-1.4341	0.151544	0.516493	CPNE7	protein_coding	21.3751	21.5621	16.406	13.4002	7.94182	11.3372	5.81411	8.98875	22	43	14	5	10	12	12	5
ENSG00000083857	14677.1	1.16025	0.139895	-8.29374	1.09742e-16	1.47662e-14	FAT1	protein_coding	14714.4	13557.8	22688.3	22603.1	6170.91	6478.44	17607.3	13596.8	13608	17575	14396	21751	6722	7104	17454	15687
ENSG00000153064	39.0369	1.15969	0.550754	-2.10564	0.0352358	0.215691	BANK1	protein_coding	85.7049	51.7982	22.9073	40.3817	36.829	24.7951	20.4221	29.4569	103	90	18	37	29	24	21	25
ENSG00000230031	0.0881029	1.15853	4.98284	-0.232503	0.816147	NA	POTEB2	protein_coding	0	0.704823	0	0	0	0	0	0	0	1	0	0	0	0	0	0
ENSG00000134184	5.07685	1.15775	1.53945	-0.752054	0.452019	NA	GSTM1	protein_coding	3.13023	14.0075	9.25753	2.0667	2.91874	4.84258	4.39157	0	3	19	6	2	3	5	5	0
ENSG00000261701	0.374051	1.15557	4.99	-0.231577	0.816866	NA	HPR	protein_coding	0.817535	0	0	0	0	0	0.686971	1.4879	1	0	0	0	0	0	1	1
ENSG00000107738	21.6833	1.15489	0.936079	-1.23375	0.217296	0.619057	VSIR	protein_coding	16.5951	6.23213	16.4049	46.2722	2.93128	9.11964	30.3791	45.532	12	8	20	38	7	4	49	29
ENSG00000155066	1031.7	1.15459	0.195524	-5.90509	3.52449e-09	2.07156e-07	PROM2	protein_coding	1144.17	1261.17	1705.91	1180.87	576.274	505.057	1023.77	856.364	1195	1807	977	1296	575	598	954	827
ENSG00000111666	2039.01	1.15333	0.147595	-7.81412	5.53472e-15	5.9676e-13	CHPT1	protein_coding	3235.66	3113.1	2230.83	2633.59	1387.02	1467.15	1017.66	1227.07	3092	4107	1388	2519	1455	1487	1115	1404
ENSG00000168765	441.926	1.15277	0.189276	-6.09042	1.12617e-09	7.05196e-08	GSTM4	protein_coding	755.527	797.352	470.207	415.481	319.093	379.174	212.664	185.91	706	1065	299	411	308	398	218	228
ENSG00000144214	6.77117	1.15265	1.3052	-0.883122	0.377171	NA	LYG1	protein_coding	4.27392	4.51076	7.84144	7.39439	1.97889	1.97814	10.7203	15.4715	4	6	5	7	2	2	12	18
ENSG00000167601	8.42338	1.14999	1.39145	-0.826468	0.408539	NA	AXL	protein_coding	5.66913	20.3417	1.4366	1.88352	3.61602	8.23164	0	26.2084	6	30	1	2	4	8	0	33
ENSG00000183346	13.5147	1.14852	0.989561	-1.16063	0.245791	0.652219	C10orf107	protein_coding	50.8723	12.0653	1.42293	11.3282	15.2395	12.4076	2.42726	2.35478	26	16	1	12	17	14	3	3
ENSG00000128271	24.7116	1.14601	0.659824	-1.73684	0.0824148	0.366111	ADORA2A	protein_coding	33.1564	35.5151	24.7226	31.3884	21.2982	9.11629	25.2087	17.287	37	50	24	26	23	7	26	16
ENSG00000138111	75.5942	1.14565	0.393427	-2.91199	0.00359139	0.0403204	MFSD13A	protein_coding	145.922	110.122	59.2316	39.4294	67.4704	48.1727	67.4884	66.9167	102	132	46	44	62	55	78	76
ENSG00000076864	1017.4	1.14266	0.193283	-5.91188	3.3823e-09	1.99519e-07	RAP1GAP	protein_coding	233.681	240.646	2463.28	2128.92	100.66	114.275	1538.86	1318.9	221	317	1561	2063	103	118	1684	1491
ENSG00000159399	1709.53	1.14183	0.140868	-8.1057	5.2443e-16	6.27812e-14	HK2	protein_coding	1335.9	1396.01	3937.68	3701.95	576.029	662.586	987.513	1078.58	1355	1851	2491	3325	610	671	1061	1225
ENSG00000108556	0.459412	1.14131	4.87112	-0.234302	0.81475	NA	CHRNE	protein_coding	0	2.13557	0	0	0	0.932536	0	0.607192	0	3	0	0	0	1	0	1
ENSG00000149948	7.5777	1.14056	1.28752	-0.885857	0.375695	NA	HMGA2	protein_coding	18.8139	11.2015	1.09622	11.076	2.31545	10.1921	1.58327	4.34313	13	13	1	9	1	13	3	7
ENSG00000158258	1427.72	1.14041	0.183917	-6.20067	5.62232e-10	3.61407e-08	CLSTN2	protein_coding	2474.64	2581.76	1610.21	1069.63	1133.41	1160.42	654.485	737.176	2823	3711	903	1194	1178	1246	606	695
ENSG00000126010	17.84	1.13995	0.704248	-1.61868	0.105516	0.422091	GRPR	protein_coding	37.8907	40.5093	11.0653	11.5074	16.9257	18.6683	1.79711	4.35649	36	54	7	11	17	19	2	5
ENSG00000149488	0.0868695	1.13928	4.98253	-0.228655	0.819137	NA	TMC2	protein_coding	0	0.694956	0	0	0	0	0	0	0	1	0	0	0	0	0	0
ENSG00000164099	5.54526	1.13837	1.32276	-0.860604	0.389456	NA	PRSS12	protein_coding	18.351	7.85818	0	0.961762	8.89692	2.71443	3.16095	2.4188	6	12	0	2	11	6	1	6
ENSG00000166387	214.988	1.13714	0.261918	-4.34158	1.4146e-05	0.00038904	PPFIBP2	protein_coding	242.286	198.501	395.707	413.526	97.5248	102.606	156.902	112.854	281	328	234	331	110	98	151	120
ENSG00000161249	266.628	1.13643	0.219534	-5.17657	2.26007e-07	9.76028e-06	DMKN	protein_coding	459.532	477.012	290.355	252.423	194.759	231.656	119.97	107.318	404	636	159	234	199	221	151	147
ENSG00000162630	1.3996	1.13545	2.58829	-0.438687	0.660889	NA	B3GALT2	protein_coding	2.09427	2.24984	0	3.12853	0.99851	0.9806	0	1.74504	2	3	0	3	1	1	0	2
ENSG00000137875	2.27072	1.13255	2.54907	-0.444299	0.656827	NA	BCL2L10	protein_coding	2.79815	3.06872	9.68273	0	2.61613	0	0	0	3	4	7	0	3	0	0	0
ENSG00000100253	0.973644	1.13154	3.46313	-0.326739	0.743866	NA	MIOX	protein_coding	0	4.00661	0	0	0.684813	1.18916	1.90857	0	0	5	0	0	1	1	2	0
ENSG00000126218	0.104095	1.13152	4.99154	-0.226687	0.820667	NA	F10	protein_coding	0.832764	0	0	0	0	0	0	0	1	0	0	0	0	0	0	0
ENSG00000106714	13.4126	1.12969	0.891958	-1.26653	0.205323	0.604406	CNTNAP3	protein_coding	8.24968	15.2613	11.0489	11.3432	7.09202	3.54661	23.7496	27.0099	10	17	10	16	9	4	20	13
ENSG00000283154	112.094	1.12867	0.36194	-3.11838	0.00181847	0.0239342	IQCJ-SCHIP1	protein_coding	122.068	110.377	138.435	175.574	42.2999	64.2693	98.2205	145.507	113	126	96	180	45	61	120	157
ENSG00000143333	260.415	1.12863	0.250268	-4.50969	6.49231e-06	0.000197942	RGS16	protein_coding	311.783	266.27	329.389	424.048	119.651	144.288	269.041	218.852	297	355	208	406	120	147	299	251
ENSG00000255339	7.17082	1.12852	1.57973	-0.714375	0.474995	NA	AL133352.1	protein_coding	9.91348	10.3346	0	15.2371	0	10.1561	3.36889	8.35647	8	14	0	21	0	6	5	12
ENSG00000273590	100.258	1.12821	1.2948	-0.871337	0.38357	0.779696	SMIM11B	protein_coding	148.652	137.826	28.3625	158.417	8.88525	121.626	116.461	81.8385	134	200	29	143	6	125	125	91
ENSG00000139547	18.0314	1.12587	0.73997	-1.5215	0.128134	0.471171	RDH16	protein_coding	26.2834	22.4516	14.7005	20.9448	14.4795	8.02386	16.3155	21.0523	23	28	9	22	13	9	18	27
ENSG00000146453	2.15603	1.12499	2.02464	-0.555652	0.578449	NA	PNLDC1	protein_coding	2.66338	2.62096	2.47796	1.76424	0.838741	1.72454	2.22171	2.93669	3	2	2	2	1	1	3	4
ENSG00000148655	7.45516	1.12405	1.13778	-0.987929	0.323187	NA	LRMDA	protein_coding	10.7935	21.4124	4.3575	7.34386	5.93219	8.65055	0.482591	0.668664	9	18	2	6	3	7	3	1
ENSG00000167106	7010.73	1.12375	0.158485	-7.09056	1.33571e-12	1.14456e-10	FAM102A	protein_coding	5049.43	5384.63	15435.1	10991.7	2453.29	2335.43	7416.33	7019.9	4872	7173	9327	10629	2415	2510	8069	8120
ENSG00000134202	2739.52	1.12351	0.129733	-8.66015	4.71136e-18	6.97324e-16	GSTM3	protein_coding	4165.59	4002.06	3763.63	3497.44	1745.81	2002.61	1415.04	1323.97	3857	5310	2395	3490	1778	2027	1549	1504
ENSG00000117601	2.57569	1.12317	2.06617	-0.543602	0.586715	NA	SERPINC1	protein_coding	1.65994	2.36382	4.39768	1.96386	1.7201	0	3.41711	5.08304	2	2	4	1	2	0	4	9
ENSG00000108691	0.4572	1.12082	4.85241	-0.230982	0.817329	NA	CCL2	protein_coding	2.49883	0	0	0	0	1.15877	0	0	2	0	0	0	0	1	0	0
ENSG00000123901	7.13155	1.11969	1.15218	-0.971799	0.33115	NA	GPR83	protein_coding	10.1247	9.07794	12.0671	9.24875	7.25948	1.58181	4.36683	3.32583	12	15	4	11	9	2	6	2
ENSG00000143171	0.828835	1.11939	4.12889	-0.271112	0.786305	NA	RXRG	protein_coding	0	2.67799	2.77643	0	1.17626	0	0	0	0	2	1	0	2	0	0	0
ENSG00000212993	9.90126	1.11883	0.938061	-1.19271	0.232983	NA	POU5F1B	protein_coding	16.7092	13.4969	12.7144	13.5346	8.00021	5.87747	4.51148	4.36582	16	18	8	13	8	6	5	5
ENSG00000166582	73.0745	1.11833	0.372746	-3.00025	0.00269754	0.0323169	CENPV	protein_coding	91.9159	105.364	100.887	98.1257	42.6111	48.5546	54.3721	42.7653	104	140	62	91	53	46	47	49
ENSG00000138678	429.204	1.1179	0.2294	-4.87314	1.09837e-06	4.13949e-05	GPAT3	protein_coding	303.216	317.851	532.441	727.589	164.751	121.81	623.196	642.781	285	412	346	712	165	128	673	730
ENSG00000011465	0.0843287	1.11608	4.98098	-0.224069	0.822704	NA	DCN	protein_coding	0	0.67463	0	0	0	0	0	0	0	1	0	0	0	0	0	0
ENSG00000134256	36.8819	1.11585	0.613833	-1.81785	0.0690878	0.329376	CD101	protein_coding	39.9262	60.1783	58.9655	37.1896	23.1845	22.8426	39.344	13.4246	56	58	27	39	19	30	27	28
ENSG00000150893	13423.5	1.11524	0.107789	-10.3465	4.33903e-25	1.07036e-22	FREM2	protein_coding	28185	26194.3	10114.5	9919.7	12294.9	12806.4	3869.78	4003.53	26980	34841	6330	9687	12218	12865	4347	4588
ENSG00000150625	2.04884	1.11498	2.18893	-0.509372	0.610491	NA	GPM6A	protein_coding	2.46779	5.03994	0	1.22834	3.19698	0	3.43092	1.02677	4	6	0	2	3	0	3	2
ENSG00000114013	0.938003	1.11005	3.06576	-0.362081	0.717292	NA	CD86	protein_coding	1.79289	2.64457	0	0	1.02552	1.01494	1.02611	0	3	2	0	0	1	1	2	0
ENSG00000197208	66.8741	1.10991	0.404764	-2.7421	0.00610475	0.0598383	SLC22A4	protein_coding	97.0311	96.165	78.8045	64.796	35.5157	54.3866	61.2001	47.0934	97	131	53	64	41	53	59	48
ENSG00000171724	104.465	1.10838	0.330387	-3.3548	0.000794228	0.0121302	VAT1L	protein_coding	151.932	134.945	157.305	169.273	72.5552	60.886	37.0561	51.7712	159	197	93	157	58	68	45	57
ENSG00000178690	0.102376	1.10811	4.99307	-0.22193	0.824368	NA	DYNAP	protein_coding	0.819007	0	0	0	0	0	0	0	1	0	0	0	0	0	0	0
ENSG00000040731	32.6279	1.10735	0.57753	-1.91739	0.0551886	0.286977	CDH10	protein_coding	41.0185	33.933	50.0442	88.1454	18.3928	16.2755	7.03142	6.18223	35	46	38	53	22	20	7	8
ENSG00000140968	4.16831	1.10662	1.48203	-0.746688	0.455252	NA	IRF8	protein_coding	14.6166	5.78488	1.70332	0.973584	2.39798	7.0388	0.831312	0	9	6	2	1	3	7	1	0
ENSG00000135905	382.772	1.10625	0.242921	-4.55395	5.26488e-06	0.000163896	DOCK10	protein_coding	715.605	521.219	377.691	394.048	276.972	296.207	290.341	190.096	568	675	256	385	292	321	259	274
ENSG00000188672	3.7724	1.10574	1.69485	-0.652407	0.514139	NA	RHCE	protein_coding	1.53737	3.32595	6.67646	8.00089	1.25587	0.992444	1.5448	6.84544	2	5	6	3	2	1	2	5
ENSG00000144785	199.799	1.10525	0.395682	-2.79329	0.00521756	0.053092	AC073896.1	protein_coding	73.0759	130.606	393.813	256.697	27.6126	67.69	318.247	330.647	65	165	261	252	29	71	356	367
ENSG00000145703	2.12544	1.10523	2.11471	-0.522638	0.601226	NA	IQGAP2	protein_coding	0.581936	3.3427	0.671751	0	0.91337	0.830292	4.86	5.80343	1	3	1	0	1	2	2	2
ENSG00000183784	12.8155	1.10448	0.845451	-1.30638	0.191425	0.583661	C9orf66	protein_coding	19.9129	22.4996	14.2686	8.34719	6.98615	12.7521	9.90649	7.85084	19	30	9	8	7	13	11	9
ENSG00000178462	3.81526	1.104	1.69737	-0.650418	0.515423	NA	TUBAL3	protein_coding	8.99368	1.59685	0	5.57871	1.7365	3.1411	3.91811	5.5571	8	2	0	5	2	3	5	6
ENSG00000073792	41.81	1.10278	0.593207	-1.85901	0.0630261	0.311988	IGF2BP2	protein_coding	31.6201	34.8222	98.7431	52.6256	11.4763	20.0702	50.5966	34.526	28	45	59	72	11	14	49	57
ENSG00000131183	0.695125	1.10047	4.11465	-0.267451	0.789122	NA	SLC34A1	protein_coding	0.955993	0	0	2.49586	0	0	0.71808	1.39107	1	0	0	3	0	0	1	2
ENSG00000160185	0.366634	1.10013	4.98056	-0.220885	0.825182	NA	UBASH3A	protein_coding	0	0.702468	0	0	0	0	0.840682	1.38992	0	1	0	0	0	0	1	2
ENSG00000151812	0.0879837	1.0986	4.93204	-0.222748	0.823732	NA	SLC35F4	protein_coding	0	0.703869	0	0	0	0	0	0	0	2	0	0	0	0	0	0
ENSG00000198246	837.34	1.09849	0.155361	-7.07059	1.54276e-12	1.30821e-10	SLC29A3	protein_coding	755.147	710.113	1337.63	1286.91	358.484	325.419	988.265	936.756	712	938	862	1237	359	328	1109	1072
ENSG00000151929	3316.52	1.09798	0.167309	-6.56255	5.28937e-11	3.82739e-09	BAG3	protein_coding	3857.41	4220.19	5291.74	3822.68	1785.89	1988.21	2977.52	2588.49	3682	5648	3369	3665	1807	2003	3255	2979
ENSG00000237289	223.46	1.09744	0.254325	-4.31511	1.59524e-05	0.000428582	CKMT1B	protein_coding	375.875	372.57	213.961	247.625	169.072	180.554	136.77	91.2533	355	516	145	234	146	176	150	118
ENSG00000131471	9.88177	1.09702	1.06937	-1.02585	0.30496	NA	AOC3	protein_coding	12.376	9.70041	23.0347	6.85049	7.13204	3.27486	11.7423	4.94341	12	14	10	7	7	4	13	6
ENSG00000128040	1.99829	1.09689	2.14571	-0.511199	0.609211	NA	SPINK2	protein_coding	5.93741	2.80988	1.88065	0	2.59072	1.49293	0	1.2747	5	3	1	0	3	2	0	1
ENSG00000125820	4.55913	1.09664	1.62642	-0.674268	0.500141	NA	NKX2-2	protein_coding	4.20585	2.25038	9.49108	10.4548	2.98858	0	3.59614	3.48615	4	3	6	10	3	0	4	4
ENSG00000104043	7.04746	1.09488	1.32443	-0.826685	0.408416	NA	ATP8B4	protein_coding	13.495	12.9078	14.0309	1.71723	7.98426	4.1974	0.488595	1.55841	7	17	10	3	5	2	1	3
ENSG00000042062	333.597	1.09424	0.205598	-5.32221	1.02512e-07	4.67508e-06	RIPOR3	protein_coding	531.559	608.226	344.941	406.669	277.627	256.763	114.811	128.181	525	774	226	395	266	269	130	141
ENSG00000117984	38502	1.09392	0.131674	-8.30778	9.75079e-17	1.32294e-14	CTSD	protein_coding	53515.1	58338	50924.4	41129.1	25745.4	26657.1	26684.7	25022.1	51106	78513	29853	40586	26422	27367	28954	29439
ENSG00000198842	0.0829366	1.09146	4.98072	-0.219137	0.826543	NA	DUSP27	protein_coding	0	0.663493	0	0	0	0	0	0	0	1	0	0	0	0	0	0
ENSG00000126262	12.2821	1.09145	0.914586	-1.19338	0.23272	NA	FFAR2	protein_coding	16.6626	14.7143	27.4911	13.4108	9.32295	5.92842	6.78185	3.94489	21	26	6	17	5	8	10	6
ENSG00000162104	1837.15	1.09067	0.158439	-6.88385	5.8258e-12	4.6495e-10	ADCY9	protein_coding	2367.43	2537.15	2869.74	2178.32	1188.55	1115.08	1271.17	1169.78	2196	3388	1802	2076	1137	1180	1456	1361
ENSG00000123572	60.6406	1.0889	0.437044	-2.49152	0.0127199	0.104224	NRK	protein_coding	106.242	90.7237	45.4368	77.2503	45.7359	46.7817	44.3923	28.5627	107	113	30	78	48	48	44	32
ENSG00000182179	3.03541	1.08888	1.80428	-0.603501	0.546176	NA	UBA7	protein_coding	9.30699	1.54033	2.92162	1.64467	2.23121	2.68247	0.285464	3.67056	4	1	2	1	3	6	1	3
ENSG00000128394	1.31645	1.08881	3.32522	-0.327441	0.743334	NA	APOBEC3F	protein_coding	5.73857	1.31149	0	0	0	3.48153	0	0	3	1	0	0	0	2	0	0
ENSG00000164236	10.7101	1.08766	1.03714	-1.04871	0.294313	NA	ANKRD33B	protein_coding	9.94566	18.8562	6.89966	20.7452	7.81289	5.30635	6.26573	9.84876	11	29	5	23	9	2	8	13
ENSG00000204381	0.0819732	1.08549	4.97996	-0.217972	0.827451	NA	LAYN	protein_coding	0	0.655786	0	0	0	0	0	0	0	1	0	0	0	0	0	0
ENSG00000254413	96.6514	1.08513	0.418145	-2.59511	0.00945595	0.0843112	CHKB-CPT1B	protein_coding	73.2345	128.42	100.445	102.076	35.4614	61.2921	160.61	111.672	93	158	79	114	38	40	128	146
ENSG00000169856	20.3211	1.08458	0.706703	-1.53471	0.124856	0.464635	ONECUT1	protein_coding	44.6148	48.6977	7.76599	3.18831	29.3403	15.6054	4.65751	8.69875	48	75	7	3	20	22	5	6
ENSG00000236609	3.85804	1.08327	1.63479	-0.66264	0.507561	NA	ZNF853	protein_coding	8.36824	2.2497	6.35004	6.253	1.99821	2.94059	2.70454	0	8	3	4	6	2	3	3	0
ENSG00000162461	16.496	1.08264	0.850777	-1.27253	0.203183	0.601674	SLC25A34	protein_coding	9.20352	34.5091	19.0543	12.0724	9.87667	10.136	23.6526	13.4633	8	18	18	13	12	18	20	16
ENSG00000005882	448.88	1.08199	0.295906	-3.65654	0.000255644	0.00469238	PDK2	protein_coding	543.739	644.524	699.418	331.566	280.983	280.515	476.691	333.61	571	849	372	385	286	328	399	392
ENSG00000106927	8.46774	1.08027	1.20786	-0.894368	0.371125	NA	AMBP	protein_coding	10.9013	7.03249	11.8141	8.849	0.930675	7.90996	5.07808	15.2263	11	10	8	9	1	6	6	16
ENSG00000189375	1.01375	1.07969	3.25278	-0.331928	0.739944	NA	TBC1D28	protein_coding	1.8659	0	4.07636	0	0	0.582002	1.0683	0.517432	3	0	3	0	0	1	2	1
ENSG00000214946	10.8537	1.07665	1.13123	-0.951755	0.341221	NA	TBC1D26	protein_coding	6.53595	4.45269	12.2204	7.37356	0.887134	5.12178	22.2335	28.0043	8	3	8	12	2	5	23	14
ENSG00000162599	763.989	1.07631	0.158262	-6.80081	1.04033e-11	7.91476e-10	NFIA	protein_coding	1538.91	1386.41	749.965	658.769	707.583	679.163	188.368	202.747	1567	2113	512	636	652	678	198	205
ENSG00000109339	178.585	1.07613	0.307795	-3.49627	0.000471815	0.0079029	MAPK10	protein_coding	325.638	257.897	278.151	172.636	158.685	118.544	62.4424	54.6822	313	361	174	237	129	126	60	57
ENSG00000112964	218.599	1.07371	0.232182	-4.62445	3.75586e-06	0.000121088	GHR	protein_coding	383.002	435.381	165.338	181.528	192.907	196.184	88.0431	106.409	356	521	110	185	198	212	100	112
ENSG00000138080	7.71248	1.07263	1.14264	-0.938733	0.347868	NA	EMILIN1	protein_coding	7.65401	11.1493	3.16851	11.6762	6.74884	2.40456	8.12332	10.7751	7	13	2	11	8	4	7	10
ENSG00000258083	2.05059	1.07203	2.45611	-0.436477	0.662491	NA	OR9A4	protein_coding	1.16679	0.823192	5.16252	3.46449	0	1.08199	2.80029	1.90543	1	1	3	3	0	1	4	2
ENSG00000139329	0.600898	1.07118	4.01008	-0.26712	0.789376	NA	LUM	protein_coding	1.91402	1.34681	0	0	1.0369	0.509456	0	0	1	1	0	0	2	1	0	0
ENSG00000184922	24.5929	1.07034	0.753282	-1.42091	0.155344	0.522768	FMNL1	protein_coding	31.6503	41.0661	47.6788	18.4688	27.8151	8.42155	13.3948	8.24782	38	51	38	19	18	12	14	7
ENSG00000204701	2.49699	1.06797	2.12731	-0.502028	0.615648	NA	OR2J3	protein_coding	6.03839	5.37085	2.92724	0	4.966	0.673413	0	0	7	6	1	0	4	1	0	0
ENSG00000139344	5.49478	1.06751	1.48783	-0.71749	0.473072	NA	AMDHD1	protein_coding	5.90418	4.21893	7.11486	7.35674	0	5.53321	5.76814	8.06216	10	8	6	10	0	3	6	4
ENSG00000188558	0.0994183	1.06694	4.99582	-0.213566	0.830886	NA	OR2G6	protein_coding	0.795346	0	0	0	0	0	0	0	1	0	0	0	0	0	0	0
ENSG00000188152	1.18112	1.06679	3.61018	-0.295494	0.767617	NA	NUTM2G	protein_coding	0	3.86947	0	0	1.86154	0	0	3.71797	0	5	0	0	2	0	0	4
ENSG00000146205	53.5636	1.06654	0.520291	-2.04988	0.0403758	0.235613	ANO7	protein_coding	44.9061	36.0398	74.2689	40.6878	17.3525	21.2288	121.102	72.9232	41	55	50	44	21	21	101	72
ENSG00000012504	0.203359	1.06645	4.97917	-0.214183	0.830404	NA	NR1H4	protein_coding	0	0.710046	0	0	0	0	0.916827	0	0	1	0	0	0	0	2	0
ENSG00000165233	584.843	1.06589	0.215144	-4.95433	7.25799e-07	2.82697e-05	CARD19	protein_coding	667.244	716.463	870.011	572.512	310.682	350.513	635.798	555.523	620	971	546	539	324	371	697	617
ENSG00000175877	1.33966	1.06572	2.45038	-0.43492	0.663621	NA	TMEM270	protein_coding	1.0825	3.0319	1.57531	2.13613	0.994497	0.998882	0.898066	0	1	4	1	2	1	1	1	0
ENSG00000120160	0.0793275	1.06561	4.978	-0.214065	0.830497	NA	EQTN	protein_coding	0	0.63462	0	0	0	0	0	0	0	1	0	0	0	0	0	0
ENSG00000182218	4.76747	1.06499	1.69206	-0.629405	0.529084	NA	HHIPL1	protein_coding	5.36379	1.9558	2.32887	6.85514	0	2.86735	5.8985	12.8703	2	3	2	9	0	4	8	12
ENSG00000069482	63.9433	1.06021	0.447927	-2.36692	0.0179369	0.134515	GAL	protein_coding	60.1597	71.3442	79.5017	130.284	24.6078	38.6191	52.446	54.5841	56	95	51	123	25	39	59	63
ENSG00000104760	0.376197	1.05921	4.97861	-0.212751	0.831521	NA	FGL1	protein_coding	0	0.600907	2.40867	0	0	0	0	0	0	1	1	0	0	0	0	0
ENSG00000143878	5077.32	1.05835	0.155315	-6.8142	9.47917e-12	7.27973e-10	RHOB	protein_coding	5997.68	7229.15	6952.49	5319.1	3144.43	3208	4544.35	4223.32	5712	9638	4391	5092	3154	3268	5051	4844
ENSG00000197757	59.1222	1.05663	0.40628	-2.60075	0.00930205	0.0834963	HOXC6	protein_coding	110.561	110.217	58.3207	45.1878	46.2388	60.0429	18.8046	23.6044	113	159	30	43	51	60	18	31
ENSG00000186204	1.82831	1.0555	3.00188	-0.351612	0.72513	NA	CYP4F12	protein_coding	0.871302	0	1.74111	9.1853	0	0	0.741696	2.08711	1	0	1	6	0	0	1	4
ENSG00000165644	258.443	1.05129	0.256088	-4.1052	4.03961e-05	0.000965769	COMTD1	protein_coding	211.27	319.298	423.188	384.019	126.976	129.814	239.478	233.503	217	434	257	378	121	134	259	263
ENSG00000005884	2009.86	1.05116	0.210634	-4.99047	6.02323e-07	2.40353e-05	ITGA3	protein_coding	1959.17	1714.08	4124.47	2673.36	914.019	858.069	2236.83	1598.89	1755	2549	2118	2613	957	990	2242	1975
ENSG00000172348	5.41323	1.05017	1.26472	-0.830359	0.406336	NA	RCAN2	protein_coding	8.17218	5.75259	6.18819	8.06567	2.92138	3.76102	5.0409	3.40389	8	8	4	6	3	4	6	4
ENSG00000121297	51.2626	1.04912	0.519077	-2.02113	0.0432662	0.246558	TSHZ3	protein_coding	40.8832	67.5514	118.876	57.068	26.9631	25.5633	41.1988	31.9977	45	86	86	55	31	30	40	25
ENSG00000161835	10.3012	1.04634	0.932162	-1.12249	0.261656	NA	GRASP	protein_coding	16.5637	20.3488	8.15369	4.07583	9.88724	8.08125	10.9772	4.32152	12	27	6	2	14	13	10	6
ENSG00000115590	1.16744	1.04594	2.58952	-0.403915	0.686275	NA	IL1R2	protein_coding	1.26674	2.62888	1.2421	1.24352	1.14096	0.786619	1.03074	0	1	3	1	1	1	1	1	0
ENSG00000111886	2.17345	1.04519	2.14586	-0.487073	0.626207	NA	GABRR2	protein_coding	3.29285	1.75713	0	1.63524	2.32939	0	5.65356	2.71945	4	3	0	2	3	0	2	4
ENSG00000177374	14.7297	1.04512	0.89937	-1.16206	0.24521	0.651693	HIC1	protein_coding	8.62254	12.6311	16.7748	22.6903	6.50473	3.78597	24.7745	22.0534	6	17	14	24	7	3	25	31
ENSG00000188783	2.05206	1.04469	2.21771	-0.471068	0.637592	NA	PRELP	protein_coding	1.04404	2.99925	4.76882	2.08189	2.00037	0	0.902428	2.61969	1	4	3	2	2	0	1	3
ENSG00000172159	110.729	1.04406	0.355343	-2.93817	0.00330159	0.0380419	FRMD3	protein_coding	198.004	126.352	129.28	122.424	84.9795	71.4603	61.149	92.1811	164	204	83	140	78	79	82	69
ENSG00000151490	0.155716	1.04391	4.97877	-0.209672	0.833923	NA	PTPRO	protein_coding	0	0.673964	0	0	0	0	0	0.571763	0	1	0	0	0	0	0	1
ENSG00000186231	3.09129	1.04285	1.90789	-0.5466	0.584654	NA	KLHL32	protein_coding	3.1773	1.77834	12.573	0.782076	1.49586	0.80148	2.69761	1.42468	2	4	4	1	2	1	2	2
ENSG00000137101	3.95888	1.04264	1.71157	-0.609172	0.542411	NA	CD72	protein_coding	1.70815	4.97145	3.83086	9.84697	0	3.17629	5.31754	2.81977	2	6	3	8	0	4	6	2
ENSG00000135472	2.05772	1.04151	2.41551	-0.431177	0.66634	NA	FAIM2	protein_coding	0	5.35968	0	0	1.2928	1.26712	7.78946	0.752669	0	3	0	0	3	3	5	2
ENSG00000111729	3.67902	1.04134	1.9395	-0.53691	0.59133	NA	CLEC4A	protein_coding	5.13238	3.59168	2.98457	8.23522	4.39942	0	5.08889	0	5	5	2	9	3	0	7	0
ENSG00000072952	9.28466	1.04077	1.63437	-0.636804	0.524253	NA	MRVI1	protein_coding	4.08986	1.30963	5.21985	5.43783	0	5.96905	30.3853	21.8658	4	2	8	11	0	1	30	30
ENSG00000139549	0.955613	1.04044	3.36473	-0.309221	0.757154	NA	DHH	protein_coding	2.10494	0	1.58081	2.09219	0.995656	0	0	0.871309	2	0	1	2	1	0	0	1
ENSG00000145358	13.5098	1.04	0.923602	-1.12602	0.260155	0.670965	DDIT4L	protein_coding	17.8375	21.6828	7.41762	29.2219	9.20853	10.0111	3.06098	9.63828	20	29	5	14	9	12	4	13
ENSG00000171657	0.651058	1.0398	3.66962	-0.283353	0.776907	NA	GPR82	protein_coding	0.83849	1.20121	0	1.67021	0.799749	0	0	0.698808	1	2	0	2	1	0	0	1
ENSG00000156564	4.55805	1.03783	1.49319	-0.695042	0.487029	NA	LRFN2	protein_coding	5.23573	2.99979	9.51805	9.38564	2.99552	0.980603	3.60401	1.74504	5	4	6	9	3	1	4	2
ENSG00000178385	587.012	1.03718	0.196561	-5.27661	1.31592e-07	5.90208e-06	PLEKHM3	protein_coding	734.196	611.984	1058.75	808.08	346.069	309.333	402.374	425.305	727	922	642	736	332	330	450	451
ENSG00000035664	148.849	1.03691	0.299001	-3.46792	0.000524497	0.00865317	DAPK2	protein_coding	110.605	116.384	309.566	289.451	48.0565	62.3327	137.202	117.198	120	167	199	341	44	64	124	117
ENSG00000124091	0.216053	1.03624	4.97821	-0.208155	0.835108	NA	GCNT7	protein_coding	0	0.605655	0	0	0	0	0	1.12277	0	1	0	0	0	0	0	1
ENSG00000184012	1333.13	1.03561	0.140529	-7.36936	1.71448e-13	1.60422e-11	TMPRSS2	protein_coding	1207.96	1066.43	2528.82	2542.75	551.315	556.77	1119.78	1091.26	1062	1470	1646	2581	551	546	1266	1230
ENSG00000168447	13.3567	1.035	0.921597	-1.12305	0.261418	0.672376	SCNN1B	protein_coding	16.3719	16.9395	28.9101	17.1745	3.54045	13.3315	4.27875	6.30696	24	28	15	29	3	8	5	5
ENSG00000182264	30.3941	1.03359	0.609339	-1.69624	0.0898401	0.385222	IZUMO1	protein_coding	35.2987	21.9579	28.4623	38.3518	14.4077	13.1734	54.6525	36.8482	32	35	18	38	18	13	41	44
ENSG00000161929	0.244989	1.03317	4.99713	-0.206753	0.836203	NA	SCIMP	protein_coding	0.743276	0	0	0	0	0	0	1.21663	1	0	0	0	0	0	0	1
ENSG00000104804	0.0818035	1.03188	4.93037	-0.209291	0.834221	NA	TULP2	protein_coding	0	0.654428	0	0	0	0	0	0	0	2	0	0	0	0	0	0
ENSG00000159164	7.28282	1.03094	1.21092	-0.851369	0.394565	NA	SV2A	protein_coding	9.92576	8.12163	12.5111	5.12834	6.88904	1.92968	10.3189	3.43809	9	11	8	5	7	2	11	4
ENSG00000129757	7.72013	1.03071	1.07255	-0.960988	0.336558	NA	CDKN1C	protein_coding	8.44295	21.9681	4.02134	2.66422	6.7496	8.33938	3.81029	5.76509	6	26	3	3	7	10	5	5
ENSG00000214534	10.9778	1.02928	1.11917	-0.919681	0.357739	NA	ZNF705E	protein_coding	8.37422	9.7491	23.8009	3.12787	3.99481	4.90235	22.5293	11.3439	8	13	15	3	4	5	25	13
ENSG00000069869	1242.4	1.02889	0.134316	-7.66023	1.85599e-14	1.92468e-12	NEDD4	protein_coding	1865.82	1804.01	1552.12	1659.19	897.098	901.16	648.214	611.623	1876	2428	975	1718	841	948	637	717
ENSG00000163536	53.3674	1.02868	0.598633	-1.71838	0.0857268	0.374187	SERPINI1	protein_coding	39.5047	17.5051	44.4225	105.241	16.3283	10.5918	91.6324	101.714	24	29	26	89	18	15	107	112
ENSG00000177791	1.87712	1.02848	2.4137	-0.4261	0.670035	NA	MYOZ1	protein_coding	6.33637	3.75157	0	0	0.993753	3.93525	0	0	6	5	0	0	1	4	0	0
ENSG00000078399	0.401854	1.02722	4.99682	-0.205576	0.837122	NA	HOXA9	protein_coding	0.725823	0	2.48901	0	0	0	0	0	1	0	1	0	0	0	0	0
ENSG00000213213	29.2907	1.02304	0.648783	-1.57686	0.114827	0.444274	CCDC183	protein_coding	39.2782	33.7563	51.0857	21.2822	20.7585	15.2752	34.1023	18.787	27	43	32	23	20	21	34	24
ENSG00000171174	73.5633	1.02253	0.413276	-2.4742	0.0133535	0.107841	RBKS	protein_coding	61.6131	54.4408	98.549	129.594	27.0498	29.9008	78.788	108.571	56	77	63	116	29	33	91	108
ENSG00000145020	10.8446	1.02043	0.997887	-1.02259	0.3065	NA	AMT	protein_coding	13.2767	14.4582	19.7533	4.95077	8.95726	4.59019	9.31837	11.4524	11	24	12	5	10	4	10	13
ENSG00000162745	2.42922	1.01921	2.39957	-0.424748	0.67102	NA	OLFML2B	protein_coding	1.42708	1.60161	9.5439	0.596865	1.35747	0	0	4.90682	2	3	3	1	2	0	0	3
ENSG00000273173	0.0954698	1.01875	4.99629	-0.203902	0.83843	NA	SNURF	protein_coding	0.763758	0	0	0	0	0	0	0	1	0	0	0	0	0	0	0
ENSG00000168594	6.68989	1.01865	1.17906	-0.863955	0.387613	NA	ADAM29	protein_coding	13.6556	7.117	5.16458	12.1368	5.96591	4.14196	3.15246	2.18483	15	10	4	8	6	3	4	3
ENSG00000090975	329.721	1.01822	0.229194	-4.44261	8.8875e-06	0.000260716	PITPNM2	protein_coding	347.349	248.977	498.996	521.467	151.216	141.073	343.993	384.699	249	330	370	450	182	175	413	353
ENSG00000107864	139.599	1.01747	0.312347	-3.25749	0.00112404	0.0162526	CPEB3	protein_coding	135.219	153.714	271.315	191.378	81.5011	61.6318	111.758	110.274	133	191	166	192	85	71	113	121
ENSG00000156395	0.0953946	1.01686	4.99657	-0.203511	0.838735	NA	SORCS3	protein_coding	0.763157	0	0	0	0	0	0	0	1	0	0	0	0	0	0	0
ENSG00000124143	1.19776	1.01641	2.79497	-0.363655	0.716116	NA	ARHGAP40	protein_coding	2.07761	1.37481	1.55819	2.06439	0	1.9569	0.550224	0	2	3	1	2	0	1	1	0
ENSG00000154479	3.91454	1.01564	1.66579	-0.609707	0.542056	NA	CCDC173	protein_coding	2.28522	14.177	1.14691	3.78774	6.54054	1.42349	1.95537	0	3	7	1	5	6	2	3	0
ENSG00000141431	0.0814493	1.01498	4.93061	-0.205853	0.836906	NA	ASXL3	protein_coding	0	0.651594	0	0	0	0	0	0	0	2	0	0	0	0	0	0
ENSG00000183629	0.262677	1.01248	4.97767	-0.203405	0.838819	NA	GOLGA8G	protein_coding	0	0.63152	0	0	0	0	0	1.46989	0	1	0	0	0	0	0	2
ENSG00000120156	0.0767528	1.01192	4.97774	-0.20329	0.838908	NA	TEK	protein_coding	0	0.614023	0	0	0	0	0	0	0	1	0	0	0	0	0	0
ENSG00000197635	10.3615	1.0112	1.0055	-1.00568	0.314571	NA	DPP4	protein_coding	22.9614	7.89973	11.1965	15.985	7.39862	7.70295	3.53706	6.21045	15	7	8	12	7	6	8	12
ENSG00000153551	7.93265	1.01095	1.10295	-0.916589	0.359358	NA	CMTM7	protein_coding	16.606	14.5247	6.51525	2.03105	9.75631	5.90918	2.04403	6.07472	10	17	5	2	7	8	4	6
ENSG00000050438	871.757	1.00978	0.217529	-4.64206	3.44954e-06	0.000112324	SLC4A8	protein_coding	1025.34	1103.51	1531.77	1162.56	652.339	409.429	543.416	545.701	995	1437	840	1225	510	487	632	691
ENSG00000041880	25.945	1.00925	0.605826	-1.6659	0.0957331	0.39825	PARP3	protein_coding	46.0402	30.3915	32.3789	26.826	22.6281	15.0856	16.7114	17.4981	29	49	17	19	26	26	17	23
ENSG00000011201	358.594	1.00842	0.232462	-4.338	1.43787e-05	0.000393445	ANOS1	protein_coding	588.892	621.87	368.632	246.885	276.06	325.981	198.091	242.344	554	772	198	293	307	357	217	244
ENSG00000134183	1.11603	1.0084	2.63814	-0.382241	0.702283	NA	GNAT2	protein_coding	3.15302	1.86104	0	0	1.64056	0.814098	0.740444	0.719082	2	3	0	0	2	1	1	1
ENSG00000165495	0.749495	1.00827	4.27925	-0.235619	0.813728	NA	PKNOX2	protein_coding	0	1.06532	0	4.55388	0	0.376761	0	0	0	3	0	2	0	1	0	0
ENSG00000137960	1.52413	1.00818	2.78536	-0.361956	0.717385	NA	GIPC2	protein_coding	0	1.90936	1.34733	3.53805	0	0.831916	3.82562	0.740737	0	3	1	4	0	1	5	1
ENSG00000184029	0.0752582	1.00786	4.9762	-0.202536	0.839498	NA	DSCR4	protein_coding	0	0.602065	0	0	0	0	0	0	0	1	0	0	0	0	0	0
ENSG00000274600	11.7323	1.0077	1.30677	-0.771135	0.440627	NA	RIMBP3B	protein_coding	19.8322	23.9937	23.8478	0	13.004	8.81448	0	4.36642	19	32	15	0	13	9	0	5
ENSG00000144644	0.16055	1.00747	4.97748	-0.202405	0.8396	NA	GADL1	protein_coding	0	0.643873	0	0	0	0	0.640526	0	0	1	0	0	0	0	1	0
ENSG00000198108	71.2549	1.0058	0.390382	-2.57645	0.00998197	0.0874214	CHSY3	protein_coding	93.8346	89.4461	87.6344	104.788	54.1683	37.0156	55.8331	47.3191	91	121	56	102	55	37	58	55
ENSG00000139629	4099.46	1.00518	0.13609	-7.38609	1.51206e-13	1.423e-11	GALNT6	protein_coding	4125.35	3839.55	7015.06	6464.25	1900.64	2067.05	4022.9	3360.91	4075	5527	4155	5960	1962	2064	4306	3923
ENSG00000175868	0.0758315	1.00439	4.97704	-0.201805	0.840069	NA	CALCB	protein_coding	0	0.606652	0	0	0	0	0	0	0	1	0	0	0	0	0	0
ENSG00000256966	28.1156	1.00293	0.65948	-1.52079	0.128311	0.471247	AL513165.2	protein_coding	31.0861	40.3565	46.3346	28.339	9.90865	24.0389	27.3878	17.473	32	72	42	42	5	28	33	10
ENSG00000049283	1151.7	1.0019	0.143906	-6.96222	3.34953e-12	2.76821e-10	EPN3	protein_coding	1260.18	1376.52	1780.45	1610.8	680.527	636.995	935.038	933.065	1175	1826	1221	1434	652	643	1161	1029
ENSG00000175879	19.1436	1.00114	0.696571	-1.43723	0.150652	0.515178	HOXD8	protein_coding	27.6167	25.9657	19.7895	25.7461	16.6357	10.0813	13.7057	13.6079	27	38	13	24	17	10	15	14
ENSG00000162729	264.195	1.00035	0.239688	-4.17356	2.99877e-05	0.000737658	IGSF8	protein_coding	264.412	285.626	420.544	356.157	153.082	122.25	280.04	231.451	216	376	268	351	160	129	313	278
ENSG00000165917	5.96648	1.00022	1.22651	-0.815499	0.414787	NA	RAPSN	protein_coding	7.09295	10.6442	2.95491	3.77028	6.15379	2.76979	9.51584	4.83008	4	13	2	4	8	3	11	6
ENSG00000265118	0.227279	1.00003	4.97568	-0.200983	0.840712	NA	AC134669.2	protein_coding	0	0.568226	0	0	0	0	0	1.25001	0	1	0	0	0	0	0	1
ENSG00000083814	0.984175	0.999603	3.05044	-0.327692	0.743145	NA	ZNF671	protein_coding	1.44331	1.12428	0	1.58008	1.4793	0	0.480775	1.76566	2	1	0	1	1	0	1	2
ENSG00000146409	60.3057	0.999454	0.43107	-2.31854	0.02042	0.147562	SLC18B1	protein_coding	103.953	115.511	42.7499	79.3904	59.8174	50.064	14.3949	16.5654	99	154	27	76	60	51	16	19
ENSG00000130592	2.05337	0.99638	2.72329	-0.365874	0.714459	NA	LSP1	protein_coding	7.18538	2.05299	0	0	4.9678	0	0	2.22076	2	1	0	0	3	0	0	1
ENSG00000138814	5972.68	0.996109	0.118047	-8.43823	3.22174e-17	4.52182e-15	PPP3CA	protein_coding	9967.37	9865.88	6296.94	5789.73	4690.57	5253.2	2975.97	2941.75	9530	13108	4007	5786	4723	5005	3304	3419
ENSG00000118596	1912.95	0.995281	0.20268	-4.9106	9.07976e-07	3.4783e-05	SLC16A7	protein_coding	3190.86	3543.6	1592.22	2276.31	1665.42	1713	529.049	793.18	3426	4366	1213	2349	1730	1764	521	724
ENSG00000114541	100.842	0.993856	0.410534	-2.42089	0.0154826	0.120956	FRMD4B	protein_coding	117.807	93.0942	124.596	263.056	48.6675	56.8445	42.9809	59.6897	107	138	82	159	51	64	58	70
ENSG00000164330	5.31911	0.992617	1.53872	-0.645093	0.518867	NA	EBF1	protein_coding	7.26449	18.6951	3.12536	0	6.34863	6.68288	0	0.436401	12	17	3	0	7	1	0	1
ENSG00000188611	100.519	0.992514	0.498848	-1.98961	0.0466337	0.258863	ASAH2	protein_coding	255.059	80.7042	77.954	53.8007	67.323	97.2353	62.4356	109.642	89	109	73	77	82	80	103	105
ENSG00000106823	1.4001	0.99071	2.91135	-0.340293	0.733636	NA	ECM2	protein_coding	0	3.34976	0	2.08537	0	1.62751	0.600548	3.53759	0	3	0	3	0	2	1	3
ENSG00000157890	1.56558	0.990573	2.85542	-0.346909	0.72866	NA	MEGF11	protein_coding	6.28448	1.44848	0	0	3.89383	0	0	0.897841	2	4	0	0	2	0	0	3
ENSG00000196739	103.829	0.989656	0.333426	-2.96814	0.00299605	0.0352193	COL27A1	protein_coding	220.309	186.699	43.619	69.3524	90.1962	114.856	52.4983	53.1005	202	261	37	65	136	137	39	39
ENSG00000167780	1.0589	0.988613	2.858	-0.345911	0.72941	NA	SOAT2	protein_coding	1.83444	3.27094	0	0	0.868631	1.71325	0.783921	0	2	5	0	0	1	2	1	0
ENSG00000170807	0.0927364	0.987032	4.99533	-0.197591	0.843365	NA	LMOD2	protein_coding	0.741892	0	0	0	0	0	0	0	1	0	0	0	0	0	0	0
ENSG00000198429	111.315	0.985541	0.302206	-3.26116	0.00110959	0.0161296	ZNF69	protein_coding	175.174	170.455	144.394	134.842	80.7492	93.7344	48.6977	42.4712	164	236	93	115	82	96	57	49
ENSG00000205838	6.99874	0.985092	1.37907	-0.714314	0.475033	NA	TTC23L	protein_coding	11.2811	6.89984	21.6299	4.68009	8.10742	1.401	1.60226	0.388364	9	13	17	7	4	1	1	1
ENSG00000159374	0.371691	0.985031	4.976	-0.197956	0.843079	NA	M1AP	protein_coding	0	0.51591	0	0	0	0	2.45762	0	0	1	0	0	0	0	1	0
ENSG00000108602	177.343	0.984509	0.528616	-1.86243	0.0625429	0.310256	ALDH3A1	protein_coding	18.8031	12.7117	177.049	180.056	10.8248	5.8962	581.767	431.632	17	13	123	201	8	7	714	559
ENSG00000106785	366.479	0.984446	0.252342	-3.90124	9.57005e-05	0.00201045	TRIM14	protein_coding	617.542	594.441	510.92	288.988	300.397	312.024	144.282	163.24	593	856	308	293	299	325	168	160
ENSG00000225973	88.301	0.983558	0.343683	-2.86181	0.00421226	0.045327	PIGBOS1	protein_coding	129.845	134.611	88.9382	115.976	70.2139	63.5417	46.1024	57.1793	127	176	61	103	76	66	43	70
ENSG00000137876	1590.22	0.983521	0.163856	-6.00236	1.9447e-09	1.18583e-07	RSL24D1	protein_coding	2119.51	2060.45	1971.49	2566.3	1004.78	1108.86	872.063	1018.34	2000	2719	1240	2459	994	1149	985	1172
ENSG00000157617	101.941	0.982426	0.382832	-2.56621	0.0102817	0.0891832	C2CD2	protein_coding	96.6604	103.667	130.708	212.599	43.8584	57.5974	64.0678	106.373	98	179	106	157	59	80	49	71
ENSG00000198754	18.0224	0.980935	0.797336	-1.23027	0.218598	0.61992	OXCT2	protein_coding	25.2791	25.5069	26.8592	6.27958	14.9283	10.811	17.9641	16.5513	24	34	17	6	15	11	20	19
ENSG00000120658	26.6185	0.980903	0.691435	-1.41865	0.156002	0.524008	ENOX1	protein_coding	22.3711	16.0114	50.0283	30.9891	13.8972	5.46278	38.5594	35.6288	23	23	24	32	15	6	36	44
ENSG00000162576	1.8558	0.979312	2.79449	-0.350444	0.726005	NA	MXRA8	protein_coding	0	1.27406	2.16164	8.73221	0	0.439685	1.24318	0.995602	0	1	1	6	0	1	2	1
ENSG00000155849	3.16928	0.979072	1.72681	-0.566983	0.570726	NA	ELMO1	protein_coding	7.36838	1.68313	2.27029	6.69662	1.53986	2.89167	1.36482	1.53945	7	2	3	7	1	3	1	2
ENSG00000273748	13.6714	0.97746	0.799936	-1.22192	0.221737	0.624152	AL592183.1	protein_coding	26.568	18.077	10.4033	12.1636	11.3467	11.189	11.1322	8.49158	23	24	7	11	12	11	13	10
ENSG00000183722	91.5396	0.977243	0.356429	-2.74176	0.00611116	0.0598651	LHFPL6	protein_coding	82.0058	100.517	131.302	171.448	47.82	45.1777	78.2202	75.8259	78	134	83	164	48	46	87	87
ENSG00000168484	0.17528	0.976731	4.99472	-0.195553	0.84496	NA	SFTPC	protein_coding	0.774829	0	0	0	0	0	0	0.627409	1	0	0	0	0	0	0	1
ENSG00000077264	2.48121	0.976454	2.06738	-0.472315	0.636702	NA	PAK3	protein_coding	7.51381	1.12176	0.532361	0	1.52826	2.87219	0	6.2813	8	2	1	0	4	3	0	1
ENSG00000176170	245.282	0.97627	0.262219	-3.72311	0.00019678	0.0037515	SPHK1	protein_coding	154.879	213.478	409.738	386.12	95.3665	92.6709	338.271	271.732	157	303	260	359	89	97	339	327
ENSG00000141086	8.81831	0.975973	1.0222	-0.954779	0.339689	NA	CTRL	protein_coding	8.10399	13.2467	5.06628	14.3765	4.90665	6.08325	11.0136	7.74951	11	23	3	9	9	6	9	6
ENSG00000180525	4.40281	0.974153	1.58578	-0.614305	0.539014	NA	PRR26	protein_coding	7.93654	6.84497	0	4.28812	3.04503	4.4696	0	8.63821	10	12	0	3	4	6	0	13
ENSG00000175592	80.1361	0.973596	0.508071	-1.91626	0.055332	0.287264	FOSL1	protein_coding	18.9596	23.2635	123.348	138.505	7.74138	14.6351	167.071	147.565	18	28	85	131	9	12	194	179
ENSG00000109072	2.20767	0.972962	2.36312	-0.411729	0.680538	NA	VTN	protein_coding	1.09965	3.54751	0	0.546761	0	2.22357	9.33206	0.911838	2	2	0	1	0	2	5	2
ENSG00000263020	67.8079	0.972263	0.661589	-1.46959	0.141673	0.49786	AL662899.3	protein_coding	100.825	46.2052	104.132	47.5122	11.0399	63.2324	111.23	58.2864	97	64	66	51	10	64	120	65
ENSG00000109113	1.92443	0.970606	2.26262	-0.428975	0.667941	NA	RAB34	protein_coding	2.235	2.2611	3.15159	0	0.804111	1.58537	1.66037	3.69789	2	4	2	0	1	1	1	6
ENSG00000010327	0.797113	0.970553	3.58377	-0.270819	0.78653	NA	STAB1	protein_coding	0	1.168	0	0.415438	0	0.390996	1.40016	3.00231	0	1	0	1	0	1	1	4
ENSG00000135517	7.20741	0.970132	1.14465	-0.847536	0.396696	NA	MIP	protein_coding	12.8947	9.25365	9.17189	3.02206	6.37761	4.94548	4.50702	7.48687	11	10	8	4	5	5	5	8
ENSG00000049759	699.097	0.97012	0.206275	-4.70305	2.56303e-06	8.62162e-05	NEDD4L	protein_coding	615.906	875.417	798.803	863.625	427.583	334.576	876.225	800.643	662	844	542	805	429	439	951	855
ENSG00000120051	22.5912	0.968794	0.783638	-1.23628	0.216355	0.618154	CFAP58	protein_coding	14.0776	15.1245	70.2295	25.4639	5.03459	9.8878	15.1432	25.7684	16	24	32	19	6	12	20	22
ENSG00000132205	7.29079	0.968546	1.11691	-0.867166	0.385851	NA	EMILIN2	protein_coding	8.54451	12.3225	4.41664	14.3244	5.27393	5.36127	3.27314	4.80995	11	13	2	12	6	6	4	6
ENSG00000197594	1534.12	0.968446	0.139571	-6.93872	3.95665e-12	3.25344e-10	ENPP1	protein_coding	2056.48	2014.15	1856.54	2184.15	1057.9	1022.44	1009.76	1071.53	2087	2696	1183	2098	1031	1096	1053	1183
ENSG00000178623	24.9901	0.968222	0.671022	-1.44291	0.149047	0.511846	GPR35	protein_coding	19.7896	29.927	38.6676	26.7565	10.4001	15.3269	37.4188	21.6342	19	38	20	26	13	15	40	27
ENSG00000187288	1.16156	0.967282	3.07119	-0.314954	0.752797	NA	CIDEC	protein_coding	0.917971	0.792496	4.13978	0	0.851877	0	0.699686	1.89065	1	1	1	0	1	0	1	3
ENSG00000140548	658.363	0.967242	0.242955	-3.98116	6.85791e-05	0.00152403	ZNF710	protein_coding	846.749	791.569	945.936	642.836	465.851	372.62	730.641	470.704	724	1115	571	584	426	419	790	641
ENSG00000261873	0.112362	0.965733	4.89236	-0.197396	0.843518	NA	AC006269.1	protein_coding	0.52403	0.374867	0	0	0	0	0	0	1	1	0	0	0	0	0	0
ENSG00000069399	596.351	0.965044	0.241045	-4.00359	6.23893e-05	0.00140105	BCL3	protein_coding	356.411	441.631	1083.22	670.559	197.41	211.994	988.087	821.502	327	585	737	677	202	234	946	910
ENSG00000171310	254.885	0.963666	0.228243	-4.22211	2.42028e-05	0.000611872	CHST11	protein_coding	304.65	314.944	368.267	311.288	149.941	167.987	191.622	230.383	326	453	215	292	172	179	206	208
ENSG00000166482	0.0725994	0.963071	4.97524	-0.193573	0.846511	NA	MFAP4	protein_coding	0	0.580796	0	0	0	0	0	0	0	1	0	0	0	0	0	0
ENSG00000151320	86.8076	0.962703	0.419201	-2.29652	0.0216463	0.154301	AKAP6	protein_coding	191.843	97.4302	113.991	89.4785	90.2988	57.1215	25.8179	28.4796	107	134	56	63	83	89	45	43
ENSG00000189108	5.54335	0.962416	1.38445	-0.695161	0.486954	NA	IL1RAPL2	protein_coding	4.59805	10.5654	3.79253	14.2585	1.82359	5.64071	1.75406	1.91398	6	14	3	12	1	5	2	3
ENSG00000119508	80.1063	0.961873	0.390883	-2.46077	0.0138639	0.110863	NR4A3	protein_coding	110.627	131.147	106.274	70.4822	73.0489	51.564	40.7789	56.9284	105	158	68	68	74	62	45	60
ENSG00000166086	0.199047	0.961444	4.96258	-0.193739	0.846381	NA	JAM3	protein_coding	0	1.17169	0	0	0	0.420689	0	0	0	1	0	0	0	1	0	0
ENSG00000248746	0.165987	0.960782	4.97553	-0.193101	0.84688	NA	ACTN3	protein_coding	0	0.603357	0	0	0	0	0.724542	0	0	1	0	0	0	0	1	0
ENSG00000100321	112.108	0.960521	0.307827	-3.12032	0.00180654	0.0238009	SYNGR1	protein_coding	145.293	135.65	150.809	148.718	68.7317	75.3739	93.8107	78.4763	120	178	100	144	68	81	107	93
ENSG00000141295	492.09	0.96051	0.189268	-5.07488	3.87748e-07	1.61044e-05	SCRN2	protein_coding	469.814	482.596	709.971	784.579	227.58	261.971	543.186	457.02	426	652	451	734	240	278	554	550
ENSG00000147082	12.3089	0.959977	1.01636	-0.944521	0.344903	NA	CCNB3	protein_coding	10.2498	34.8982	7.87309	9.07943	6.70233	16.1636	11.163	2.34136	15	17	6	13	10	13	7	4
ENSG00000162078	289.526	0.95988	0.206765	-4.64237	3.44442e-06	0.000112324	ZG16B	protein_coding	329.668	340.178	403.077	409.568	165.944	178.549	249.897	239.329	303	462	266	394	164	179	275	277
ENSG00000102174	95.9124	0.959183	0.352869	-2.71824	0.00656294	0.0633786	PHEX	protein_coding	127.796	137.568	136.294	156.573	55.148	81.9428	30.3605	41.6163	116	181	78	161	59	75	36	51
ENSG00000121101	241.56	0.958962	0.219777	-4.36334	1.28094e-05	0.000355887	TEX14	protein_coding	499.624	438.765	149.68	134.304	251.431	230.691	116.858	111.128	486	601	102	109	273	228	119	138
ENSG00000133121	689.801	0.958367	0.194411	-4.9296	8.23999e-07	3.16404e-05	STARD13	protein_coding	1316.96	1258.52	678.065	452.373	675.59	649.759	241.952	245.185	1315	1800	393	502	695	745	235	233
ENSG00000164684	401.504	0.956219	0.288763	-3.31143	0.00092819	0.0138768	ZNF704	protein_coding	696.286	512.875	613.989	379.918	341.56	280.991	245.18	141.231	547	694	315	431	453	475	159	157
ENSG00000167701	11.5147	0.956011	0.883676	-1.08186	0.279317	NA	GPT	protein_coding	14.354	21.0717	7.49715	14.0826	10.1718	8.27416	8.41052	8.25559	11	29	5	13	10	9	10	10
ENSG00000111424	570.103	0.955868	0.187012	-5.11127	3.19998e-07	1.36743e-05	VDR	protein_coding	487.36	512.379	1007.67	856.978	273.98	242.447	635.79	544.218	453	645	677	828	245	274	711	634
ENSG00000117115	77.256	0.954344	0.446029	-2.13964	0.0323836	0.204762	PADI2	protein_coding	102.334	152.921	92.3105	49.1713	62.5905	69.3368	58.9247	30.4594	101	189	59	45	62	73	67	36
ENSG00000154556	0.424547	0.954277	4.97468	-0.191827	0.847878	NA	SORBS2	protein_coding	0	0.528439	0	0	0	0	2.25478	0.613156	0	1	0	0	0	0	1	1
ENSG00000137767	489.865	0.953239	0.17422	-5.47145	4.46358e-08	2.1437e-06	SQOR	protein_coding	519.488	499.481	757.604	754.29	273.451	252.953	423.327	438.329	495	685	462	759	249	267	473	509
ENSG00000196436	49.6028	0.952233	0.495759	-1.92076	0.0547623	0.285696	NPIPB15	protein_coding	41.2087	53.1611	82.2557	45.3247	25.8524	23.0033	60.2171	65.7993	44	60	57	49	25	25	72	58
ENSG00000114626	189.126	0.950926	0.262612	-3.62103	0.000293435	0.0052906	ABTB1	protein_coding	217.91	236.113	262.399	245.643	132.184	103.22	176.007	139.533	231	310	159	210	129	114	187	169
ENSG00000175414	3.5637	0.948908	1.97811	-0.479706	0.631437	NA	ARL10	protein_coding	0.539026	19.8389	2.46951	1.0756	3.10693	1.01248	0.467184	0	1	1	3	2	6	2	1	0
ENSG00000049449	982.115	0.946683	0.169864	-5.57317	2.50145e-08	1.28069e-06	RCN1	protein_coding	1412.6	1304.52	1065.85	1419.31	686.272	722.951	632.755	612.672	1344	1749	678	1344	690	732	708	700
ENSG00000251357	1.87462	0.946637	3.04333	-0.311053	0.755761	NA	AP000350.4	protein_coding	0	7.51052	0	0	3.93379	0	3.55266	0	0	10	0	0	4	0	4	0
ENSG00000107821	128.86	0.94567	0.285476	-3.3126	0.000924321	0.0138317	KAZALD1	protein_coding	164.863	172.392	182.107	177.1	93.4572	81.608	86.189	73.1626	160	234	113	163	114	91	79	78
ENSG00000138795	69.1199	0.944533	0.402524	-2.34653	0.0189493	0.139788	LEF1	protein_coding	139.051	115.404	34.1911	63.068	63.1142	68.8372	35.3922	33.9018	156	188	33	54	59	75	26	30
ENSG00000114770	5792.19	0.942938	0.117556	-8.02117	1.04739e-15	1.21804e-13	ABCC5	protein_coding	8132.89	7766.43	7046.2	7587.9	4339.26	3930.9	3830.37	3703.59	7829	10035	4685	7653	4133	3871	4305	4212
ENSG00000117394	3013.09	0.94249	0.117559	-8.0172	1.0818e-15	1.23166e-13	SLC2A1	protein_coding	3169.98	3200.87	4778.33	4736.62	1665.1	1650.04	2547.39	2356.42	2954	4170	3316	4598	1542	1639	3042	2623
ENSG00000213366	23.0762	0.942445	0.636543	-1.48057	0.138722	0.492568	GSTM2	protein_coding	48.4425	38.2476	17.9198	20.131	20.1434	25.0251	5.011	9.68912	46	49	12	20	21	20	6	12
ENSG00000143297	0.216557	0.942334	4.97504	-0.189412	0.84977	NA	FCRL5	protein_coding	0	0.554274	0	0	0	0	1.17818	0	0	1	0	0	0	0	1	0
ENSG00000119915	4.30781	0.941316	1.4941	-0.630024	0.528679	NA	ELOVL3	protein_coding	7.40841	2.25122	6.29912	2.09931	1.9851	2.95388	5.37561	6.08986	7	3	4	2	2	3	6	7
ENSG00000106031	18.5001	0.941208	0.695572	-1.35314	0.17601	0.557956	HOXA13	protein_coding	36.3848	29.9952	14.7209	16.1197	20.3155	14.218	6.11009	10.137	36	38	8	16	21	15	7	12
ENSG00000203546	20.4559	0.941198	0.768084	-1.22539	0.22043	0.622303	AL139353.1	protein_coding	25.988	11.9781	25.5603	13.2933	10.2119	9.73312	26.6296	40.2527	36	15	13	13	5	21	42	28
ENSG00000164649	427.162	0.940546	0.193603	-4.85812	1.18507e-06	4.43542e-05	CDCA7L	protein_coding	819.478	760.769	379.678	321.288	389.233	434.371	139.21	173.27	758	1032	243	300	482	427	151	175
ENSG00000182795	11.5824	0.939548	0.974109	-0.964521	0.334785	NA	C1orf116	protein_coding	13.0472	13.8648	10.051	32.6341	7.78044	6.17128	5.81663	3.29402	13	16	9	27	9	5	8	3
ENSG00000161638	809.144	0.939033	0.185434	-5.06398	4.106e-07	1.68813e-05	ITGA5	protein_coding	412.764	380.545	1437.92	1323.38	193.723	219.965	1395.22	1109.63	399	540	842	1328	217	221	1427	1196
ENSG00000203737	47.2509	0.93809	0.459573	-2.04122	0.041229	0.238964	GPR52	protein_coding	73.42	70.5588	47.0701	47.3896	44.5304	30.5862	37.5225	26.9295	69	94	30	45	45	31	42	31
ENSG00000165025	629.264	0.938077	0.228748	-4.10091	4.11525e-05	0.000973843	SYK	protein_coding	787.16	849.039	867.672	671.849	402.577	451.879	619.999	383.937	806	1198	533	707	455	451	501	451
ENSG00000134369	207.122	0.937674	0.307138	-3.05294	0.00226614	0.0284026	NAV1	protein_coding	156.276	133.464	478.496	341.416	96.4738	55.891	202.775	192.186	151	235	309	235	96	77	210	179
ENSG00000176092	77.8636	0.937671	0.431392	-2.17359	0.0297357	0.193573	CRYBG2	protein_coding	112.685	70.3561	83.4643	92.9676	58.395	36.4699	67.6243	100.946	52	74	75	110	50	47	108	111
ENSG00000161896	0.575013	0.937429	4.02578	-0.232856	0.815873	NA	IP6K3	protein_coding	0.885514	0	1.33737	0.881262	0	0	0.759814	0.73614	1	0	1	1	0	0	1	1
ENSG00000135842	134.586	0.935531	0.391831	-2.38759	0.0169592	0.129151	FAM129A	protein_coding	68.2215	44.7625	354.983	411.983	22.7556	36.4702	54.7497	82.7621	69	63	218	409	24	31	64	91
ENSG00000140986	3.08134	0.93549	1.82384	-0.512924	0.608004	NA	RPL3L	protein_coding	6.71753	8.50626	0	0	3.48684	4.43275	1.50734	0	6	13	0	0	2	5	1	0
ENSG00000163795	46.8121	0.935	0.483952	-1.93201	0.0533583	0.281597	ZNF513	protein_coding	63.4477	61.8143	58.1898	31.178	35.061	30.4474	52.4346	41.9236	60	83	37	30	35	31	58	48
ENSG00000135248	0.652766	0.934014	4.54762	-0.205385	0.837271	NA	FAM71F1	protein_coding	0	0.535249	3.19171	1.49516	0	0	0	0	0	1	1	2	0	0	0	0
ENSG00000182986	721.777	0.933389	0.180882	-5.16022	2.46663e-07	1.05961e-05	ZNF320	protein_coding	915.126	988.7	830.116	1106.3	476.087	521.29	473.584	463.007	923	1195	567	1057	490	489	520	549
ENSG00000125257	754.82	0.933162	0.169815	-5.49518	3.90308e-08	1.90829e-06	ABCC4	protein_coding	617.795	575.428	1224.22	1467.87	324.043	300.873	749.976	778.357	604	710	744	1445	316	334	851	878
ENSG00000180432	0.294088	0.932559	4.92936	-0.189185	0.849948	NA	CYP8B1	protein_coding	1.65406	0	0	0	0	0.69864	0	0	1	0	0	0	0	1	0	0
ENSG00000165105	2267.9	0.931903	0.122372	-7.61535	2.62973e-14	2.67592e-12	RASEF	protein_coding	2765.45	2672.88	3226.98	3419.96	1470.3	1380.15	1588.99	1618.51	2649	3446	1935	3493	1459	1437	1734	1898
ENSG00000164893	0.778462	0.93176	4.10476	-0.226995	0.820428	NA	SLC7A13	protein_coding	0	2.99138	0	1.66894	0	1.56738	0	0	0	5	0	2	0	2	0	0
ENSG00000174667	0.0708308	0.93121	4.97465	-0.187191	0.851511	NA	OR7D4	protein_coding	0	0.566647	0	0	0	0	0	0	0	1	0	0	0	0	0	0
ENSG00000124134	0.0707462	0.930422	4.97458	-0.187035	0.851633	NA	KCNS1	protein_coding	0	0.56597	0	0	0	0	0	0	0	1	0	0	0	0	0	0
ENSG00000136237	150.344	0.929956	0.338331	-2.74865	0.00598406	0.0589392	RAPGEF5	protein_coding	173.51	198.338	268.38	234.777	107.378	88.1144	42.4166	89.8361	209	261	129	163	117	116	62	81
ENSG00000170122	13.0595	0.929727	0.897407	-1.03601	0.300195	0.711734	FOXD4	protein_coding	11.5743	20.2543	17.3918	7.32155	9.95796	6.87702	19.7713	11.3278	11	27	11	7	10	7	22	13
ENSG00000125571	0.50768	0.929554	4.45088	-0.208847	0.834567	NA	IL37	protein_coding	1.19916	0.824081	0	0	0	1.09296	0	0.945244	1	1	0	0	0	1	0	1
ENSG00000119699	214.671	0.929169	0.234688	-3.95917	7.52114e-05	0.00165169	TGFB3	protein_coding	351.06	324.016	203.905	209.717	196.322	158.245	139.942	134.157	341	451	125	213	189	165	161	138
ENSG00000255508	38.7755	0.929075	0.650779	-1.42764	0.153397	0.51987	AP002990.1	protein_coding	54.1838	39.5693	33.423	38.1713	39.609	10.7739	30.4264	64.0473	50	27	22	50	37	15	46	60
ENSG00000119938	861.92	0.928705	0.158475	-5.86026	4.62149e-09	2.64009e-07	PPP1R3C	protein_coding	1889.92	1800.85	354.819	400.976	937.471	1001.04	229.496	280.788	1801	2401	224	384	940	1020	255	322
ENSG00000180176	26.6634	0.927026	0.739634	-1.25336	0.210076	0.609995	TH	protein_coding	18.4571	42.7171	44.1817	25.6711	26.04	7.28643	24.1264	24.827	21	53	26	29	18	8	29	29
ENSG00000171126	21.956	0.926989	0.682755	-1.35772	0.174553	0.555613	KCNG3	protein_coding	26.037	26.8468	19.4811	35.3569	17.3698	10.5217	18.4735	21.5611	25	35	12	34	17	11	21	25
ENSG00000249884	3.72428	0.925989	2.20637	-0.41969	0.674712	NA	RNF103-CHMP3	protein_coding	0	4.47808	4.16006	12.6367	0	2.32113	0	6.19826	0	5	3	10	0	3	0	6
ENSG00000132274	1.51021	0.925435	2.40666	-0.384531	0.700585	NA	TRIM22	protein_coding	2.42741	2.40661	0.607581	2.12454	2.06595	0.577374	1.8722	0	2	1	1	2	2	1	2	0
ENSG00000269533	4.45078	0.924652	1.44108	-0.64164	0.521107	NA	AC003002.4	protein_coding	4.38038	6.76499	4.61679	4.28606	2.92182	2.99196	7.9206	1.72368	4	9	3	4	3	3	9	2
ENSG00000204618	62.3743	0.923481	0.474983	-1.94424	0.0518666	0.276593	RNF39	protein_coding	38.0952	32.1679	116.25	111.003	12.0393	24.7356	82.2061	82.4969	37	42	72	107	12	26	90	95
ENSG00000165181	3.08438	0.921408	1.78127	-0.517275	0.604964	NA	C9orf84	protein_coding	5.87121	7.17845	3.04226	0	1.91435	4.99708	0	1.67166	6	10	2	0	2	5	0	2
ENSG00000145283	0.341026	0.920859	4.97329	-0.185161	0.853103	NA	SLC10A6	protein_coding	0	0.604237	0	0	0	0	0.722142	1.40183	0	1	0	0	0	0	1	2
ENSG00000178075	57.9515	0.92063	0.460503	-1.99918	0.0455887	0.254916	GRAMD1C	protein_coding	116.874	97.6309	32.1217	61.6531	48.7776	64.0216	26.1295	16.4036	80	98	25	71	45	75	28	23
ENSG00000122378	2619.64	0.920535	0.127687	-7.20932	5.62325e-13	5.03034e-11	FAM213A	protein_coding	3805.15	3662.74	2985.96	3413.95	1969.05	1975.91	1628.69	1515.67	3552	4831	1924	3295	1939	2000	1808	1789
ENSG00000106105	2526.14	0.920345	0.143324	-6.42145	1.34983e-10	9.31215e-09	GARS	protein_coding	2681.61	2846.12	4102.72	3634.15	1423.84	1497.19	2208.47	1815	2759	3660	2270	3514	1514	1621	2245	2191
ENSG00000140479	577.606	0.920224	0.201008	-4.57806	4.69309e-06	0.000147792	PCSK6	protein_coding	801.141	894.151	540.576	514.254	383.522	514.16	545.367	427.674	784	1268	362	432	491	532	537	420
ENSG00000162654	1.01058	0.918127	2.75098	-0.333745	0.738572	NA	GBP4	protein_coding	0.821078	3.53891	0	0	0.786883	1.54083	0.709969	0.686956	1	6	0	0	1	2	1	1
ENSG00000187054	2.94634	0.917447	1.72785	-0.530978	0.595434	NA	TMPRSS11A	protein_coding	11.9324	2.01689	0	0.934897	3.58036	3.51634	0.807687	0.782165	7	3	0	1	4	4	1	1
ENSG00000204186	539.052	0.915829	0.218098	-4.19916	2.67908e-05	0.000671048	ZDBF2	protein_coding	756.866	671.81	641.467	862.009	384.528	372.314	257.511	365.914	723	898	401	831	383	378	289	419
ENSG00000177685	126.18	0.91525	0.35553	-2.57433	0.0100436	0.087678	CRACR2B	protein_coding	99.399	151.097	142.165	137.118	65.1444	68.0857	217.047	129.382	107	201	93	130	79	67	192	138
ENSG00000104381	1164.16	0.91516	0.183624	-4.98388	6.23204e-07	2.48071e-05	GDAP1	protein_coding	2213.16	2085.88	716.947	880.988	1073.38	1206.23	472.377	664.339	2128	2796	460	844	1129	1205	528	714
ENSG00000173846	97.7089	0.914919	0.417852	-2.18958	0.028555	0.188372	PLK3	protein_coding	41.9081	41.158	96.1789	136.561	28.6439	16.0957	228.426	192.699	35	50	68	122	31	23	235	189
ENSG00000050405	1593.39	0.914727	0.14284	-6.40386	1.51494e-10	1.04071e-08	LIMA1	protein_coding	1912.1	1602.13	2123.51	2206.98	939.403	923.19	1466.26	1573.57	1848	2199	1293	2167	951	931	1651	1726
ENSG00000129988	1.48644	0.913145	2.52016	-0.362336	0.717101	NA	LBP	protein_coding	1.0523	4.50097	1.58098	0	2.98725	0	0.898657	0.871348	1	6	1	0	3	0	1	1
ENSG00000172031	47.4879	0.911737	0.462889	-1.96967	0.0488763	0.266585	EPHX4	protein_coding	83.6246	84.8893	28.0397	50.4117	49.732	39.8948	22.1532	21.1579	80	112	18	48	49	41	25	24
ENSG00000243137	20.3647	0.911402	0.920808	-0.989784	0.322279	0.731906	PSG4	protein_coding	11.8253	11.8521	41.9047	33.8739	1.72161	13.3981	31.9572	16.3847	10	17	27	38	2	6	41	28
ENSG00000171631	316.25	0.911054	0.22118	-4.11905	3.8043e-05	0.000916239	P2RY6	protein_coding	182.59	201.116	484.33	533.073	100.447	103.868	473.206	451.366	181	248	311	502	104	104	535	521
ENSG00000142408	41.5162	0.907952	0.534857	-1.69756	0.0895907	0.384557	CACNG8	protein_coding	30.2377	29.2404	33.4118	52.0057	16.0147	15.6636	82.1779	73.3774	29	39	21	50	16	16	91	84
ENSG00000117281	5.13808	0.907558	1.37379	-0.660624	0.508853	NA	CD160	protein_coding	4.41777	6.38978	9.91659	2.20003	2.10709	3.8351	5.12626	7.11204	6	10	4	3	3	3	4	7
ENSG00000065717	206.58	0.907001	0.308312	-2.94183	0.00326281	0.0377286	TLE2	protein_coding	199.276	192.505	275.279	169.817	121.123	88.5077	350.174	255.963	156	262	183	165	111	105	402	298
ENSG00000119714	91.4117	0.906338	0.387556	-2.3386	0.0193561	0.142017	GPR68	protein_coding	154.753	164.809	96.2863	43.452	95.3857	75.1991	48.5765	52.8319	156	223	43	44	101	81	57	64
ENSG00000127954	9.74021	0.906074	1.19536	-0.757994	0.448454	NA	STEAP4	protein_coding	11.9471	18.4403	5.22422	14.7466	14.1825	3.5622	8.9105	0.908341	17	15	3	18	6	7	6	2
ENSG00000176695	1.65934	0.905378	2.56684	-0.352721	0.724298	NA	OR4F17	protein_coding	2.87295	1.88555	0	0	0	2.64575	3.55777	2.3127	2	2	0	0	0	2	3	2
ENSG00000180044	8.4378	0.903552	1.09746	-0.823314	0.410329	NA	C3orf80	protein_coding	7.10929	11.6219	10.7436	19.2067	2.89872	7.36642	3.48771	5.06809	7	16	7	19	3	6	4	6
ENSG00000100368	0.654017	0.903541	4.0922	-0.220796	0.825251	NA	CSF2RB	protein_coding	0	2.71647	0	0	0	1.20653	0.665197	0.643937	0	1	0	0	0	2	1	1
ENSG00000161642	375.632	0.903248	0.250106	-3.61146	0.000304473	0.0054474	ZNF385A	protein_coding	301.529	341.133	893.381	549.881	179.524	164.624	288.186	286.796	287	493	576	473	167	166	330	350
ENSG00000038295	1.78372	0.902929	2.51899	-0.358449	0.720007	NA	TLL1	protein_coding	1.60257	0.543609	0	2.26501	0	1.00265	7.59005	1.26585	3	1	0	3	0	2	1	2
ENSG00000141376	12757.2	0.90255	0.162305	-5.56083	2.6849e-08	1.36177e-06	BCAS3	protein_coding	14360.7	15717.8	19696.8	14214.8	7985.8	8104.97	12002.2	9974.89	13764	20669	11749	13561	8295	8453	13394	11504
ENSG00000185262	135.983	0.902422	0.404919	-2.22864	0.0258375	0.17589	UBALD2	protein_coding	102.391	227.555	231.36	145.581	93.3813	82.4091	125.138	80.052	131	216	113	135	112	98	113	113
ENSG00000165182	0.227062	0.901119	4.9919	-0.180516	0.856747	NA	CXorf58	protein_coding	0.72703	0	1.08947	0	0	0	0	0	1	0	1	0	0	0	0	0
ENSG00000107551	25.4337	0.900465	0.741573	-1.21426	0.224647	0.627678	RASSF4	protein_coding	40.9069	12.2314	35.8645	39.5648	8.65806	19.5618	22.4063	24.2755	25	22	22	33	15	15	26	28
ENSG00000165912	560.402	0.900222	0.169374	-5.31499	1.06664e-07	4.85081e-06	PACSIN3	protein_coding	748.824	815.004	675.623	592.061	430.994	407.588	414.555	398.57	700	1094	443	535	429	432	464	454
ENSG00000188782	0.654483	0.900195	4.13962	-0.217458	0.827851	NA	CATSPER4	protein_coding	0	1.71566	1.80272	0	0	0.910473	0	0.807015	0	2	1	0	0	1	0	1
ENSG00000111846	129.506	0.899063	0.30194	-2.97762	0.00290498	0.0343971	GCNT2	protein_coding	120.27	110.078	264.588	208.93	65.4543	57.9447	104.197	104.588	103	159	146	237	79	81	86	97
ENSG00000166311	324.844	0.898787	0.214918	-4.182	2.88959e-05	0.000714977	SMPD1	protein_coding	273.652	302.775	522.101	502.862	172.8	137.532	344.188	342.844	251	400	339	491	153	141	389	435
ENSG00000163131	7.42628	0.89746	1.48755	-0.603316	0.546299	NA	CTSS	protein_coding	17.1802	1.48183	3.05778	14.4466	6.8909	2.55821	1.38253	12.4122	8	3	3	7	5	3	5	9
ENSG00000172260	0.155089	0.8974	4.97342	-0.180439	0.856808	NA	NEGR1	protein_coding	0	0.573195	0	0	0	0	0	0.667516	0	1	0	0	0	0	0	1
ENSG00000039600	5.43355	0.896732	1.93329	-0.463836	0.642765	NA	SOX30	protein_coding	0	3.18377	4.33781	13.3348	0	1.63079	4.12273	16.8585	0	3	4	9	0	2	5	16
ENSG00000189366	134.342	0.896415	0.288623	-3.10583	0.00189747	0.0247538	ALG1L	protein_coding	240.568	231.137	111.839	140.149	115.51	137.902	43.15	54.4809	229	314	74	126	120	137	47	63
ENSG00000188191	462.426	0.894952	0.188616	-4.74483	2.08679e-06	7.25962e-05	PRKAR1B	protein_coding	597.941	686.916	542.584	470.946	339.078	352.39	382.161	327.392	598	919	345	447	337	370	397	374
ENSG00000138061	8796.7	0.892364	0.172023	-5.18748	2.13156e-07	9.2544e-06	CYP1B1	protein_coding	8480.11	6599.23	12065.3	16931.7	4194.7	3927.59	9186.95	8988.02	8223	8917	7635	16576	4204	3895	9934	10303
ENSG00000100003	165.793	0.892188	0.327207	-2.72668	0.00639755	0.0622214	SEC14L2	protein_coding	269.914	177.438	260.359	160.192	104.971	134.489	107.901	111.084	212	292	139	185	97	127	139	124
ENSG00000184731	814.242	0.891823	0.201809	-4.41915	9.9092e-06	0.000283535	FAM110C	protein_coding	922.919	754.182	1143.23	1646.61	442.02	460.699	538.309	605.963	826	1061	692	1399	455	458	659	747
ENSG00000011422	42.4209	0.891682	0.485202	-1.83776	0.0660985	0.321508	PLAUR	protein_coding	56.344	66.0182	43.7982	33.4069	38.0341	28.3545	41.2338	32.1775	49	76	30	35	33	32	46	41
ENSG00000138835	1068.24	0.890486	0.197763	-4.50279	6.70658e-06	0.000203333	RGS3	protein_coding	1313.99	1493.3	1799.9	1180.19	794.077	721.105	651.89	591.462	1289	1882	993	1120	750	809	794	708
ENSG00000259024	132.328	0.890307	0.304083	-2.92785	0.00341318	0.0388874	TVP23C-CDRT4	protein_coding	152.837	216.258	136.111	106.155	94.8582	104.695	120.274	127.434	174	337	106	33	104	127	172	156
ENSG00000280537	25.461	0.889695	0.611892	-1.45401	0.145944	0.507067	AC068946.1	protein_coding	27.183	45.7425	26.9971	26.046	20.9872	18.6201	18.0351	20.0766	26	61	17	25	21	19	20	23
ENSG00000181291	2.23658	0.88838	1.9792	-0.448859	0.653534	NA	TMEM132E	protein_coding	7.72539	2.16934	0	0	2.22998	2.91196	2.01421	0.841796	4	3	0	0	3	4	3	1
ENSG00000131480	30.9172	0.887581	0.593777	-1.4948	0.134966	0.484965	AOC2	protein_coding	47.0889	26.7769	35.9034	42.7944	22.6037	17.017	32.814	22.3388	44	35	23	41	23	17	37	26
ENSG00000139908	5.73403	0.8873	1.26816	-0.699676	0.48413	NA	TSSK4	protein_coding	10.0426	6.48632	4.29845	6.82689	2.70911	6.26886	6.86565	2.37434	10	5	3	7	3	7	8	3
ENSG00000179921	4.45597	0.886997	1.51767	-0.584448	0.558919	NA	GPBAR1	protein_coding	3.22066	6.0319	1.49431	2.13371	4.05945	1.00192	13.4589	4.24694	3	8	1	2	4	1	15	5
ENSG00000183397	3.58321	0.886354	1.90889	-0.46433	0.642411	NA	C19orf71	protein_coding	0	5.25932	13.9417	2.13042	1.95846	0.993691	2.65374	1.72837	0	7	9	2	2	1	3	2
ENSG00000138119	14916.6	0.886103	0.119768	-7.39852	1.3771e-13	1.30353e-11	MYOF	protein_coding	19093.5	18346.4	22313.2	19167.2	10050.8	10206.5	10411	9744.65	18626	24060	15114	19033	9817	10685	10955	10525
ENSG00000186288	11.6846	0.885474	0.979639	-0.903878	0.36606	NA	PABPC1L2A	protein_coding	12.608	20.2526	17.4094	14.6299	14.9493	2.94562	7.19518	3.48688	12	27	11	14	15	3	8	4
ENSG00000164220	0.0674682	0.884955	4.97269	-0.177963	0.858752	NA	F2RL2	protein_coding	0	0.539746	0	0	0	0	0	0	0	1	0	0	0	0	0	0
ENSG00000188582	0.178871	0.883727	4.99128	-0.177054	0.859466	NA	PAQR9	protein_coding	0.717286	0	0	0.713679	0	0	0	0	1	0	0	1	0	0	0	0
ENSG00000084674	0.710029	0.883445	4.53649	-0.194742	0.845595	NA	APOB	protein_coding	0.627746	0	4.50803	0	0	0	0.54446	0	1	0	1	0	0	0	1	0
ENSG00000184388	31.818	0.883375	0.554688	-1.59256	0.111258	0.435838	PABPC1L2B	protein_coding	40.984	51.7571	47.4738	30.3085	21.9232	28.4766	16.1874	17.4334	39	69	30	29	22	29	18	20
ENSG00000108231	0.107839	0.882794	4.89236	-0.180444	0.856804	NA	LGI1	protein_coding	0.345107	0.517606	0	0	0	0	0	0	1	1	0	0	0	0	0	0
ENSG00000197385	299.503	0.882219	0.227606	-3.87608	0.000106152	0.00219322	ZNF860	protein_coding	353.583	294.633	442.764	521.588	169.96	181.047	238.634	193.818	337	397	293	510	171	186	254	212
ENSG00000168306	18.5628	0.882096	0.726071	-1.21489	0.224408	0.627573	ACOX2	protein_coding	19.702	27.4522	35.945	18.3438	13.3172	12.2725	10.9547	10.5153	22	34	25	17	16	12	10	11
ENSG00000095627	1504.5	0.881361	0.13379	-6.58766	4.46807e-11	3.24753e-09	TDRD1	protein_coding	2237.56	2110.62	1728.62	1878.23	1150.84	1209	827.477	893.628	2145	2830	1091	1802	1149	1222	923	1020
ENSG00000179044	0.217051	0.880688	4.9722	-0.177123	0.859412	NA	EXOC3L1	protein_coding	0	0.570847	0	0	0	0	0	1.16556	0	1	0	0	0	0	0	2
ENSG00000188487	0.363532	0.880115	4.97239	-0.177	0.859508	NA	INSC	protein_coding	0	0.518545	0	0	0	0	2.38971	0	0	1	0	0	0	0	2	0
ENSG00000154269	1.66463	0.879803	2.59894	-0.338524	0.734969	NA	ENPP3	protein_coding	1.03871	3.50873	2.68411	1.17722	3.41131	0	0	1.49694	2	2	3	2	1	0	0	2
ENSG00000077616	0.0837449	0.879285	4.99113	-0.17617	0.860161	NA	NAALAD2	protein_coding	0.669959	0	0	0	0	0	0	0	1	0	0	0	0	0	0	0
ENSG00000205730	1219.78	0.879281	0.16203	-5.42664	5.74237e-08	2.71778e-06	ITPRIPL2	protein_coding	1540.11	1629.89	1427.32	1769.02	833.672	889.832	762.356	906.068	1526	2149	919	1724	845	957	792	976
ENSG00000105376	47.7662	0.877398	0.449533	-1.9518	0.0509621	0.273652	ICAM5	protein_coding	70.0951	82.1951	36.0443	33.0346	37.3469	45.785	32.7302	44.8984	61	99	29	31	40	45	36	49
ENSG00000176732	3.41534	0.877022	1.53634	-0.570851	0.568101	NA	PFN4	protein_coding	5.07935	4.15713	2.82235	1.20863	2.21927	2.73504	4.08934	5.01159	4	8	1	1	2	4	5	7
ENSG00000170293	95.9166	0.876717	0.348495	-2.51572	0.0118789	0.0991967	CMTM8	protein_coding	80.2385	93.2701	145.222	146.398	41.3641	53.3743	95.0548	112.411	76	125	91	140	42	54	106	129
ENSG00000265972	2486.72	0.875613	0.128853	-6.79545	1.07971e-11	8.17618e-10	TXNIP	protein_coding	4665.5	4225.26	2451.91	2720.5	2391.56	2453.05	510.444	475.512	4452	5694	1537	2638	2479	2536	524	553
ENSG00000163673	0.0669215	0.874419	4.9725	-0.175851	0.860411	NA	DCLK3	protein_coding	0	0.535372	0	0	0	0	0	0	0	1	0	0	0	0	0	0
ENSG00000137098	5.27288	0.874341	1.25291	-0.69785	0.485271	NA	SPAG8	protein_coding	12.1045	6.24053	1.41649	1.9056	3.87738	6.28401	5.32452	5.02993	11	12	1	2	7	4	6	3
ENSG00000176153	232.225	0.87365	0.269647	-3.23998	0.00119538	0.017117	GPX2	protein_coding	122.607	97.8513	492.003	452.502	65.4432	54.2449	300.127	273.02	118	134	280	439	68	56	323	325
ENSG00000140931	40.8865	0.873286	0.473207	-1.84547	0.0649699	0.318607	CMTM3	protein_coding	71.3259	84.1601	33.1612	28.9613	42.5582	42.4251	8.71246	15.7882	85	140	14	21	58	56	9	14
ENSG00000204257	38.3133	0.872403	0.542642	-1.60769	0.107902	0.427935	HLA-DMA	protein_coding	56.4468	38.2112	37.1278	40.0013	30.9735	20.5642	51.8058	31.3755	52	57	22	48	28	21	53	34
ENSG00000127124	212.283	0.87231	0.285904	-3.05106	0.00228033	0.0285365	HIVEP3	protein_coding	291.253	343.108	281.692	156.304	175.931	170.966	145.655	133.354	287	499	191	110	201	183	158	147
ENSG00000078053	139.155	0.871983	0.314936	-2.76876	0.00562694	0.0563074	AMPH	protein_coding	94.2263	114.142	287.052	221.351	59.4161	54.7367	149.904	132.409	94	150	191	215	56	52	171	153
ENSG00000124003	0.679084	0.871207	3.694	-0.235844	0.813554	NA	MOGAT1	protein_coding	1.06517	0.750668	0	0	0	0.987042	0.892901	1.73689	1	1	0	0	0	1	1	2
ENSG00000176402	0.742473	0.870859	3.95751	-0.220052	0.82583	NA	GJC3	protein_coding	1.06334	0.750599	3.13945	0	0	0.986397	0	0	1	1	2	0	0	1	0	0
ENSG00000103642	890.765	0.87084	0.192635	-4.52067	6.1645e-06	0.000188655	LACTB	protein_coding	1336.83	1267.28	747.372	1083.67	781.721	642.73	619.576	646.945	1269	1735	477	886	726	682	727	825
ENSG00000115884	4788.83	0.870705	0.11471	-7.5905	3.18673e-14	3.20266e-12	SDC1	protein_coding	4998.94	5285.95	6979.65	6428.74	2788.66	2836.71	4528.54	4463.48	4710	7101	4443	6198	2822	2871	5053	5028
ENSG00000143001	2.57177	0.869713	1.85954	-0.467704	0.639996	NA	TMEM61	protein_coding	4.25529	3.00247	0	3.15888	1.97937	1.97313	4.46748	1.73749	4	4	0	3	2	2	5	2
ENSG00000144476	3590.26	0.868783	0.157911	-5.50173	3.7609e-08	1.84988e-06	ACKR3	protein_coding	4991.61	5175.93	4249.64	3705.61	2803.63	2764.41	2904.49	2126.76	5131	7061	2337	3830	3039	3041	2605	2495
ENSG00000137976	1.89941	0.868157	2.12888	-0.407801	0.68342	NA	DNASE2B	protein_coding	3.21681	2.27141	4.75133	1.06165	1.99752	0.994884	0.901666	0	3	3	3	1	2	1	1	0
ENSG00000133246	5.55878	0.867857	1.40131	-0.619318	0.535707	NA	PRAM1	protein_coding	7.67243	5.06736	5.64848	1.87884	1.18537	6.10591	12.9928	3.91909	6	4	6	2	2	6	11	4
ENSG00000022267	350.096	0.867457	0.210827	-4.11455	3.87939e-05	0.000931568	FHL1	protein_coding	608.795	558.853	345.456	265.904	289.98	349.83	192.074	189.876	540	784	226	221	304	343	229	229
ENSG00000134138	232.036	0.867012	0.250836	-3.45649	0.000547258	0.00897272	MEIS2	protein_coding	335.174	287.47	339.536	256.654	179.832	161.086	164.445	132.089	290	394	198	266	185	182	175	149
ENSG00000111052	210.222	0.866591	0.2449	-3.53854	0.00040234	0.00690252	LIN7A	protein_coding	309.933	322.373	241.441	197.258	155.01	192.039	140.976	122.749	320	383	163	249	189	218	115	104
ENSG00000008226	6.40147	0.86628	1.33538	-0.648714	0.516523	NA	DLEC1	protein_coding	10.2828	2.81808	14.2004	7.60912	2.25202	3.2998	5.46034	5.2892	2	5	5	8	4	5	12	7
ENSG00000006071	50.7557	0.865717	0.496712	-1.7429	0.0813515	0.362475	ABCC8	protein_coding	98.6043	53.0985	53.2805	68.699	34.2515	47.9861	27.8535	22.2724	78	98	53	84	25	33	24	29
ENSG00000102678	0.251861	0.865207	4.82916	-0.179163	0.85781	NA	FGF9	protein_coding	0.594295	0.852505	0	0	0.568084	0	0	0	1	2	0	0	1	0	0	0
ENSG00000160791	0.0661183	0.864985	4.97192	-0.173974	0.861886	NA	CCR5	protein_coding	0	0.528946	0	0	0	0	0	0	0	1	0	0	0	0	0	0
ENSG00000158748	1.15828	0.864465	2.76577	-0.312558	0.754616	NA	HTR6	protein_coding	3.15643	2.25047	0	0	0.995831	1.96481	0.898727	0	3	3	0	0	1	2	1	0
ENSG00000107518	115.052	0.862809	0.295639	-2.91846	0.00351768	0.0397441	ATRNL1	protein_coding	200.766	175.263	126.715	114.69	111.65	94.8759	51.872	44.5807	175	237	62	85	170	160	49	43
ENSG00000120049	35.1434	0.862618	0.560451	-1.53915	0.123768	0.461694	KCNIP2	protein_coding	29.8221	33.608	47.8538	56.1942	20.7668	14.4128	46.7891	31.7005	25	40	38	54	20	17	49	35
ENSG00000163914	0.46007	0.862023	4.61008	-0.186986	0.851671	NA	RHO	protein_coding	1.04911	0.75003	0	0	0	0.981315	0.900103	0	1	1	0	0	0	1	1	0
ENSG00000124491	0.895852	0.861184	3.74707	-0.229829	0.818225	NA	F13A1	protein_coding	2.7682	1.88405	0	0	2.51457	0	0	0	2	4	0	0	3	0	0	0
ENSG00000204352	1.70432	0.861118	2.65705	-0.324088	0.745872	NA	C9orf129	protein_coding	1.06243	0.750564	1.57064	3.15636	0	0.986075	0.894115	5.21436	1	1	1	3	0	1	1	6
ENSG00000105695	4.6226	0.860967	1.39441	-0.61744	0.536945	NA	MAG	protein_coding	4.67443	5.1073	5.01919	9.25222	3.41373	2.00895	4.41941	3.08556	6	8	5	8	3	2	3	3
ENSG00000243244	498.932	0.860235	0.180861	-4.75633	1.97142e-06	6.88005e-05	STON1	protein_coding	764.44	711.782	516.896	603.318	401.038	411.824	267.144	315.013	776	999	341	571	423	423	295	296
ENSG00000177943	172.451	0.85999	0.37015	-2.32335	0.0201602	0.146269	MAMDC4	protein_coding	192.109	327.9	256.221	128.425	132.866	153.836	114.085	74.1677	224	418	136	131	159	177	92	83
ENSG00000116260	6157.39	0.859979	0.114426	-7.5156	5.66507e-14	5.55621e-12	QSOX1	protein_coding	6222.43	6688.96	8949.36	9073.48	3674.38	3440.58	5438.5	5771.41	6478	9560	5252	8286	3773	3887	5820	5830
ENSG00000244067	1.89159	0.859326	2.69893	-0.318395	0.750186	NA	GSTA2	protein_coding	1.05928	0.750442	0	5.25112	0	0.98496	4.47758	2.60931	1	1	0	5	0	1	5	3
ENSG00000176641	1289.8	0.859177	0.153624	-5.59273	2.23532e-08	1.15169e-06	RNF152	protein_coding	1528.07	1434.56	2102.66	1875.86	784.878	847.887	788.413	956.062	1476	1967	1366	2046	836	890	786	914
ENSG00000180535	3.19698	0.858107	2.37139	-0.361858	0.717458	NA	BHLHA15	protein_coding	2.02634	0	2.93471	1.17036	1.079	0	10.2011	8.16437	2	0	2	1	1	0	12	10
ENSG00000131730	0.0647606	0.857987	4.9705	-0.172616	0.862954	NA	CKMT2	protein_coding	0	0.518085	0	0	0	0	0	0	0	1	0	0	0	0	0	0
ENSG00000019505	20.9186	0.857512	0.799319	-1.0728	0.28336	0.69488	SYT13	protein_coding	16.7695	20.2879	44.0085	38.2948	10.3931	10.0793	4.32806	23.1878	20	30	20	46	13	10	6	14
ENSG00000114455	0.705368	0.857387	4.99026	-0.171812	0.863585	NA	HHLA2	protein_coding	0.560544	0	5.0824	0	0	0	0	0	1	0	1	0	0	0	0	0
ENSG00000258130	4.63386	0.856929	1.69355	-0.505997	0.612859	NA	AC106782.1	protein_coding	4.3464	5.3948	1.69686	12.4419	1.99832	3.17038	7.55418	0.468003	3	4	2	7	1	6	11	1
ENSG00000136160	0.244523	0.856718	4.95789	-0.172799	0.862809	NA	EDNRB	protein_coding	0	1.35333	0	0	0	0.602857	0	0	0	1	0	0	0	1	0	0
ENSG00000167419	0.889637	0.856253	3.29546	-0.259828	0.794997	NA	LPO	protein_coding	0.706091	1.77515	0	0	0	1.55225	1.71397	1.36964	1	3	0	0	0	1	2	1
ENSG00000249853	109.808	0.855807	0.359793	-2.37861	0.0173782	0.131428	HS3ST5	protein_coding	120.789	101.049	222.041	144.68	74.807	48.2212	81.5109	85.3631	113	174	122	135	72	62	92	74
ENSG00000176697	7.94456	0.855514	1.03081	-0.829942	0.406572	NA	BDNF	protein_coding	15.5966	11.835	4.33766	4.46372	9.07406	6.04898	7.94066	4.25972	16	16	3	4	9	6	8	5
ENSG00000140093	0.081867	0.855356	4.99023	-0.171406	0.863905	NA	SERPINA10	protein_coding	0.654936	0	0	0	0	0	0	0	1	0	0	0	0	0	0	0
ENSG00000135144	0.213351	0.855013	4.97117	-0.171994	0.863442	NA	DTX1	protein_coding	0	0.548906	1.1579	0	0	0	0	0	0	1	1	0	0	0	0	0
ENSG00000189362	97.1622	0.854736	0.408881	-2.09043	0.0365792	0.220491	NEMP2	protein_coding	185.626	182.492	76.2387	50.8407	130.812	74.2467	25.0681	51.9734	175	263	30	58	123	121	34	41
ENSG00000168348	1.07276	0.854565	3.07866	-0.277577	0.781337	NA	INSM2	protein_coding	1.04778	0.749974	0	3.12971	0	0.980833	1.80142	0.872375	1	1	0	3	0	1	2	1
ENSG00000241484	867.418	0.854288	0.179164	-4.76818	1.85895e-06	6.58899e-05	ARHGAP8	protein_coding	1044.63	1199.46	1117.4	849.809	609.641	632.022	794.859	691.523	1051	1392	712	857	670	671	824	762
ENSG00000112297	5117.39	0.85427	0.115168	-7.4176	1.19259e-13	1.14215e-11	CRYBG1	protein_coding	7482.29	6724.37	6000.19	6189.76	3964.04	3892.81	3365.85	3319.78	7438	9879	3758	5270	4293	4271	3461	3489
ENSG00000043462	0.0650877	0.853621	4.97113	-0.171716	0.863661	NA	LCP2	protein_coding	0	0.520702	0	0	0	0	0	0	0	1	0	0	0	0	0	0
ENSG00000187098	205.802	0.853477	0.229413	-3.72026	0.000199018	0.00378972	MITF	protein_coding	264.961	269.201	201.122	201.692	149.05	146.65	202.417	211.327	269	319	131	212	150	172	200	220
ENSG00000141837	2.05266	0.852618	2.25302	-0.378433	0.705109	NA	CACNA1A	protein_coding	4.90885	0.699468	3.20248	0.583794	1.48981	0.652094	0.598566	4.28622	1	2	2	1	2	1	1	2
ENSG00000113296	6.754	0.852283	1.29858	-0.656319	0.511619	NA	THBS4	protein_coding	7.73788	13.3946	2.5683	2.25236	4.64736	7.30228	1.45882	14.6704	4	8	3	4	9	6	3	7
ENSG00000081248	1.06984	0.85202	2.77136	-0.307437	0.758511	NA	CACNA1S	protein_coding	2.10284	1.51046	0	2.09674	1.00751	0.986494	0	0.854667	2	2	0	2	1	1	0	1
ENSG00000213694	2350.1	0.850717	0.135097	-6.29709	3.03284e-10	2.01541e-08	S1PR3	protein_coding	1729.91	1497.12	4460.73	4416.3	940.304	847.781	2462	2446.67	1633	1983	2793	4221	943	866	2769	2838
ENSG00000113448	69.958	0.849739	0.436909	-1.94489	0.0517882	0.276447	PDE4D	protein_coding	114.754	68.4552	95.0892	76.2888	45.9151	55.1907	64.8805	39.09	111	112	63	115	44	46	49	41
ENSG00000085662	13.9388	0.84857	0.95164	-0.891693	0.372558	0.770628	AKR1B1	protein_coding	9.54572	7.57583	21.0978	28.5869	6.68147	2.97134	14.9791	20.0725	7	12	15	29	5	3	19	25
ENSG00000079739	213.87	0.848345	0.226478	-3.74582	0.000179806	0.00345621	PGM1	protein_coding	295.749	305.906	213.081	230.698	163.642	170.651	166.847	164.385	270	400	138	220	168	178	180	193
ENSG00000196781	2131.37	0.847466	0.123563	-6.85858	6.95461e-12	5.46995e-10	TLE1	protein_coding	2330.41	2426.73	2873.44	2919.19	1320.23	1324.08	2009.26	1847.63	2324	3464	1744	2655	1334	1355	2140	2135
ENSG00000113719	3154.67	0.847196	0.157786	-5.36928	7.90506e-08	3.63566e-06	ERGIC1	protein_coding	3972.11	4175.44	4267.39	3153.77	2237.08	2292.18	2736.23	2403.15	3831	5708	2726	3030	2244	2360	2958	2660
ENSG00000198569	9.62105	0.846298	1.03198	-0.820068	0.412177	NA	SLC34A3	protein_coding	6.33803	9.61145	11.1276	18.9072	5.00545	3.9473	11.522	10.5093	6	13	7	18	5	4	13	12
ENSG00000144451	0.064571	0.8456	4.97084	-0.170112	0.864922	NA	SPAG16	protein_coding	0	0.516568	0	0	0	0	0	0	0	1	0	0	0	0	0	0
ENSG00000064042	668.412	0.845446	0.170395	-4.96169	6.98817e-07	2.73496e-05	LIMCH1	protein_coding	980.765	974.256	742.793	903.941	527.015	560.869	310.308	347.354	1044	1335	571	817	436	489	385	383
ENSG00000213654	5.27895	0.845123	1.34857	-0.62668	0.530869	NA	GPSM3	protein_coding	5.58184	5.95078	3.55919	13.1048	4.67138	1.77312	3.73789	3.85267	6	7	2	11	5	2	4	5
ENSG00000165140	1330.74	0.844725	0.152136	-5.55243	2.81723e-08	1.42445e-06	FBP1	protein_coding	2225.12	2112.53	1485.63	1170.87	1195.83	1218.93	605.742	631.306	2081	2850	970	1130	1129	1268	684	716
ENSG00000179088	5.41199	0.844552	1.43329	-0.589242	0.555699	NA	C12orf42	protein_coding	13.6582	3.31506	2.43892	2.90828	5.82642	3.37295	1.24829	10.5278	8	8	3	1	4	6	3	6
ENSG00000049130	1240.03	0.842793	0.14706	-5.73096	9.98656e-09	5.43783e-07	KITLG	protein_coding	2320.45	2163.89	1035.66	1053.96	1245.79	1253.97	378.12	468.403	2291	2932	613	1112	1209	1289	385	552
ENSG00000183625	2.62774	0.841458	1.72161	-0.488762	0.62501	NA	CCR3	protein_coding	2.80708	6.00992	1.42707	0.943851	3.26817	1.77316	2.4334	2.35931	2	7	1	1	3	2	3	3
ENSG00000117407	61.2749	0.841423	0.403628	-2.08465	0.037101	0.222601	ARTN	protein_coding	87.3149	124.776	45.3239	46.5723	60.8922	57.5353	30.8943	36.89	98	145	33	49	57	57	30	41
ENSG00000205923	6.86524	0.841108	1.18642	-0.708949	0.478356	NA	CEMP1	protein_coding	11.0696	7.1798	6.67833	4.18448	4.74843	5.51083	10.0012	5.54933	10	12	4	5	6	2	14	8
ENSG00000138356	18.4569	0.840944	0.721201	-1.16603	0.243601	0.650816	AOX1	protein_coding	33.8803	35.8962	13.8927	10.386	19.6914	19.2544	10.3806	4.27387	64	73	10	13	15	12	3	9
ENSG00000081041	0.357864	0.839606	4.88289	-0.171949	0.863478	NA	CXCL2	protein_coding	1.5276	0	0	0	0	0.709483	0	0.625825	2	0	0	0	0	1	0	1
ENSG00000197191	89.8026	0.838628	0.445331	-1.88316	0.059679	0.301749	CYSRT1	protein_coding	26.4889	31.519	209.282	154.407	16.8625	15.7609	141.472	122.629	25	42	133	147	17	16	158	141
ENSG00000137404	160.479	0.838447	0.295816	-2.83435	0.00459189	0.0485458	NRM	protein_coding	281.705	268.366	167.417	98.3558	153.221	154.311	88.2287	72.226	286	378	100	98	158	159	87	81
ENSG00000182606	857.858	0.838121	0.164241	-5.10299	3.34337e-07	1.42496e-05	TRAK1	protein_coding	963.401	881.557	1418.63	1148.68	520.963	510.455	721.512	697.671	928	1244	892	1135	497	525	791	768
ENSG00000163898	236.322	0.837986	0.292907	-2.86093	0.004224	0.0453748	LIPH	protein_coding	115.691	79.8425	421.77	515.911	46.9464	60.9236	315.044	334.445	98	119	231	467	49	66	364	409
ENSG00000198825	643.072	0.837955	0.166638	-5.0286	4.94062e-07	1.99598e-05	INPP5F	protein_coding	897.449	871	776.073	767.218	445.187	543.673	418.941	425.035	907	1148	489	718	430	549	463	502
ENSG00000106100	117.91	0.837695	0.325256	-2.5755	0.0100096	0.0875524	NOD1	protein_coding	175.287	197.491	101.099	158.07	91.657	117.705	51.1162	50.8547	183	253	80	97	105	102	64	63
ENSG00000103460	14.4737	0.836745	0.768135	-1.08932	0.276013	0.686872	TOX3	protein_coding	23.7686	21.0818	19.3146	16.7238	13.0224	12.0914	4.68337	5.10352	32	40	13	16	11	13	2	8
ENSG00000255104	5.90006	0.836108	4.61026	-0.181358	0.856086	NA	AC005324.4	protein_coding	0	15.3784	14.8917	0	0	8.81195	0	8.1184	0	22	10	0	0	4	0	10
ENSG00000136383	83.6666	0.835295	0.445876	-1.87338	0.0610159	0.305756	ALPK3	protein_coding	58.0118	36.335	153.041	258.544	23.6457	28.3307	49.5239	61.9007	44	55	114	131	28	31	65	84
ENSG00000176532	175.526	0.834164	0.269717	-3.09274	0.00198321	0.0255448	PRR15	protein_coding	150.374	135.585	286.968	307.521	88.8261	70.9584	184.219	179.755	138	181	191	287	96	69	206	201
ENSG00000106333	33.3287	0.833292	0.545117	-1.52865	0.126352	0.46729	PCOLCE	protein_coding	39.6099	48.7198	37.7452	41.3246	26.3337	23.4226	30.3135	19.1605	35	57	25	39	24	25	42	22
ENSG00000266714	365.537	0.833222	0.280112	-2.9746	0.00293369	0.0346362	MYO15B	protein_coding	253.439	312.313	750.277	471.279	168.567	148.861	490.385	329.176	284	493	428	465	170	111	550	392
ENSG00000159496	0.64023	0.832984	4.57345	-0.182135	0.855477	NA	RGL4	protein_coding	0	1.69411	0	0	0	0.93491	0	2.49282	0	3	0	0	0	1	0	3
ENSG00000214530	4291.73	0.832772	0.116938	-7.12149	1.06763e-12	9.27632e-11	STARD10	protein_coding	5806.09	5727.96	5927.19	5681.03	3144.86	3330.74	2249.39	2466.63	4937	8024	4095	4918	3142	3264	2846	2795
ENSG00000146112	503.369	0.832408	0.195723	-4.25299	2.10933e-05	0.000544248	PPP1R18	protein_coding	577.336	765.323	550.316	598.455	354.874	400.141	391.122	389.383	580	975	369	577	354	392	436	432
ENSG00000141934	949.65	0.830992	0.142183	-5.84454	5.07962e-09	2.88158e-07	PLPP2	protein_coding	1114.47	1176.56	1403.1	1395.3	637.706	650.642	628.82	590.598	1089	1599	908	1318	634	654	700	654
ENSG00000165655	72.8137	0.830655	0.381853	-2.17533	0.0296056	0.192804	ZNF503	protein_coding	63.8655	69.7444	111.056	107.403	40.9425	34.3189	78.3939	76.7852	61	93	70	103	41	35	87	88
ENSG00000103742	1.30841	0.829986	2.8567	-0.29054	0.771403	NA	IGDCC4	protein_coding	2.1399	1.53297	0	2.80634	0	2.00426	1.98377	0	2	2	0	4	0	2	3	0
ENSG00000244694	4.07489	0.829583	1.44177	-0.575392	0.565026	NA	PTCHD4	protein_coding	10.1622	8.84123	0	1.12203	7.78377	2.90052	0.968251	0.821093	10	12	0	1	8	3	1	1
ENSG00000170423	0.462754	0.828815	4.8895	-0.169509	0.865396	NA	KRT78	protein_coding	0	1.30161	1.83273	0	0	0.567686	0	0	0	3	2	0	0	1	0	0
ENSG00000076685	3467.71	0.828377	0.121704	-6.80648	1.00017e-11	7.64497e-10	NT5C2	protein_coding	4357.44	4221.33	4277.71	4850.21	2453.48	2377.53	2569.55	2634.41	4170	5620	2751	4474	2425	2515	2816	3042
ENSG00000105339	211.67	0.827004	0.278115	-2.9736	0.00294328	0.0347243	DENND3	protein_coding	244.046	215.382	197.664	313.227	141.867	116.604	230.913	233.655	189	320	150	227	148	127	280	268
ENSG00000187144	0.300275	0.826236	4.89025	-0.168956	0.865831	NA	SPATA21	protein_coding	0	1.31724	0	0	0	0.573998	0	0.510961	0	3	0	0	0	1	0	1
ENSG00000251503	14.1172	0.825727	0.919643	-0.897877	0.369251	0.768625	CENPS-CORT	protein_coding	36.0226	11.6266	13.4511	9.98293	16.8361	9.90116	2.88226	12.235	30	13	8	11	19	13	3	13
ENSG00000177989	1.55466	0.824305	2.81441	-0.292887	0.769608	NA	ODF3B	protein_coding	2.94199	1.03185	2.20524	0	0	2.15572	0	4.1025	2	1	2	0	0	3	0	4
ENSG00000166924	6.86578	0.823631	1.201	-0.685786	0.492848	NA	NYAP1	protein_coding	5.62998	5.48182	4.78039	11.3003	3.45369	2.82483	16.8101	4.64519	7	8	4	3	6	5	21	3
ENSG00000244588	0.0628265	0.822919	4.96962	-0.16559	0.86848	NA	RAD21L1	protein_coding	0	0.502612	0	0	0	0	0	0	0	1	0	0	0	0	0	0
ENSG00000006282	1925.14	0.822882	0.152326	-5.4021	6.58648e-08	3.09346e-06	SPATA20	protein_coding	2305.32	2730.89	2379	2148.77	1319.84	1528.54	1588.66	1400.1	2246	3643	1541	1975	1346	1524	1831	1544
ENSG00000136997	1748.82	0.822276	0.185173	-4.44057	8.97212e-06	0.000262725	MYC	protein_coding	2333.72	2270.16	2178.64	1552.68	1341.82	1261.9	1735.67	1316	2208	2999	1325	1530	1350	1373	1803	1545
ENSG00000134352	2020.65	0.821933	0.187182	-4.39109	1.12786e-05	0.000319352	IL6ST	protein_coding	2745.8	2691.77	2406.5	2576.22	1238.13	1841.59	1181.91	1483.31	2478	3195	1443	2816	1498	1586	1429	1677
ENSG00000168453	506.867	0.821595	0.18271	-4.49671	6.90139e-06	0.00020885	HR	protein_coding	731.375	705.131	609.704	495.744	377.042	435.866	352.774	347.303	634	1007	386	404	450	468	396	378
ENSG00000110324	7.64113	0.820899	1.1193	-0.733404	0.463312	NA	IL10RA	protein_coding	7.62434	20.6948	6.69609	7.39627	10.4704	5.31472	1.71834	1.21409	9	10	3	5	7	6	4	4
ENSG00000008118	0.0628875	0.818979	4.96988	-0.164788	0.869111	NA	CAMK1G	protein_coding	0	0.5031	0	0	0	0	0	0	0	1	0	0	0	0	0	0
ENSG00000139567	0.214302	0.818249	4.96962	-0.16465	0.869219	NA	ACVRL1	protein_coding	0	0.58521	1.1292	0	0	0	0	0	0	1	2	0	0	0	0	0
ENSG00000166670	0.299261	0.817954	4.96946	-0.164596	0.869262	NA	MMP10	protein_coding	0	0.56118	1.18139	0	0	0	0	0.651515	0	1	1	0	0	0	0	1
ENSG00000092295	63.8486	0.817699	0.423163	-1.93235	0.053316	0.281542	TGM1	protein_coding	95.8617	57.5993	54.7484	65.5052	42.5512	42.647	72.2925	79.5832	51	74	42	46	49	52	107	104
ENSG00000244274	122.123	0.817007	0.299714	-2.72596	0.00641149	0.0622825	DBNDD2	protein_coding	185.066	202.913	160.108	117.568	113.179	107.237	43.447	47.4668	178	266	97	115	113	110	49	55
ENSG00000178038	339.724	0.816776	0.271413	-3.00935	0.00261811	0.0316447	ALS2CL	protein_coding	180.409	239.601	542.374	473.945	121.746	117.379	645.639	396.696	167	307	291	441	152	140	622	467
ENSG00000129295	14.8552	0.8151	0.964719	-0.844909	0.398162	0.791729	LRRC6	protein_coding	20.5894	7.63609	24.3371	33.2347	11.5571	4.54212	13.6525	3.29237	21	14	14	27	9	5	12	5
ENSG00000104044	0.458313	0.813804	4.96987	-0.163748	0.86993	NA	OCA2	protein_coding	0	0.462692	0	0	0	0	0.534068	2.66975	0	1	0	0	0	0	1	1
ENSG00000186529	69.107	0.812816	1.0695	-0.76	0.447255	0.820735	CYP4F3	protein_coding	1.99463	3.71385	189.737	165.285	1.89994	1.3783	110.946	77.9008	2	5	109	199	2	1	120	101
ENSG00000016402	42.4058	0.812634	0.49294	-1.64855	0.0992404	0.406627	IL20RA	protein_coding	51.5079	76.5393	43.4608	46.5434	40.9212	32.2523	29.2396	18.7822	47	87	33	44	44	37	23	26
ENSG00000073910	188.677	0.812208	0.362266	-2.24202	0.02496	0.171494	FRY	protein_coding	214.324	112.022	491.988	281.788	80.0049	104.014	122.488	102.786	175	193	208	255	94	118	135	130
ENSG00000260342	6.23167	0.8118	1.29933	-0.624782	0.532114	NA	AC138811.2	protein_coding	5.38743	13.5199	0	4.24451	2.94805	7.93065	9.76279	6.05999	5	18	0	4	3	8	11	7
ENSG00000261210	1.13749	0.811646	2.84821	-0.284967	0.77567	NA	CLEC19A	protein_coding	0.821212	1.17329	0	0.816989	0	0.767755	2.11106	3.40958	1	2	0	1	0	1	3	5
ENSG00000183662	0.157214	0.811263	4.98842	-0.162629	0.87081	NA	FAM19A1	protein_coding	0.671045	0	0	0	0	0	0	0.586663	1	0	0	0	0	0	0	1
ENSG00000167914	0.224198	0.810728	4.96944	-0.163143	0.870406	NA	GSDMA	protein_coding	0	0.527903	0	0	0	0	1.26568	0	0	1	0	0	0	0	2	0
ENSG00000165923	40.6821	0.810271	0.562634	-1.44014	0.149828	0.513331	AGBL2	protein_coding	70.8655	55.3107	12.8782	37.8111	30.8139	41.0773	29.387	47.3133	54	75	13	31	50	49	30	28
ENSG00000132702	1.4033	0.809942	2.73065	-0.296612	0.766763	NA	HAPLN2	protein_coding	0	2.18848	0	0.678206	0.644584	0.636817	1.08684	5.99144	0	2	0	1	1	1	1	5
ENSG00000187553	12.1424	0.809159	0.866977	-0.933311	0.350659	NA	CYP26C1	protein_coding	16.7283	17.9971	12.7044	9.37668	12.992	6.86008	12.6245	7.85603	16	24	8	9	13	7	14	9
ENSG00000139631	684.519	0.808335	0.197158	-4.09994	4.13253e-05	0.000975662	CSAD	protein_coding	835.395	865.907	1032.37	708.967	501.349	470.413	560.807	500.942	781	1199	584	725	504	489	648	554
ENSG00000167131	41.4421	0.807727	0.532763	-1.51611	0.129492	0.473978	CCDC103	protein_coding	31.764	56.7814	56.8366	46.6508	21.2026	29.2105	38.8597	50.2312	30	53	40	53	19	30	51	59
ENSG00000112706	0.249685	0.806493	4.96964	-0.162284	0.871082	NA	IMPG1	protein_coding	0	0.528301	0	1.46918	0	0	0	0	0	1	0	2	0	0	0	0
ENSG00000188626	1.3531	0.80643	3.70494	-0.217663	0.827691	NA	GOLGA8M	protein_coding	0	0.486707	0	9.17231	0	0	1.16581	0	0	1	0	3	0	0	2	0
ENSG00000177706	361.025	0.806422	0.22111	-3.64716	0.000265155	0.00485054	FAM20C	protein_coding	400.815	435.044	490.404	360.393	228.001	250.381	329.557	393.606	357	591	306	325	238	256	379	471
ENSG00000186628	2.50063	0.806078	1.93915	-0.415686	0.67764	NA	FSD2	protein_coding	2.85209	3.41517	0	8.53225	0.911334	2.67637	0.822252	0.795565	3	5	0	9	1	3	1	1
ENSG00000021488	3.72029	0.805098	1.63488	-0.49245	0.622401	NA	SLC7A9	protein_coding	4.22856	8.68231	7.62093	1.90352	1.80514	5.52188	0	0	5	9	3	2	2	7	0	0
ENSG00000237353	0.227009	0.802993	4.96903	-0.161599	0.871621	NA	PATE4	protein_coding	0	0.46755	0	0	0	0	0	1.34852	0	1	0	0	0	0	0	1
ENSG00000101443	8.98861	0.801444	1.15271	-0.695269	0.486887	NA	WFDC2	protein_coding	5.81779	19.6879	22.3395	2.26673	5.78467	8.89194	4.1735	2.94682	7	28	13	1	6	10	6	4
ENSG00000188996	8.06373	0.801264	1.12687	-0.711051	0.477052	NA	HUS1B	protein_coding	6.39513	9.00832	10.9704	6.3251	6.92043	1.97457	12.4964	10.4195	6	12	7	6	7	2	14	12
ENSG00000185352	1065.28	0.800623	0.150964	-5.30341	1.13662e-07	5.14038e-06	HS6ST3	protein_coding	1521.03	1278.95	1398.19	1478.77	823.692	782.382	634.872	604.343	1442	1720	881	1401	815	793	714	704
ENSG00000119630	16.3771	0.800479	1.06346	-0.752715	0.451621	0.822276	PGF	protein_coding	4.7115	3.82894	19.7968	42.4188	3.42042	1.63998	24.7815	30.4186	5	5	12	41	3	2	28	31
ENSG00000177728	1438.73	0.798776	0.257927	-3.09691	0.00195552	0.0253284	TMEM94	protein_coding	1470.02	1862.53	2747.04	1509.37	984.506	931.577	1230.84	773.959	1603	2427	1290	1367	1077	1146	1145	1023
ENSG00000101276	65.8459	0.798728	0.402386	-1.98498	0.0471466	0.260673	SLC52A3	protein_coding	93.5062	98.8025	55.6041	88.0381	59.5831	51.1133	37.7378	42.3817	83	113	46	72	57	54	48	48
ENSG00000186026	174.807	0.798284	0.260387	-3.06576	0.00217121	0.0274665	ZNF284	protein_coding	199.659	170.97	254.119	263.56	100.948	111.714	157.821	139.669	191	228	160	253	101	114	175	160
ENSG00000130513	2409.31	0.797327	0.194252	-4.1046	4.05017e-05	0.000966874	GDF15	protein_coding	158.082	183.799	5755.33	6080.28	96.0794	101.485	3826.3	3073.17	149	245	3663	5778	97	103	4277	3531
ENSG00000160678	5.50815	0.796602	1.32501	-0.601203	0.547705	NA	S100A1	protein_coding	4.33262	7.43223	7.83695	12.8292	2.97034	3.80173	2.38827	2.4738	5	10	4	12	2	3	3	5
ENSG00000147100	669.942	0.796564	0.157746	-5.04967	4.42568e-07	1.79687e-05	SLC16A2	protein_coding	871.621	910.577	926.729	906.536	489.801	536.546	373.801	343.928	848	1217	577	856	487	534	427	398
ENSG00000164175	2.06306	0.795913	2.25293	-0.353279	0.723879	NA	SLC45A2	protein_coding	2.22332	0.441521	3.78485	5.61459	0.93353	0.577589	0	2.9291	3	1	2	2	1	1	0	3
ENSG00000197375	1540.15	0.795265	0.131787	-6.03447	1.59488e-09	9.87308e-08	SLC22A5	protein_coding	1944.73	1820.65	1844.7	1900.38	1036.47	1132.66	1297.1	1344.54	1868	2578	1135	1861	1079	1144	1392	1454
ENSG00000090013	2486.99	0.795009	0.174718	-4.55024	5.35835e-06	0.000166487	BLVRB	protein_coding	1249.18	1226.96	5428.5	3982.2	701.21	725.779	3652.64	2929.41	1174	1644	3453	3780	709	731	4074	3392
ENSG00000060566	0.0772496	0.794922	4.98782	-0.159373	0.873375	NA	CREB3L3	protein_coding	0.617996	0	0	0	0	0	0	0	1	0	0	0	0	0	0	0
ENSG00000119403	817.676	0.794791	0.167109	-4.75612	1.97346e-06	6.88005e-05	PHF19	protein_coding	1351.61	1359.21	862.42	733.604	698.787	864.355	336.471	334.941	1248	1730	542	644	736	851	401	418
ENSG00000107819	605.152	0.794766	0.211666	-3.75481	0.000173474	0.00336631	SFXN3	protein_coding	708.989	680.727	822.536	704.629	320.399	482.775	602.585	518.577	710	1026	509	682	410	469	555	501
ENSG00000169783	24.627	0.794051	0.670389	-1.18446	0.23623	0.642079	LINGO1	protein_coding	26.1386	32.1457	25.0474	23.5631	12.0128	22.0249	17.6193	38.4646	26	36	21	22	16	21	18	34
ENSG00000002330	502.45	0.793508	0.17613	-4.50524	6.62965e-06	0.000201752	BAD	protein_coding	531.692	554.365	704.041	614.424	303.619	323.13	505.505	482.825	498	754	434	578	301	341	569	555
ENSG00000180758	801.84	0.791967	0.263776	-3.00242	0.00267845	0.0321119	GPR157	protein_coding	1083.01	733.864	1018.82	1287.38	373.81	678.191	671.075	568.565	719	984	824	1096	518	511	749	796
ENSG00000163017	69.2884	0.791653	0.408958	-1.93578	0.0528948	0.280059	ACTG2	protein_coding	62.0272	76.1591	122.582	79.8726	41.7125	38.1894	66.4589	67.3056	61	83	80	79	44	40	76	77
ENSG00000163273	1.90774	0.79074	2.10755	-0.375195	0.707516	NA	NPPC	protein_coding	2.41405	3.05727	0	2.57492	0.805618	2.41191	2.18203	1.81611	1	5	0	3	1	3	3	2
ENSG00000185271	1.95864	0.789629	2.7301	-0.289231	0.772405	NA	KLHL33	protein_coding	0	1.71343	3.52198	1.53806	0	0.723572	4.94715	3.22492	0	1	3	2	0	1	6	5
ENSG00000163497	0.154977	0.789603	4.96844	-0.158924	0.873729	NA	FEV	protein_coding	0	0.517715	0	0.7221	0	0	0	0	0	1	0	1	0	0	0	0
ENSG00000198739	3.77036	0.789553	1.50268	-0.525431	0.599284	NA	LRRTM3	protein_coding	11.2484	6.67347	1.17789	0.772579	5.92997	4.36051	0	0	10	12	1	1	8	6	0	0
ENSG00000244122	114.246	0.789322	0.325805	-2.42268	0.0154064	0.120476	UGT1A7	protein_coding	169.244	151.826	97.9049	146.942	94.293	91.2949	91.5274	70.9389	162	204	62	141	94	93	101	81
ENSG00000139626	15.4292	0.787969	0.841911	-0.935929	0.34931	0.757932	ITGB7	protein_coding	10.6438	25.8177	22.108	26.2205	14.9151	6.19271	9.95455	7.58141	14	36	15	17	15	6	12	8
ENSG00000168497	1.11581	0.786799	2.80817	-0.280182	0.779338	NA	CAVIN2	protein_coding	2.09448	2.9998	0	0	0.998455	1.96127	0	0.872499	2	4	0	0	1	2	0	1
ENSG00000136048	2784.32	0.786413	0.155261	-5.06511	4.08165e-07	1.68236e-05	DRAM1	protein_coding	2424.33	2272.47	3909.95	4893.31	1429.37	1293.34	2766.24	3285.54	2138	2836	2507	4699	1503	1402	3193	3685
ENSG00000107960	598.762	0.785731	0.179954	-4.3663	1.26368e-05	0.000351693	STN1	protein_coding	408.367	406.138	1172.87	1012.09	243.292	229.16	696.458	621.722	394	547	733	980	242	231	767	716
ENSG00000143409	434.041	0.785307	0.198955	-3.94715	7.90865e-05	0.0017077	MINDY1	protein_coding	607.348	639.798	553.631	417.561	339.625	383.964	270.75	259.653	581	844	324	440	335	415	315	269
ENSG00000108175	2490.03	0.784516	0.532581	-1.47305	0.140739	0.495941	ZMIZ1	protein_coding	2033.88	2092.64	7227.56	2413.13	1221.79	1173.89	2165.85	1591.46	1841	2816	4060	2262	1182	1310	2484	2004
ENSG00000156103	1131.78	0.784175	0.143129	-5.47878	4.28261e-08	2.069e-06	MMP16	protein_coding	2526.17	2359.09	453.512	516.303	1471.31	1365.32	184.464	178.038	2628	3453	240	490	1476	1539	188	202
ENSG00000136770	2096.68	0.783636	0.138597	-5.65406	1.56702e-08	8.31032e-07	DNAJC1	protein_coding	2490.02	2508.4	2557.62	2773.49	1487.27	1416.47	1929.9	1610.28	2405	3337	1620	2654	1458	1431	2150	1874
ENSG00000170786	131.892	0.783353	0.380919	-2.05648	0.0397364	0.233303	SDR16C5	protein_coding	66.0049	57.1161	181.231	309.447	28.8697	42.2579	178.736	191.472	62	74	125	290	27	43	205	223
ENSG00000140262	1134.36	0.782728	0.163608	-4.78417	1.717e-06	6.15736e-05	TCF12	protein_coding	1406.25	1642.72	1511.74	1292.61	816.713	956.609	758.854	689.394	1185	1567	835	1152	918	973	1092	1059
ENSG00000134326	21.0274	0.781603	0.705701	-1.10756	0.268053	0.678659	CMPK2	protein_coding	47.3204	23.0392	16.7782	26.1412	20.9465	19.0448	9.67583	5.27334	28	36	12	25	22	19	11	7
ENSG00000221858	0.060794	0.781531	4.96882	-0.157287	0.875019	NA	OR2A12	protein_coding	0	0.486352	0	0	0	0	0	0	0	1	0	0	0	0	0	0
ENSG00000122122	0.0761803	0.780437	4.98725	-0.156486	0.87565	NA	SASH3	protein_coding	0.609442	0	0	0	0	0	0	0	1	0	0	0	0	0	0	0
ENSG00000156711	28.867	0.779974	0.602456	-1.29466	0.195438	0.588968	MAPK13	protein_coding	26.4669	37.5613	29.0049	39.0693	24.6903	13.0249	33.0832	28.0353	41	42	17	28	24	19	29	31
ENSG00000147459	3377	0.77913	0.147871	-5.269	1.3717e-07	6.10181e-06	DOCK5	protein_coding	3143.36	3530.7	5126.78	4218.01	1949.62	1940.06	3846.28	3261.16	3079	4186	3432	4233	1970	2058	3967	3781
ENSG00000086205	3.94243	0.779108	1.7217	-0.452523	0.650892	NA	FOLH1	protein_coding	2.47212	9.14145	4.61365	6.61724	0	7.24637	0.492865	0.955752	4	15	1	3	0	5	1	2
ENSG00000064195	76.8482	0.779062	0.372861	-2.08941	0.0366704	0.220743	DLX3	protein_coding	101.148	92.5585	98.5044	71.7963	58.2583	54.4231	77.0949	61.0019	97	131	66	73	62	51	75	68
ENSG00000023445	41.9277	0.778557	0.570162	-1.3655	0.172096	0.551771	BIRC3	protein_coding	19.2455	15.5687	85.0854	74.5824	9.37128	10.792	58.7788	61.9977	20	22	30	79	10	12	70	80
ENSG00000156804	152.182	0.778066	0.281525	-2.76376	0.00571402	0.056928	FBXO32	protein_coding	151.411	172.038	189.101	165.205	84.2899	104.543	188.157	162.711	188	246	147	201	82	98	136	147
ENSG00000128849	75.8965	0.777834	0.369695	-2.10399	0.0353794	0.216056	CGNL1	protein_coding	95.9766	87.724	100.199	111.328	61.0381	46.0213	55.9738	48.9113	92	117	63	107	61	47	62	56
ENSG00000213699	2208.26	0.777341	0.122494	-6.34595	2.2106e-10	1.48722e-08	SLC35F6	protein_coding	2429.05	2499.76	3185.98	3000.69	1419.73	1456.27	1785.47	1889.1	2315	3319	1980	2915	1428	1483	2003	2152
ENSG00000147257	11.3532	0.776771	0.905928	-0.857431	0.391207	NA	GPC3	protein_coding	14.9694	24.1227	10.8806	5.07166	7.78543	14.7843	6.43265	6.77913	14	21	9	5	7	18	6	10
ENSG00000138829	118.287	0.776111	0.346945	-2.23698	0.0252873	0.173203	FBN2	protein_coding	259.949	250.568	55.0312	26.7274	125.81	172.276	32.6433	23.2877	262	340	31	27	132	179	32	28
ENSG00000149499	826.917	0.776079	0.187378	-4.14179	3.44604e-05	0.000836139	EML3	protein_coding	979.007	1103.21	926.536	982.999	501.673	717.213	692.015	712.682	941	1431	630	898	558	633	765	848
ENSG00000123146	374.139	0.776021	0.196016	-3.95897	7.5275e-05	0.00165169	ADGRE5	protein_coding	472.807	416.534	447.835	502.489	256.28	262.154	333.607	301.404	398	554	343	501	253	260	364	330
ENSG00000130066	489.084	0.774752	0.208397	-3.71768	0.000201062	0.00382417	SAT1	protein_coding	361.942	315.889	761.696	1020.36	192.158	203.358	516.749	540.523	338	426	483	961	195	207	578	622
ENSG00000111077	173.227	0.773845	0.273382	-2.83063	0.00464561	0.0489548	TNS2	protein_coding	224.579	266.254	123.411	86.846	148.606	138.946	213.44	183.734	179	280	97	110	167	168	183	189
ENSG00000055955	9.99039	0.773425	1.29534	-0.597085	0.550451	NA	ITIH4	protein_coding	5.03258	19.3576	27.0539	3.03895	10.6642	3.71264	10.0371	1.0261	7	18	6	6	10	6	6	2
ENSG00000003147	831.451	0.773309	0.172478	-4.48351	7.34238e-06	0.000221373	ICA1	protein_coding	1016.55	896.403	1061.46	1311.85	594.995	523.225	646.935	600.192	887	1241	723	1095	612	554	748	694
ENSG00000144642	1.26271	0.772757	2.87851	-0.268458	0.788347	NA	RBMS3	protein_coding	0	0.65722	1.81705	0	0.271055	0.265128	5.08921	2.00201	0	1	1	0	1	1	1	2
ENSG00000162493	0.489604	0.772064	4.9387	-0.15633	0.875773	NA	PDPN	protein_coding	1.25325	0	0	0	0	0.541871	2.12171	0	1	0	0	0	0	1	2	0
ENSG00000179165	1.32508	0.771639	2.77534	-0.278034	0.780986	NA	PXT1	protein_coding	0	2.69598	0	4.18407	0.797448	0.78615	1.43934	0.697644	0	2	0	5	1	1	2	1
ENSG00000242265	1404.03	0.771373	0.173898	-4.43578	9.17389e-06	0.000266714	PEG10	protein_coding	2627.94	2878.71	922.248	798.438	1621.33	1605.18	318.936	459.454	2756	3862	512	689	1695	1722	394	492
ENSG00000164574	2331.85	0.771157	0.139235	-5.53853	3.05023e-08	1.53274e-06	GALNT10	protein_coding	2044.18	2099.62	3456.94	3198.03	1299.92	1129.47	2898.35	2528.3	1915	2700	2130	3070	1344	1377	2827	2886
ENSG00000124116	1.6166	0.770911	2.34282	-0.329053	0.742116	NA	WFDC3	protein_coding	1.00696	2.11798	1.44695	0	0.927069	0.929959	1.74003	4.76387	1	3	1	0	1	1	2	5
ENSG00000133943	28.0025	0.770839	0.634582	-1.21472	0.224473	0.627573	C14orf159	protein_coding	45.988	36.0623	19.4776	28.0505	24.0449	23.8269	34.1454	12.4247	36	51	12	25	28	28	34	15
ENSG00000064692	16.7007	0.770039	0.93804	-0.820902	0.411702	0.798049	SNCAIP	protein_coding	11.0512	37.6456	32.5575	6.38192	8.18841	19.6635	8.50738	9.61023	17	25	17	7	10	25	9	10
ENSG00000134755	655.671	0.769591	0.183884	-4.18519	2.84924e-05	0.000707142	DSC2	protein_coding	766.657	715.868	863.071	1137.89	410.675	458.543	440.221	452.443	759	989	540	1039	407	460	494	519
ENSG00000120055	14.1472	0.76934	0.856	-0.898762	0.36878	0.768476	C10orf95	protein_coding	10.5695	27.763	25.2192	13.6346	9.93282	12.7937	7.17246	6.09206	10	37	16	13	10	13	8	7
ENSG00000165028	39.0739	0.767314	0.539128	-1.42325	0.154664	0.521557	NIPSNAP3B	protein_coding	84.0764	44.5846	22.7909	35.9017	38.7599	36.0105	20.4329	30.0341	65	65	18	36	39	37	19	35
ENSG00000277745	5.07652	0.76662	1.40166	-0.546936	0.584423	NA	H2AFB3	protein_coding	6.56074	5.26131	6.16197	4.28222	1.94947	4.98384	9.6882	1.72438	6	7	4	4	2	5	11	2
ENSG00000119950	546.988	0.766506	0.181053	-4.23361	2.29969e-05	0.000587774	MXI1	protein_coding	579.001	537.914	751.248	822.953	298.899	357.384	543.036	485.468	564	744	482	779	309	359	556	558
ENSG00000069943	342.983	0.766138	0.24749	-3.09563	0.00196397	0.0253974	PIGB	protein_coding	481.226	436.771	367.651	470.575	230.804	309.144	263.719	183.978	413	576	238	461	248	294	270	245
ENSG00000221878	0.0595345	0.765614	4.96783	-0.154114	0.87752	NA	PSG7	protein_coding	0	0.476276	0	0	0	0	0	0	0	1	0	0	0	0	0	0
ENSG00000152767	1611.09	0.765421	0.162644	-4.70611	2.52482e-06	8.54858e-05	FARP1	protein_coding	2459.23	2217.18	1910.76	1514.92	1432.94	1317.41	1110.17	926.088	2110	2819	1103	1387	1482	1469	1160	1333
ENSG00000164463	666.085	0.765328	0.177684	-4.30724	1.65307e-05	0.000440485	CREBRF	protein_coding	731.659	652.742	717.039	849.934	395.376	418.29	845.382	718.259	641	819	475	879	432	463	818	815
ENSG00000099282	1782.46	0.764534	0.131718	-5.80433	6.4623e-09	3.59088e-07	TSPAN15	protein_coding	1652.36	1557.39	2862.18	2687.14	974.613	914.078	1869.97	1741.94	1535	2144	1746	2587	996	946	2027	2023
ENSG00000184163	10.3948	0.763625	0.977403	-0.78128	0.434638	NA	C1QTNF12	protein_coding	8.18159	17.3049	12.1061	16.3034	4.70072	10.4883	5.18696	8.88641	9	24	7	14	5	10	6	10
ENSG00000137821	83.9441	0.762299	0.498291	-1.52982	0.12606	0.466964	LRRC49	protein_coding	176.059	84.6816	144.607	54.7626	73.0536	79.0506	21.5435	37.7952	115	137	49	59	83	89	30	55
ENSG00000115226	5.52211	0.761857	1.33831	-0.569266	0.569175	NA	FNDC4	protein_coding	8.57864	2.83473	11.9288	5.07687	2.81791	3.71545	5.93446	3.29007	7	4	8	4	3	4	7	4
ENSG00000170577	78.3798	0.761782	0.361476	-2.10742	0.0350814	0.215288	SIX2	protein_coding	156.574	148.52	47.4751	52.2548	75.7363	104.085	17.9864	24.4071	149	198	30	50	76	106	20	28
ENSG00000186471	0.276768	0.761705	4.96591	-0.153387	0.878093	NA	AKAP14	protein_coding	0	0.423628	0	0	0	0	1.79052	0	0	1	0	0	0	0	1	0
ENSG00000106006	3.68041	0.761666	1.58796	-0.47965	0.631476	NA	HOXA6	protein_coding	6.36733	5.80052	4.58628	2.32747	3.89717	3.26368	0	3.2008	6	8	3	2	4	3	0	4
ENSG00000138030	152.512	0.76143	0.308089	-2.47146	0.0134563	0.108511	KHK	protein_coding	259.404	270.748	148.581	108.422	142.073	170.714	43.8343	76.3199	249	374	81	94	162	200	54	74
ENSG00000079385	4.26695	0.760568	2.07285	-0.366919	0.71368	NA	CEACAM1	protein_coding	2.5827	0	14.4592	1.46027	0.506027	0.929612	4.25957	9.93822	2	0	5	3	1	1	5	6
ENSG00000178078	536.456	0.760444	0.226262	-3.3609	0.000776903	0.0119441	STAP2	protein_coding	707.547	756.046	773.2	477.489	409.104	455.138	386.016	327.105	660	991	394	486	455	503	406	399
ENSG00000112379	4889.33	0.75965	0.137617	-5.52003	3.38941e-08	1.68241e-06	ARFGEF3	protein_coding	5840.43	5530.59	7936.87	6307.51	3407.07	3308.62	3302.43	3481.14	5607	7377	4985	6068	3402	3381	3655	3984
ENSG00000152154	5.093	0.758793	1.30822	-0.580019	0.561902	NA	TMEM178A	protein_coding	8.90174	9.59333	5.43274	1.63324	3.50784	7.8356	1.44183	2.39769	6	12	5	1	5	5	2	4
ENSG00000101333	801.541	0.758419	0.164039	-4.6234	3.77509e-06	0.000121467	PLCB4	protein_coding	990.202	955.461	1289.13	1042.38	587.357	562.76	506.724	478.311	967	1237	829	1001	561	595	580	530
ENSG00000090539	88.488	0.758294	0.385051	-1.96934	0.0489145	0.266704	CHRD	protein_coding	103.742	99.7989	111.758	98.3096	78.2687	43.4088	98.9426	73.6753	92	146	71	100	65	52	95	92
ENSG00000110328	197.12	0.757867	0.273976	-2.76618	0.00567167	0.0566505	GALNT18	protein_coding	224.758	190.72	231.294	301.583	115.726	129.49	218.569	164.818	212	256	146	291	115	132	244	189
ENSG00000099974	17.6026	0.757597	0.810996	-0.934156	0.350223	0.758943	DDTL	protein_coding	20.0643	23.2597	12.6173	24.1097	7.95022	17.7083	9.86677	25.2447	19	31	8	23	8	18	11	29
ENSG00000135926	27.8719	0.757365	0.612878	-1.23575	0.216551	0.618213	TMBIM1	protein_coding	33.3824	23.6983	45.6258	28.0462	13.7519	19.9237	30.7195	27.8277	28	36	22	33	18	20	30	30
ENSG00000181322	3.42496	0.757307	1.9145	-0.395564	0.692427	NA	NME9	protein_coding	1.96643	10.1061	0	4.56047	7.26462	0	1.87415	1.62787	3	15	0	7	5	0	1	3
ENSG00000144579	1705.24	0.757223	0.152651	-4.9605	7.03136e-07	2.74527e-05	CTDSP1	protein_coding	1904.86	2160.64	2433.8	2080.24	1194.76	1211.42	1442.99	1213.21	1812	2781	1533	1976	1133	1237	1680	1469
ENSG00000120162	14.0662	0.756988	0.852043	-0.888439	0.374305	0.772567	MOB3B	protein_coding	26.1399	22.241	2.77446	15.0755	16.5832	11.9614	7.08736	10.6669	20	34	2	8	19	14	9	14
ENSG00000123095	31.6947	0.756913	0.655878	-1.15405	0.248482	0.656315	BHLHE41	protein_coding	28.5331	18.821	40.8752	51.1661	21.5613	7.20036	52.6547	32.7463	27	41	39	39	20	12	24	31
ENSG00000171790	3.80398	0.756615	1.45367	-0.520487	0.602724	NA	SLFNL1	protein_coding	3.75092	6.74522	4.2739	2.80347	2.68959	3.51618	4.04469	2.60786	4	7	3	3	3	4	5	2
ENSG00000087258	9.67975	0.756528	1.14176	-0.662597	0.507589	NA	GNAO1	protein_coding	11.83	9.11924	18.1103	13.2611	3.97715	8.17528	11.5095	1.4555	4	10	12	7	7	15	10	4
ENSG00000138092	1038.66	0.755922	0.154364	-4.89702	9.72993e-07	3.7099e-05	CENPO	protein_coding	1705.19	1681.38	1038.52	843.734	1018.23	987.149	490.613	544.475	1521	2259	663	813	1024	1080	586	562
ENSG00000205363	32.4843	0.755697	0.617533	-1.22374	0.221052	0.623168	C15orf59	protein_coding	34.4686	88.1321	16.2548	9.47461	39.6549	32.5505	15.4167	23.9224	48	81	16	15	36	39	10	17
ENSG00000164683	27.5566	0.755596	0.663886	-1.13814	0.255062	0.664532	HEY1	protein_coding	18.474	38.6556	29.9236	64.8627	18.4076	15.5403	19.2572	15.3318	20	47	17	51	21	18	19	20
ENSG00000142233	3.11254	0.754862	1.65244	-0.456816	0.647803	NA	NTN5	protein_coding	3.83555	4.20235	5.55609	5.61136	1.71857	3.08484	0.891514	0	4	6	4	4	2	3	1	0
ENSG00000086717	10.5349	0.75482	1.0687	-0.706295	0.480005	NA	PPEF1	protein_coding	15.1648	5.17726	9.24634	27.8248	7.01694	4.80532	6.36905	8.67514	12	8	7	20	5	5	8	14
ENSG00000064489	68.2008	0.754805	0.648592	-1.16376	0.244521	0.651136	BORCS8-MEF2B	protein_coding	34.4646	43.4292	170.071	31.0564	18.9468	27.2497	153.102	67.2868	48	40	54	32	33	36	127	84
ENSG00000005001	351.625	0.754734	0.246855	-3.05741	0.00223262	0.0280473	PRSS22	protein_coding	146.483	209.585	558.389	599.934	119.367	92.6741	561.168	525.404	141	269	372	595	112	87	654	627
ENSG00000118855	2384.18	0.752781	0.180968	-4.15976	3.18587e-05	0.000781162	MFSD1	protein_coding	2030.47	1814.55	3306.96	4859.59	1108.74	1172.42	2225.38	2555.37	1855	2421	2057	4786	1148	1185	2471	2945
ENSG00000173175	248.698	0.752095	0.268701	-2.799	0.00512608	0.0524713	ADCY5	protein_coding	207.354	207.338	479.417	360.903	126.186	119.905	289.639	198.844	214	314	301	360	129	103	268	250
ENSG00000041982	1.40204	0.752074	3.13483	-0.239909	0.810401	NA	TNC	protein_coding	0	1.28096	0.950791	0	0	0.586246	1.53379	6.86453	0	1	1	0	0	1	1	7
ENSG00000188710	0.149653	0.751799	4.96677	-0.151366	0.879687	NA	QRFP	protein_coding	0	0.499637	0	0.697586	0	0	0	0	0	1	0	1	0	0	0	0
ENSG00000169252	1.12416	0.751683	2.58983	-0.290244	0.771629	NA	ADRB2	protein_coding	1.04677	2.24979	0	1.04262	0.998705	0.980468	1.80234	0.872605	1	3	0	1	1	1	2	1
ENSG00000149489	108.13	0.751479	0.347292	-2.16383	0.0304776	0.197136	ROM1	protein_coding	66.0462	66.2159	212.534	205.121	39.5631	39.0158	133.446	103.102	60	81	130	191	39	43	164	122
ENSG00000160593	0.508021	0.750689	4.48286	-0.167458	0.86701	NA	JAML	protein_coding	0	0.764922	0	0	0.332511	0	1.33634	1.63039	0	1	0	0	1	0	1	2
ENSG00000141434	1.96639	0.750573	2.08235	-0.360445	0.718514	NA	MEP1B	protein_coding	1.66081	3.82988	0	1.65206	2.36431	0.776192	3.38006	2.0678	2	2	0	2	3	1	4	3
ENSG00000204176	24.3326	0.750491	0.637898	-1.17651	0.239393	0.645184	SYT15	protein_coding	19.1437	29.7978	35.2106	33.5854	12.657	17.1235	24.6479	22.4949	16	45	22	26	18	15	27	27
ENSG00000084731	1034.99	0.750364	0.174187	-4.30782	1.64873e-05	0.000440049	KIF3C	protein_coding	969.524	876.094	1778.63	1396.31	510.281	586.277	1150.57	1012.22	897	1242	942	1371	568	620	1188	1221
ENSG00000008086	719.334	0.750226	0.190558	-3.937	8.25083e-05	0.00177453	CDKL5	protein_coding	724.937	902.607	870.205	951.469	425.204	543.457	716.457	620.334	760	968	523	860	508	554	802	745
ENSG00000064270	755.049	0.749493	0.167304	-4.47982	7.4707e-06	0.000224825	ATP2C2	protein_coding	908.67	890.432	1182.3	1006.41	493.49	577.057	471.425	510.609	811	1214	736	1048	518	545	583	528
ENSG00000105679	0.0579343	0.747931	4.96643	-0.150597	0.880293	NA	GAPDHS	protein_coding	0	0.463475	0	0	0	0	0	0	0	1	0	0	0	0	0	0
ENSG00000198517	917.574	0.747137	0.146998	-5.08263	3.7224e-07	1.56197e-05	MAFK	protein_coding	757.626	818.838	1388.23	1379.71	482.569	457.534	1031.58	1024.5	694	1105	870	1336	486	471	1141	1191
ENSG00000162009	8.63552	0.74696	1.15673	-0.645749	0.518442	NA	SSTR5	protein_coding	6.3509	3.75206	15.7464	17.8456	3.96991	1.96935	10.7505	8.69949	6	5	10	17	4	2	12	10
ENSG00000184557	191.18	0.746681	0.259856	-2.87345	0.00406022	0.044217	SOCS3	protein_coding	245.376	268.503	212.364	159.693	139.68	166.793	179.166	157.866	234	358	134	153	140	170	199	181
ENSG00000172594	281.14	0.746396	0.221914	-3.36344	0.000769772	0.011864	SMPDL3A	protein_coding	383.741	368.182	306.039	383.388	228.856	219.288	163.862	195.764	366	493	196	374	212	226	188	224
ENSG00000226784	3.03446	0.745617	1.88573	-0.395398	0.692549	NA	PGAM4	protein_coding	2.15484	6.00884	1.55578	5.30545	3.93086	0.991309	0	4.32863	2	8	1	5	4	1	0	5
ENSG00000102683	526.786	0.744932	0.181571	-4.1027	4.08364e-05	0.000971264	SGCG	protein_coding	1111.07	1029.38	323.501	260.882	655.203	621.562	96.0187	116.674	1053	1372	205	249	659	632	107	134
ENSG00000105281	7490.73	0.74424	0.119314	-6.23766	4.44161e-10	2.89255e-08	SLC1A5	protein_coding	6740.52	7002.77	10927.4	9882.4	4120.62	4084.4	9047.17	8120.49	6513	9491	6301	9707	4264	4364	9475	9455
ENSG00000184984	0.502004	0.743963	4.98591	-0.149213	0.881385	NA	CHRM5	protein_coding	0.577256	0	0	2.40268	0	0	1.03609	0	1	0	0	2	0	0	1	0
ENSG00000020577	461.23	0.74361	0.20402	-3.64479	0.000267605	0.00488051	SAMD4A	protein_coding	651.05	631.51	615.696	491.838	392.614	373.331	306.711	227.089	663	883	371	504	416	421	260	255
ENSG00000176438	97.2092	0.742333	0.411423	-1.80431	0.0711834	0.335826	SYNE3	protein_coding	149.931	172.599	60.1908	70.1228	131.865	62.9937	46.9753	82.9955	172	225	41	71	112	89	45	70
ENSG00000141696	440.927	0.74196	0.183872	-4.03519	5.45579e-05	0.00124058	P3H4	protein_coding	627.728	613.974	474.631	483.937	381.226	361.053	323.112	261.757	585	875	308	434	415	390	322	289
ENSG00000093010	2172.15	0.741656	0.178451	-4.15607	3.23773e-05	0.000789786	COMT	protein_coding	2145	2431.85	3223.18	2408.59	1320.59	1417.3	2500.66	1930.05	2041	3136	2007	2392	1335	1425	2752	2274
ENSG00000143578	707.112	0.741438	0.168093	-4.41089	1.02947e-05	0.000293535	CREB3L4	protein_coding	960.105	974.89	909.019	892.056	597.197	560.362	427.271	336	923	1323	567	864	596	572	447	400
ENSG00000139998	2453.69	0.741357	0.125822	-5.89214	3.81236e-09	2.21675e-07	RAB15	protein_coding	2830.4	2782.51	3506.03	3121.05	1660.29	1696.96	2077.77	1954.49	2595	3715	2186	2985	1684	1748	2390	2228
ENSG00000196421	187.069	0.740992	0.257091	-2.88222	0.0039489	0.043236	C20orf204	protein_coding	235.883	232.452	230.15	170.672	140.919	139.183	171.277	176.015	165	249	153	170	172	131	233	227
ENSG00000100234	556.32	0.739812	0.171372	-4.31699	1.58174e-05	0.000425993	TIMP3	protein_coding	636.429	545.146	751.385	766.588	348.875	357.641	528.553	515.944	609	727	473	736	349	365	586	591
ENSG00000198723	1.95757	0.738752	2.55013	-0.289692	0.772052	NA	TEX45	protein_coding	4.91263	1.42948	1.41704	0	3.78121	0	4.12017	0	3	3	1	0	3	0	4	0
ENSG00000106009	1232.73	0.738379	0.146177	-5.05127	4.38877e-07	1.79082e-05	BRAT1	protein_coding	1405.85	1531.13	1443.95	1478.19	832.012	929.254	1048.96	1192.5	1370	2053	876	1419	856	940	1170	1350
ENSG00000164916	1762.54	0.738294	0.163594	-4.51297	6.39254e-06	0.000195266	FOXK1	protein_coding	2195.12	2090.47	2424.02	1767.38	1336.83	1231.97	1543.87	1510.68	1868	2748	1632	1694	1367	1391	1649	1697
ENSG00000146216	7.89653	0.738262	1.07534	-0.686539	0.492373	NA	TTBK1	protein_coding	9.87931	12.5072	11.3129	5.58209	4.9701	9.0424	4.99757	4.88073	9	11	6	8	8	5	5	9
ENSG00000039139	362.756	0.737314	0.23499	-3.13764	0.00170313	0.0227471	DNAH5	protein_coding	404.887	377.359	376.507	505.05	202.895	266.397	425.835	343.114	369	482	282	532	213	262	421	366
ENSG00000111335	3.2652	0.736819	1.79412	-0.410685	0.681303	NA	OAS2	protein_coding	6.76578	2.40507	9.34661	0.651644	3.19753	2.22314	0	1.53183	8	4	2	1	4	2	0	2
ENSG00000127578	29.1627	0.736629	0.669324	-1.10056	0.27109	0.681849	WFIKKN1	protein_coding	19.1728	44.1701	41.0459	18.2802	19.8202	18.3932	31.3351	41.084	19	53	30	22	18	16	38	41
ENSG00000182704	3158.15	0.736591	0.119522	-6.16281	7.14641e-10	4.54495e-08	TSKU	protein_coding	1984.11	1959.11	5509.5	5446.02	1224.05	1142.29	4102.06	3898.08	1884	2601	3506	5202	1247	1155	4535	4467
ENSG00000124839	720.961	0.736548	0.173527	-4.24457	2.19011e-05	0.000562417	RAB17	protein_coding	703.353	896.925	1011.5	1063.76	491.752	469.702	547.63	583.06	727	1119	658	1033	473	498	627	613
ENSG00000109084	1631.98	0.736254	0.154034	-4.77981	1.75461e-06	6.2784e-05	TMEM97	protein_coding	2414.56	2131.11	1929.88	1572.44	1364.92	1362.55	1218.56	1061.87	2193	2961	1153	1535	1438	1427	1285	1240
ENSG00000150593	1987.68	0.735892	0.173849	-4.23295	2.3065e-05	0.000588591	PDCD4	protein_coding	2877.19	2940.64	1815.45	2554.86	1900.68	1593.79	1058.46	1160.36	2849	3770	1127	2549	1768	1778	1076	1399
ENSG00000122543	0.757742	0.735586	3.35436	-0.219293	0.826422	NA	OCM	protein_coding	1.03508	0.767555	1.48282	0	0	1.10328	0.846532	0.82667	1	1	1	0	0	1	1	1
ENSG00000116337	956.201	0.735561	0.172523	-4.26355	2.01205e-05	0.000523944	AMPD2	protein_coding	1014.76	1260.64	1203.97	970.538	691.222	676.574	890.433	941.473	876	1415	799	978	747	722	1132	991
ENSG00000137486	1604.87	0.735079	0.15336	-4.79315	1.6418e-06	5.92685e-05	ARRB1	protein_coding	1049.45	1179.32	2746.77	2273.18	653.931	685.962	2228.76	2021.56	1011	1536	1598	2274	729	755	2257	2228
ENSG00000079308	48.0456	0.734955	0.631336	-1.16413	0.244372	0.65106	TNS1	protein_coding	65.1748	54.1759	90.3584	35.1048	20.2064	53.0255	18.0531	48.2662	62	109	39	33	34	40	26	34
ENSG00000126460	157.472	0.734712	0.294774	-2.49246	0.0126861	0.104052	PRRG2	protein_coding	184.227	135.983	211.796	251.927	82.7519	109.072	142.507	141.516	166	194	137	208	89	105	173	164
ENSG00000168421	10.9668	0.73352	0.944096	-0.776955	0.437185	NA	RHOH	protein_coding	10.4787	11.9043	16.4125	21.1372	4.70258	9.17873	4.74064	9.17953	10	12	12	21	8	8	7	6
ENSG00000185761	67.3765	0.7328	0.482776	-1.51789	0.129043	0.472654	ADAMTSL5	protein_coding	87.723	89.396	74.9159	36.9204	66.5665	40.2478	93.5862	49.6558	73	128	63	43	63	42	63	64
ENSG00000179304	291.52	0.732641	0.264747	-2.76732	0.00565186	0.0564873	FAM156B	protein_coding	278.585	249.729	405.192	281.316	135.138	181.365	450.241	350.597	240	400	241	256	111	181	590	437
ENSG00000166450	276.54	0.732379	0.226411	-3.23473	0.00121759	0.0173891	PRTG	protein_coding	424.173	424.819	302.314	254.029	233.297	277.967	164.142	131.575	338	493	209	353	223	249	156	182
ENSG00000130270	30.1793	0.731	0.650014	-1.12459	0.260763	0.671876	ATP8B3	protein_coding	35.7861	32.7082	47.1938	20.8079	29.3686	11.9338	31.8124	31.8236	28	43	25	26	28	12	33	47
ENSG00000237330	615.224	0.730599	0.197813	-3.69339	0.000221288	0.00414591	RNF223	protein_coding	542.148	654.156	862.982	643.44	352.416	369.463	788.855	708.329	515	872	546	615	354	376	878	813
ENSG00000104369	454.728	0.730052	0.198664	-3.6748	0.000238034	0.00441392	JPH1	protein_coding	832.287	866.092	345.917	246.537	522.69	501.583	151.174	171.542	868	1163	209	258	476	558	146	198
ENSG00000125780	0.135325	0.729168	4.96647	-0.146818	0.883276	NA	TGM3	protein_coding	0	0.492043	0	0	0	0	0.590555	0	0	1	0	0	0	0	1	0
ENSG00000167964	266.533	0.72871	0.219477	-3.32021	0.000899498	0.0135407	RAB26	protein_coding	250.19	260.569	358.968	390.844	163.897	144.343	289.179	274.277	225	326	239	374	171	142	350	308
ENSG00000124496	458.904	0.728336	0.230961	-3.1535	0.00161326	0.0218724	TRERF1	protein_coding	649.61	648.933	595.162	385.765	389.777	394.012	348.024	259.945	638	887	365	387	393	412	362	287
ENSG00000198028	0.132921	0.728021	4.96643	-0.146588	0.883457	NA	ZNF560	protein_coding	0	0.491661	0	0	0	0	0	0.571703	0	1	0	0	0	0	0	1
ENSG00000270379	0.0572669	0.727731	4.96641	-0.146531	0.883502	NA	HEATR9	protein_coding	0	0.458135	0	0	0	0	0	0	0	1	0	0	0	0	0	0
ENSG00000261739	1.48793	0.727312	2.32514	-0.312803	0.75443	NA	GOLGA8S	protein_coding	2.00134	2.87132	1.52038	0.997232	0	2.81423	0.863298	0.835635	2	4	1	1	0	3	1	1
ENSG00000185133	80.0338	0.727239	0.369707	-1.96707	0.049175	0.267587	INPP5J	protein_coding	112.511	151.6	70.6233	45.9917	81.7603	78.1306	47.679	51.9754	98	167	48	43	88	89	51	65
ENSG00000159761	5.96477	0.7272	1.22227	-0.59496	0.55187	NA	C16orf86	protein_coding	12.4301	7.22799	3.13209	3.24361	6.80381	4.9797	7.69523	2.20561	9	10	2	3	6	6	9	3
ENSG00000154122	423.239	0.726963	0.199573	-3.64259	0.000269911	0.00490998	ANKH	protein_coding	512.241	620.297	577.295	457.124	351.638	333.115	265.174	269.025	577	832	330	394	388	387	267	280
ENSG00000255690	13.6483	0.726281	0.858342	-0.846144	0.397472	0.790785	TRIL	protein_coding	21.9387	25.4946	4.76673	16.6616	14.9974	13.716	8.11911	3.49232	21	34	3	16	15	14	9	4
ENSG00000106268	291.292	0.725983	0.213257	-3.40427	0.000663416	0.0105274	NUDT1	protein_coding	346.29	373.781	357.627	287.268	214.999	220.71	262.415	267.249	320	500	228	267	220	228	296	306
ENSG00000171517	0.0572901	0.725658	4.96653	-0.146109	0.883835	NA	LPAR3	protein_coding	0	0.458321	0	0	0	0	0	0	0	1	0	0	0	0	0	0
ENSG00000284395	5.0728	0.724896	1.52398	-0.47566	0.634317	NA	AL032819.3	protein_coding	1.06934	5.25569	7.81866	3.16882	2.96051	0.988506	8.91069	10.4102	1	7	5	3	3	1	10	12
ENSG00000070669	1207.56	0.7245	0.170567	-4.2476	2.16073e-05	0.000555748	ASNS	protein_coding	1145.33	992.382	1504.43	1958.38	633.603	659.082	1312.61	1454.69	1093	1326	941	1896	625	714	1384	1672
ENSG00000122550	431.046	0.724494	0.205892	-3.5188	0.0004335	0.00735189	KLHL7	protein_coding	482.379	537.562	552.466	553.202	274.163	344.002	394.515	310.079	532	699	321	569	289	321	374	388
ENSG00000123342	189.153	0.724286	0.252936	-2.86352	0.00418968	0.0452196	MMP19	protein_coding	192.097	189.044	298.363	252.236	122.725	108.083	180.104	170.569	179	261	192	236	114	109	216	196
ENSG00000150764	322.894	0.724151	0.197518	-3.66625	0.000246132	0.00453311	DIXDC1	protein_coding	506.036	478.125	310.428	332.618	296.095	299.384	194.502	165.967	470	637	205	311	327	303	180	210
ENSG00000169594	2.88138	0.722843	2.05567	-0.351633	0.725113	NA	BNC1	protein_coding	7.73534	0.974152	2.7874	4.09856	0	5.15787	0	2.29775	7	1	2	4	0	6	0	3
ENSG00000284292	125.142	0.722107	0.311693	-2.31673	0.0205186	0.148078	AC004922.1	protein_coding	129.484	154.328	60.8538	77.27	84.4914	87.9306	229.803	176.978	124	205	39	74	86	85	257	206
ENSG00000215644	0.661123	0.722021	4.19179	-0.172246	0.863244	NA	GCGR	protein_coding	0.678376	0	0	0.745938	0	0	3.30255	0.562124	1	0	0	1	0	0	3	1
ENSG00000179242	1.7048	0.72163	2.50952	-0.287558	0.773685	NA	CDH4	protein_coding	1.50213	2.12575	0	0	2.12727	0	2.5591	5.32414	1	4	0	0	3	0	4	4
ENSG00000067221	182.546	0.721017	0.256163	-2.81468	0.00488251	0.0507937	STOML1	protein_coding	192.808	196.019	212.023	243.007	112.453	123.579	174.921	205.561	171	273	131	243	114	119	197	245
ENSG00000018280	11.3643	0.720891	1.01084	-0.713159	0.475747	NA	SLC11A1	protein_coding	13.5985	14.2481	26.9875	9.37954	13.9874	2.9406	5.40905	4.36387	13	19	17	9	14	3	6	5
ENSG00000115353	5.40315	0.720252	1.46009	-0.493294	0.621805	NA	TACR1	protein_coding	18.0382	4.54178	1.20302	1.57684	1.514	12.7963	2.89406	0.661033	10	8	1	2	2	6	3	1
ENSG00000185386	183.199	0.718849	0.258919	-2.77634	0.00549742	0.0552491	MAPK11	protein_coding	160.826	161.973	214.709	217.07	109.027	87.436	265.122	249.427	150	211	137	212	105	93	293	291
ENSG00000134508	927.215	0.718731	0.147624	-4.86867	1.12353e-06	4.22451e-05	CABLES1	protein_coding	1091.95	1023.49	1339.66	1356.07	645.27	639.414	618.782	703.082	1035	1541	812	1179	674	723	661	741
ENSG00000124602	11.0692	0.718699	0.927044	-0.775259	0.438187	NA	UNC5CL	protein_coding	12.5696	13.4993	6.34404	14.6026	9.98335	5.88431	11.7111	13.9592	12	18	4	14	10	6	13	16
ENSG00000180233	608.318	0.716995	0.194211	-3.69184	0.000222642	0.00416647	ZNRF2	protein_coding	752.672	766.054	714.508	978.243	465.441	458.618	333.209	397.8	688	997	464	924	460	482	381	459
ENSG00000163520	2.57638	0.716448	1.95458	-0.366549	0.713955	NA	FBLN2	protein_coding	1.51685	4.72206	0	3.96205	1.52003	2.19931	0.685765	6.00496	2	4	0	5	2	3	1	4
ENSG00000137218	33.3254	0.716379	0.638887	-1.12129	0.262164	0.673125	FRS3	protein_coding	58.6095	27.3455	40.7487	28.8736	19.1065	32.6687	38.5651	20.6855	29	50	28	34	23	18	53	31
ENSG00000100100	151.293	0.716067	0.273025	-2.62271	0.00872331	0.0794318	PIK3IP1	protein_coding	236.077	239.091	143.956	132.024	151.979	137.33	98.2653	71.62	218	321	95	133	157	143	98	81
ENSG00000168743	3983.52	0.715975	0.128014	-5.59292	2.23276e-08	1.15169e-06	NPNT	protein_coding	5404.7	5266.87	4004.86	4489.52	3174.46	3322.04	2889.85	3315.83	5259	6946	2352	4261	3272	3444	3232	3879
ENSG00000148842	1183.19	0.714903	0.184633	-3.87203	0.000107932	0.00222436	CNNM2	protein_coding	1019.66	1252.94	2002.34	1500.72	715.003	670.173	1247.52	1057.17	1154	1621	1124	1562	700	719	1211	1212
ENSG00000181019	26215.2	0.714284	0.12211	-5.84951	4.9303e-09	2.80665e-07	NQO1	protein_coding	19788.9	16876.2	40429.9	44648.8	11263.8	11081.8	32930.6	32701.6	19271	23572	25126	41929	11473	11505	35177	36468
ENSG00000124731	0.0562519	0.71391	4.96559	-0.143771	0.885681	NA	TREM1	protein_coding	0	0.450015	0	0	0	0	0	0	0	1	0	0	0	0	0	0
ENSG00000076928	1054.85	0.71386	0.188491	-3.78724	0.000152331	0.00302084	ARHGEF1	protein_coding	1124.23	1142.72	1606.71	1223.2	596.696	786.914	1048.15	910.183	1046	1599	891	1238	698	765	1064	1079
ENSG00000147174	75.9515	0.713711	0.384494	-1.85624	0.0634199	0.313303	GCNA	protein_coding	78.4967	89.4981	72.6185	104.686	43.4563	59.6513	80.3771	78.8277	86	111	52	83	56	56	93	73
ENSG00000117266	229.138	0.713277	0.265735	-2.68416	0.00727113	0.0685437	CDK18	protein_coding	304.521	323.548	247.77	165.81	204.031	179.333	232.4	175.687	294	433	192	163	200	188	232	174
ENSG00000138028	187.038	0.711395	0.254523	-2.79501	0.00518983	0.0528759	CGREF1	protein_coding	254.305	259.312	237.269	207.834	150.719	163.018	127.028	96.819	222	363	147	187	147	163	153	121
ENSG00000125954	8.86331	0.711227	1.30055	-0.546868	0.58447	NA	CHURC1-FNTB	protein_coding	5.13076	8.49888	9.89393	0	5.8714	3.18482	23.2917	15.035	6	14	10	0	2	4	23	24
ENSG00000124570	604.23	0.711143	0.17546	-4.05303	5.05588e-05	0.00115773	SERPINB6	protein_coding	746.167	734.504	848.032	757.505	433.367	471.015	463.188	380.064	701	968	539	747	427	458	525	451
ENSG00000064651	8965.04	0.711108	0.145247	-4.89584	9.78872e-07	3.7236e-05	SLC12A2	protein_coding	10026.8	9524.15	10838	14463	6037.09	5905.19	7301.12	7624.99	9958	12774	6552	14278	6083	5738	7914	9038
ENSG00000108961	2.73059	0.710465	1.87919	-0.378069	0.705379	NA	RANGRF	protein_coding	6.86771	4.23982	1.81275	0	5.03134	1.82517	2.06793	0	8	7	1	0	4	2	2	0
ENSG00000114861	2302.22	0.709178	0.17408	-4.07387	4.62393e-05	0.0010724	FOXP1	protein_coding	2543.54	2524.45	3661.67	2508.44	1517.21	1582.62	2167.51	1912.29	2673	3557	1956	2541	1627	1781	2089	2052
ENSG00000167874	5.38634	0.70907	1.30525	-0.543243	0.586963	NA	TMEM88	protein_coding	4.94131	7.06775	9.68419	3.23284	4.27208	3.06246	7.07251	3.75762	4	8	5	2	6	3	11	6
ENSG00000224420	58.2068	0.708705	0.42819	-1.65512	0.0979004	0.403523	ADM5	protein_coding	68.5245	86.2777	64.7389	54.4523	51.7257	43.2588	58.3561	38.3201	65	115	41	52	52	44	65	44
ENSG00000074582	472.914	0.708669	0.213423	-3.3205	0.000898575	0.0135407	BCS1L	protein_coding	600.619	508.387	600.168	480.936	354.384	323.273	523.513	392.031	552	736	350	473	360	333	548	469
ENSG00000145861	1.28239	0.707031	2.573	-0.274789	0.783479	NA	C1QTNF2	protein_coding	1.04983	3.7503	1.58354	0	1.99413	0.981574	0.899777	0	1	5	1	0	2	1	1	0
ENSG00000115380	256.002	0.706464	0.22593	-3.12691	0.00176652	0.0234208	EFEMP1	protein_coding	429.21	483.471	189.953	160.751	250.423	309.82	115.14	109.245	453	621	121	166	276	290	121	113
ENSG00000100242	1155.66	0.705709	0.157985	-4.46693	7.93488e-06	0.000237042	SUN2	protein_coding	1461.79	1634.56	1104.32	1354.47	975.949	923.619	850.233	940.298	1308	1972	784	1305	931	975	1023	1051
ENSG00000188038	11.2451	0.705435	1.11486	-0.632759	0.526891	NA	NRN1L	protein_coding	2.21717	7.27129	24.735	22.6448	4.00792	2.03251	11.1469	15.905	2	10	15	22	4	2	13	19
ENSG00000179363	4.67727	0.70524	1.42311	-0.495564	0.620202	NA	TMEM31	protein_coding	4.3199	3.75597	3.10663	6.37563	1.96286	2.97657	8.86459	6.05605	4	5	2	6	2	3	10	7
ENSG00000106537	2189.93	0.704989	0.187117	-3.76764	0.0001648	0.00321716	TSPAN13	protein_coding	3034.5	2757.47	2399.67	3322.53	1746.33	1806.19	1032.09	1420.61	2886	3676	1517	3178	1753	1839	1148	1630
ENSG00000009709	0.144581	0.70488	4.96602	-0.141941	0.887127	NA	PAX7	protein_coding	0	0.484281	0	0.672369	0	0	0	0	0	1	0	1	0	0	0	0
ENSG00000198771	0.248948	0.704703	4.96565	-0.141915	0.887147	NA	RCSD1	protein_coding	0	0.461217	0	0	0	0	0	1.53036	0	1	0	0	0	0	0	2
ENSG00000268173	214.911	0.704399	2.16656	-0.325123	0.745088	0.938409	AC007192.1	protein_coding	41.7804	128.971	607.04	158.268	0	104.822	595.459	82.9466	40	172	382	152	0	107	660	95
ENSG00000114270	166.827	0.703843	0.307392	-2.28973	0.0220373	0.156471	COL7A1	protein_coding	207.435	272.241	108.098	149.754	167.159	127.777	124.383	177.769	206	300	72	171	172	145	144	158
ENSG00000240694	32.3901	0.703753	0.561724	-1.25285	0.210262	0.610273	PNMA2	protein_coding	58.651	69.5347	22.302	21.1288	34.6673	43.9711	6.70351	2.16255	68	95	17	21	22	31	9	3
ENSG00000084444	1335.37	0.703614	0.143482	-4.90386	9.39718e-07	3.59144e-05	FAM234B	protein_coding	2134.03	2013.01	1128.6	1229.8	1249.03	1296.79	882.884	748.855	2042	2746	695	1148	1295	1358	885	917
ENSG00000147606	25.1169	0.70335	0.599227	-1.17376	0.24049	0.646686	SLC26A7	protein_coding	46.5763	37.6557	19.1294	16.6251	20.2411	31.0212	16.1802	13.5059	29	53	13	10	24	42	19	20
ENSG00000189120	94.1942	0.702964	0.350145	-2.00764	0.0446819	0.251456	SP6	protein_coding	64.6955	72.5616	91.9453	104.395	42.4109	42.1024	171.765	163.678	62	97	58	100	42	43	191	188
ENSG00000112041	0.0555242	0.702407	4.96507	-0.14147	0.887499	NA	TULP1	protein_coding	0	0.444194	0	0	0	0	0	0	0	1	0	0	0	0	0	0
ENSG00000278558	53.9856	0.702082	0.471896	-1.48779	0.136806	0.488622	TMEM191B	protein_coding	64.9437	62.1235	72.1864	43.0499	49.3692	28.5407	60.9142	50.7574	63	78	43	43	50	27	73	61
ENSG00000139537	2.47613	0.701681	1.90555	-0.368231	0.712701	NA	CCDC65	protein_coding	7.18885	0.644426	1.11872	2.21831	1.70911	2.53327	2.90011	1.49627	3	1	1	3	2	3	2	2
ENSG00000167173	795.207	0.701281	0.199571	-3.51393	0.000441523	0.00746463	C15orf39	protein_coding	872.713	776.527	1297.93	891.202	499.664	513.941	816.556	693.129	789	1052	832	844	517	545	845	821
ENSG00000166762	118.282	0.701245	0.358221	-1.95758	0.0502796	0.27142	CATSPER2	protein_coding	107.406	163.049	142.665	106.14	101.072	65.7954	144.55	115.577	120	173	74	129	101	81	154	118
ENSG00000159905	64.7083	0.700464	0.407718	-1.71801	0.0857945	0.374282	ZNF221	protein_coding	114.514	77.985	64.0071	59.4969	62.5995	55.125	35.2885	48.65	98	108	41	59	64	53	40	58
ENSG00000213077	59.0828	0.700266	0.436278	-1.60509	0.108474	0.429176	FAM106A	protein_coding	80.8841	53.2561	60.1504	48.0636	41.863	40.2536	84.5528	63.6392	77	71	38	46	42	41	94	73
ENSG00000243566	318.728	0.699723	0.247778	-2.82399	0.00474297	0.0496913	UPK3B	protein_coding	285.363	386.205	477.08	330.08	209.111	204.873	341.266	315.847	304	493	301	340	205	200	354	360
ENSG00000079102	6.61236	0.699585	1.30816	-0.534786	0.592798	NA	RUNX1T1	protein_coding	22.2171	6.76838	0	1.28153	13.4829	4.24585	0.999251	3.90395	13	10	0	3	10	5	3	1
ENSG00000221866	25.0129	0.699171	0.625433	-1.1179	0.26361	0.674499	PLXNA4	protein_coding	62.5869	36.7458	9.55183	8.19064	27.7102	32.4629	8.05444	14.8006	34	58	4	13	40	42	14	8
ENSG00000154358	799.715	0.696825	0.213218	-3.26813	0.00108259	0.015822	OBSCN	protein_coding	1020.49	1192.79	1117.56	696.534	729.01	637.245	496.865	507.23	940	1524	636	652	755	694	622	573
ENSG00000130711	8.63277	0.696081	1.15073	-0.604902	0.545244	NA	PRDM12	protein_coding	5.24784	7.50049	4.75144	18.7979	4.98603	2.94444	13.4984	11.3356	5	10	3	18	5	3	15	13
ENSG00000083807	91.801	0.695758	0.36142	-1.92507	0.0542209	0.284605	SLC27A5	protein_coding	123.474	109.434	127.897	88.0777	63.4852	80.1107	81.4339	60.4967	106	145	71	90	68	83	80	86
ENSG00000163630	0.0701503	0.695134	4.98392	-0.139475	0.889075	NA	SYNPR	protein_coding	0.561202	0	0	0	0	0	0	0	1	0	0	0	0	0	0	0
ENSG00000055813	133.92	0.69511	0.307881	-2.25772	0.023963	0.166432	CCDC85A	protein_coding	194.526	239.215	139.719	95.8684	143.886	124.476	58.6041	75.0624	186	319	88	92	144	127	65	86
ENSG00000138172	536.12	0.695012	0.178954	-3.88375	0.000102858	0.00213874	CALHM2	protein_coding	563.635	618.727	662.161	599.661	346.004	384.917	595.874	517.982	558	867	419	568	349	389	640	569
ENSG00000170542	41.9401	0.694758	0.520827	-1.33395	0.18222	0.567467	SERPINB9	protein_coding	39.7343	57.7409	69.8685	50.0126	38.9733	21.5612	27.9524	29.6774	38	77	44	48	39	22	31	34
ENSG00000148832	117.751	0.694527	0.320306	-2.16833	0.0301339	0.195618	PAOX	protein_coding	172.514	124.98	112.541	145.575	88.8791	93.4628	110.8	93.2549	125	185	79	118	99	110	123	105
ENSG00000148120	2207.07	0.694447	0.121868	-5.69836	1.20962e-08	6.49961e-07	C9orf3	protein_coding	2724.75	2671.55	2532.53	2637.45	1733.2	1601.33	1868.22	1887.51	2508	3383	1622	2535	1777	1692	2081	2180
ENSG00000146530	576.478	0.69436	0.175795	-3.94982	7.82104e-05	0.00169328	VWDE	protein_coding	691.065	571.648	845.336	765.165	386.329	392.289	489.439	470.55	625	835	488	765	409	414	513	527
ENSG00000143753	1114.07	0.694073	0.192648	-3.6028	0.00031481	0.00560155	DEGS1	protein_coding	1285.07	1173.8	1307.6	1884.41	741.653	777.722	777.469	964.835	1238	1577	812	1816	731	768	890	1118
ENSG00000121410	56.1989	0.693941	0.434995	-1.59528	0.110649	0.434508	A1BG	protein_coding	65.4605	44.4333	86.1498	75.4288	36.095	31.3161	56.2111	54.4962	58	66	51	60	38	39	58	65
ENSG00000106415	647.559	0.693301	0.189286	-3.66271	0.000249562	0.00459109	GLCCI1	protein_coding	799.843	806.213	763.027	681.845	511.017	482.109	659.981	476.439	744	990	471	792	581	495	550	598
ENSG00000221883	14.0516	0.69308	0.850723	-0.814696	0.415246	0.801117	ARIH2OS	protein_coding	13.7204	13.5052	14.1999	18.8619	11.9291	4.91791	15.2532	20.0247	13	18	9	18	12	5	17	23
ENSG00000125347	191.677	0.692399	0.285409	-2.42599	0.0152667	0.119671	IRF1	protein_coding	230.389	142.568	254.592	256.072	119.439	109.576	212.194	208.585	204	213	159	248	122	115	215	240
ENSG00000172738	6.99056	0.691508	1.23746	-0.558813	0.576289	NA	TMEM217	protein_coding	8.58779	13.6077	6.99131	5.68112	3.7818	10.1766	6.4201	0.678038	6	15	5	6	4	9	8	1
ENSG00000106546	2114.29	0.691423	0.160032	-4.32052	1.55665e-05	0.000420995	AHR	protein_coding	1916.02	1561.71	3960.84	3612.06	1089.47	1062.04	2059.15	1653.01	1767	2318	2297	4009	1039	1113	1926	2007
ENSG00000144407	1.18574	0.691346	2.58705	-0.267233	0.78929	NA	PTH2R	protein_coding	2.85128	1.35838	0	1.89135	0.817794	1.77752	0	0.789588	3	2	0	2	1	2	0	1
ENSG00000224982	0.0552083	0.690892	4.96513	-0.139149	0.889333	NA	TMEM233	protein_coding	0	0.441666	0	0	0	0	0	0	0	1	0	0	0	0	0	0
ENSG00000166292	0.0547398	0.69088	4.96446	-0.139165	0.88932	NA	TMEM100	protein_coding	0	0.437919	0	0	0	0	0	0	0	1	0	0	0	0	0	0
ENSG00000142606	12.7116	0.689779	0.818014	-0.843236	0.399096	0.791794	MMEL1	protein_coding	16.9476	17.7522	13.4226	13.8136	9.83394	11.7458	9.47297	8.70427	14	24	9	12	11	11	11	11
ENSG00000137825	63.6414	0.689083	0.400371	-1.72111	0.0852308	0.37324	ITPKA	protein_coding	70.174	81.4836	62.449	73.656	47.8406	46.4275	54.3634	72.7372	68	111	41	73	47	49	60	74
ENSG00000214279	104.308	0.688918	0.440811	-1.56284	0.11809	0.449736	SCART1	protein_coding	162.186	226.182	87.968	35.2618	123.616	117.484	25.3251	56.4421	166	281	55	39	128	120	29	53
ENSG00000204025	0.610734	0.68849	4.74142	-0.145208	0.884547	NA	TRPC5OS	protein_coding	0	0.440157	0.930228	0	0	0	3.51549	0	0	1	1	0	0	0	2	0
ENSG00000269469	1.48342	0.68846	2.8767	-0.239323	0.810855	NA	AC010619.1	protein_coding	1.08429	5.2593	1.54916	0	0	3.97464	0	0	1	7	1	0	0	4	0	0
ENSG00000096433	1752.86	0.688085	0.20503	-3.35602	0.00079074	0.0120997	ITPR3	protein_coding	2322.05	2513.61	2521.11	1526.06	1489.73	1512.01	1172.89	965.426	2226	3358	1586	1466	1487	1544	1299	1105
ENSG00000177380	648.911	0.687751	0.160417	-4.28728	1.80875e-05	0.000477283	PPFIA3	protein_coding	743.073	738.161	791.198	778.002	430.208	489.698	596.523	624.429	640	1004	501	779	457	480	694	694
ENSG00000145730	1524.05	0.687629	0.150878	-4.55753	5.17588e-06	0.000161434	PAM	protein_coding	1416.14	1336.37	2270.79	2602.21	936.624	773.07	1434.69	1422.5	1340	1840	1480	2595	833	795	1647	1600
ENSG00000106266	482.489	0.687596	0.226685	-3.03327	0.00241922	0.0297446	SNX8	protein_coding	457.426	423.909	654.373	632.646	234.146	313.183	677.869	466.359	433	660	396	585	258	313	594	586
ENSG00000130948	1.54712	0.687334	2.55594	-0.268916	0.787994	NA	HSD17B3	protein_coding	1.72341	1.75919	2.79657	0	0	2.08123	3.03555	0.981052	1	3	2	0	0	3	3	1
ENSG00000152092	0.0553029	0.687102	4.96544	-0.138377	0.889943	NA	ASTN1	protein_coding	0	0.442423	0	0	0	0	0	0	0	1	0	0	0	0	0	0
ENSG00000107438	647.983	0.68692	0.169441	-4.05403	5.03426e-05	0.00115521	PDLIM1	protein_coding	889.019	863.471	834.853	687.992	513.141	575.199	405.559	414.632	855	1159	510	642	524	598	471	457
ENSG00000132639	13.973	0.685977	0.938844	-0.730661	0.464986	0.831004	SNAP25	protein_coding	21.4751	18.6642	17.2141	7.01249	6.1922	19.3476	5.44084	16.4371	10	25	9	10	10	16	9	16
ENSG00000124466	1510.33	0.685627	0.144638	-4.74029	2.13413e-06	7.40846e-05	LYPD3	protein_coding	767.962	720.06	2846.29	3055.42	434.537	490.071	1937.91	1830.38	726	952	1823	2942	439	488	2170	2108
ENSG00000178115	2.89925	0.685566	2.13685	-0.320831	0.748339	NA	GOLGA8Q	protein_coding	1.41651	2.57638	4.03404	0	1.27532	1.29647	9.217	3.37827	1	6	2	0	1	1	8	3
ENSG00000164342	0.350734	0.684882	4.88819	-0.14011	0.888573	NA	TLR3	protein_coding	0	1.71098	0	0	1.09489	0	0	0	0	2	0	0	1	0	0	0
ENSG00000115661	338.838	0.684718	0.192642	-3.55436	0.000378907	0.00655577	STK16	protein_coding	440.232	414.73	386.772	355.133	272.691	258.717	293.016	289.415	380	533	237	363	293	263	357	313
ENSG00000079931	0.924177	0.683777	3.42744	-0.199501	0.841871	NA	MOXD1	protein_coding	0.910297	0.651465	1.37723	0	0	0.852048	0	3.60238	1	1	1	0	0	1	0	4
ENSG00000188760	90.4231	0.683729	0.391887	-1.74471	0.0810354	0.36166	TMEM198	protein_coding	45.1718	66.5635	171.362	150.474	41.3471	28.7147	116.576	103.176	43	88	108	145	42	29	130	118
ENSG00000179761	12.7134	0.683559	0.859722	-0.795093	0.426559	0.80763	PIPOX	protein_coding	10.2107	24.3215	10.2542	10.0031	10.568	11.1843	13.765	11.4003	9	31	7	9	10	12	16	14
ENSG00000219438	76.5134	0.68281	0.387538	-1.76192	0.0780834	0.354122	FAM19A5	protein_coding	93.71	96.6812	79.7102	95.2714	44.0243	75.2146	65.5221	61.9735	82	139	61	60	50	72	77	80
ENSG00000188199	40.9069	0.68244	0.534406	-1.27701	0.2016	0.599498	NUTM2B	protein_coding	33.7461	58.833	48.3807	54.8326	20.8396	37.5451	37.1568	35.9215	29	74	36	55	21	34	37	49
ENSG00000101049	6.03935	0.681935	1.45644	-0.468219	0.639628	NA	SGK2	protein_coding	1.04129	4.31813	7.05379	11.3221	2.55021	0.558728	9.60951	11.861	1	3	3	9	6	1	10	12
ENSG00000184160	425.387	0.681116	0.219964	-3.09649	0.00195825	0.0253436	ADRA2C	protein_coding	381.171	458.554	561	402.005	249.79	274.673	570.958	504.949	363	612	355	385	251	280	630	580
ENSG00000187726	4.14429	0.680967	1.84843	-0.368403	0.712573	NA	DNAJB13	protein_coding	1.55226	1.10521	4.58895	6.76012	0	1.44808	11.8947	5.80502	2	2	4	3	0	2	8	8
ENSG00000037280	19.5349	0.680663	0.793554	-0.85774	0.391036	0.784433	FLT4	protein_coding	42.3222	25.0332	6.93293	26.2828	23.0944	18.5078	4.79459	9.31117	30	38	11	17	20	16	9	6
ENSG00000122778	853.735	0.680318	0.200766	-3.38862	0.000702462	0.0109969	KIAA1549	protein_coding	759.109	820.506	1518.96	1151.92	556.622	429.879	884.547	708.333	806	1131	950	1093	548	458	884	778
ENSG00000121904	0.14254	0.680054	4.98347	-0.136462	0.891456	NA	CSMD2	protein_coding	0.603751	0	0	0	0	0	0.53657	0	1	0	0	0	0	0	1	0
ENSG00000073737	0.0545354	0.679966	4.96465	-0.136962	0.891061	NA	DHRS9	protein_coding	0	0.436283	0	0	0	0	0	0	0	1	0	0	0	0	0	0
ENSG00000144199	95.5538	0.679629	0.344945	-1.97025	0.0488094	0.266542	FAHD2B	protein_coding	71.2383	70.9541	170.97	158.466	40.7249	48.09	98.9016	105.085	69	90	112	153	43	49	112	111
ENSG00000136040	13.5506	0.679389	0.982019	-0.691829	0.489045	0.846622	PLXNC1	protein_coding	17.067	24.7838	6.05966	25.1806	5.55676	21.1592	2.58141	6.01676	14	29	7	8	6	16	6	9
ENSG00000106013	0.646631	0.677819	4.57074	-0.148295	0.88211	NA	ANKRD7	protein_coding	0	1.91959	1.98618	0	0	1.26728	0	0	0	2	1	0	0	1	0	0
ENSG00000178460	24.3232	0.677603	0.604478	-1.12097	0.2623	0.673369	MCMDC2	protein_coding	50.4117	40.2408	13.3245	16.0607	31.889	24.5445	9.41811	8.69609	42	48	10	17	29	20	10	14
ENSG00000115107	317.336	0.677535	0.202075	-3.35288	0.00079975	0.0122031	STEAP3	protein_coding	400.908	414.131	328.052	291.959	273.945	235.883	302.804	291.008	388	545	209	266	285	252	324	331
ENSG00000183734	81.3903	0.677016	0.36111	-1.87482	0.0608175	0.305043	ASCL2	protein_coding	96.8844	119.281	99.5503	73.2531	71.6635	63.8787	67.3723	59.2394	92	159	63	70	72	65	75	68
ENSG00000168539	12.2655	0.676957	0.910418	-0.743567	0.457139	NA	CHRM1	protein_coding	12.0475	12.2148	25.6827	9.99552	8.606	6.57814	13.8059	9.19325	12	17	12	10	9	7	16	11
ENSG00000137809	0.252636	0.676822	4.86061	-0.139246	0.889255	NA	ITGA11	protein_coding	0.401417	0.577478	0	1.04219	0	0	0	0	1	2	0	2	0	0	0	0
ENSG00000188167	459.762	0.675769	0.17886	-3.7782	0.000157967	0.00310986	TMPPE	protein_coding	459.888	487.024	678.382	606.651	292.785	300.348	437.948	415.07	434	643	420	577	301	309	482	486
ENSG00000177842	272.798	0.674468	0.206951	-3.25907	0.0011178	0.0161912	ZNF620	protein_coding	438.899	461.281	240.178	254.219	298.631	265.902	108.979	114.293	414	580	156	248	284	283	125	131
ENSG00000121068	5206.55	0.674221	0.172027	-3.91928	8.88143e-05	0.00188279	TBX2	protein_coding	5993.08	7307.28	6292.14	4481.63	4127.59	4208.56	4963.58	4278.58	5801	9652	4032	4576	4124	4212	5276	4812
ENSG00000130433	25.1916	0.673943	0.639124	-1.05448	0.291664	0.703285	CACNG6	protein_coding	26.9919	26.9796	15.1138	7.01476	19.8829	13.9719	50.6119	40.9663	28	30	8	8	22	16	50	47
ENSG00000154654	1313.81	0.67382	0.169257	-3.98104	6.86144e-05	0.00152403	NCAM2	protein_coding	2550.45	2465.59	751.248	903.253	1548.21	1595.78	293.025	402.918	2483	3445	455	797	1416	1520	418	446
ENSG00000044524	27.5715	0.673748	0.579742	-1.16215	0.245174	0.651693	EPHA3	protein_coding	59.2023	62.084	7.20101	11.2005	44.4395	31.6185	2.45282	2.37343	54	72	5	11	42	30	3	3
ENSG00000230178	0.758546	0.673724	3.7617	-0.179101	0.857859	NA	OR4F3	protein_coding	3.20043	0	0	0	0.988139	0.987619	0.892178	0	3	0	0	0	1	1	1	0
ENSG00000284662	0.758546	0.673724	3.7617	-0.179101	0.857859	NA	OR4F16	protein_coding	3.20043	0	0	0	0.988139	0.987619	0.892178	0	3	0	0	0	1	1	1	0
ENSG00000284733	0.758546	0.673724	3.7617	-0.179101	0.857859	NA	OR4F29	protein_coding	3.20043	0	0	0	0.988139	0.987619	0.892178	0	3	0	0	0	1	1	1	0
ENSG00000175591	487.69	0.673252	0.204693	-3.28909	0.00100512	0.0147827	P2RY2	protein_coding	492.018	523.545	743.629	540.826	313.034	324.129	518.417	445.927	473	708	463	527	320	327	565	503
ENSG00000186105	33.5606	0.673215	0.535538	-1.25708	0.208725	0.608569	LRRC70	protein_coding	42.1541	31.0868	45.8056	53.6556	23.5004	22.261	23.1421	26.8794	40	38	24	50	26	25	26	34
ENSG00000086289	109.963	0.673079	0.31927	-2.10818	0.0350153	0.215222	EPDR1	protein_coding	91.9912	102.471	168.202	193.893	59.1088	62.9165	95.0533	106.071	93	131	103	170	55	68	112	129
ENSG00000220201	35.7839	0.672369	0.512492	-1.31196	0.189533	0.580281	ZGLP1	protein_coding	41.4255	45.5935	35.6154	36.3323	26.69	27.9017	42.4912	30.221	44	46	21	37	30	31	47	34
ENSG00000055950	1051.57	0.67207	0.157809	-4.25875	2.05572e-05	0.000532949	MRPL43	protein_coding	1268.91	1136.6	1388.09	1235.38	751.101	757.654	1020.01	854.822	1192	1533	857	1199	767	769	1117	992
ENSG00000213886	0.869765	0.670838	4.01716	-0.166993	0.867376	NA	UBD	protein_coding	3.19225	0	0	0	1.9791	0	1.78676	0	3	0	0	0	2	0	2	0
ENSG00000197956	250.952	0.670433	0.21971	-3.05144	0.00227746	0.0285225	S100A6	protein_coding	279.838	267.626	363.19	326.219	169.155	174.604	204.299	222.685	248	361	231	310	175	174	234	261
[truncated: 15,159 more rows]

## Sheet: AF3B_MCF7_DSC1+PTLvsMCF7-DSC1
Additional file 3B. RNA-Seq protein-coding transcript level data from transcriptomics experiment comparing transcript profiles in MCF7-DSC1-GFP cell line treated with parthenolide and MCF7-DSC1-GFP cell line treated with DMSO.
EnsEMBL ID	baseMean	log2FoldChange	lfcSE	stat	pvalue	padj	gene_name	gene_biotype	MCF7_DSC1_DMSO_rep1_normCounts	MCF7_DSC1_DMSO_rep2_normCounts	MCF7_DSC1_PTN_rep1_normCounts	MCF7_DSC1_PTN_rep2_normCounts	MCF7_SBP_DMSO_rep1_normCounts	MCF7_SBP_DMSO_rep2_normCounts	MCF7_SBP_PTN_rep1_normCounts	MCF7_SBP_PTN_rep2_normCounts	MCF7_DSC1_DMSO_rep1_rawCounts	MCF7_DSC1_DMSO_rep2_rawCounts	MCF7_DSC1_PTN_rep1_rawCounts	MCF7_DSC1_PTN_rep2_rawCounts	MCF7_SBP_DMSO_rep1_rawCounts	MCF7_SBP_DMSO_rep2_rawCounts	MCF7_SBP_PTN_rep1_rawCounts	MCF7_SBP_PTN_rep2_rawCounts
ENSG00000256514	45.8422	9.00773	4.78649	1.88191	0.0598487	0.173011	AP003419.2	protein_coding	0	0	170.728	0	0	26.8012	169.209	0	0	0	110	0	0	27	191	0
ENSG00000267059	40.6028	8.80454	4.78676	1.83935	0.0658633	0.185981	AC005943.1	protein_coding	0	0	147.249	0	27.6712	0	149.903	0	0	0	94	0	28	0	168	0
ENSG00000257411	19.1038	8.25469	4.78758	1.72419	0.0846737	0.223991	AC034102.2	protein_coding	0	0	0	102.694	0	50.1367	0	0	0	0	0	95	0	50	0	0
ENSG00000196826	11.3277	8.12105	4.78798	1.69613	0.0898603	0.232861	AC008758.1	protein_coding	0	0	0	90.6216	0	0	0	0	0	0	0	87	0	0	0	0
ENSG00000068781	8.21271	7.52377	4.78977	1.5708	0.116229	NA	STON1-GTF2A1L	protein_coding	0	0	32.3282	26.5472	0	0	6.82621	0	0	0	20	25	0	0	8	0
ENSG00000276612	8.71856	7.44894	4.78981	1.55516	0.119907	NA	FP565260.2	protein_coding	0	0	20.5112	36.6758	0	0	12.5615	0	0	0	13	35	0	0	14	0
ENSG00000270316	6.14025	7.23244	4.79064	1.5097	0.13112	NA	BORCS7-ASMT	protein_coding	0	0	49.122	0	0	0	0	0	0	0	31	0	0	0	0	0
ENSG00000284057	9.93947	6.92339	4.79204	1.44477	0.148522	0.331865	AP001273.2	protein_coding	0	0	39.6405	0	20.9608	0	18.9144	0	0	0	25	0	21	0	21	0
ENSG00000203985	23.9761	6.61641	1.47961	4.47173	7.75899e-06	0.000101642	LDLRAD1	protein_coding	0	0.533147	41.9459	32.4047	0	6.95738	56.5439	53.4237	0	1	31	38	0	3	77	72
ENSG00000148288	7.63605	6.34758	1.87453	3.38621	0.000708639	NA	GBGT1	protein_coding	0	0	19.9502	9.15935	0	0	22.1642	9.81469	0	0	14	9	0	0	26	13
ENSG00000255524	6.10791	6.3173	1.9612	3.22114	0.00127684	NA	NPIPB8	protein_coding	0	0	11.749	4.35575	5.55661	1.41845	12.7653	13.0181	0	0	5	2	5	4	10	10
ENSG00000255439	5.46371	6.21415	2.26587	2.7425	0.00609734	NA	AC135050.2	protein_coding	0	0	10.1244	4.60624	0	16.9232	5.81308	6.24278	0	0	10	1	0	21	4	7
ENSG00000280893	4.56564	6.08078	4.79773	1.26743	0.205002	NA	AC009133.6	protein_coding	0	0	22.1586	0	8.96994	0	5.39659	0	0	0	14	0	9	0	6	0
ENSG00000274944	5.39211	5.97763	2.43532	2.45455	0.014106	NA	AL139260.3	protein_coding	0	0	40.9126	0.283067	0.271003	0	1.67027	0	0	0	14	1	1	0	1	0
ENSG00000163959	5.35142	5.9069	2.05563	2.87352	0.00405925	NA	SLC51A	protein_coding	0	0	6.06237	12.9564	4.40724	0	13.0059	6.37948	0	0	4	10	4	0	16	8
ENSG00000186529	69.107	5.90483	0.673394	8.76877	1.80632e-18	1.82979e-16	CYP4F3	protein_coding	1.99463	3.71385	189.737	165.285	1.89994	1.3783	110.946	77.9008	2	5	109	199	2	1	120	101
ENSG00000157766	2.8227	5.86025	3.18994	1.8371	0.0661948	NA	ACAN	protein_coding	0	0	0	12.3554	0	0	10.2262	0	0	0	0	4	0	0	2	0
ENSG00000274559	8.46361	5.74863	4.15187	1.38459	0.166179	NA	CU639417.1	protein_coding	0	0	18.2071	0	7.69976	26.1359	15.6662	0	0	0	12	0	8	26	18	0
ENSG00000174611	2.75302	5.71765	2.28096	2.50669	0.0121868	NA	KY	protein_coding	0	0	6.43316	6.69957	0.887575	0.413356	5.22122	2.3693	0	0	3	3	1	1	2	5
ENSG00000231924	7.28158	5.69192	1.76507	3.22476	0.00126078	NA	PSG1	protein_coding	0	0.509802	13.5799	22.816	0.677432	7.13007	6.67906	6.86042	0	1	12	22	1	2	9	8
ENSG00000158865	10.2483	5.66654	1.74821	3.24133	0.00118972	0.00781309	SLC5A11	protein_coding	0	0.47227	24.8104	4.71522	5.27417	1.85572	26.4936	18.3649	0	1	11	4	2	3	31	22
ENSG00000179776	4.88653	5.57253	1.98944	2.80106	0.00509354	NA	CDH5	protein_coding	0	0	8.75999	8.38289	0	0.521659	8.40633	13.0213	0	0	7	7	0	1	9	10
ENSG00000242366	4.30544	5.45037	2.20468	2.47218	0.0134292	NA	UGT1A8	protein_coding	0	0	4.75053	9.40055	10.9675	3.92634	5.39858	0	0	0	3	9	11	4	6	0
ENSG00000272741	3.96696	5.39189	2.20739	2.44265	0.0145797	NA	AC069257.3	protein_coding	0	0	3.10368	10.6352	0	3.97087	7.97227	6.05371	0	0	2	10	0	4	9	7
ENSG00000205436	4.76758	5.28906	1.93029	2.74003	0.00614331	NA	EXOC3L4	protein_coding	0	0.356661	10.026	12.5391	3.90778	5.21771	5.68805	0.405386	0	1	5	6	4	4	5	1
ENSG00000166866	2.0487	5.159	2.68767	1.91951	0.0549198	NA	MYO1A	protein_coding	0	0	5.38979	4.74709	4.77339	0	1.13379	0.345558	0	0	2	4	1	0	3	1
ENSG00000273167	7.54982	5.14073	1.86277	2.75973	0.00578499	NA	AL359736.1	protein_coding	0	0	6.3519	5.20948	3.99738	14.7005	14.4275	15.7118	0	0	4	5	4	15	16	18
ENSG00000130513	2409.31	5.10745	0.166003	30.7672	7.20049e-208	1.21811e-203	GDF15	protein_coding	158.082	183.799	5755.33	6080.28	96.0794	101.485	3826.3	3073.17	149	245	3663	5778	97	103	4277	3531
ENSG00000165606	1.28047	5.09671	4.26281	1.19562	0.231844	NA	DRGX	protein_coding	0	0	0	10.2438	0	0	0	0	0	0	0	5	0	0	0	0
ENSG00000128284	2.07732	5.07682	2.4961	2.0339	0.0419615	NA	APOL3	protein_coding	0	0	5.99721	2.05405	1.64176	1.94591	2.792	2.18766	0	0	2	1	3	1	4	4
ENSG00000129226	37.9462	5.07562	0.944393	5.37448	7.68053e-08	1.56544e-06	CD68	protein_coding	1.828	1.62129	70.0074	43.9042	2.29351	0	124.438	59.4777	1	3	49	49	2	0	126	93
ENSG00000166317	2.34765	5.07498	2.57321	1.97224	0.0485824	NA	SYNPO2L	protein_coding	0	0	3.27924	7.67583	1.3758	0	4.64775	1.80256	0	0	3	1	2	0	9	3
ENSG00000165091	1.3646	5.03955	3.87584	1.30025	0.193517	NA	TMC1	protein_coding	0	0	9.00601	0	0	1.91082	0	0	0	0	3	0	0	1	0	0
ENSG00000178403	2.97432	4.99843	2.23161	2.23983	0.0251018	NA	NEUROG2	protein_coding	0	0	6.33174	4.17937	3.98701	3.92714	4.49756	0.871776	0	0	4	4	4	4	5	1
ENSG00000147573	3.61046	4.9977	2.17835	2.29426	0.0217757	NA	TRIM55	protein_coding	0	0	3.25668	5.23456	2.94517	5.67634	6.83162	4.93933	0	0	1	3	5	4	11	8
ENSG00000222009	7.56152	4.97919	1.75881	2.831	0.00464033	NA	BTBD19	protein_coding	0.676468	0	6.88624	21.9794	0	0.632842	19.1711	11.146	1	0	5	17	0	1	27	15
ENSG00000026751	1.16532	4.94711	4.4237	1.11832	0.263431	NA	SLAMF7	protein_coding	0	0	0	9.32259	0	0	0	0	0	0	0	5	0	0	0	0
ENSG00000280571	2.67186	4.90578	2.456	1.99747	0.0457743	NA	AC099329.3	protein_coding	0	0	4.62544	5.34861	0	0	8.81335	2.58749	0	0	3	5	0	0	10	3
ENSG00000162039	1.56187	4.87868	3.10587	1.57079	0.116231	NA	MEIOB	protein_coding	0	0	9.78653	0.717246	0.681824	0	1.30932	0	0	0	2	1	1	0	2	0
ENSG00000166359	1.18431	4.81877	3.61632	1.33251	0.182694	NA	WDR88	protein_coding	0	0	1.02011	6.65724	0	0	0	1.79711	0	0	1	3	0	0	0	1
ENSG00000266728	2.29883	4.80916	3.10141	1.55064	0.120989	NA	AC015688.5	protein_coding	0	0	10.0286	0	6.72415	0	1.63785	0	0	0	7	0	7	0	2	0
ENSG00000169327	4.87792	4.79397	2.02291	2.36984	0.0177957	NA	OR5AU1	protein_coding	0	0.489038	22.7205	2.03565	0.61417	2.55448	4.71136	5.89816	0	1	3	3	1	4	8	4
ENSG00000158104	2.41068	4.75888	2.41217	1.97286	0.0485113	NA	HPD	protein_coding	0	0	2.72926	7.27035	0	0.85262	5.41848	3.0147	0	0	2	8	0	1	5	4
ENSG00000176269	3.82593	4.75613	2.12304	2.24024	0.0250752	NA	OR4F21	protein_coding	0	0	4.69874	4.21902	3.95256	9.87619	1.78436	6.07654	0	0	3	4	4	10	2	7
ENSG00000187134	4503.53	4.72513	0.17276	27.3508	1.05527e-164	8.92598e-161	AKR1C1	protein_coding	308.823	224.561	6202.51	7833.31	199.253	224.18	10499.6	10536	325	321	3511	6409	247	250	10916	10522
ENSG00000188175	1.21965	4.65061	4.00943	1.15992	0.246081	NA	HEPACAM2	protein_coding	0	0	0	7.46225	0	0	2.29495	0	0	0	0	3	0	0	3	0
ENSG00000010379	2.56262	4.58495	2.3399	1.95946	0.0500585	NA	SLC6A13	protein_coding	0	0	4.88583	4.60299	1.73075	0.4492	6.55335	2.27882	0	0	2	5	2	1	5	3
ENSG00000170091	2.05955	4.58458	2.71261	1.6901	0.0910088	NA	HGNC:24955	protein_coding	0	0	1.35395	7.8844	0	0	5.14498	2.0931	0	0	2	4	0	0	6	3
ENSG00000165702	2.02498	4.58149	2.46907	1.85555	0.0635176	NA	GFI1B	protein_coding	0	0.38847	8.29036	5.53598	0.517034	1.01609	0	0.451875	0	1	2	1	1	2	0	1
ENSG00000121797	1.63545	4.57341	2.90927	1.57201	0.115948	NA	CCRL2	protein_coding	0	0	1.18749	7.22954	0	0	2.0454	2.62117	0	0	1	6	0	0	2	4
ENSG00000269307	0.982383	4.5715	4.75426	0.96156	0.336271	NA	AC010463.1	protein_coding	0	0	7.85906	0	0	0	0	0	0	0	5	0	0	0	0	0
ENSG00000154783	6.43977	4.57096	1.45237	3.14723	0.00164824	NA	FGD5	protein_coding	0.876825	0.984211	20.9585	22.6962	3.94098	0.91829	0	1.14321	2	1	13	24	2	1	0	1
ENSG00000268614	1.52003	4.55282	3.73836	1.21787	0.223275	NA	AC008878.2	protein_coding	0	0	7.82193	0	0	0	0	4.3383	0	0	5	0	0	0	0	5
ENSG00000196862	2.41286	4.50154	2.58463	1.74166	0.0815681	NA	RGPD4	protein_coding	0	0	3.17878	4.16429	10.0007	1.9591	0	0	0	0	2	4	10	2	0	0
ENSG00000167105	20.0703	4.5006	0.91023	4.94447	7.63532e-07	1.26016e-05	TMEM92	protein_coding	3.64697	1.68889	55.1601	46.1327	0.561706	0	25.9741	27.3978	2	4	29	38	1	0	25	36
ENSG00000128482	3.70075	4.4617	2.02564	2.20261	0.0276221	NA	RNF112	protein_coding	0	0.396272	5.75787	9.91945	0	0	3.33237	10.2	0	1	3	18	0	0	7	9
ENSG00000226979	1.20901	4.44255	3.01607	1.47296	0.140763	NA	LTA	protein_coding	0	0	1.63851	5.26176	0	1.02438	0.842263	0.905157	0	0	1	5	0	1	1	1
ENSG00000125775	166.04	4.43973	0.36028	12.323	6.81095e-35	2.5048e-32	SDCBP2	protein_coding	15.1045	15.2964	301.155	357.716	13.891	14.7579	301.604	308.797	15	17	202	328	14	15	362	370
ENSG00000140478	2.44602	4.40249	2.50414	1.75808	0.0787332	NA	GOLGA6D	protein_coding	0	0	2.92722	5.774	2.76381	0	1.66262	6.44048	0	0	2	6	3	0	2	8
ENSG00000183671	6.69059	4.39035	1.57968	2.77927	0.00544819	NA	GPR1	protein_coding	0	1.23752	20.5792	13.7955	0.821908	0	9.1817	7.90888	0	2	12	16	1	0	12	11
ENSG00000170848	1.34591	4.3703	3.12668	1.39775	0.162189	NA	PSG6	protein_coding	0	0	1.09586	7.58297	0	0	0.622712	1.46573	0	0	1	8	0	0	1	2
ENSG00000145107	13.0354	4.28214	1.41959	3.01646	0.00255742	0.0148622	TM4SF19	protein_coding	0	1.0403	18.5089	6.46418	2.29153	0	44.8956	31.0824	0	2	14	7	1	0	43	39
ENSG00000135625	2.03537	4.27179	2.63104	1.62361	0.104459	NA	EGR4	protein_coding	0	0	3.16805	3.13514	0	2.94618	1.80014	5.23343	0	0	2	3	0	3	2	6
ENSG00000125910	1.52584	4.26508	3.0067	1.41853	0.156037	NA	S1PR4	protein_coding	0	0	5.34827	1.94535	0	0	2.22006	2.69302	0	0	1	3	0	0	4	5
ENSG00000260537	4.15434	4.24593	2.29397	1.85091	0.0641831	NA	AC012184.2	protein_coding	0	0	1.77877	2.41024	2.24572	0	5.06983	21.7302	0	0	1	2	2	0	5	22
ENSG00000258989	0.901228	4.22081	4.41454	0.956115	0.339014	NA	AL355916.3	protein_coding	0	0	6.22665	0	0.983173	0	0	0	0	0	4	0	1	0	0	0
ENSG00000111181	1.16317	4.19858	3.84169	1.0929	0.274437	NA	SLC6A12	protein_coding	0	0	0	4.6153	0	2.10047	0	2.58962	0	0	0	2	0	1	0	3
ENSG00000020633	2.07722	4.19471	2.47706	1.69342	0.0903749	NA	RUNX3	protein_coding	0	0.614825	7.97264	5.3816	1.63682	0.535279	0	0.476618	0	1	3	1	3	1	0	1
ENSG00000189377	1.13315	4.17533	3.63838	1.14758	0.251142	NA	CXCL17	protein_coding	0	0	0	6.15595	0	0	1.47535	1.43387	0	0	0	5	0	0	2	2
ENSG00000174226	1.47918	4.16656	3.16197	1.31771	0.187601	NA	SNX31	protein_coding	0	0	0	7.04589	0.746977	0	0.973464	3.0671	0	0	0	2	1	0	3	5
ENSG00000179520	2.42128	4.1639	2.47188	1.68451	0.0920834	NA	SLC17A8	protein_coding	0	0	6.02068	3.2929	0	0	3.98873	6.06791	0	0	6	5	0	0	7	11
ENSG00000092850	1.07572	4.16365	3.86859	1.07627	0.281807	NA	TEKT2	protein_coding	0	0	5.55286	0	0.772001	0	2.28092	0	0	0	2	0	1	0	2	0
ENSG00000143512	147.529	4.15568	0.371682	11.1807	5.06617e-29	1.09877e-26	HHIPL2	protein_coding	17.2067	18.7747	280.327	362.367	29.6802	13.5529	255.319	203.007	19	29	205	353	19	16	265	213
ENSG00000115718	1.57755	4.1509	2.65282	1.56471	0.11765	NA	PROC	protein_coding	0	0	2.54719	3.40144	1.82732	1.05945	1.43158	2.35339	0	0	1	3	4	1	2	2
ENSG00000178965	1.23075	4.13613	3.22839	1.28117	0.200133	NA	ERICH3	protein_coding	0	0	0.972267	4.96146	0	0	2.84387	1.06843	0	0	1	3	0	0	2	2
ENSG00000183018	476.977	4.12374	0.214549	19.2205	2.49518e-82	6.03015e-79	SPNS2	protein_coding	61.4708	53.589	985.635	998.355	44.1316	41.5922	795.451	835.59	50	78	653	950	42	44	937	944
ENSG00000156222	4.82683	4.11986	1.9521	2.11047	0.0348177	NA	SLC28A1	protein_coding	1.15055	0	10.6733	6.51598	0	0	9.51741	10.7574	1	0	7	6	0	0	12	14
ENSG00000188536	0.814783	4.06873	4.02871	1.00993	0.312528	NA	HBA2	protein_coding	0	0	3.20694	2.26138	0	1.04995	0	0	0	0	2	2	0	1	0	0
ENSG00000178125	2.46824	4.0615	2.45617	1.65359	0.0982104	NA	PPP1R42	protein_coding	0	0	5.20037	0.896396	7.28268	1.71483	1.32592	3.32569	0	0	2	2	6	1	2	4
ENSG00000118308	0.769267	4.05926	4.79353	0.846822	0.397094	NA	LRMP	protein_coding	0	0	5.30851	0	0	0	0.845622	0	0	0	1	0	0	0	1	0
ENSG00000085563	2.34183	4.05437	2.56311	1.58181	0.113692	NA	ABCB1	protein_coding	0	0.538405	8.6598	2.11281	0	1.61835	0.245016	5.56026	0	1	3	2	0	1	1	2
ENSG00000189280	1.82981	4.03957	3.00064	1.34624	0.178227	NA	GJB5	protein_coding	0	0	0	5.24904	4.96209	0	2.68747	1.73985	0	0	0	5	5	0	3	2
ENSG00000204970	1.34279	4.03392	2.8974	1.39225	0.163846	NA	PCDHA1	protein_coding	0	0	1.89891	3.11017	1.49092	2.93818	0	1.30413	0	0	2	5	1	2	0	1
ENSG00000183569	193.739	4.02524	0.311176	12.9356	2.83398e-38	1.26164e-35	SERHL2	protein_coding	30.8143	32.6034	546.223	490.022	34.9435	22.1	224.719	168.487	29	43	309	516	34	21	265	209
ENSG00000129214	2.82284	4.01115	2.48029	1.61721	0.105834	NA	SHBG	protein_coding	0	0	5.24034	0	4.59941	2.15209	5.48665	5.10425	0	0	3	0	5	1	7	9
ENSG00000130487	1.00716	4.00479	3.46152	1.15694	0.247295	NA	KLHDC7B	protein_coding	0	0	3.17123	2.08655	0.998132	0	1.80137	0	0	0	2	2	1	0	2	0
ENSG00000173421	0.622914	4.00348	4.85252	0.825031	0.409354	NA	CCDC36	protein_coding	0	0	3.74062	1.24268	0	0	0	0	0	0	2	1	0	0	0	0
ENSG00000166589	1.46907	3.98821	3.13103	1.27377	0.202746	NA	CDH16	protein_coding	0	0	5.05164	0	0	1.04595	2.87125	2.78371	0	0	3	0	0	1	3	3
ENSG00000205863	0.74193	3.94755	4.7357	0.833572	0.404522	NA	C1QTNF9B	protein_coding	0	0	0	5.07218	0	0	0.863254	0	0	0	0	5	0	0	1	0
ENSG00000173762	0.70965	3.93761	4.39971	0.894971	0.370803	NA	CD7	protein_coding	0	0	2.95786	1.06014	0	0	1.6592	0	0	0	1	1	0	0	1	0
ENSG00000215186	1.67985	3.93056	3.20969	1.22459	0.220729	NA	GOLGA6B	protein_coding	0	0	0	4.23871	0	0	1.21531	7.98482	0	0	0	6	0	0	2	6
ENSG00000171450	9.79835	3.92046	1.43881	2.7248	0.00643413	NA	CDK5R2	protein_coding	1.04944	0.750044	14.2555	12.531	0	3.92573	17.0991	28.7759	1	1	9	12	0	4	19	33
ENSG00000109610	1.8607	3.91721	2.85144	1.37377	0.169514	NA	SOD3	protein_coding	0	0	0	6.78698	1.22614	0.607032	5.72836	0.537054	0	0	0	3	2	1	8	1
ENSG00000074047	5.72853	3.88325	1.86753	2.07935	0.0375849	NA	GLI2	protein_coding	2.53114	0	17.2159	11.992	0.307843	9.42189	1.11105	3.24842	2	0	3	3	1	6	4	5
ENSG00000254870	30.1307	3.8771	1.10219	3.51763	0.000435416	0.00335884	ATP6V1G2-DDX39B	protein_coding	8.7571	0	74.9409	16.8283	8.9051	32.4943	61.7211	37.3991	4	0	53	18	10	37	73	48
ENSG00000186150	1.06049	3.86005	3.46556	1.11383	0.265353	NA	UBL4B	protein_coding	0	0	1.57632	3.14623	0	1.96818	1.79322	0	0	0	1	3	0	2	2	0
ENSG00000013725	0.622096	3.83934	4.89236	0.784762	0.432593	NA	CD6	protein_coding	0	0	4.5871	0.389668	0	0	0	0	0	0	1	1	0	0	0	0
ENSG00000257743	1.55097	3.83914	2.7035	1.42006	0.155589	NA	MGAM2	protein_coding	0	0	2.05851	3.67355	0.647526	0.633498	3.02567	2.36899	0	0	2	1	1	1	4	3
ENSG00000198758	1.02149	3.8377	4.02827	0.952692	0.340746	NA	EPS8L3	protein_coding	0	0	0	4.12344	0	3.74137	0.307102	0	0	0	0	1	0	1	1	0
ENSG00000167800	1.14545	3.82373	3.65266	1.04683	0.295176	NA	TBX10	protein_coding	0	0	4.73159	0	0	0	2.69099	1.74103	0	0	3	0	0	0	3	2
ENSG00000184611	0.82683	3.81784	4.16249	0.917201	0.359037	NA	KCNH7	protein_coding	0	0	0	4.6204	0	1.38438	0	0.609854	0	0	0	2	0	2	0	1
ENSG00000105388	175.139	3.80289	0.320535	11.8642	1.81607e-32	5.48615e-30	CEACAM5	protein_coding	40.9066	34.5548	522.202	525.926	18.316	8.94019	152.85	97.4168	46	54	377	588	9	9	162	131
ENSG00000159231	444.83	3.80093	0.243315	15.6214	5.20287e-55	5.86779e-52	CBR3	protein_coding	58.4147	61.5452	724.225	947.776	64.3884	42.396	798.58	861.315	55	82	461	901	65	43	893	991
ENSG00000168060	0.525967	3.80032	4.87623	0.779356	0.43577	NA	NAALADL1	protein_coding	0	0	0	4.20774	0	0	0	0	0	0	0	2	0	0	0	0
ENSG00000156414	0.521537	3.79449	4.87674	0.778078	0.436523	NA	TDRD9	protein_coding	0	0	0	4.17229	0	0	0	0	0	0	0	2	0	0	0	0
ENSG00000188505	3.64656	3.78558	2.02878	1.86594	0.0620503	NA	NCCRP1	protein_coding	0	0.750158	7.90552	4.18368	2.98743	0.982422	5.39225	6.971	0	1	5	4	3	1	6	8
ENSG00000184697	3.0842	3.78336	2.11652	1.78753	0.0738511	NA	CLDN6	protein_coding	1.01293	0	4.61949	8.7636	2.18256	1.43787	4.02249	2.63464	1	0	4	3	3	2	4	4
ENSG00000120094	0.558977	3.76174	4.84431	0.776527	0.437438	NA	HOXB1	protein_coding	0	0	0	4.47181	0	0	0	0	0	0	0	5	0	0	0	0
ENSG00000091181	0.825445	3.76115	4.11338	0.914371	0.360522	NA	IL5RA	protein_coding	0	0	0	4.6803	0	0	1.33201	0.591247	0	0	0	3	0	0	1	2
ENSG00000172367	0.652777	3.75897	4.91195	0.765271	0.44411	NA	PDZD3	protein_coding	0	0	4.74865	0	0	0	0.473565	0	0	0	1	0	0	0	1	0
ENSG00000100739	10.4629	3.75782	1.10956	3.38677	0.000707217	0.00504659	BDKRB1	protein_coding	1.21485	2.22906	30.083	19.7948	2.25934	2.25284	10.305	15.5646	1	4	20	22	2	2	11	17
ENSG00000100024	0.938722	3.72469	3.49799	1.06481	0.286963	NA	UPB1	protein_coding	0	0	2.59089	2.62493	0	0.822654	1.4713	0	0	0	2	3	0	1	2	0
ENSG00000204420	1.69083	3.72219	2.62348	1.4188	0.155957	NA	MPIG6B	protein_coding	0	0	5.14682	2.97107	0.567185	1.67524	1.67836	1.488	0	0	1	5	1	3	2	3
ENSG00000187260	0.890588	3.71823	3.71994	0.999542	0.317532	NA	WDR86	protein_coding	0	0	4.0922	0	0.913394	1.28776	0	0.831348	0	0	2	0	1	1	0	1
ENSG00000152591	0.858708	3.71139	4.04208	0.918187	0.358521	NA	DSPP	protein_coding	0	0	0	4.183	0	0	1.81043	0.876228	0	0	0	4	0	0	2	1
ENSG00000136931	1.4499	3.70862	3.43662	1.07915	0.280522	NA	NR5A1	protein_coding	0.64209	0	0	9.15403	0	1.80308	0	0	1	0	0	3	0	3	0	0
ENSG00000188626	1.3531	3.70478	3.48129	1.0642	0.287239	NA	GOLGA8M	protein_coding	0	0.486707	0	9.17231	0	0	1.16581	0	0	1	0	3	0	0	2	0
ENSG00000133800	1.06897	3.70057	3.73321	0.991255	0.321561	NA	LYVE1	protein_coding	0	0	5.0638	0	0	0	1.99844	1.48955	0	0	3	0	0	0	3	3
ENSG00000270617	0.963059	3.70032	4.36174	0.848358	0.396239	NA	URGCP-MRPS24	protein_coding	0	0	0	4.23996	0	0	0	3.46452	0	0	0	4	0	0	0	4
ENSG00000163606	1.67944	3.69623	2.75975	1.33933	0.180462	NA	CD200R1	protein_coding	0	0.754024	4.5194	7.28458	0	0	0	0.877492	0	2	1	6	0	0	0	2
ENSG00000184058	4.01181	3.69439	1.72971	2.13584	0.0326922	NA	TBX1	protein_coding	0.845078	0.405729	5.48916	9.27742	2.47254	3.18744	7.10176	3.31533	1	1	2	6	3	6	5	3
ENSG00000277726	0.658744	3.68508	4.82961	0.763019	0.445452	NA	AL109811.4	protein_coding	0	0	5.26995	0	0	0	0	0	0	0	6	0	0	0	0	0
ENSG00000132854	1.57791	3.68464	2.92713	1.25879	0.208106	NA	KANK4	protein_coding	0	0	4.11247	0	3.38266	1.54366	1.16864	2.41586	0	0	2	0	3	2	1	3
ENSG00000162267	0.624375	3.6816	4.91353	0.749279	0.453689	NA	ITIH3	protein_coding	0	0	4.50516	0	0	0	0.48984	0	0	0	1	0	0	0	1	0
ENSG00000228836	0.478327	3.67789	4.86639	0.755775	0.449784	NA	CT45A5	protein_coding	0	0	3.82662	0	0	0	0	0	0	0	2	0	0	0	0	0
ENSG00000165794	2.84129	3.67526	2.35226	1.56243	0.118186	NA	SLC39A2	protein_coding	0.787871	0	0	9.9486	3.27847	4.6901	1.86898	2.15631	1	0	0	6	4	4	2	3
ENSG00000188107	2.19443	3.66936	3.11488	1.17801	0.238792	NA	EYS	protein_coding	0	0	3.73825	0	0	7.51927	0.232938	6.06498	0	0	2	0	0	4	1	2
ENSG00000126752	0.633403	3.66741	4.47817	0.818954	0.412812	NA	SSX1	protein_coding	0	0	3.14713	1.05038	0	0	0	0.86971	0	0	2	1	0	0	0	1
ENSG00000179468	0.647246	3.66034	4.44289	0.823866	0.410016	NA	OR9A2	protein_coding	0	0	3.13519	1.05395	0.988836	0	0	0	0	0	2	1	1	0	0	0
ENSG00000186204	1.82831	3.66029	2.69071	1.36035	0.17372	NA	CYP4F12	protein_coding	0.871302	0	1.74111	9.1853	0	0	0.741696	2.08711	1	0	1	6	0	0	1	4
ENSG00000145192	0.510156	3.65201	4.85264	0.752582	0.451701	NA	AHSG	protein_coding	0	0	0	4.08124	0	0	0	0	0	0	0	4	0	0	0	0
ENSG00000185056	3.61012	3.65029	2.10738	1.73214	0.0832484	NA	C5orf47	protein_coding	0	0.677791	8.58854	2.83088	2.70371	0	4.06643	10.0136	0	1	6	3	3	0	5	11
ENSG00000273049	0.743684	3.64658	4.25836	0.856335	0.391813	NA	AC012531.3	protein_coding	0	0	3.11308	1.06063	0	0	1.77576	0	0	0	2	1	0	0	2	0
ENSG00000161640	0.779518	3.64356	4.80528	0.758241	0.448307	NA	SIGLEC11	protein_coding	0	0	4.19661	0	0	0	0	2.03954	0	0	1	0	0	0	0	3
ENSG00000104938	0.510307	3.63212	4.91457	0.739052	0.459875	NA	CLEC4M	protein_coding	0	0	4.08245	0	0	0	0	0	0	0	1	0	0	0	0	0
ENSG00000156076	0.788331	3.62292	4.07605	0.888832	0.374093	NA	WIF1	protein_coding	0	0	4.10322	1.18421	0	0	1.01922	0	0	0	3	2	0	0	2	0
ENSG00000272305	1.19274	3.599	3.39948	1.05869	0.289741	NA	AC096887.1	protein_coding	0	0	2.86123	1.2267	0	3.82247	1.63151	0	0	0	2	1	0	4	2	0
ENSG00000147697	1.25189	3.59601	3.55271	1.01219	0.311449	NA	GSDMC	protein_coding	0	0	4.00978	0	0	0	3.42369	2.58163	0	0	2	0	0	0	3	4
ENSG00000009790	0.877684	3.56528	4.41575	0.8074	0.419436	NA	TRAF3IP3	protein_coding	0	0.372033	0	6.64944	0	0	0	0	0	1	0	3	0	0	0	0
ENSG00000136449	3.12846	3.55442	2.17787	1.63206	0.102666	NA	MYCBPAP	protein_coding	0	0.639892	3.34577	5.99974	1.63596	0.640629	2.63962	10.126	0	1	1	4	3	1	5	7
ENSG00000161298	70.3179	3.55409	0.497642	7.14186	9.2077e-13	4.5281e-11	ZNF382	protein_coding	4.468	12.1037	82.237	104.656	29.1598	27.0388	168.346	134.533	10	19	41	59	27	31	149	145
ENSG00000254852	8.41012	3.52935	2.12784	1.65865	0.0971856	NA	NPIPA2	protein_coding	0	0	0	3.44056	20.9881	13.7339	27.2328	1.88553	0	0	0	3	22	14	31	2
ENSG00000188060	0.638656	3.52405	4.88396	0.721556	0.470568	NA	RAB42	protein_coding	0	0	0	3.54513	0	0	0	1.56412	0	0	0	2	0	0	0	2
ENSG00000256980	0.689343	3.52393	3.93586	0.895341	0.370605	NA	KHDC1L	protein_coding	0	0	1.65027	2.12946	0	0	0.943955	0.791057	0	0	1	2	0	0	1	1
ENSG00000196735	1.14507	3.5154	3.67085	0.957652	0.338238	NA	HLA-DQA1	protein_coding	0	0.244939	0	5.08888	0	3.82677	0	0	0	1	0	4	0	2	0	0
ENSG00000267360	1.05428	3.51463	3.8936	0.902668	0.366702	NA	AC012309.1	protein_coding	0	0	0	3.47596	2.10504	0	2.85326	0	0	0	0	3	2	0	3	0
ENSG00000108602	177.343	3.51404	0.384537	9.13837	6.34007e-20	7.01012e-18	ALDH3A1	protein_coding	18.8031	12.7117	177.049	180.056	10.8248	5.8962	581.767	431.632	17	13	123	201	8	7	714	559
ENSG00000249319	19.6656	3.51308	1.03392	3.39783	0.000679235	0.00487925	AC068533.4	protein_coding	3.20838	3.75409	59.4174	21.1269	7.89421	0	45.4419	16.4823	3	5	38	20	8	0	51	19
ENSG00000145920	1.45705	3.51081	2.65213	1.32377	0.185579	NA	CPLX2	protein_coding	0	0.372301	3.1558	6.79897	0	0	0.895861	0.4335	0	1	4	8	0	0	2	1
ENSG00000074276	5.29157	3.50874	1.88513	1.86127	0.0627058	NA	CDHR2	protein_coding	0.529602	0.429932	13.7365	0	0.572885	0.496529	16.9629	9.60422	1	1	3	0	1	1	8	7
ENSG00000254692	323.181	3.50808	3.21128	1.09242	0.274647	0.498038	AL136295.1	protein_coding	0	81.0009	922.369	0	101.768	95.1694	1063.3	321.838	0	108	582	0	102	97	1181	369
ENSG00000171804	5.03917	3.50286	1.77169	1.97712	0.0480277	NA	WDR87	protein_coding	2.19104	0.525179	1.1145	34.537	0.701125	0	0.632572	0.611894	3	1	1	4	1	0	1	1
ENSG00000126500	1.03132	3.49978	3.54058	0.988477	0.322919	NA	FLRT1	protein_coding	0	0	1.58766	2.08416	0	1.96029	0	2.61842	0	0	1	2	0	2	0	3
ENSG00000162040	1.35296	3.49368	2.92257	1.19541	0.231925	NA	HS3ST6	protein_coding	0	0	1.57311	2.1013	0	0.98521	2.6856	3.47844	0	0	1	2	0	1	3	4
ENSG00000145681	1.14492	3.49022	3.7328	0.935012	0.349782	NA	HAPLN1	protein_coding	0.266531	0	0	4.68011	0	4.21274	0	0	1	0	0	2	0	3	0	0
ENSG00000170370	0.427919	3.48177	4.88557	0.712664	0.476053	NA	EMX2	protein_coding	0	0	0	3.42335	0	0	0	0	0	0	0	2	0	0	0	0
ENSG00000130656	0.813556	3.47867	3.76002	0.925174	0.354875	NA	HBZ	protein_coding	0	0	1.55515	2.12296	1.96477	0	0	0.865569	0	0	1	2	2	0	0	1
ENSG00000015413	1.3278	3.47621	3.07947	1.12883	0.258968	NA	DPEP1	protein_coding	0	0.367499	3.07953	2.41872	0	2.24284	0	2.51382	0	1	2	1	0	1	0	3
ENSG00000175318	15.3771	3.46314	0.898498	3.85436	0.000116032	0.0010893	GRAMD2A	protein_coding	1.68992	4.83675	26.6829	48.3286	2.41347	2.37239	17.5353	19.1574	2	8	19	26	3	3	19	15
ENSG00000270898	14.0344	3.46122	1.16823	2.96279	0.00304869	0.0171868	GPR75-ASB3	protein_coding	0	3.08042	23.3873	20.6065	4.90943	14.5192	35.0351	10.7374	0	5	18	24	6	18	20	15
ENSG00000125966	45.6005	3.45501	0.579156	5.9656	2.43739e-09	6.83359e-08	MMP24	protein_coding	5.22628	7.49866	74.6511	67.7101	8.99571	9.79917	101.009	89.914	5	10	47	65	9	10	112	103
ENSG00000147655	1.14037	3.43241	3.33794	1.0283	0.303807	NA	RSPO2	protein_coding	0	0	4.7858	0	0.524885	2.97685	0.473665	0.361757	0	0	1	0	1	1	1	1
ENSG00000050730	0.416237	3.4307	4.88673	0.702043	0.482652	NA	TNIP3	protein_coding	0	0	0	3.3299	0	0	0	0	0	0	0	2	0	0	0	0
ENSG00000241962	9.32166	3.42289	1.57032	2.17975	0.0292763	NA	AC079447.1	protein_coding	0	1.24958	10.5334	6.96979	8.29288	11.4561	31.7173	4.35422	0	2	8	8	10	14	17	6
ENSG00000146192	6.37827	3.41932	1.81036	1.88875	0.0589259	NA	FGD2	protein_coding	0	1.02266	5.13215	8.40344	0.595759	1.16683	20.9691	13.7363	0	1	3	7	1	2	24	15
ENSG00000188100	11.0998	3.41314	1.17636	2.90145	0.00371441	0.0201529	FAM25A	protein_coding	0	3.0146	22.0694	14.5056	3.74853	3.06976	23.7881	18.6025	0	4	15	13	4	3	28	22
ENSG00000214711	7.71542	3.41113	1.17989	2.89107	0.00383936	NA	CAPN14	protein_coding	2.65827	1.27035	18.0509	22.4648	1.50626	1.48426	7.63544	6.65302	3	2	12	24	1	1	10	9
ENSG00000169403	49.5624	3.40709	0.523205	6.51196	7.41746e-11	2.69852e-09	PTAFR	protein_coding	6.58081	10.7215	98.3192	90.0398	16.5176	14.9804	87.9424	71.3973	7	17	52	68	19	17	84	85
ENSG00000127528	106.037	3.40134	0.511628	6.64807	2.96959e-11	1.16829e-09	KLF2	protein_coding	20.4289	23.1768	343.36	122.779	34.8205	15.6087	180.423	107.697	22	35	182	133	22	18	204	140
ENSG00000229544	2.79688	3.4001	2.3169	1.46752	0.142234	NA	NKX1-2	protein_coding	0	0.749938	1.58656	7.29906	0	2.94158	6.30767	3.49027	0	1	1	7	0	3	7	4
ENSG00000141404	17.0678	3.38586	0.97084	3.48756	0.000487456	0.00369955	GNAL	protein_coding	1.75745	2.10454	35.409	10.5154	4.49292	10.2249	34.6409	37.3973	3	5	9	18	8	4	31	34
ENSG00000125355	0.759494	3.38521	4.25826	0.794974	0.426629	NA	TMEM255A	protein_coding	0	0	0	3.6187	0	1.70098	0	0.756265	0	0	0	4	0	2	0	1
ENSG00000227124	0.515354	3.38265	4.93867	0.684932	0.493387	NA	ZNF717	protein_coding	0	0	0	3.04016	0	0	0	1.08268	0	0	0	1	0	0	0	1
ENSG00000259112	8.29367	3.36613	1.59266	2.11353	0.0345551	NA	NDUFC2-KCTD14	protein_coding	2.08687	1.3142	29.975	5.78288	7.30609	0	16.9148	2.96948	2	1	25	7	8	0	24	2
ENSG00000197410	1.88454	3.36163	2.81729	1.19321	0.232786	NA	DCHS2	protein_coding	0	0.272388	0	4.53372	0	0	6.73109	3.53914	0	1	0	3	0	0	2	4
ENSG00000146221	2.57593	3.35925	2.69213	1.24781	0.212102	NA	TCTE1	protein_coding	0	0	5.84756	0	1.74512	1.71459	2.09964	9.2005	0	0	1	0	3	3	4	8
ENSG00000274068	3.91569	3.35249	2.35193	1.42542	0.154036	NA	AL449266.1	protein_coding	0	0.751757	9.21549	0	3.88937	0	12.3021	5.16673	0	1	6	0	4	0	14	6
ENSG00000080031	35.5823	3.34557	0.775159	4.31598	1.58894e-05	0.000191726	PTPRH	protein_coding	4.65047	2.72752	30.8644	38.4557	2.04285	6.29002	113.001	86.6269	3	4	24	39	3	3	143	131
ENSG00000135409	4.84065	3.3402	1.67949	1.98882	0.0467209	NA	AMHR2	protein_coding	0	1.38426	6.3496	10.1461	1.11996	1.11007	8.90737	9.70779	0	2	4	13	1	1	12	10
ENSG00000273554	1.19235	3.33651	3.60624	0.925205	0.354859	NA	AC136616.1	protein_coding	0	0	3.32158	0	3.13623	3.081	0	0	0	0	2	0	3	3	0	0
ENSG00000141338	0.824582	3.32925	4.23008	0.787041	0.431258	NA	ABCA8	protein_coding	0	0	2.04922	0.622424	0	0	3.92501	0	0	0	1	1	0	0	1	0
ENSG00000152254	0.402284	3.319	4.87183	0.681263	0.495705	NA	G6PC2	protein_coding	0	0	0	3.21827	0	0	0	0	0	0	0	3	0	0	0	0
ENSG00000267952	2.39944	3.31304	2.79118	1.18697	0.235241	NA	AC008878.1	protein_coding	0	0	0	2.72501	7.95364	8.51689	0	0	0	0	0	4	6	6	0	0
ENSG00000197893	0.775539	3.31057	4.72854	0.700125	0.483849	NA	NRAP	protein_coding	0	0	0	3.16452	3.03979	0	0	0	0	0	0	3	3	0	0	0
ENSG00000128591	3.94333	3.307	2.21997	1.48966	0.136314	NA	FLNC	protein_coding	0	1.5283	22.8038	0	0.680126	0.665165	0.613625	5.25559	0	3	2	0	1	1	1	9
ENSG00000104826	0.986348	3.30357	3.58724	0.920921	0.357092	NA	LHB	protein_coding	0	0	0	3.23361	1.93731	1.00094	0	1.71893	0	0	0	3	2	1	0	2
ENSG00000174514	7.05551	3.29507	1.50137	2.19472	0.028184	NA	MFSD4A	protein_coding	0	1.26354	12.2818	5.85401	8.32666	9.55282	14.2637	4.9016	0	3	5	10	6	8	11	10
ENSG00000180475	0.395237	3.28574	4.87261	0.674328	0.500103	NA	OR10Q1	protein_coding	0	0	0	3.16189	0	0	0	0	0	0	0	3	0	0	0	0
ENSG00000278599	0.392077	3.28525	4.87341	0.674117	0.500237	NA	TBC1D3E	protein_coding	0	0	0	3.13662	0	0	0	0	0	0	0	3	0	0	0	0
ENSG00000145794	15.2092	3.27806	0.991747	3.30534	0.000948627	0.00646572	MEGF10	protein_coding	0.853126	3.57353	24.8316	14.918	14.9276	4.62767	38.1066	19.8353	3	6	14	15	10	5	26	12
ENSG00000076864	1017.4	3.27333	0.168906	19.3796	1.14804e-83	3.23689e-80	RAP1GAP	protein_coding	233.681	240.646	2463.28	2128.92	100.66	114.275	1538.86	1318.9	221	317	1561	2063	103	118	1684	1491
ENSG00000249590	10.6438	3.27075	1.35943	2.40597	0.0161296	0.0637387	AC004832.3	protein_coding	2.90971	4.0778	46.4608	21.5382	10.164	0	0	0	2	4	38	15	8	0	0	0
ENSG00000277481	0.39729	3.26372	4.87514	0.669462	0.503201	NA	PKD1L3	protein_coding	0	0	3.17832	0	0	0	0	0	0	0	2	0	0	0	0	0
ENSG00000140955	2.21487	3.25831	2.883	1.13018	0.2584	NA	ADAD2	protein_coding	0	0	4.44464	0	0.931328	0	4.99929	7.34366	0	0	1	0	2	0	4	11
ENSG00000130368	0.973853	3.24544	3.63687	0.892372	0.372194	NA	MAS1	protein_coding	0	0	3.18268	0	0	1.95775	0.903185	1.74721	0	0	2	0	0	2	1	2
ENSG00000250424	0.394248	3.24479	4.87563	0.665511	0.505724	NA	AC004691.2	protein_coding	0	0	3.15398	0	0	0	0	0	0	0	2	0	0	0	0	0
ENSG00000138207	6.19264	3.24433	1.41853	2.28711	0.0221896	NA	RBP4	protein_coding	1.14504	1.54295	12.8201	13.0505	3.03527	1.05532	11.869	5.02302	1	2	8	12	3	1	14	7
ENSG00000162576	1.8558	3.24244	2.52082	1.28626	0.198352	NA	MXRA8	protein_coding	0	1.27406	2.16164	8.73221	0	0.439685	1.24318	0.995602	0	1	1	6	0	1	2	1
ENSG00000177453	76.1789	3.24099	0.495354	6.54277	6.03878e-11	2.23541e-09	NIM1K	protein_coding	12.4283	9.40299	124.762	75.3011	13.3474	12.9576	207.181	154.051	8	18	75	76	11	18	226	165
ENSG00000128268	3.14262	3.22827	2.34041	1.37936	0.167784	NA	MGAT3	protein_coding	0.544667	0	1.65711	6.86338	1.04273	0.510822	13.1565	1.36577	1	0	2	1	2	1	5	3
ENSG00000113361	0.38942	3.21822	4.92477	0.653477	0.513449	NA	CDH6	protein_coding	0	0	3.11536	0	0	0	0	0	0	0	1	0	0	0	0	0
ENSG00000106853	2939.44	3.21238	0.151384	21.22	6.24153e-100	2.6397e-96	PTGR1	protein_coding	621.822	571.247	4928.57	6113.43	549.392	480.69	5324.6	4925.77	580	754	3123	5933	535	488	6050	5792
ENSG00000188095	0.747185	3.2104	4.34014	0.739699	0.459482	NA	MESP2	protein_coding	0	0	3.30594	0	0	2.08469	0.586847	0	0	0	2	0	0	2	1	0
ENSG00000154065	35.1681	3.20513	0.562584	5.69716	1.21823e-08	2.9653e-07	ANKRD29	protein_coding	10.2378	13.0859	110.172	106.098	5.92179	2.29844	18.4068	15.1232	13	21	54	86	6	3	20	13
ENSG00000214128	0.356638	3.20299	4.94547	0.647662	0.517203	NA	TMEM213	protein_coding	0	0	0	2.8531	0	0	0	0	0	0	0	1	0	0	0	0
ENSG00000139574	0.634335	3.18707	4.87718	0.653465	0.513456	NA	NPFF	protein_coding	0	0	3.08123	0	0	1.99345	0	0	0	0	2	0	0	2	0	0
ENSG00000105928	0.832112	3.18689	3.73282	0.85375	0.393243	NA	DFNA5	protein_coding	0	0	0	3.65475	0.399293	0	1.08021	1.52265	0	0	0	4	1	0	1	2
ENSG00000108551	373.66	3.18634	0.225009	14.161	1.5979e-45	1.12632e-42	RASD1	protein_coding	71.67	97.53	783.312	771.644	63.671	51.1193	602.491	547.839	68	130	496	737	64	52	671	629
ENSG00000254732	0.384765	3.18458	4.87724	0.652947	0.513791	NA	AP001931.1	protein_coding	0	0	3.07812	0	0	0	0	0	0	0	2	0	0	0	0	0
ENSG00000130173	0.54862	3.18214	4.9259	0.646002	0.518278	NA	ANGPTL8	protein_coding	0	0	2.78793	0	0	0	1.60103	0	0	0	1	0	0	0	1	0
ENSG00000140465	617.446	3.17644	0.26072	12.1833	3.81521e-34	1.31718e-31	CYP1A1	protein_coding	146.271	99.0974	853.087	1350.94	37.0165	53.1718	1306.02	1093.97	147	125	530	1309	38	54	1460	1230
ENSG00000255432	1.04009	3.16876	3.79221	0.835596	0.403382	NA	AP001458.2	protein_coding	0	0	3.07733	0	0	0	3.51979	1.72355	0	0	2	0	0	0	4	2
ENSG00000254550	0.48846	3.1611	4.87789	0.648046	0.516955	NA	OMP	protein_coding	0	0	3.04921	0	0	0	0	0.858466	0	0	2	0	0	0	0	1
ENSG00000070190	7.70267	3.15776	1.14417	2.75988	0.00578223	NA	DAPP1	protein_coding	2.04261	1.82704	17.5526	16.9693	5.26805	3.72338	6.25121	7.98717	3	3	8	15	6	6	4	7
ENSG00000171124	5.16278	3.15528	1.88627	1.67276	0.0943741	NA	FUT3	protein_coding	0	0.700133	2.72175	6.11764	8.91831	2.75047	14.2616	5.83233	0	1	2	7	7	3	17	8
ENSG00000164825	0.703864	3.15111	4.38644	0.718376	0.472525	NA	DEFB1	protein_coding	0	0	3.04316	0	0	0	0.872288	1.71546	0	0	2	0	0	0	1	2
ENSG00000162426	36.8135	3.14919	0.675837	4.65969	3.16686e-06	4.52481e-05	SLC45A1	protein_coding	3.52604	7.9815	43.7604	60.2248	15.9253	4.94503	79.0362	79.1084	4	12	24	60	17	6	74	70
ENSG00000170956	0.372866	3.14203	4.92703	0.637713	0.523661	NA	CEACAM3	protein_coding	0	0	2.98293	0	0	0	0	0	0	0	1	0	0	0	0	0
ENSG00000121905	3.26581	3.1322	1.98296	1.57956	0.114208	NA	HPCA	protein_coding	0	1.34783	2.46269	11.7361	4.58282	3.32757	0	2.66946	0	3	2	7	5	4	0	2
ENSG00000197734	1.38342	3.11796	3.22186	0.967751	0.333169	NA	C14orf178	protein_coding	0	0	0	2.84364	4.12271	2.57694	1.52408	0	0	0	0	2	4	3	2	0
ENSG00000108405	0.351378	3.11759	4.89236	0.637237	0.52397	NA	P2RX1	protein_coding	0	0	1.01991	1.79111	0	0	0	0	0	0	1	1	0	0	0	0
ENSG00000091106	1.05332	3.11308	3.78522	0.822431	0.410832	NA	NLRC4	protein_coding	0.793712	0	0	6.83644	0	0.796433	0	0	1	0	0	3	0	1	0	0
ENSG00000214814	3.27384	3.10335	1.87187	1.65789	0.0973392	NA	FER1L6	protein_coding	1.04384	0.749804	7.94909	7.28576	2.00058	0	5.41512	1.74655	1	1	5	7	2	0	6	2
ENSG00000188293	1.58006	3.09314	2.81609	1.09838	0.272038	NA	IGFL1	protein_coding	0	0.751095	3.11211	4.24374	0.982842	0	3.55065	0	0	1	2	4	1	0	4	0
ENSG00000167531	0.566013	3.08612	4.87976	0.632432	0.527105	NA	LALBA	protein_coding	0	0	2.91186	0	0	0	1.61625	0	0	0	2	0	0	0	2	0
ENSG00000187556	2.09744	3.08272	2.37417	1.29844	0.194135	NA	NANOS3	protein_coding	0	0.650742	6.08833	0.927513	3.41994	2.70831	1.13451	1.8502	0	1	3	1	3	2	2	2
ENSG00000214189	0.463148	3.06733	4.8998	0.626011	0.531308	NA	ZNF788	protein_coding	0	0	0	2.97187	0	0	0	0.733307	0	0	0	2	0	0	0	2
ENSG00000023171	9.54098	3.06583	1.12049	2.73616	0.00621616	NA	GRAMD1B	protein_coding	3.62432	0.953692	22.9725	15.95	5.46234	6.07397	9.15236	12.1387	4	1	15	19	5	7	9	13
ENSG00000182326	57.3315	3.06082	0.629338	4.86355	1.15298e-06	1.82802e-05	C1S	protein_coding	10.119	2.47406	32.876	54.2333	41.7663	35.7045	132.105	149.374	8	5	19	35	39	34	190	196
ENSG00000118785	1.51541	3.05904	2.7966	1.09384	0.274025	NA	SPP1	protein_coding	0	0.609639	2.05518	3.15293	0.799212	0	5.05595	0.450372	0	1	1	3	1	0	1	1
ENSG00000184560	0.445331	3.05397	4.89236	0.624232	0.532475	NA	C17orf74	protein_coding	0	0	1.85605	0.93194	0	0	0	0.774666	0	0	1	1	0	0	0	1
ENSG00000140557	0.778046	3.04724	4.28244	0.711567	0.476733	NA	ST8SIA2	protein_coding	0.41999	0	5.45311	0	0	0	0	0.351267	1	0	1	0	0	0	0	1
ENSG00000140015	0.347802	3.04626	4.92988	0.617917	0.53663	NA	KCNH5	protein_coding	0	0	2.78242	0	0	0	0	0	0	0	1	0	0	0	0	0
ENSG00000145113	4.89899	3.0426	1.97761	1.53853	0.12392	NA	MUC4	protein_coding	2.61804	0.363386	1.54357	23.8493	0	6.5251	3.8763	0.416267	2	1	2	3	0	3	9	1
ENSG00000205209	5.80374	3.04249	1.44015	2.11262	0.0346332	NA	SCGB2B2	protein_coding	3.72662	0.435245	11.7863	13.4315	2.89354	3.99097	5.66588	4.49982	2	1	9	8	5	3	7	5
ENSG00000151790	36.0793	3.03926	0.795081	3.82258	0.000132063	0.00121949	TDO2	protein_coding	2.88368	2.14451	18.5644	21.9532	15.8691	10.7696	118.031	98.4182	3	3	15	23	12	11	112	109
ENSG00000165841	0.346283	3.03911	4.88102	0.622639	0.533522	NA	CYP2C19	protein_coding	0	0	2.77027	0	0	0	0	0	0	0	2	0	0	0	0	0
ENSG00000122012	2.51026	3.03265	2.21887	1.36676	0.171702	NA	SV2C	protein_coding	0	0.535378	4.26793	2.97003	1.42991	0	6.51174	4.36713	0	1	2	4	2	0	7	7
ENSG00000100365	4.06783	3.02447	1.84801	1.63661	0.101712	NA	NCF4	protein_coding	1.77298	0.631375	2.65067	14.6436	3.29216	0	5.27783	4.27405	1	1	2	11	3	0	7	7
ENSG00000152463	0.343849	3.01553	4.93095	0.611551	0.540835	NA	OLAH	protein_coding	0	0	2.75079	0	0	0	0	0	0	0	1	0	0	0	0	0
ENSG00000143520	0.3289	3.01028	4.89236	0.615302	0.538355	NA	FLG2	protein_coding	0	0	1.59115	1.04005	0	0	0	0	0	0	1	1	0	0	0	0
ENSG00000100292	846.21	3.00603	0.20224	14.8637	5.67344e-50	4.79888e-47	HMOX1	protein_coding	275.685	204.237	1696.45	2137.69	231.667	199.641	1104.13	920.179	260	275	1079	2037	239	200	1205	1060
ENSG00000180772	0.328594	3.00504	4.89236	0.614231	0.539062	NA	AGTR2	protein_coding	0	0	1.58529	1.04346	0	0	0	0	0	0	1	1	0	0	0	0
ENSG00000137270	0.788853	3.00115	3.88176	0.773142	0.439439	NA	GCM1	protein_coding	0	0	1.58491	1.04368	0	0.981098	2.70113	0	0	0	1	1	0	1	3	0
ENSG00000186469	0.438755	2.99941	4.95409	0.605441	0.544886	NA	GNG2	protein_coding	0	0	0	2.89518	0	0.614857	0	0	0	0	0	1	0	2	0	0
ENSG00000119973	0.542146	2.99904	4.8024	0.624487	0.532308	NA	PRLHR	protein_coding	0	0	0	3.04072	0	0	0.658864	0.637581	0	0	0	4	0	0	1	1
ENSG00000129455	2.94096	2.99669	2.29933	1.30329	0.192477	NA	KLK8	protein_coding	0	0.452783	1.99934	2.86877	1.38674	14.1785	1.15664	1.48485	0	1	1	2	3	7	1	2
ENSG00000169418	24.9001	2.9951	1.26602	2.36577	0.0179925	0.0695088	NPR1	protein_coding	0	1.97546	14.8344	5.79688	3.20603	3.1159	97.1269	73.1453	0	2	9	7	4	4	111	93
ENSG00000173080	0.439804	2.99354	4.89236	0.611882	0.540616	NA	RXFP4	protein_coding	0	0	1.57248	1.05102	0	0	0.894924	0	0	0	1	1	0	0	1	0
ENSG00000204538	0.436471	2.99181	4.89236	0.611526	0.540851	NA	PSORS1C2	protein_coding	0	0	1.57055	1.05218	0	0	0	0.86904	0	0	1	1	0	0	0	1
ENSG00000166143	1.17753	2.98559	3.01976	0.988684	0.322818	NA	PPP1R14D	protein_coding	0	0.758466	1.54365	5.26734	0.991679	0	0	0.859127	0	1	1	5	1	0	0	1
ENSG00000197520	1.0595	2.9849	3.44861	0.865537	0.386744	NA	FAM177B	protein_coding	0.748455	0	4.64385	1.16416	0	0	1.91951	0	1	0	3	1	0	0	1	0
ENSG00000232237	5.70022	2.98257	1.59221	1.87323	0.0610366	NA	ASCL5	protein_coding	0	1.92593	10.3542	6.95633	0	0	15.286	11.0793	0	3	6	6	0	0	17	14
ENSG00000206483	0.885085	2.97143	3.41329	0.870547	0.384002	NA	TXNRD3NB	protein_coding	0	0	1.55401	1.06218	0.981794	0	0.886769	2.59593	0	0	1	1	1	0	1	3
ENSG00000105467	2.32329	2.96729	2.26998	1.30719	0.191149	NA	SYNGR4	protein_coding	1.43209	0	8.05252	3.17075	2.2092	1.32591	2.39588	0	2	0	4	1	3	2	4	0
ENSG00000172137	2.5849	2.96594	2.04952	1.44714	0.147858	NA	CALB2	protein_coding	0.747774	0.530214	3.33815	6.56552	0	2.83007	5.28361	1.38383	1	1	3	5	0	1	7	2
ENSG00000176920	0.36108	2.96493	4.85347	0.610888	0.541273	NA	FUT2	protein_coding	0	0	0.774093	2.11455	0	0	0	0	0	0	1	2	0	0	0	0
ENSG00000105143	0.302996	2.96227	4.9563	0.597676	0.550056	NA	SLC1A6	protein_coding	0	0	0	2.42397	0	0	0	0	0	0	0	1	0	0	0	0
ENSG00000125531	1.62927	2.95516	2.879	1.02645	0.304677	NA	FNDC11	protein_coding	0	0	2.86679	0	3.12768	1.62908	3.84409	1.56654	0	0	2	0	3	2	4	2
ENSG00000183638	3.20746	2.94559	1.87842	1.56812	0.116853	NA	RP1L1	protein_coding	0	1.57482	6.3088	7.8353	2.80275	3.42742	1.26437	2.44624	0	3	1	6	4	5	2	4
ENSG00000172000	0.711135	2.9441	4.29355	0.685704	0.4929	NA	ZNF556	protein_coding	0	0.402369	0	4.81804	0	0	0	0.468673	0	1	0	4	0	0	0	1
ENSG00000238269	0.323843	2.94299	4.89236	0.601549	0.547475	NA	PAGE2B	protein_coding	0	0	1.43569	1.15505	0	0	0	0	0	0	1	1	0	0	0	0
ENSG00000151012	8247.94	2.93698	0.187791	15.6397	3.90761e-55	4.72179e-52	SLC7A11	protein_coding	2863.15	2213.15	15368.6	23479.5	766.068	792.534	9869.86	10630.7	2644	3001	9717	22714	778	794	11002	12238
ENSG00000265590	46.4469	2.92721	0.668129	4.38121	1.18024e-05	0.000147788	AP000275.2	protein_coding	9.23964	7.37615	75.8052	50.2231	0	0	170.199	58.7322	9	10	48	47	0	0	190	67
ENSG00000139193	0.301614	2.92328	4.90543	0.595928	0.551223	NA	CD27	protein_coding	0	0	0	2.41291	0	0	0	0	0	0	0	2	0	0	0	0
ENSG00000171180	0.316558	2.90802	4.87897	0.596033	0.551153	NA	OR2M4	protein_coding	0	0	0	2.53247	0	0	0	0	0	0	0	4	0	0	0	0
ENSG00000133475	0.534169	2.9079	4.87589	0.596382	0.55092	NA	GGT2	protein_coding	0	0	0	2.36963	1.12684	0	0.776882	0	0	0	0	2	1	0	1	0
ENSG00000187492	0.319721	2.90741	4.93453	0.589197	0.555729	NA	CDHR4	protein_coding	0	0	2.55777	0	0	0	0	0	0	0	1	0	0	0	0	0
ENSG00000119630	16.3771	2.88949	0.873991	3.30609	0.00094608	0.00645356	PGF	protein_coding	4.7115	3.82894	19.7968	42.4188	3.42042	1.63998	24.7815	30.4186	5	5	12	41	3	2	28	31
ENSG00000170209	1.37943	2.88571	3.07288	0.939089	0.347685	NA	ANKK1	protein_coding	0.693821	0.495942	9.19677	0	0	0.648912	0	0	1	1	3	0	0	1	0	0
ENSG00000206538	4.26111	2.88399	2.11827	1.36148	0.173362	NA	VGLL3	protein_coding	0	0	0.863626	2.82146	3.25967	11.2883	5.59866	10.2571	0	0	1	5	6	7	8	6
ENSG00000143603	1.69828	2.87847	2.8973	0.993501	0.320466	NA	KCNN3	protein_coding	0	0.303007	5.51592	0	0	0.395541	2.45569	4.91605	0	1	1	0	0	1	2	3
ENSG00000272573	2.12907	2.87268	2.4918	1.15286	0.24897	NA	MUSTN1	protein_coding	0	1.3599	8.43305	2.35806	0	2.19734	2.68418	0	0	2	6	2	0	2	3	0
ENSG00000114455	0.705368	2.86016	4.90237	0.583424	0.559608	NA	HHLA2	protein_coding	0.560544	0	5.0824	0	0	0	0	0	1	0	1	0	0	0	0	0
ENSG00000185467	12.0759	2.85949	0.943615	3.03035	0.00244267	0.0143134	KPNA7	protein_coding	5.2708	3.00095	28.4232	30.3665	0.994759	1.96626	15.2629	11.322	5	4	18	29	1	2	17	13
ENSG00000071909	0.847761	2.84163	3.83688	0.740609	0.458931	NA	MYO3B	protein_coding	0	0	0	2.57947	1.48714	1.41698	0	1.2985	0	0	0	1	2	2	0	2
ENSG00000078804	358.08	2.84127	0.314474	9.035	1.64007e-19	1.7672e-17	TP53INP2	protein_coding	111.797	103.573	1068.72	477.738	102.79	123.556	453.219	423.249	106	140	672	456	102	125	508	489
ENSG00000159173	2.03405	2.83519	2.3099	1.22741	0.21967	NA	TNNI1	protein_coding	0.780189	0	2.37482	4.56198	4.17023	1.46367	1.77594	1.14558	1	0	2	6	1	2	3	2
ENSG00000102359	6.96113	2.83418	1.29444	2.18951	0.02856	NA	SRPX2	protein_coding	1.51692	1.74644	6.47525	15.541	1.99746	4.96205	11.3473	12.1026	3	7	1	5	6	8	6	12
ENSG00000158315	2.03428	2.83184	2.89495	0.9782	0.327975	NA	RHBDL2	protein_coding	0	0	0	2.13224	0.630108	5.26783	3.30793	4.93616	0	0	0	1	1	4	4	4
ENSG00000141574	128.959	2.82872	0.337734	8.37559	5.49467e-17	4.57898e-15	SECTM1	protein_coding	33.2143	30.9304	205.223	246.773	32.115	30.8086	249.442	203.162	24	41	122	237	37	32	299	259
ENSG00000164776	11.6231	2.82598	1.01929	2.7725	0.00556267	0.0278084	PHKG1	protein_coding	5.56047	1.82603	15.0625	34.0099	6.06352	9.42528	8.02876	13.0084	5	4	12	14	10	7	11	12
ENSG00000284680	0.763085	2.82278	3.89012	0.725628	0.468067	NA	OR8B2	protein_coding	0	0	0	2.16916	1.01401	2.03027	0	0.891243	0	0	0	2	1	2	0	1
ENSG00000214732	0.286857	2.8201	4.90791	0.574603	0.56556	NA	AL096814.1	protein_coding	0	0	0	2.29486	0	0	0	0	0	0	0	2	0	0	0	0
ENSG00000136487	0.398827	2.81099	4.90958	0.572552	0.566948	NA	GH2	protein_coding	0	0	0	2.22033	0	0	0	0.970285	0	0	0	2	0	0	0	1
ENSG00000213471	6.01264	2.81073	1.48492	1.89284	0.0583789	NA	TTLL13P	protein_coding	1.50956	2.62263	5.51111	24.3574	0.86819	2.11261	10.359	0.760586	2	4	4	10	1	3	8	1
ENSG00000243955	3.27009	2.7988	2.24141	1.24868	0.211783	NA	GSTA1	protein_coding	0	0.622481	5.19748	0.874221	4.69079	0	6.93184	7.84394	0	1	4	1	4	0	9	8
ENSG00000184374	0.297686	2.79248	4.88854	0.571229	0.567844	NA	COLEC10	protein_coding	0	0	2.38148	0	0	0	0	0	0	0	2	0	0	0	0	0
ENSG00000176635	0.774643	2.79093	4.2824	0.65172	0.514582	NA	HORMAD2	protein_coding	0	0.410362	0	4.65637	1.13042	0	0	0	0	1	0	1	2	0	0	0
ENSG00000178597	2.09263	2.78567	2.71022	1.02784	0.304026	NA	PSAPL1	protein_coding	0	0	0	2.08302	2.99906	0.979807	6.31404	4.3651	0	0	0	2	3	1	7	5
ENSG00000147509	4.92067	2.78432	1.67608	1.66121	0.0966714	NA	RGS20	protein_coding	1.44305	0.495943	1.89731	9.54011	6.28558	3.62002	5.81511	10.2682	1	1	2	10	4	4	5	11
ENSG00000101605	19.177	2.78356	0.82528	3.37286	0.000743915	0.00525681	MYOM1	protein_coding	4.88139	5.14407	18.5474	52.5921	8.01681	17.3317	25.9865	20.9158	7	11	10	17	12	16	32	23
ENSG00000142583	1.08149	2.78125	3.12531	0.889911	0.373513	NA	SLC2A5	protein_coding	0	0	0.628039	3.27543	3.0139	0.387597	0.71325	0.633677	0	0	1	1	1	1	2	1
ENSG00000135842	134.586	2.77651	0.345748	8.03045	9.71182e-16	6.81722e-14	FAM129A	protein_coding	68.2215	44.7625	354.983	411.983	22.7556	36.4702	54.7497	82.7621	69	63	218	409	24	31	64	91
ENSG00000152595	0.837385	2.77505	3.86191	0.718571	0.472405	NA	MEPE	protein_coding	0	0	1.24045	0.762573	1.56251	0	0	3.13355	0	0	1	1	2	0	0	1
ENSG00000204711	0.294143	2.77305	4.93942	0.561413	0.574516	NA	C9orf135	protein_coding	0	0	2.35315	0	0	0	0	0	0	0	1	0	0	0	0	0
ENSG00000183486	0.742181	2.77211	4.84818	0.571784	0.567468	NA	MX2	protein_coding	0	0	2.14778	0	3.78967	0	0	0	0	0	2	0	2	0	0	0
ENSG00000188032	0.735577	2.7649	4.93263	0.560532	0.575117	NA	C19orf67	protein_coding	0	0	2.20015	0	0	0	0	3.68447	0	0	1	0	0	0	0	3
ENSG00000172794	113.037	2.76225	0.360351	7.66546	1.78194e-14	1.10827e-12	RAB37	protein_coding	40.9402	27.2097	238.726	214.194	30.0287	33.4402	188.102	131.657	35	43	156	257	31	23	202	163
ENSG00000165970	0.371612	2.75748	4.93986	0.558211	0.576701	NA	SLC6A5	protein_coding	0	0	2.51885	0	0	0	0.454041	0	0	0	1	0	0	0	1	0
ENSG00000176971	0.977305	2.7478	3.32665	0.825998	0.408805	NA	FIBIN	protein_coding	0	0	0	2.09217	1.99133	1.96504	0.898584	0.871312	0	0	0	2	2	2	1	1
ENSG00000057657	2.26642	2.7352	2.08115	1.31427	0.188754	NA	PRDM1	protein_coding	0.520272	0.673547	7.71877	1.55567	4.58397	2.25231	0.826836	0	1	2	2	3	1	3	1	0
ENSG00000106648	0.259324	2.73351	4.96801	0.550223	0.582166	NA	GALNTL5	protein_coding	0	0	0	2.07459	0	0	0	0	0	0	0	1	0	0	0	0
ENSG00000173212	5.51914	2.73236	1.37805	1.98277	0.047393	NA	MAB21L3	protein_coding	2.81511	1.34397	18.6145	9.34485	3.57862	0.87869	4.45021	3.12717	3	2	6	10	4	1	5	4
ENSG00000135248	0.652766	2.73109	4.41139	0.619101	0.53585	NA	FAM71F1	protein_coding	0	0.535249	3.19171	1.49516	0	0	0	0	0	1	1	2	0	0	0	0
ENSG00000133067	3.61099	2.7267	1.65887	1.64371	0.100236	NA	LGR6	protein_coding	0.808223	1.65394	9.25974	7.62726	6.11819	2.72754	0.693013	0	1	4	4	3	4	5	1	0
ENSG00000162771	1.35821	2.72357	2.86745	0.949824	0.342202	NA	FAM71A	protein_coding	1.05033	0	3.16605	3.13437	0	0	0.899551	2.61539	1	0	2	3	0	0	1	3
ENSG00000167895	6.53738	2.71256	1.50234	1.80556	0.0709875	NA	TMC8	protein_coding	0	1.92677	13.0338	6.0453	0.72453	1.42149	19.4573	9.68986	0	4	4	8	1	2	17	16
ENSG00000163221	0.376805	2.71003	4.91191	0.551727	0.581136	NA	S100A12	protein_coding	0	0	0	2.15481	0	0	0	0.859632	0	0	0	2	0	0	0	1
ENSG00000268797	0.39265	2.71002	4.91261	0.551647	0.58119	NA	AC008537.1	protein_coding	0	0	0	2.14369	0	0.997508	0	0	0	0	0	2	0	1	0	0
ENSG00000281039	0.48224	2.70999	4.91354	0.551536	0.581266	NA	AC005154.6	protein_coding	0	0	0	2.12905	0	0	0	1.72887	0	0	0	2	0	0	0	2
ENSG00000206260	0.264945	2.70998	4.91416	0.551464	0.581316	NA	PRR23A	protein_coding	0	0	0	2.11956	0	0	0	0	0	0	0	2	0	0	0	0
ENSG00000151033	0.264805	2.70998	4.91423	0.551455	0.581322	NA	LYZL2	protein_coding	0	0	0	2.11844	0	0	0	0	0	0	0	2	0	0	0	0
ENSG00000250349	0.263903	2.70997	4.91471	0.551401	0.581359	NA	AF241726.2	protein_coding	0	0	0	2.11122	0	0	0	0	0	0	0	2	0	0	0	0
ENSG00000147873	0.372231	2.70996	4.9148	0.551387	0.581368	NA	IFNA5	protein_coding	0	0	0	2.10983	0	0	0	0.868018	0	0	0	2	0	0	0	1
ENSG00000189433	0.587983	2.7099	4.91633	0.551203	0.581494	NA	GJB4	protein_coding	0	0	0	2.08708	0	0	0	2.61679	0	0	0	2	0	0	0	3
ENSG00000168928	2.41641	2.70733	2.43569	1.11152	0.266343	NA	CTRB2	protein_coding	0.455659	0	0.686448	3.38906	0	0	6.63565	8.16444	1	0	1	3	0	0	5	5
ENSG00000171532	0.252448	2.7052	4.97065	0.544235	0.58628	NA	NEUROD2	protein_coding	0	0	0	2.01959	0	0	0	0	0	0	0	1	0	0	0	0
ENSG00000171570	9.1682	2.7048	1.30938	2.0657	0.0388565	NA	RAB4B-EGLN2	protein_coding	0	4.65857	16.5016	14.0657	2.98913	16.1738	10.356	8.60083	0	4	7	26	2	13	15	19
ENSG00000077009	0.26205	2.69572	4.9151	0.548456	0.583379	NA	NMRK2	protein_coding	0	0	0	2.0964	0	0	0	0	0	0	0	2	0	0	0	0
ENSG00000151632	11174.7	2.68348	0.12171	22.0481	9.96526e-108	5.61941e-104	AKR1C2	protein_coding	2453.26	2104.52	14135	15122.4	2262.14	2356.84	25734.4	25228.9	2325	2736	9072	14677	2253	2300	30097	28919
ENSG00000134258	10.8169	2.68265	1.0457	2.56542	0.0103052	0.0450588	VTCN1	protein_coding	4.60235	2.83223	26.3245	17.7181	6.23852	3.75333	9.5174	15.5491	2	5	22	19	3	5	14	24
ENSG00000153253	0.489891	2.67712	4.89236	0.547204	0.584238	NA	SCN3A	protein_coding	0	0	2.23327	0	0	0	1.68586	0	0	0	2	0	0	0	2	0
ENSG00000151962	0.255593	2.67619	4.91783	0.544181	0.586317	NA	RBM46	protein_coding	0	0	0	2.04474	0	0	0	0	0	0	0	2	0	0	0	0
ENSG00000123569	0.275318	2.67356	4.94327	0.54085	0.588611	NA	H2BFWT	protein_coding	0	0	2.20255	0	0	0	0	0	0	0	1	0	0	0	0	0
ENSG00000182687	3.34262	2.67027	1.85796	1.43721	0.150659	NA	GALR2	protein_coding	0	1.50082	6.29868	4.19889	3.96997	1.96933	3.58354	5.21973	0	2	4	4	4	2	4	6
ENSG00000205755	0.693687	2.66797	4.47965	0.595575	0.551459	NA	CRLF2	protein_coding	0	0	0	2.09255	0	1.66637	1.79058	0	0	0	0	2	0	2	2	0
ENSG00000002726	0.707753	2.6635	4.07273	0.653984	0.513122	NA	AOC1	protein_coding	0	0	1.10766	0.672388	2.03999	0	1.84198	0	0	0	1	1	1	0	1	0
ENSG00000158560	13.5297	2.66139	0.982712	2.70821	0.00676467	0.0324792	DYNC1I1	protein_coding	3.23917	3.39889	29.4907	13.0583	1.3944	7.19349	27.0845	23.3782	3	5	25	17	1	4	33	32
ENSG00000184985	20.5441	2.65977	1.25348	2.12192	0.0338449	0.113422	SORCS2	protein_coding	0	3.39656	32.4874	0.942939	26.2674	34.5632	36.8812	29.8138	0	10	6	2	23	31	36	31
ENSG00000204475	1.31922	2.65572	3.61734	0.734166	0.462848	NA	NCR3	protein_coding	0	0	2.17839	0	0	0	7.0132	1.36215	0	0	1	0	0	0	9	1
ENSG00000089169	0.269615	2.65444	4.94393	0.536908	0.591331	NA	RPH3A	protein_coding	0	0	2.15692	0	0	0	0	0	0	0	1	0	0	0	0	0
ENSG00000135697	14.0864	2.65204	0.860715	3.08121	0.00206164	0.0124382	BCO1	protein_coding	6.18434	4.42241	23.3583	42.0601	5.88225	5.54219	12.3856	12.8562	6	6	15	41	6	5	14	15
ENSG00000140961	1943	2.65092	0.131114	20.2184	6.73704e-91	2.27941e-87	OSGIN1	protein_coding	475.892	481.568	2884.6	3127.23	409.806	396.116	3874.45	3894.31	450	657	1774	2941	392	415	4380	4607
ENSG00000243709	0.788947	2.64149	4.14587	0.637136	0.524036	NA	LEFTY1	protein_coding	0	0	0	2.30974	0	0	2.0823	1.91954	0	0	0	3	0	0	3	3
ENSG00000197191	89.8026	2.63465	0.377822	6.97326	3.09671e-12	1.40825e-10	CYSRT1	protein_coding	26.4889	31.519	209.282	154.407	16.8625	15.7609	141.472	122.629	25	42	133	147	17	16	158	141
ENSG00000172183	328.977	2.63332	0.228039	11.5477	7.58516e-31	1.97413e-28	ISG20	protein_coding	71.9467	84.0789	536.236	439.081	109.185	108.563	666.489	616.239	77	114	307	484	110	103	683	687
ENSG00000166920	41.1878	2.63306	0.587133	4.48461	7.30477e-06	9.6242e-05	C15orf48	protein_coding	7.93613	7.61224	41.9101	53.9003	6.91192	11.1786	92.1335	107.919	8	10	27	51	7	11	103	120
ENSG00000175544	1.56003	2.63151	3.23124	0.814396	0.415418	NA	CABP4	protein_coding	0	0.292602	3.2438	0	5.05893	0	3.88488	0	0	1	2	0	4	0	3	0
ENSG00000204071	0.610255	2.63011	4.20601	0.62532	0.531761	NA	TCEAL6	protein_coding	0	0	0	1.96475	0.923578	1.06119	0	0.932517	0	0	0	2	1	1	0	1
ENSG00000175592	80.1361	2.62686	0.412116	6.37407	1.84074e-10	6.29086e-09	FOSL1	protein_coding	18.9596	23.2635	123.348	138.505	7.74138	14.6351	167.071	147.565	18	28	85	131	9	12	194	179
ENSG00000118432	22.8868	2.62604	0.776022	3.38397	0.000714456	0.00508689	CNR1	protein_coding	8.10151	3.89965	31.6607	41.5107	10.7493	28.2395	36.64	22.2933	13	7	12	24	18	22	32	31
ENSG00000156265	0.862125	2.62488	3.7775	0.694871	0.487136	NA	MAP3K7CL	protein_coding	0	0	1.92977	0	0	1.85055	1.65841	1.45826	0	0	2	0	0	3	1	1
ENSG00000162909	2412.1	2.62268	0.137837	19.0273	1.0128e-80	2.1417e-77	CAPN2	protein_coding	607.848	663.148	4021.94	3815.88	780.45	860.866	4551.28	3995.36	616	931	2309	3773	848	857	4464	4663
ENSG00000079385	4.26695	2.61832	1.8655	1.40355	0.160454	NA	CEACAM1	protein_coding	2.5827	0	14.4592	1.46027	0.506027	0.929612	4.25957	9.93822	2	0	5	3	1	1	5	6
ENSG00000272869	16.6193	2.61554	1.07343	2.43661	0.0148255	0.0597435	AC008575.2	protein_coding	0	9.30796	27.1429	25.3082	23.8315	13.2714	10.9003	23.1922	0	8	6	39	12	20	18	45
ENSG00000130167	0.685356	2.59235	4.58208	0.565758	0.571559	NA	TSPAN16	protein_coding	0	0	1.93331	0	2.44507	0	1.10447	0	0	0	1	0	2	0	1	0
ENSG00000075884	3.49136	2.59171	2.00878	1.29019	0.196985	NA	ARHGAP15	protein_coding	1.00328	2.34796	0.551375	20.486	0	0	2.93559	0.606718	2	2	1	6	0	0	2	2
ENSG00000140279	1.18327	2.58863	2.78476	0.929569	0.352594	NA	DUOX2	protein_coding	0	0.677118	2.74069	2.81951	0	0.884407	1.55578	0.788665	0	1	2	3	0	1	2	1
ENSG00000128815	0.402349	2.58313	4.94682	0.522181	0.601545	NA	WDFY4	protein_coding	0	0	1.97522	0	1.24357	0	0	0	0	0	1	0	1	0	0	0
ENSG00000186832	97.4342	2.57758	0.521706	4.94067	7.78533e-07	1.28117e-05	KRT16	protein_coding	9.83811	5.07346	39.8548	52.2961	22.4133	28.7202	328.996	292.282	11	4	28	46	23	32	401	385
ENSG00000165186	2.96254	2.56402	2.21399	1.1581	0.246825	NA	PTCHD1	protein_coding	1.65922	1.19408	19.7433	1.1038	0	0	0	0	3	3	2	2	0	0	0	0
ENSG00000174125	0.748162	2.56347	3.8249	0.670206	0.502726	NA	TLR1	protein_coding	0	0	0.915771	2.41205	0.576514	0	2.08096	0	0	0	1	4	1	0	4	0
ENSG00000167653	407.331	2.55978	0.204616	12.5101	6.57133e-36	2.58528e-33	PSCA	protein_coding	116.477	137.358	760.478	742.853	47.3169	40.2162	749.674	664.277	112	185	479	721	48	39	825	775
ENSG00000188263	38.5899	2.54809	0.535679	4.75676	1.96729e-06	2.95565e-05	IL17REL	protein_coding	18.9268	14.3143	86.6488	105.783	2.00674	0	39.8366	41.2027	18	19	55	101	2	0	44	47
ENSG00000165272	475.494	2.5469	0.219676	11.5939	4.42411e-31	1.18798e-28	AQP3	protein_coding	148.862	119.427	835.942	726.289	121.317	95.9354	976.497	779.688	141	159	518	714	124	98	1075	883
ENSG00000198821	0.448159	2.54055	4.92433	0.515918	0.605912	NA	CD247	protein_coding	0	0	0	1.90105	0	0	1.68422	0	0	0	0	2	0	0	2	0
ENSG00000184515	49.0239	2.53777	0.555497	4.56848	4.91279e-06	6.74591e-05	BEX5	protein_coding	10.7159	12.0247	46.8139	84.629	17.7506	31.6572	88.1349	100.465	10	16	30	80	18	32	99	116
ENSG00000007129	0.425363	2.53094	4.92441	0.513957	0.607282	NA	CEACAM21	protein_coding	0	0	0	1.93098	0	0	1.47193	0	0	0	0	2	0	0	2	0
ENSG00000163534	0.247378	2.52865	4.94918	0.510922	0.609406	NA	FCRL1	protein_coding	0	0	1.97902	0	0	0	0	0	0	0	1	0	0	0	0	0
ENSG00000162723	0.514784	2.5271	4.94935	0.510593	0.609636	NA	SLAMF9	protein_coding	0	0	1.9226	0	0	0	2.19567	0	0	0	1	0	0	0	2	0
ENSG00000101017	0.535803	2.52666	4.91648	0.513915	0.607311	NA	CD40	protein_coding	0	0	0	1.51095	0	0	1.4044	1.37107	0	0	0	1	0	0	1	1
ENSG00000128710	0.838966	2.5257	4.1809	0.604104	0.545774	NA	HOXD10	protein_coding	0	0	1.86422	0	1.33502	3.51248	0	0	0	0	1	0	1	3	0	0
ENSG00000172602	369.127	2.52281	0.211313	11.9387	7.43431e-33	2.28666e-30	RND1	protein_coding	102.02	119.402	673.772	605.522	96.76	94.809	671.755	588.973	99	163	449	578	99	95	696	658
ENSG00000189292	0.345042	2.51991	4.89475	0.514819	0.60668	NA	ALKAL2	protein_coding	0	0	0	2.23243	0.527903	0	0	0	0	0	0	4	1	0	0	0
ENSG00000095303	13.3914	2.50823	0.998698	2.5115	0.0120218	0.0507799	PTGS1	protein_coding	3.99221	1.59359	17.8237	13.1393	10.6355	2.89262	34.5037	22.5505	5	3	10	17	3	3	42	37
ENSG00000084674	0.710029	2.50643	4.44553	0.56381	0.572884	NA	APOB	protein_coding	0.627746	0	4.50803	0	0	0	0.54446	0	1	0	1	0	0	0	1	0
ENSG00000134216	0.293994	2.50605	4.9816	0.503061	0.614922	NA	CHIA	protein_coding	0	0	0	2.01198	0	0	0.339969	0	0	0	0	1	0	0	1	0
ENSG00000121895	9.85733	2.49924	1.11513	2.2412	0.0250129	NA	TMEM156	protein_coding	1.78623	2.71714	12.767	12.6828	3.37957	2.50127	20.4155	22.609	2	3	6	13	4	3	21	26
ENSG00000039600	5.43355	2.49513	1.6815	1.48388	0.137842	NA	SOX30	protein_coding	0	3.18377	4.33781	13.3348	0	1.63079	4.12273	16.8585	0	3	4	9	0	2	5	16
ENSG00000164929	7.94819	2.49461	1.46429	1.70362	0.0884515	NA	BAALC	protein_coding	1.37741	6.44867	38.5433	5.51547	6.20784	0.715169	4.09875	0.678909	2	4	9	9	3	2	3	2
ENSG00000146755	1.04131	2.49367	3.04699	0.818405	0.413126	NA	TRIM50	protein_coding	0	0	1.49795	0.994856	1.43978	1.86762	1.7037	0.826589	0	0	1	1	2	2	2	1
ENSG00000221843	3.83919	2.48689	1.61815	1.53687	0.124326	NA	C2orf16	protein_coding	2.31424	0.539665	10.3221	4.48915	2.20641	3.79538	2.79652	4.25011	2	1	6	6	2	2	4	5
ENSG00000005844	4.56716	2.48099	1.55374	1.59679	0.110313	NA	ITGAL	protein_coding	2.73072	1.54066	9.36976	12.8186	1.47809	3.51554	5.08393	0	2	6	3	9	4	3	4	0
ENSG00000181773	13.6613	2.48089	1.01726	2.4388	0.0147361	0.059525	GPR3	protein_coding	3.15398	2.25037	17.4019	12.5448	2.98879	9.82114	32.3675	28.7618	3	3	11	12	3	10	36	33
ENSG00000198734	2.89415	2.47968	2.3938	1.03587	0.300261	NA	F5	protein_coding	0	4.04981	7.867	10.926	0	0.310346	0	0	0	2	1	2	0	1	0	0
ENSG00000163501	1.4841	2.47858	2.70674	0.915706	0.359821	NA	IHH	protein_coding	0	0.750145	1.58141	3.13722	0	1.96463	2.69653	1.74288	0	1	1	3	0	2	3	2
ENSG00000244414	0.447981	2.47848	4.89991	0.505821	0.612982	NA	CFHR1	protein_coding	0	0	2.12679	0	0	0	0.738702	0.718363	0	0	2	0	0	0	1	1
ENSG00000137463	2.37551	2.47645	2.29621	1.0785	0.280811	NA	MGARP	protein_coding	0	0.750425	1.57427	3.14989	0.992284	1.96961	4.47854	6.08906	0	1	1	3	1	2	5	7
ENSG00000197653	25.1113	2.471	0.773951	3.19271	0.00140943	0.00902475	DNAH10	protein_coding	4.0277	13.5334	60.2665	33.8796	14.8589	25.5172	33.0527	15.7545	8	14	22	25	14	14	52	35
ENSG00000078401	713.498	2.4702	0.175222	14.0975	3.93398e-45	2.66205e-42	EDN1	protein_coding	176.706	177.034	888.788	1067.66	251.988	263.255	1449.88	1432.67	168	236	562	1021	253	268	1613	1644
ENSG00000166863	0.9592	2.46366	3.76936	0.653603	0.513368	NA	TAC3	protein_coding	0	0	1.72301	0	2.90228	0	0.983275	2.06504	0	0	1	0	2	0	1	2
ENSG00000127824	1063.59	2.46253	0.189042	13.0264	8.66339e-39	4.07107e-36	TUBA4A	protein_coding	386.824	342.552	2194.82	1820.63	253.031	234.444	1887.89	1388.53	337	481	1324	1686	249	261	2010	1742
ENSG00000111245	0.227687	2.46004	4.92551	0.499448	0.617464	NA	MYL2	protein_coding	0	0	0	1.82149	0	0	0	0	0	0	0	2	0	0	0	0
ENSG00000171931	10.2893	2.45763	1.0572	2.32465	0.0200909	0.0756667	FBXW10	protein_coding	3.13965	4.47296	12.7109	29.0952	11.0251	4.93045	11.7069	5.23352	3	6	8	28	11	5	13	6
ENSG00000129990	6.68665	2.45694	1.2817	1.91694	0.055245	NA	SYT5	protein_coding	1.378	3.24614	11.574	10.9918	2.97504	5.88261	11.2231	6.22255	3	2	7	10	2	4	23	9
ENSG00000161664	1.53731	2.44949	2.60987	0.938546	0.347964	NA	ASB16	protein_coding	0	1.432	4.52153	3.997	0	0	0.68551	1.66245	0	2	3	4	0	0	1	2
ENSG00000171840	0.236132	2.44775	4.95291	0.494204	0.621162	NA	NINJ2	protein_coding	0	0	1.88906	0	0	0	0	0	0	0	1	0	0	0	0	0
ENSG00000255150	518.451	2.44741	0.219188	11.1658	5.99338e-29	1.26744e-26	EID3	protein_coding	200.826	132.812	885.809	919.825	120.185	100.382	957.511	830.255	190	177	562	877	121	102	1068	954
ENSG00000274322	3.00776	2.44674	1.94779	1.25616	0.209057	NA	AL136531.2	protein_coding	0.892279	0.63049	6.59791	1.7674	2.01871	0	4.50702	7.64827	1	1	5	2	1	0	6	9
ENSG00000176956	0.373311	2.44552	4.95296	0.49375	0.621483	NA	LY6H	protein_coding	0	0	1.82979	0	0	1.15669	0	0	0	0	1	0	0	1	0	0
ENSG00000091137	10.9103	2.42929	1.03892	2.33829	0.0193725	0.0735962	SLC26A4	protein_coding	2.93992	6.99291	18.7358	33.4034	2.34469	9.28587	4.23114	9.34866	6	9	9	19	5	2	10	12
ENSG00000186226	0.445544	2.42728	4.95388	0.489974	0.624152	NA	LCE1E	protein_coding	0	0	1.98208	0	0	0	1.13358	0.448694	0	0	1	0	0	0	1	1
ENSG00000075651	360.706	2.42039	0.217492	11.1286	9.10441e-29	1.90147e-26	PLD1	protein_coding	110.56	128.188	568.443	709.098	206.353	248.995	465.101	448.915	142	188	396	675	164	147	584	610
ENSG00000166501	0.22541	2.41936	4.91215	0.492526	0.622348	NA	PRKCB	protein_coding	0	0	0	1.80328	0	0	0	0	0	0	0	3	0	0	0	0
ENSG00000211452	3.89192	2.41388	1.86118	1.29696	0.194646	NA	DIO1	protein_coding	0	1.20513	6.44625	2.52391	2.81818	7.37539	5.17911	5.58735	0	2	3	3	4	6	6	8
ENSG00000126861	1.52631	2.41204	2.98793	0.80726	0.419516	NA	OMG	protein_coding	0	1.44751	0	8.07378	2.15411	0	0	0.535049	0	2	0	8	3	0	0	1
ENSG00000278685	0.262345	2.41174	4.86167	0.496072	0.619844	NA	IQCA1L	protein_coding	0	0	0.90545	1.19331	0	0	0	0	0	0	1	2	0	0	0	0
ENSG00000137860	0.22848	2.41022	4.95454	0.486467	0.626636	NA	SLC28A2	protein_coding	0	0	1.82784	0	0	0	0	0	0	0	1	0	0	0	0	0
ENSG00000171903	377.036	2.40059	0.210704	11.3931	4.52352e-30	1.10905e-27	CYP4F11	protein_coding	138.651	116.155	636.736	701.334	97.6706	102.819	657.612	565.308	131	154	403	680	97	104	735	655
ENSG00000185155	0.214835	2.39947	4.93192	0.486519	0.6266	NA	MIXL1	protein_coding	0	0	0	1.71868	0	0	0	0	0	0	0	2	0	0	0	0
ENSG00000269502	0.234078	2.3981	4.89236	0.490172	0.624012	NA	DMRTC1	protein_coding	0	0	1.1248	0.747819	0	0	0	0	0	0	1	1	0	0	0	0
ENSG00000204961	3.59936	2.39558	1.97397	1.21359	0.224906	NA	PCDHA9	protein_coding	2.19814	0	10.046	0.996916	4.01595	0.938177	2.59467	8.00498	2	0	6	1	4	1	3	9
ENSG00000147689	60.6383	2.38934	0.552267	4.32642	1.51553e-05	0.000184183	FAM83A	protein_coding	6.70242	15.7785	45.5791	72.2441	13.2913	21.1993	169.592	140.72	6	14	41	61	14	26	173	177
ENSG00000126264	0.910233	2.38761	3.82003	0.625026	0.531954	NA	HCST	protein_coding	0	0	1.95424	0	0	2.39317	2.24331	0.691131	0	0	1	0	0	3	2	1
ENSG00000243710	9.405	2.38655	1.04339	2.28731	0.0221777	NA	CFAP57	protein_coding	2.28438	5.13355	28.8178	11.7406	6.87699	5.22519	7.13281	8.02873	4	9	9	10	8	9	7	5
ENSG00000144130	1.15149	2.38502	3.61846	0.659126	0.509815	NA	NT5DC4	protein_coding	0	0	0	2.08546	0	0	1.79681	5.32966	0	0	0	4	0	0	4	7
ENSG00000196460	0.582461	2.38454	3.88554	0.613697	0.539416	NA	RFX8	protein_coding	0	0	1.39989	0.809665	0.881926	0	0.795986	0.772216	0	0	1	1	1	0	1	1
ENSG00000158874	0.228566	2.38163	4.95617	0.480538	0.630845	NA	APOA2	protein_coding	0	0	1.82853	0	0	0	0	0	0	0	1	0	0	0	0	0
ENSG00000104419	808.944	2.37597	0.17747	13.388	7.10531e-41	3.53531e-38	NDRG1	protein_coding	409.013	431.961	2360.06	2012.8	131.088	175.975	454.772	495.885	338	532	1359	1962	167	151	592	610
ENSG00000128594	25.8441	2.37237	0.717554	3.30619	0.000945736	0.00645356	LRRC4	protein_coding	7.1074	10.1902	25.6162	67.1125	11.8792	19.1473	38.2745	27.4256	8	16	19	27	14	23	38	37
ENSG00000163817	3.19432	2.37029	2.2186	1.06837	0.285352	NA	SLC6A20	protein_coding	0.555916	0	3.44933	0.554192	2.16375	1.51177	12.0513	5.26829	1	0	2	1	2	3	2	8
ENSG00000197272	0.356234	2.36708	4.93273	0.479872	0.631319	NA	IL27	protein_coding	0	0	0	1.62571	0	0	1.22416	0	0	0	0	2	0	0	1	0
ENSG00000186442	4.80362	2.36417	1.46098	1.61821	0.105618	NA	KRT3	protein_coding	2.10052	2.25023	14.2479	8.35799	0	0	4.49791	6.97449	2	3	9	8	0	0	5	8
ENSG00000170893	0.442848	2.36346	4.95677	0.476815	0.633494	NA	TRH	protein_coding	0	0	1.79722	0	0	1.74556	0	0	0	0	1	0	0	2	0	0
ENSG00000122711	0.72968	2.36308	4.03582	0.585526	0.558194	NA	SPINK4	protein_coding	0	0	1.9055	0	2.42195	0.811623	0	0.698371	0	0	1	0	2	1	0	1
ENSG00000180209	2.87257	2.35243	2.11229	1.11369	0.265413	NA	MYLPF	protein_coding	0	3.16686	4.10443	10.9767	0	0	1.18606	3.54648	0	3	2	7	0	0	1	3
ENSG00000225180	0.219461	2.34882	4.9575	0.473792	0.635648	NA	AATK-AS1	protein_coding	0	0	1.75569	0	0	0	0	0	0	0	1	0	0	0	0	0
ENSG00000160683	1.53616	2.34423	2.7547	0.850994	0.394773	NA	CXCR5	protein_coding	0	0.749865	0	4.16672	1.99907	0.979909	0.901877	3.49182	0	1	0	4	2	1	1	4
ENSG00000242220	6.20761	2.34161	1.54201	1.51855	0.128875	NA	TCP10L	protein_coding	0.879499	4.27558	3.5145	20.0859	9.09391	0.411419	6.57957	4.8205	2	5	1	15	7	1	6	5
ENSG00000138722	2.93924	2.33294	2.47636	0.942085	0.346149	NA	MMRN1	protein_coding	3.27214	0	0	9.89223	5.88079	3.48102	0	0.98771	1	0	0	4	3	3	0	3
ENSG00000276087	1.2819	2.33061	2.98765	0.78008	0.435344	NA	AC008073.3	protein_coding	0	1.50017	4.74871	3.13458	0	0	0	0.87177	0	2	3	3	0	0	0	1
ENSG00000181652	46.0439	2.33054	0.547387	4.25757	2.06656e-05	0.000241771	ATG9B	protein_coding	21.3272	10.1497	77.8957	71.1154	10.2329	20.2891	79.3112	78.0297	15	18	51	70	17	14	92	73
ENSG00000105737	16.998	2.32972	0.893145	2.60844	0.00909547	0.0408357	GRIK5	protein_coding	1.9785	7.15529	30.2466	16.4812	3.52938	3.81729	33.551	39.2249	2	7	16	19	5	5	42	28
ENSG00000197465	0.499513	2.32953	4.93622	0.471926	0.63698	NA	GYPE	protein_coding	0	0	0	1.75883	0	0	1.50644	0.730836	0	0	0	2	0	0	2	1
ENSG00000180210	3.20808	2.32931	2.03216	1.14622	0.251704	NA	F2	protein_coding	0	1.49694	3.00176	4.98463	0	0	7.89602	8.28525	0	2	3	3	0	0	8	7
ENSG00000269026	2.86381	2.32289	2.16461	1.07312	0.283217	NA	AC003006.1	protein_coding	0	2.87297	6.75719	7.71711	1.2169	0	0	4.3463	0	3	5	10	1	0	0	4
ENSG00000166796	1.17585	2.30735	3.26928	0.705767	0.480333	NA	LDHC	protein_coding	0	0	0	1.44304	3.37242	2.18597	0.901633	1.50371	0	0	0	1	4	3	1	1
ENSG00000105497	3.73733	2.30062	1.71978	1.33774	0.180982	NA	ZNF175	protein_coding	3.85982	1.40898	16.9408	6.86846	0	0	0	0.820571	2	4	12	11	0	0	0	2
ENSG00000182472	22.2409	2.30019	0.747866	3.07567	0.00210032	0.0126313	CAPN12	protein_coding	4.90174	12.3668	54.4273	34.1789	8.13378	6.09207	29.0128	28.8141	3	11	41	36	9	8	36	37
ENSG00000148204	0.872464	2.29204	3.84757	0.595712	0.551368	NA	CRB2	protein_coding	0	0	1.75305	0	0	2.16451	2.09842	0.963732	0	0	1	0	0	2	3	1
ENSG00000110876	4.8478	2.29046	1.53474	1.49241	0.135593	NA	SELPLG	protein_coding	2.64631	0.940757	9.75386	7.25012	1.72881	6.41762	7.0207	3.02422	2	1	6	8	2	6	9	4
ENSG00000180532	0.210361	2.28949	4.96041	0.461553	0.644402	NA	ZSCAN4	protein_coding	0	0	1.68289	0	0	0	0	0	0	0	1	0	0	0	0	0
ENSG00000153294	148.813	2.2883	0.322134	7.10358	1.21564e-12	5.84232e-11	ADGRF4	protein_coding	29.8863	32.3302	144.994	159.299	74.4682	99.8945	323.739	325.888	28	43	92	152	74	103	363	376
ENSG00000196628	1.42449	2.28721	2.82021	0.811005	0.417363	NA	TCF4	protein_coding	0.88302	0	3.06948	1.13923	3.53268	1.07048	0	1.70104	1	0	1	4	1	2	0	1
ENSG00000086548	55.2705	2.28693	0.466329	4.90412	9.38449e-07	1.51921e-05	CEACAM6	protein_coding	21.5554	18.3519	106.823	87.8607	22.4585	25.9289	95.1641	64.0221	21	25	58	86	23	27	108	75
ENSG00000163898	236.322	2.28407	0.266251	8.57863	9.60114e-18	8.82731e-16	LIPH	protein_coding	115.691	79.8425	421.77	515.911	46.9464	60.9236	315.044	334.445	98	119	231	467	49	66	364	409
ENSG00000118473	0.20581	2.28307	4.92063	0.463979	0.642663	NA	SGIP1	protein_coding	0	0	0	1.64648	0	0	0	0	0	0	0	3	0	0	0	0
ENSG00000115596	6.79905	2.28274	1.53008	1.49191	0.135723	NA	WNT6	protein_coding	0.990051	1.40897	9.81136	2.9501	7.47186	0.923233	19.3882	11.4486	1	2	4	3	8	1	23	14
ENSG00000136717	82.878	2.28106	0.41461	5.5017	3.76148e-08	8.22131e-07	BIN1	protein_coding	17.9087	20.9422	90.514	99.9258	22.3736	29.4883	219.786	162.085	16	34	55	83	24	35	196	195
ENSG00000006606	10.0094	2.28029	1.09047	2.09112	0.0365175	0.119838	CCL26	protein_coding	5.51837	1.50384	15.3102	17.224	3.87904	1.00019	20.1599	15.4796	5	2	10	16	4	1	23	18
ENSG00000018625	0.379816	2.27978	4.94032	0.461464	0.644466	NA	ATP1A2	protein_coding	0	0	0	1.87245	0.62245	0	0	0.543628	0	0	0	2	1	0	0	1
ENSG00000148926	81.351	2.27703	0.358782	6.34654	2.20207e-10	7.43563e-09	ADM	protein_coding	31.8182	33.5469	163.937	153.428	37.4103	37.9906	96.7422	95.9352	39	45	91	139	34	46	100	102
ENSG00000187800	9.00909	2.27538	1.53829	1.47916	0.139097	NA	PEAR1	protein_coding	0	2.27373	6.9735	4.00151	3.29126	7.29499	40.5726	7.66515	0	2	8	7	6	2	24	16
ENSG00000240021	0.197338	2.27242	4.93994	0.46001	0.645509	NA	TEX35	protein_coding	0	0	0	1.5787	0	0	0	0	0	0	0	2	0	0	0	0
ENSG00000215182	1.52727	2.27168	2.69828	0.841899	0.399844	NA	MUC5AC	protein_coding	0	0.749698	3.18476	1.03934	0	0.978514	4.5182	1.74766	0	1	2	1	0	1	5	2
ENSG00000198431	22238.5	2.27166	0.13353	17.0123	6.65395e-65	9.38041e-62	TXNRD1	protein_coding	8067.4	7428.02	33323.4	41487	5621.39	6062.86	37595	38322.9	7748	10008	21298	40085	5618	6332	39687	43526
ENSG00000183837	1.32264	2.27058	3.04628	0.745361	0.456054	NA	PNMA3	protein_coding	0.921016	0	0	4.36928	1.51836	2.98031	0.79217	0	1	0	0	2	2	4	1	0
ENSG00000177103	8.57229	2.26762	1.15604	1.96154	0.0498156	NA	DSCAML1	protein_coding	2.81921	3.86716	18.3462	13.4778	1.7529	5.87436	7.47159	14.9691	7	7	5	3	4	8	12	11
ENSG00000187550	12.0079	2.26442	1.10995	2.04011	0.0413397	0.13147	SBK2	protein_coding	1.07785	5.31832	19.9887	12.3854	9.0099	0.998927	22.5958	24.6885	1	7	13	12	9	1	25	29
ENSG00000150783	1.22314	2.2631	3.39753	0.666101	0.505347	NA	TEX12	protein_coding	1.22399	0	5.31366	0	2.23725	0	1.01025	0	1	0	3	0	2	0	1	0
ENSG00000188038	11.2451	2.26234	0.97676	2.31617	0.0205489	0.0771132	NRN1L	protein_coding	2.21717	7.27129	24.735	22.6448	4.00792	2.03251	11.1469	15.905	2	10	15	22	4	2	13	19
ENSG00000205670	74.8358	2.25925	1.40393	1.60924	0.107565	0.265083	SMIM11A	protein_coding	27.6059	4.41212	123.661	31.3161	188.442	20.1597	62.8243	140.265	32	4	59	39	167	27	82	145
ENSG00000123685	0.998107	2.25925	3.45893	0.653163	0.513651	NA	BATF3	protein_coding	0.549505	0.392509	0	4.47368	2.56916	0	0	0	1	1	0	3	1	0	0	0
ENSG00000159339	1.52193	2.25285	2.73544	0.823579	0.410179	NA	PADI4	protein_coding	0	0.628722	1.32673	3.1687	0	2.5941	4.09182	0.365351	0	2	2	1	0	2	2	1
ENSG00000104921	0.204999	2.24922	4.96249	0.453245	0.650373	NA	FCER2	protein_coding	0	0	1.63999	0	0	0	0	0	0	0	1	0	0	0	0	0
ENSG00000169248	0.392174	2.24576	4.94022	0.454587	0.649406	NA	CXCL11	protein_coding	0	0	0	1.61834	0	1.51906	0	0	0	0	0	2	0	2	0	0
ENSG00000146839	0.317578	2.24326	4.96272	0.452022	0.651253	NA	ZAN	protein_coding	0	0	1.62072	0	0	0	0.919911	0	0	0	1	0	0	0	1	0
ENSG00000133115	0.31314	2.24084	4.9629	0.451519	0.651615	NA	STOML3	protein_coding	0	0	1.6347	0	0	0	0.870423	0	0	0	1	0	0	0	1	0
ENSG00000023839	856.268	2.23635	0.22343	10.0092	1.38904e-23	1.94201e-21	ABCC2	protein_coding	572.806	348.24	1964.42	2344.64	93.3796	118.349	666.582	741.725	439	512	1315	2287	105	120	803	734
ENSG00000181013	0.847436	2.23597	4.08853	0.546889	0.584455	NA	C17orf47	protein_coding	1.05128	0	4.7461	0	0	0.982098	0	0	1	0	3	0	0	1	0	0
ENSG00000136929	0.202638	2.23503	4.9632	0.450321	0.652479	NA	HEMGN	protein_coding	0	0	1.6211	0	0	0	0	0	0	0	1	0	0	0	0	0
ENSG00000152670	0.826642	2.23286	4.24812	0.525612	0.599158	NA	DDX4	protein_coding	0.80219	0	4.44632	0	0	0	1.36463	0	1	0	1	0	0	0	2	0
ENSG00000168658	4.80396	2.23142	1.76295	1.26573	0.205609	NA	VWA3B	protein_coding	1.32784	1.31507	12.6121	1.97312	10.4996	0.46361	8.15292	2.08752	2	2	3	4	5	1	3	5
ENSG00000164972	1.39161	2.22959	2.6704	0.834926	0.403759	NA	C9orf24	protein_coding	0	0.611566	3.83914	0.857308	0.806965	0	2.18552	2.83241	0	1	3	1	1	0	3	4
ENSG00000205639	7.22223	2.22831	1.27768	1.74403	0.0811543	NA	MFSD2B	protein_coding	0.622145	6.00348	13.0999	15.9744	6.46105	2.61345	4.77162	8.23177	1	6	5	12	8	3	6	10
ENSG00000108448	2374.04	2.20981	0.124293	17.7791	1.02626e-70	1.73612e-67	TRIM16L	protein_coding	832.065	803.944	3827.19	3738.72	590.453	586.349	4463.48	4150.1	758	1045	2553	3742	554	567	5294	4878
ENSG00000283247	0.198408	2.20641	4.96467	0.444422	0.656737	NA	AC096582.3	protein_coding	0	0	1.58726	0	0	0	0	0	0	0	1	0	0	0	0	0
ENSG00000264230	2.48423	2.20514	2.64618	0.833327	0.40466	NA	ANXA8L1	protein_coding	0	0	1.05259	0.692856	0	4.89085	8.45465	4.78286	0	0	1	1	0	4	7	6
ENSG00000162722	0.198279	2.20495	4.96476	0.444121	0.656955	NA	TRIM58	protein_coding	0	0	1.58623	0	0	0	0	0	0	0	1	0	0	0	0	0
ENSG00000111713	0.323041	2.20462	4.96478	0.444053	0.657004	NA	GYS2	protein_coding	0	0	1.586	0	0.998329	0	0	0	0	0	1	0	1	0	0	0
ENSG00000196109	0.198185	2.20389	4.96482	0.443901	0.657114	NA	ZNF676	protein_coding	0	0	1.58548	0	0	0	0	0	0	0	1	0	0	0	0	0
ENSG00000271303	3459.74	2.20386	0.157124	14.0262	1.07709e-44	6.74858e-42	SRXN1	protein_coding	1222.83	1174.52	4711.25	6324.51	1011.62	1043.97	5722.15	6467.05	1166	1566	2973	6059	1014	1064	6356	7415
ENSG00000113302	0.198112	2.20307	4.96487	0.443732	0.657236	NA	IL12B	protein_coding	0	0	1.5849	0	0	0	0	0	0	0	1	0	0	0	0	0
ENSG00000185905	0.307041	2.20217	4.96492	0.443546	0.657371	NA	C16orf54	protein_coding	0	0	1.58426	0	0	0	0	0.872066	0	0	1	0	0	0	0	1
ENSG00000185069	0.198005	2.20185	4.96494	0.44348	0.657418	NA	KRT76	protein_coding	0	0	1.58404	0	0	0	0	0	0	0	1	0	0	0	0	0
ENSG00000049249	0.508455	2.20112	4.42557	0.497363	0.618933	NA	TNFRSF9	protein_coding	0	0.384902	2.68514	0.534308	0	0	0.463284	0	0	1	1	1	0	0	1	0
ENSG00000172969	0.527919	2.1989	4.94022	0.445101	0.656247	NA	FRG2C	protein_coding	0	0	1.58314	0	0	0	0.898379	1.74184	0	0	1	0	0	0	1	2
ENSG00000103888	153.888	2.19869	0.330672	6.64914	2.94808e-11	1.16253e-09	CEMIP	protein_coding	85.9532	91.2172	340.32	472.974	32.5983	15.8629	105.795	86.3861	59	97	258	493	36	24	109	87
ENSG00000164729	0.415514	2.19795	4.96516	0.442675	0.658001	NA	SLC35G3	protein_coding	0	0	1.58128	0	0	0	0	1.74283	0	0	1	0	0	0	0	2
ENSG00000176746	0.197612	2.19741	4.96519	0.442563	0.658082	NA	MAGEB6	protein_coding	0	0	1.5809	0	0	0	0	0	0	0	1	0	0	0	0	0
ENSG00000023445	41.9277	2.19537	0.503851	4.35718	1.31747e-05	0.000162565	BIRC3	protein_coding	19.2455	15.5687	85.0854	74.5824	9.37128	10.792	58.7788	61.9977	20	22	30	79	10	12	70	80
ENSG00000118777	805.823	2.19303	0.248279	8.83294	1.01961e-18	1.04538e-16	ABCG2	protein_coding	388.765	341.759	1188.91	2147.16	377.636	356.221	703.811	942.324	435	487	848	1866	309	331	931	948
ENSG00000125508	0.44429	2.1916	4.96552	0.441363	0.65895	NA	SRMS	protein_coding	0	0	1.57681	0	0.993595	0.983919	0	0	0	0	1	0	1	1	0	0
ENSG00000053702	0.438977	2.19154	4.92039	0.445399	0.656032	NA	NRIP2	protein_coding	0	0	0	1.87753	0	0.588306	0	1.04598	0	0	0	3	0	1	0	2
ENSG00000172927	156.689	2.19116	0.399804	5.48058	4.23924e-08	9.14734e-07	MYEOV	protein_coding	36.6758	31.3669	222.736	92.4609	56.5855	68.2823	390.572	354.836	31	42	119	106	71	68	402	398
ENSG00000168158	0.43199	2.18948	4.96565	0.440925	0.659268	NA	OR2C1	protein_coding	0	0	1.57531	0	0	0.984441	0.896168	0	0	0	1	0	0	1	1	0
ENSG00000173612	0.196304	2.18939	4.9656	0.440912	0.659277	NA	GPRC6A	protein_coding	0	0	1.57043	0	0	0	0	0	0	0	1	0	0	0	0	0
ENSG00000177238	5.91263	2.18914	1.38423	1.58149	0.113766	NA	TRIM72	protein_coding	0.978132	2.10988	4.47709	9.75698	2.81655	4.59621	13.5529	9.01327	1	3	3	10	3	3	16	11
ENSG00000101074	0.319934	2.18885	4.96568	0.440796	0.659361	NA	R3HDML	protein_coding	0	0	1.57487	0	0	0.984594	0	0	0	0	1	0	0	1	0	0
ENSG00000154252	0.529575	2.18785	4.93573	0.443268	0.657572	NA	GAL3ST2	protein_coding	0	0	1.57476	0	0	0	1.79185	0.869977	0	0	1	0	0	0	2	1
ENSG00000163825	0.196746	2.18756	4.96576	0.440528	0.659555	NA	RTP3	protein_coding	0	0	1.57396	0	0	0	0	0	0	0	1	0	0	0	0	0
ENSG00000222046	0.952841	2.18728	3.33457	0.65594	0.511863	NA	DCDC2B	protein_coding	0.864322	0	0	3.71272	1.1698	1.16081	0	0.715082	1	0	0	3	1	1	0	1
ENSG00000180745	0.196325	2.18275	4.96604	0.439536	0.660273	NA	CLRN3	protein_coding	0	0	1.5706	0	0	0	0	0	0	0	1	0	0	0	0	0
ENSG00000181616	0.304784	2.18216	4.96608	0.439413	0.660362	NA	OR52H1	protein_coding	0	0	1.57169	0	0	0	0	0.86658	0	0	1	0	0	0	0	1
ENSG00000125037	6299.78	2.18135	0.120503	18.102	3.07211e-73	5.77454e-70	EMC3	protein_coding	2589.31	2656.57	11630.5	12163.7	1997.16	2121.94	9177.8	8061.17	2604	3397	7360	11519	2182	2111	9942	8884
ENSG00000151475	0.543095	2.17925	4.44712	0.490037	0.624108	NA	SLC25A31	protein_coding	0	0	1.58008	0	0.99528	0	0.898258	0.871149	0	0	1	0	1	0	1	1
ENSG00000255223	0.551247	2.17607	4.90857	0.443321	0.657534	NA	OR5M11	protein_coding	0	0	1.56705	0	0	1.97468	0	0.868257	0	0	1	0	0	2	0	1
ENSG00000215853	0.867181	2.17451	4.11331	0.528652	0.597047	NA	RPTN	protein_coding	0	0	1.58699	0	0	0	3.60514	1.74532	0	0	1	0	0	0	4	2
ENSG00000244623	0.659919	2.16998	4.63864	0.467805	0.639924	NA	OR2AE1	protein_coding	0	0	1.56854	0	0	1.97363	0	1.73718	0	0	1	0	0	2	0	2
ENSG00000011600	0.196717	2.16606	4.96716	0.436075	0.662782	NA	TYROBP	protein_coding	0	0	1.57373	0	0	0	0	0	0	0	1	0	0	0	0	0
ENSG00000268173	214.911	2.1633	2.16285	1.00021	0.31721	0.541388	AC007192.1	protein_coding	41.7804	128.971	607.04	158.268	0	104.822	595.459	82.9466	40	172	382	152	0	107	660	95
ENSG00000188396	0.317288	2.1613	4.96729	0.435106	0.663485	NA	TCTEX1D4	protein_coding	0	0	1.55566	0	0.982649	0	0	0	0	0	1	0	1	0	0	0
ENSG00000170128	0.648911	2.15787	4.1846	0.515671	0.606084	NA	GPR25	protein_coding	0	0	1.57216	0	0	0.985543	0.894784	1.7388	0	0	1	0	0	1	1	2
ENSG00000157873	0.908183	2.15468	3.42346	0.629386	0.529096	NA	TNFRSF14	protein_coding	0	0	0.77208	0.807917	0.799385	3.67326	0	1.21282	0	0	1	1	1	1	0	2
ENSG00000137975	19.2848	2.15453	0.78743	2.73616	0.0062161	0.0303398	CLCA2	protein_coding	6.79711	7.31097	19.3499	45.0054	12.9894	25.8749	20.6402	16.3101	8	12	15	20	16	21	22	23
ENSG00000155980	16.4734	2.1534	0.812263	2.65112	0.00802256	0.0369904	KIF5A	protein_coding	4.94017	7.35235	23.5841	31.1556	9.81185	6.1247	16.0892	32.7293	6	10	20	36	10	5	17	23
ENSG00000163207	0.877426	2.15088	3.77707	0.569457	0.569046	NA	IVL	protein_coding	0	0	1.58221	0	0.99638	0	2.69758	1.74323	0	0	1	0	1	0	3	2
ENSG00000172061	85.9873	2.14785	0.382936	5.6089	2.03615e-08	4.66742e-07	LRRC15	protein_coding	25.9654	22.3795	115.456	98.3799	36.8198	35.0798	186.14	167.677	25	30	73	95	37	36	199	193
ENSG00000006611	1.39938	2.14662	2.66813	0.804543	0.421083	NA	USH1C	protein_coding	0.517692	0.879051	1.83574	4.18053	2.60567	0	1.17638	0	1	1	1	3	2	0	1	0
ENSG00000136383	83.6666	2.14418	0.414694	5.17051	2.33453e-07	4.33516e-06	ALPK3	protein_coding	58.0118	36.335	153.041	258.544	23.6457	28.3307	49.5239	61.9007	44	55	114	131	28	31	65	84
ENSG00000129194	3.83726	2.14346	1.78903	1.19811	0.230875	NA	SOX15	protein_coding	1.19715	0.885963	8.00519	1.18489	2.52264	4.31432	5.89529	6.69265	1	1	6	1	3	5	6	8
ENSG00000120498	0.67954	2.14006	4.18399	0.511489	0.609008	NA	TEX11	protein_coding	0	0	0	1.19178	1.13653	1.11978	0	1.98823	0	0	0	1	1	1	0	2
ENSG00000137261	194.805	2.13769	0.255708	8.35989	6.27778e-17	5.13049e-15	KIAA0319	protein_coding	87.826	85.6755	403.015	360.82	63.9361	50.1334	263.312	243.722	78	117	261	337	66	50	293	290
ENSG00000053747	957.912	2.13599	0.213009	10.0277	1.15204e-23	1.62409e-21	LAMA3	protein_coding	452.049	438.772	2253.82	1666.61	254.726	349.442	1289.77	958.11	425	586	1306	1850	273	291	1437	1193
ENSG00000174776	2.6491	2.13056	2.18745	0.973991	0.330061	NA	WDR49	protein_coding	0	1.0003	5.47222	1.35257	1.35597	1.20392	6.44619	4.36163	0	2	1	2	2	2	6	4
ENSG00000174130	15.6778	2.12652	0.83307	2.55263	0.0106914	0.0464362	TLR6	protein_coding	3.27368	6.79263	23.9285	18.9318	6.96933	8.18345	23.7476	33.5952	5	7	24	29	4	7	28	24
ENSG00000178342	0.301958	2.12594	4.96911	0.427831	0.668774	NA	KCNG2	protein_coding	0	0	1.4975	0	0	0	0	0.918161	0	0	1	0	0	0	0	1
ENSG00000258083	2.05059	2.12325	2.1323	0.995759	0.319367	NA	OR9A4	protein_coding	1.16679	0.823192	5.16252	3.46449	0	1.08199	2.80029	1.90543	1	1	3	3	0	1	4	2
ENSG00000128510	4.87215	2.11782	1.60267	1.32143	0.186358	NA	CPA4	protein_coding	0.689553	1.97268	10.6958	2.74535	5.39786	0	9.46422	8.01173	1	4	3	4	4	0	14	11
[truncated: 16,637 more rows]

## Sheet: AF3C_MCF7_GFP+PTLvsMCF7-GFP
Additional file 3C. RNA-Seq protein-coding transcript level data from transcriptomics experiment comparing transcript profiles in MCF7-GFP cell line treated with parthenolide and MCF7-GFP cell line treated with DMSO.
[truncated: 17,158 more rows]

[truncated: 1 more sheets: AF3D_MCF7DSC1+PTLvsMCF7_GFP+PTL]
