# Supplementary material for: Desmocollin-1 is associated with pro-metastatic phenotype of luminal A breast cancer cells and is modulated by parthenolide
Source: Cell Mol Biol Lett. 2023 Aug 24;28:68. doi: 10.1186/s11658-023-00481-6 (PMC10464112; doi:10.1186/s11658-023-00481-6)
Supplement: Supplementary file 4 — Additional file 4. Results of Gene Set Enrichment Analysis (GSEA) of A) total proteome data and B) transcriptomics data including GSEA enriched pathways and core enriched genes. [file 11658_2023_481_MOESM4_ESM.xlsx]

## Sheet: Legend
Additional file 4. Results of Gene Set Enrichment Analysis (GSEA) of total proteome data (AF4A) and transcriptomics data (AF4B) including GSEA enriched pathways and core enriched genes
Legend:
MCF7	Breast cancer cell line MCF7
DSC1	Desmocollin-1
GFP	Green Fluorescent Protein
PTL	Parthenolide
Comparisons:
MCF7-DSC1-GFP vs. MCF7-GFP	MCF7 cell line overexpressing DSC1 vs. control MCF7 cell line
MCF7-DSC1-GFP+PTL vs. MCF7-DSC1-GFP	MCF7 cell line overexpressing DSC1 with PTL treatment vs. MCF7 cell line overexpressing DSC1 with no PTL treatment
MCF7-GFP+PTL vs. MCF7-GFP	Control MCF7 cell line with PTL treatment vs. control MCF7 cell line with no PTL treatment
MCF7-DSC1-GFP+PTL vs. MCF7-GFP+PTL	MCF7 cell line overexpressing DSC1 with PTL treatment vs. Control MCF7 cell line with PTL treatment
Pathway name	Name of the enriched pathway
Size	Number of genes in the gene set after filtering out genes not present in the expression dataset
Enrichment Score	Enrichment score of a gene set
Normalized Enrichment Score	Normalized enrichment score
NOM p-value	Nominal p value
FDR q-value	False discovery rate-adjusted p-value
FWER p-value	Familywise-error rate p value
Rank at max	The position in the ranked list at which the maximum enrichment score occurred
Leading Edge	The percentage of gene hits before or after the peak in the running enrichment score; the percentage of genes in the ranked gene list before or after the peak in the running enrichment score; the enrichment signal strength
Core Enriched Genes	Genes contributing in pathway enrichment

## Sheet: AF4A_pathways_proteomics
Comparison	MCF7-DSC1-GFP vs. MCF7-GFP
Positively enriched	Pathway name	Size	Enrichment Score	Normalized Enrichment Score	NOM p-value	FDR q-value	FWER p-value	Rank at max	Leading Edge	Core enriched genes
	BIOCARTA_MCM_PATHWAY	10	0.892082	1.92838	0.00389864	0.0195041	0.069	195	tags=70%, list=6%, signal=74%	MCM4, MCM3, MCM2, MCM7, CDK2, MCM6, MCM5
	BIOCARTA_VDR_PATHWAY	13	0.842834	1.97475	0.00372439	0.0236332	0.042	295	tags=46%, list=8%, signal=50%	TOP2B, SMARCC2, SUPT16H, BAZ1B, SMARCE1, SMARCA4
Comparison	MCF7-DSC1-GFP vs. MCF7-GFP
Negatively enriched	Pathway name
	no significant pathways
Comparison	MCF7-DSC1-GFP+PTL vs. MCF7-DSC1-GFP
Positively enriched	Pathway name	Size	Enrichment Score	Normalized Enrichment Score	NOM p-value	FDR q-value	FWER p-value	Rank at max	Leading Edge	Core enriched genes
	BIOCARTA_EIF_PATHWAY	15	0.797386	1.98079	0	0.0605521	0.048	527	tags=80%, list=15%, signal=94%	EIF5, EIF4G1, EIF3A, EIF2S3, EIF2S1, EEF2, EIF2S2, EIF4A2, EIF4A1, EIF4G2, EIF4E, EIF1
	BIOCARTA_PPARA_PATHWAY	15	0.744436	1.89905	0.00826446	0.0774965	0.117	86	tags=27%, list=2%, signal=27%	HSPA1A, HSP90AA1, PRKAR1A, ME1
Comparison	MCF7-DSC1-GFP+PTL vs. MCF7-DSC1-GFP
Negatively enriched	Pathway name	Size	Enrichment Score	Normalized Enrichment Score	NOM p-value	FDR q-value	FWER p-value	Rank at max	Leading Edge	Core enriched genes
	BIOCARTA_HIVNEF_PATHWAY	21	-0.811107	-2.06736	0	0	0	173	tags=29%, list=5%, signal=30%	PRKCD, PARP1, LMNB2, SPTAN1, LMNB1, PRKDC, NUMA1
	BIOCARTA_TNFR1_PATHWAY	11	-0.877514	-2.00137	0	0	0	173	tags=45%, list=5%, signal=48%	PARP1, LMNB2, SPTAN1, LMNB1, PRKDC
	BIOCARTA_FAS_PATHWAY	11	-0.87126	-1.95356	0	0.000523126	0.002	173	tags=45%, list=5%, signal=48%	PARP1, LMNB2, SPTAN1, LMNB1, PRKDC
	BIOCARTA_MCM_PATHWAY	10	-0.833928	-1.80392	0.0016	0.0149989	0.072	272	tags=70%, list=8%, signal=76%	ORC2, MCM6, MCM3, CDK2, MCM5, MCM7, MCM2, MCM4
Comparison	MCF7-GFP+PTL vs. MCF7-GFP
Positively enriched	Pathway name	Size	Enrichment Score	Normalized Enrichment Score	NOM p-value	FDR q-value	FWER p-value	Rank at max	Leading Edge	Core enriched genes
	BIOCARTA_INTEGRIN_PATHWAY	19	0.678341	1.85806	0.0189702	0.0371448	0.06	319	tags=26%, list=9%, signal=29%	VCL, TLN1, ZYX, BCAR1, CRKL
	BIOCARTA_PPARA_PATHWAY	15	0.741394	1.94193	0.00507614	0.0407061	0.022	78	tags=27%, list=2%, signal=27%	HSP90AA1, HSPA1A, ME1, PRKAR1A
	BIOCARTA_EIF_PATHWAY	15	0.739928	1.87577	0.00544959	0.0443562	0.047	804	tags=80%, list=23%, signal=103%	EIF5, EIF2S1, EIF3A, EEF2, EIF4A1, EIF4G1, EIF2S2, EIF2S3, EIF6, EIF4E, EIF1, EIF4A2
	BIOCARTA_MTOR_PATHWAY	12	0.724247	1.78123	0.013624	0.0558114	0.114	804	tags=75%, list=23%, signal=97%	RPS6KB1, EIF3A, EIF4A1, EIF4G1, PPP2CA, RHEB, PDPK1, EIF4E, EIF4A2
Comparison	MCF7-GFP+PTL vs. MCF7-GFP
Negatively enriched	Pathway name	Size	Enrichment Score	Normalized Enrichment Score	NOM p-value	FDR q-value	FWER p-value	Rank at max	Leading Edge	Core enriched genes
	BIOCARTA_HIVNEF_PATHWAY	21	-0.751952	-1.91547	0	0.00165675	0.003	40	tags=24%, list=1%, signal=24%	CDK11B, LMNA, PAK2, LMNB2, PARP1, LMNB1, SPTAN1, PRKDC, NUMA1
	BIOCARTA_FAS_PATHWAY	11	-0.822328	-1.80274	0.00343643	0.00887783	0.05	486	tags=64%, list=14%, signal=74%	LMNA, PAK2, LMNB2, PARP1, LMNB1, SPTAN1, PRKDC
	BIOCARTA_TNFR1_PATHWAY	11	-0.812262	-1.80737	0.00165289	0.0111941	0.042	486	tags=64%, list=14%, signal=74%	LMNA, PAK2, LMNB2, PARP1, LMNB1, SPTAN1, PRKDC
	BIOCARTA_VDR_PATHWAY	13	-0.73716	-1.64542	0.0110759	0.0404072	0.264	439	tags=38%, list=13%, signal=44%	RXRA, SMARCC2, SMARCA4, SUPT16H, TOP2B
Comparison	MCF7-DSC1-GFP+PTL vs. MCF7-GFP+PTL
Positively enriched	Pathway name	Size	Enrichment Score	Normalized Enrichment Score	NOM p-value	FDR q-value	FWER p-value	Rank at max	Leading Edge	Core enriched genes
	BIOCARTA_VDR_PATHWAY	13	0.758517	1.76899	0.0123023	0.0873359	0.153	432	tags=46%, list=12%, signal=52%	TOP2B, SMARCC2, SMARCA4, SUPT16H, BAZ1B, SMARCE1
Negatively enriched	Pathway name	Size	Enrichment Score	Normalized Enrichment Score	NOM p-value	FDR q-value	FWER p-value	Rank at max	Leading Edge	Core enriched genes
	BIOCARTA_EIF4_PATHWAY	13	-0.715731	-1.6897	0.0221729	0.0902681	0.281	786	tags=85%, list=22%, signal=109%	EIF4G3, EIF4A1, EIF4E, AKT1, PDPK1, EIF4G1, MAPK1, RPS6KB1, MAPK14, EIF4A2, MAPK3

## Sheet: AF4B_pathways_transcriptomics
Comparison	MCF7-DSC1-GFP vs. MCF7-GFP
Positively enriched	Pathway name
	no significant pathways
Comparison	MCF7-DSC1-GFP vs. MCF7-GFP
Negatively enriched	Pathway name
	no significant pathways
Comparison	MCF7-DSC1-GFP+PTL vs. MCF7-DSC1-GFP
Positively enriched	Pathway name
	no significant pathways
Comparison	MCF7-DSC1-GFP+PTL vs. MCF7-DSC1-GFP
Negatively enriched	Pathway name	Size	Enrichment Score	Normalized Enrichment Score	NOM p-value	FDR q-value	FWER p-value	Rank at max	Leading Edge	Core enriched genes
	BIOCARTA_MCM_PATHWAY	18	-0.890181	-1.74332	0	0.0613293	0.054	914	tags=61%, list=7%, signal=66%	MCM6, MCM5, CDT1, ORC1, ORC6, CDC6, KITLG, MCM3, CDK2, MCM2, MCM7
Comparison	MCF7-GFP+PTL vs. MCF7-GFP
Positively enriched	Pathway name
	no significant pathways
Comparison	MCF7-GFP+PTL vs. MCF7-GFP
Negatively enriched	Pathway name
	no significant pathways
Comparison	MCF7-DSC1-GFP+PTL vs. MCF7-GFP+PTL
Positively enriched	Pathway name
	no significant pathways
Comparison	MCF7-DSC1-GFP+PTL vs. MCF7-GFP+PTL
Negatively enriched	Pathway name
	no significant pathways
