# Supplementary material for: Desmocollin-1 is associated with pro-metastatic phenotype of luminal A breast cancer cells and is modulated by parthenolide
Source: Cell Mol Biol Lett. 2023 Aug 24;28:68. doi: 10.1186/s11658-023-00481-6 (PMC10464112; doi:10.1186/s11658-023-00481-6)
Supplement: Supplementary file 5 — Additional file 5. Results of the pull-down identification of DSC1 protein interaction partners. A) Mass spectrometry protein group level data from pull-down experiment comparing protein levels in MCF7-DSC1-GFP and control MCF7-GFP cell line pull-downs. B) Mass spectrometry protein group level data from pull-down experiment comparing protein levels in MCF7-DSC1-GFP cell line treated with parthenolide and MCF7-DSC1-GFP treated with DMSO cell line pull-downs. C) Proteins significantly upregulated (q-value < 0.05 and Log2 FC > 1) in pull-down without parthenolide (PTL) treatment (comparison MCF7-DSC1-GFP vs. MCF7-GFP) and not statistically significantly upregulated in total proteome analysis (either "q-value > 0.05 when Log2 FC > 0" or "Log2 FC < 0" or not identified) in total proteome comparison MCF7-DSC1-GFP vs. MCF7-GFP. [file 11658_2023_481_MOESM5_ESM.xlsx]

## Sheet: AF5A_MCF7_DSC1vsMCF7-GFP
Additional file 5A. Mass spectrometry protein group level data from pull-down experiment comparing protein levels in MCF7-DSC1-GFP and control MCF7-GFP cell line pull-downs.
Comparison (group1/group2)	Group	ProteinGroups	AVG Log2 Ratio	Absolute AVG Log2 Ratio	Pvalue	Qvalue	# of Ratios	UniProtIds	Genes	ProteinDescriptions	ProteinNames	# Unique Total Peptides	% Change	Ratio	Condition Numerator	Condition Denominator	GO Cellular Component	GO Molecular Function	GO Biological Process
MCF7-GFP / MCF7-DSC1-GFP	P20592	P20592	-8.31706	8.31706	0.00379992	0.0043158	3	P20592	MX2	Interferon-induced GTP-binding protein Mx2	MX2_HUMAN	1	-99.6864	0.00313557	MCF7-GFP	MCF7-DSC1-GFP	nuclear pore,cytosol,cytoplasm,membrane,nucleus,mitochondrial membrane	protein binding,GTP binding,microtubule binding,GTPase activity	defense response,response to virus,protein transport,response to interferon-alpha,regulation of nucleocytoplasmic transport,mRNA transport,defense response to virus,regulation of cell cycle,type I interferon signaling pathway,innate immune response,dynamin family protein polymerization involved in mitochondrial fission,membrane fusion,mitochondrial fission
MCF7-GFP / MCF7-DSC1-GFP	Q14126	Q14126	-7.20668	7.20668	5.96683e-55	6.82207e-53	141	Q14126	DSG2	Desmoglein-2	DSG2_HUMAN	31	-99.323	0.00676974	MCF7-GFP	MCF7-DSC1-GFP	cornified envelope,plasma membrane,cell-cell junction,cell surface,intercalated disc,integral component of membrane,apical plasma membrane,lateral plasma membrane,cell junction,desmosome,intracellular membrane-bounded organelle,extracellular exosome	calcium ion binding,cell adhesion molecule binding,cell adhesive protein binding involved in bundle of His cell-Purkinje myocyte communication	desmosome organization,Purkinje myocyte development,cell adhesion,homophilic cell adhesion via plasma membrane adhesion molecules,keratinization,response to progesterone,maternal process involved in female pregnancy,cornification,bundle of His cell-Purkinje myocyte adhesion involved in cell communication,regulation of heart rate by cardiac conduction,regulation of ventricular cardiac muscle cell …
MCF7-GFP / MCF7-DSC1-GFP	Q9Y6K0	Q9Y6K0	-6.65189	6.65189	0.000504705	0.000785066	3	Q9Y6K0	CEPT1	Choline/ethanolaminephosphotransferase 1	CEPT1_HUMAN	1	-99.0056	0.00994445	MCF7-GFP	MCF7-DSC1-GFP	endoplasmic reticulum membrane,integral component of membrane,nuclear membrane,Golgi apparatus	metal ion binding,ethanolaminephosphotransferase activity,phosphotransferase activity, for other substituted phosphate groups,diacylglycerol cholinephosphotransferase activity	lipid metabolic process,phosphatidylethanolamine biosynthetic process,phosphatidylcholine biosynthetic process,CDP-choline pathway
MCF7-GFP / MCF7-DSC1-GFP	Q00872	Q00872	-6.5271	6.5271	0.00032767	0.000545586	3	Q00872	MYBPC1	Myosin-binding protein C, slow-type	MYPC1_HUMAN	1	-98.9157	0.0108429	MCF7-GFP	MCF7-DSC1-GFP	cytosol,myofibril,myosin filament,sarcomere,Z disc,M band,striated muscle thin filament	protein binding,titin binding,muscle alpha-actinin binding,actin filament binding,structural constituent of muscle	cell adhesion,muscle filament sliding,muscle contraction,striated muscle myosin thick filament assembly,sarcomere organization,cardiac muscle fiber development,cardiac muscle tissue morphogenesis,skeletal muscle myosin thick filament assembly,cardiac myofibril assembly,skeletal muscle thin filament assembly
MCF7-GFP / MCF7-DSC1-GFP	Q02487	Q02487	-6.48106	6.48106	0.000271225	0.000463992	3	Q02487	DSC2	Desmocollin-2	DSC2_HUMAN	1	-98.8805	0.0111945	MCF7-GFP	MCF7-DSC1-GFP	cornified envelope,plasma membrane,cell-cell adherens junction,intercalated disc,integral component of membrane,desmosome,cytoplasmic vesicle,extracellular exosome	calcium ion binding,protein binding,cell adhesive protein binding involved in bundle of His cell-Purkinje myocyte communication	cell adhesion,homophilic cell adhesion via plasma membrane adhesion molecules,cellular response to starvation,keratinization,cornification,cardiac muscle cell-cardiac muscle cell adhesion,bundle of His cell-Purkinje myocyte adhesion involved in cell communication,regulation of heart rate by cardiac conduction,regulation of ventricular cardiac muscle cell action potential
MCF7-GFP / MCF7-DSC1-GFP	Q13501	Q13501	-6.38245	6.38245	2.77943e-20	5.77785e-19	78	Q13501	SQSTM1	Sequestosome-1	SQSTM_HUMAN	16	-98.8014	0.0119865	MCF7-GFP	MCF7-DSC1-GFP	pre-autophagosomal structure,cytoplasmic mRNA processing body,nucleoplasm,cytoplasm,mitochondrion,late endosome,autophagosome,endoplasmic reticulum,cytosol,inclusion body,PML body,sarcomere,intracellular membrane-bounded organelle,amphisome,autolysosome,extracellular exosome,sperm midpiece,Lewy body,aggresome	protein serine/threonine kinase activity,protein kinase C binding,protein binding,zinc ion binding,enzyme binding,protein kinase binding,receptor tyrosine kinase binding,ubiquitin protein ligase binding,ionotropic glutamate receptor binding,SH2 domain binding,identical protein binding,protein homodimerization activity,ubiquitin binding,K63-linked polyubiquitin binding	negative regulation of transcription from RNA polymerase II promoter,mitophagy,macromitophagy,positive regulation of protein phosphorylation,immune system process,response to ischemia,protein phosphorylation,ubiquitin-dependent protein catabolic process,autophagy,apoptotic process,endosome organization,protein localization,regulation of mitochondrion organization,endosomal transport,macroautophag…
MCF7-GFP / MCF7-DSC1-GFP	P42677	P42677	-6.06197	6.06197	7.14171e-09	3.31028e-08	12	P42677	RPS27	40S ribosomal protein S27	RS27_HUMAN	2	-98.5032	0.0149681	MCF7-GFP	MCF7-DSC1-GFP	nucleus,nucleoplasm,cytosol,ribosome,postsynaptic density,cytosolic small ribosomal subunit	DNA binding,RNA binding,protein binding,zinc ion binding,structural constituent of ribosome	nuclear-transcribed mRNA catabolic process, nonsense-mediated decay,rRNA processing,translation,translational initiation,SRP-dependent cotranslational protein targeting to membrane,cell proliferation,viral transcription,ribosomal small subunit assembly
MCF7-GFP / MCF7-DSC1-GFP	Q9HCU4	Q9HCU4	-5.88034	5.88034	7.18679e-55	7.04306e-53	105	Q9HCU4	CELSR2	Cadherin EGF LAG seven-pass G-type receptor 2	CELR2_HUMAN	34	-98.3024	0.0169762	MCF7-GFP	MCF7-DSC1-GFP	cytoplasm,plasma membrane,integral component of membrane	G-protein coupled receptor activity,calcium ion binding	regulation of transcription, DNA-templated,homophilic cell adhesion via plasma membrane adhesion molecules,G-protein coupled receptor signaling pathway,Wnt signaling pathway,neural plate anterior/posterior regionalization,regulation of cell-cell adhesion,dendrite morphogenesis,Wnt signaling pathway, planar cell polarity pathway
MCF7-GFP / MCF7-DSC1-GFP	Q5SZK8	Q5SZK8	-5.68928	5.68928	7.50038e-97	1.71509e-94	207	Q5SZK8	FREM2	FRAS1-related extracellular matrix protein 2	FREM2_HUMAN	64	-98.062	0.0193801	MCF7-GFP	MCF7-DSC1-GFP	basement membrane,plasma membrane,integral component of membrane,extracellular exosome	metal ion binding	eye development,morphogenesis of an epithelium,cell communication,cell adhesion,heart development,embryonic digit morphogenesis,inner ear development
MCF7-GFP / MCF7-DSC1-GFP	Q9Y287	Q9Y287	-5.54411	5.54411	6.01618e-16	7.93672e-15	39	Q9Y287	ITM2B	Integral membrane protein 2B	ITM2B_HUMAN	11	-97.8568	0.0214318	MCF7-GFP	MCF7-DSC1-GFP	Golgi membrane,extracellular region,extracellular space,Golgi apparatus,plasma membrane,endosome membrane,membrane,Golgi-associated vesicle membrane,integral component of organelle membrane,intracellular membrane-bounded organelle,extracellular exosome	beta-amyloid binding,protein binding,ATP binding	nervous system development,negative regulation of amyloid precursor protein biosynthetic process,cellular protein metabolic process
MCF7-GFP / MCF7-DSC1-GFP	P12235	P12235	-5.46312	5.46312	5.34293e-10	2.88602e-09	15	P12235	SLC25A4	ADP/ATP translocase 1	ADT1_HUMAN	4	-97.7331	0.0226693	MCF7-GFP	MCF7-DSC1-GFP	mitochondrion,mitochondrial inner membrane,integral component of plasma membrane,integral component of mitochondrial membrane	protein binding,adenine transmembrane transporter activity,ATP:ADP antiporter activity	mitochondrial genome maintenance,generation of precursor metabolites and energy,apoptotic mitochondrial changes,adenine transport,ADP transport,ATP transport,viral process,regulation of insulin secretion,transmembrane transport,negative regulation of necroptotic process
MCF7-GFP / MCF7-DSC1-GFP	P56159	P56159	-5.43711	5.43711	3.69718e-12	2.84973e-11	30	P56159	GFRA1	GDNF family receptor alpha-1	GFRA1_HUMAN	9	-97.6918	0.0230816	MCF7-GFP	MCF7-DSC1-GFP	plasma membrane,extrinsic component of membrane,anchored component of membrane,extracellular exosome,external side of plasma membrane,receptor complex	receptor binding,glial cell-derived neurotrophic factor receptor activity	MAPK cascade,cell surface receptor signaling pathway,axon guidance,glial cell-derived neurotrophic factor receptor signaling pathway,nervous system development
MCF7-GFP / MCF7-DSC1-GFP	Q9UBX3	Q9UBX3	-5.26981	5.26981	4.86756e-18	7.58897e-17	39	Q9UBX3	SLC25A10	Mitochondrial dicarboxylate carrier	DIC_HUMAN	10	-97.408	0.0259196	MCF7-GFP	MCF7-DSC1-GFP	nucleus,nucleoplasm,mitochondrion,mitochondrial inner membrane,integral component of membrane	dicarboxylic acid transmembrane transporter activity,protein binding,oxaloacetate transmembrane transporter activity,sulfate transmembrane transporter activity,antiporter activity,thiosulfate transmembrane transporter activity,malate transmembrane transporter activity,succinate transmembrane transporter activity	gluconeogenesis,ion transport,dicarboxylic acid transport,mitochondrial transport,sulfide oxidation, using sulfide:quinone oxidoreductase,oxaloacetate(2-) transmembrane transport,sulfate transmembrane transport,sulfate transport,malate transmembrane transport,oxaloacetate transport,succinate transmembrane transport,thiosulfate transport,phosphate ion transmembrane transport
MCF7-GFP / MCF7-DSC1-GFP	Q8N3I7	Q8N3I7	-5.26663	5.26663	0.0374343	0.0271387	3	Q8N3I7	BBS5	Bardet-Biedl syndrome 5 protein	BBS5_HUMAN	1	-97.4023	0.0259768	MCF7-GFP	MCF7-DSC1-GFP	cytosol,BBSome,ciliary basal body,ciliary membrane	RNA polymerase II repressing transcription factor binding,protein binding,phosphatidylinositol-3-phosphate binding	heart looping,visual perception,protein transport,melanosome transport,motile cilium assembly,response to stimulus,cilium morphogenesis,intracellular transport
MCF7-GFP / MCF7-DSC1-GFP	P10909	P10909	-5.23308	5.23308	5.52094e-14	5.41052e-13	18	P10909	CLU	Clusterin	CLUS_HUMAN	6	-97.3412	0.0265879	MCF7-GFP	MCF7-DSC1-GFP	extracellular region,extracellular space,nucleus,cytoplasm,mitochondrion,mitochondrial inner membrane,Golgi apparatus,cytosol,cell surface,platelet alpha granule lumen,macromolecular complex,spherical high-density lipoprotein particle,chromaffin granule,intracellular membrane-bounded organelle,synapse,perinuclear region of cytoplasm,Requires Ontology,extracellular exosome,blood microparticle,neur…	beta-amyloid binding,receptor binding,protein binding,ubiquitin protein ligase binding,macromolecular complex binding,tau protein binding,low-density lipoprotein particle receptor binding,chaperone binding,misfolded protein binding,ATPase activity	cell morphogenesis,microglial cell activation,release of cytochrome c from mitochondria,platelet degranulation,lipid metabolic process,complement activation,complement activation, classical pathway,response to virus,positive regulation of gene expression,protein import,antimicrobial humoral response,regulation of complement activation,central nervous system myelin maintenance,positive regulation …
MCF7-GFP / MCF7-DSC1-GFP	Q96S97	Q96S97	-5.23066	5.23066	0.000459995	0.000730072	6	Q96S97	MYADM	Myeloid-associated differentiation marker	MYADM_HUMAN	2	-97.3367	0.0266327	MCF7-GFP	MCF7-DSC1-GFP	ruffle,plasma membrane,cell-cell junction,integral component of membrane,cortical actin cytoskeleton,membrane raft	molecular_function	negative regulation of protein phosphorylation,negative regulation of gene expression,positive regulation of cell migration,negative regulation of actin filament polymerization,membrane raft organization,negative regulation of heterotypic cell-cell adhesion,establishment of endothelial barrier,protein localization to plasma membrane,negative regulation of protein kinase C signaling,positive regul…
MCF7-GFP / MCF7-DSC1-GFP	Q9Y5G3	Q9Y5G3	-5.22346	5.22346	2.84169e-06	8.02223e-06	21	Q9Y5G3	PCDHGB1	Protocadherin gamma-B1	PCDGD_HUMAN	5	-97.3234	0.0267658	MCF7-GFP	MCF7-DSC1-GFP	growth cone,integral component of plasma membrane	calcium ion binding	homophilic cell adhesion via plasma membrane adhesion molecules,cell adhesion
MCF7-GFP / MCF7-DSC1-GFP	Q8WUY1	Q8WUY1	-5.21499	5.21499	5.35283e-07	1.81793e-06	15	Q8WUY1	THEM6	Protein THEM6	THEM6_HUMAN	5	-97.3076	0.0269235	MCF7-GFP	MCF7-DSC1-GFP	extracellular region
MCF7-GFP / MCF7-DSC1-GFP	Q02978	Q02978	-5.18974	5.18974	3.27487e-11	2.1194e-10	15	Q02978	SLC25A11	Mitochondrial 2-oxoglutarate/malate carrier protein	M2OM_HUMAN	4	-97.2601	0.0273988	MCF7-GFP	MCF7-DSC1-GFP	nucleus,mitochondrion,mitochondrial inner membrane,integral component of plasma membrane	RNA binding,oxoglutarate:malate antiporter activity	gluconeogenesis,alpha-ketoglutarate transport,transmembrane transport
MCF7-GFP / MCF7-DSC1-GFP	P50416	P50416	-5.15796	5.15796	1.04799e-30	4.49327e-29	54	P50416	CPT1A	Carnitine O-palmitoyltransferase 1, liver isoform	CPT1A_HUMAN	16	-97.1991	0.0280091	MCF7-GFP	MCF7-DSC1-GFP	mitochondrion,mitochondrial outer membrane,membrane,integral component of mitochondrial outer membrane	carnitine O-palmitoyltransferase activity,identical protein binding,palmitoleoyltransferase activity	long-chain fatty acid metabolic process,glucose metabolic process,fatty acid beta-oxidation,triglyceride metabolic process,carnitine shuttle,circadian rhythm,carnitine metabolic process,response to organic cyclic compound,regulation of lipid metabolic process,epithelial cell differentiation,positive regulation of fatty acid beta-oxidation,response to drug,eating behavior,regulation of insulin sec…
MCF7-GFP / MCF7-DSC1-GFP	Q2TAA5	Q2TAA5	-5.15418	5.15418	7.89057e-11	4.74818e-10	21	Q2TAA5	ALG11	GDP-Man:Man(3)GlcNAc(2)-PP-Dol alpha-1,2-mannosyltransferase	ALG11_HUMAN	7	-97.1917	0.0280827	MCF7-GFP	MCF7-DSC1-GFP	membrane,integral component of membrane,endoplasmic reticulum membrane	GDP-Man:Man3GlcNAc2-PP-Dol alpha-1,2-mannosyltransferase activity	mannosylation,oligosaccharide-lipid intermediate biosynthetic process,protein N-linked glycosylation
MCF7-GFP / MCF7-DSC1-GFP	P68871	P68871	-5.14321	5.14321	0.00140035	0.00187625	6	P68871	HBB	Hemoglobin subunit beta	HBB_HUMAN	7	-97.1703	0.0282969	MCF7-GFP	MCF7-DSC1-GFP	extracellular region,extracellular space,cytosol,hemoglobin complex,haptoglobin-hemoglobin complex,extracellular exosome,endocytic vesicle lumen,blood microparticle,tertiary granule lumen,ficolin-1-rich granule lumen	oxygen transporter activity,protein binding,oxygen binding,hemoglobin binding,metal ion binding,peroxidase activity,haptoglobin binding,organic acid binding,heme binding,hemoglobin alpha binding	receptor-mediated endocytosis,blood coagulation,regulation of blood pressure,positive regulation of cell death,oxygen transport,bicarbonate transport,nitric oxide transport,response to hydrogen peroxide,hydrogen peroxide catabolic process,neutrophil degranulation,positive regulation of nitric oxide biosynthetic process,regulation of blood vessel size,protein heterooligomerization,renal absorption…
MCF7-GFP / MCF7-DSC1-GFP	P12830	P12830	-5.11299	5.11299	9.23842e-16	1.19577e-14	51	P12830	CDH1	Cadherin-1	CADH1_HUMAN	12	-97.1104	0.0288958	MCF7-GFP	MCF7-DSC1-GFP	extracellular region,endosome,trans-Golgi network,plasma membrane,cell-cell adherens junction,cytoplasmic side of plasma membrane,actin cytoskeleton,integral component of membrane,lateral plasma membrane,catenin complex,flotillin complex,lamellipodium,cell junction,apical junction complex,perinuclear region of cytoplasm,extracellular exosome,postsynapse,glutamatergic synapse,cortical actin cytosk…	protein binding,beta-catenin binding,ankyrin binding,GTPase activating protein binding,identical protein binding,gamma-catenin binding,cadherin binding,cell adhesion molecule binding,protein homodimerization activity,calcium ion binding,cytoskeletal protein binding	homophilic cell adhesion via plasma membrane adhesion molecules,response to toxic substance,regulation of gene expression,pituitary gland development,negative regulation of cell-cell adhesion,extracellular matrix organization,negative regulation of cell migration,neuron projection development,adherens junction organization,entry of bacterium into host cell,positive regulation of protein import in…
MCF7-GFP / MCF7-DSC1-GFP	O14735	O14735	-5.10806	5.10806	4.70069e-10	2.55927e-09	15	O14735	CDIPT	CDP-diacylglycerol--inositol 3-phosphatidyltransferase	CDIPT_HUMAN	3	-97.1005	0.0289948	MCF7-GFP	MCF7-DSC1-GFP	Golgi membrane,endoplasmic reticulum membrane,plasma membrane,membrane,integral component of membrane,Golgi apparatus	CDP-diacylglycerol-inositol 3-phosphatidyltransferase activity,protein binding,diacylglycerol binding,manganese ion binding,carbohydrate binding,alcohol binding	phosphatidylinositol biosynthetic process,CDP-diacylglycerol metabolic process
MCF7-GFP / MCF7-DSC1-GFP	P60468	P60468	-5.09256	5.09256	0.00133861	0.00181121	3	P60468	SEC61B	Protein transport protein Sec61 subunit beta	SC61B_HUMAN	1	-97.0692	0.0293079	MCF7-GFP	MCF7-DSC1-GFP	endoplasmic reticulum,Sec61 translocon complex,endoplasmic reticulum membrane,cytosol,membrane,integral component of membrane,endoplasmic reticulum Sec complex	RNA binding,protein binding,epidermal growth factor binding,P-P-bond-hydrolysis-driven protein transmembrane transporter activity,ARF guanyl-nucleotide exchange factor activity	ER-associated ubiquitin-dependent protein catabolic process,retrograde protein transport, ER to cytosol,posttranslational protein targeting to membrane, translocation,SRP-dependent cotranslational protein targeting to membrane, translocation
MCF7-GFP / MCF7-DSC1-GFP	Q9NYQ6	Q9NYQ6	-5.06583	5.06583	3.8372e-33	1.88023e-31	81	Q9NYQ6	CELSR1	Cadherin EGF LAG seven-pass G-type receptor 1	CELR1_HUMAN	26	-97.0144	0.0298562	MCF7-GFP	MCF7-DSC1-GFP	nucleoplasm,plasma membrane,integral component of plasma membrane,integral component of membrane	transmembrane signaling receptor activity,G-protein coupled receptor activity,calcium ion binding,protein dimerization activity	establishment of planar polarity,neuron migration,neural tube closure,hair follicle development,homophilic cell adhesion via plasma membrane adhesion molecules,G-protein coupled receptor signaling pathway,Rho protein signal transduction,central nervous system development,locomotory behavior,anterior/posterior pattern specification,regulation of actin cytoskeleton organization,wound healing,establ…
MCF7-GFP / MCF7-DSC1-GFP	P01892	P01892	-4.9878	4.9878	0.00103087	0.00144617	18	P01892	HLA-A	HLA class I histocompatibility antigen, A-2 alpha chain	1A02_HUMAN	6	-96.8485	0.0315153	MCF7-GFP	MCF7-DSC1-GFP
MCF7-GFP / MCF7-DSC1-GFP	Q9Y6I9	Q9Y6I9	-4.91807	4.91807	2.28541e-06	6.55978e-06	15	Q9Y6I9	TEX264	Testis-expressed protein 264	TX264_HUMAN	5	-96.6924	0.033076	MCF7-GFP	MCF7-DSC1-GFP	extracellular region,platelet alpha granule lumen	protein binding	platelet degranulation
MCF7-GFP / MCF7-DSC1-GFP	Q9UGI8	Q9UGI8	-4.90104	4.90104	1.2916e-14	1.40641e-13	24	Q9UGI8	TES	Testin	TES_HUMAN	8	-96.6531	0.0334687	MCF7-GFP	MCF7-DSC1-GFP	nucleus,cytosol,plasma membrane,focal adhesion,cell junction,macromolecular complex	RNA binding,protein binding,zinc ion binding,cadherin binding	negative regulation of cell proliferation
MCF7-GFP / MCF7-DSC1-GFP	P30505;Q9TNN7	P30505;Q9TNN7	-4.89321	4.89321	6.36732e-12	4.54998e-11	30	P30505;Q9TNN7	HLA-C	HLA class I histocompatibility antigen, Cw-8 alpha chain;HLA class I histocompatibility antigen, Cw-5 alpha chain	1C08_HUMAN;1C05_HUMAN	10	-96.6349	0.033651	MCF7-GFP	MCF7-DSC1-GFP	;	;	;
MCF7-GFP / MCF7-DSC1-GFP	Q6NTF9	Q6NTF9	-4.8848	4.8848	0.0010719	0.00148852	3	Q6NTF9	RHBDD2	Rhomboid domain-containing protein 2	RHBD2_HUMAN	1	-96.6152	0.0338478	MCF7-GFP	MCF7-DSC1-GFP	Golgi membrane,nucleus,nucleoplasm,Golgi apparatus,integral component of membrane,perinuclear region of cytoplasm	serine-type endopeptidase activity	proteolysis
MCF7-GFP / MCF7-DSC1-GFP	Q9UJS0	Q9UJS0	-4.87399	4.87399	8.74747e-30	3.52986e-28	51	Q9UJS0	SLC25A13	Calcium-binding mitochondrial carrier protein Aralar2	CMC2_HUMAN	17	-96.5898	0.0341023	MCF7-GFP	MCF7-DSC1-GFP	mitochondrion,mitochondrial inner membrane,integral component of plasma membrane	transporter activity,L-glutamate transmembrane transporter activity,calcium ion binding,L-aspartate transmembrane transporter activity,identical protein binding	gluconeogenesis,ATP biosynthetic process,mitochondrial transport,aspartate transport,L-glutamate transport,malate-aspartate shuttle,cellular respiration,response to calcium ion,L-aspartate transport
MCF7-GFP / MCF7-DSC1-GFP	Q9Y6A1	Q9Y6A1	-4.84328	4.84328	6.48881e-11	4.04666e-10	33	Q9Y6A1	POMT1	Protein O-mannosyl-transferase 1	POMT1_HUMAN	10	-96.5164	0.0348358	MCF7-GFP	MCF7-DSC1-GFP	acrosomal vesicle,endoplasmic reticulum,endoplasmic reticulum membrane,integral component of membrane,sarcoplasmic reticulum	mannosyltransferase activity,dolichyl-phosphate-mannose-protein mannosyltransferase activity,metal ion binding	carbohydrate metabolic process,protein O-linked glycosylation,multicellular organism development,extracellular matrix organization,protein O-linked mannosylation,positive regulation of protein O-linked glycosylation
MCF7-GFP / MCF7-DSC1-GFP	O00483	O00483	-4.78504	4.78504	3.21429e-07	1.17287e-06	9	O00483	NDUFA4	Cytochrome c oxidase subunit NDUFA4	NDUA4_HUMAN	3	-96.3729	0.0362709	MCF7-GFP	MCF7-DSC1-GFP	mitochondrion,mitochondrial inner membrane,mitochondrial respiratory chain complex I,mitochondrial respiratory chain complex IV	protein binding,NADH dehydrogenase (ubiquinone) activity,macromolecular complex binding,cytochrome-c oxidase activity	mitochondrial electron transport, NADH to ubiquinone,mitochondrial electron transport, cytochrome c to oxygen,hydrogen ion transmembrane transport
MCF7-GFP / MCF7-DSC1-GFP	P16422	P16422	-4.7207	4.7207	9.97396e-11	5.79842e-10	30	P16422	EPCAM	Epithelial cell adhesion molecule	EPCAM_HUMAN	8	-96.2075	0.0379251	MCF7-GFP	MCF7-DSC1-GFP	plasma membrane,bicellular tight junction,cell surface,integral component of membrane,basolateral plasma membrane,apical plasma membrane,lateral plasma membrane,extracellular exosome	protein binding,macromolecular complex binding,cadherin binding involved in cell-cell adhesion	ureteric bud development,positive regulation of cell proliferation,signal transduction involved in regulation of gene expression,negative regulation of apoptotic process,positive regulation of transcription from RNA polymerase II promoter,stem cell differentiation,leukocyte migration,cell-cell adhesion via plasma-membrane adhesion molecules,negative regulation of cell-cell adhesion mediated by ca…
MCF7-GFP / MCF7-DSC1-GFP	O15269	O15269	-4.68993	4.68993	1.74885e-15	2.14235e-14	39	O15269	SPTLC1	Serine palmitoyltransferase 1	SPTC1_HUMAN	11	-96.1257	0.0387428	MCF7-GFP	MCF7-DSC1-GFP	endoplasmic reticulum,endoplasmic reticulum membrane,integral component of membrane,serine C-palmitoyltransferase complex,SPOTS complex	serine C-palmitoyltransferase activity,protein binding,pyridoxal phosphate binding	sphingolipid metabolic process,sphingomyelin biosynthetic process,sphingolipid biosynthetic process,sphinganine biosynthetic process,sphingosine biosynthetic process,ceramide biosynthetic process,positive regulation of lipophagy,regulation of fat cell apoptotic process
MCF7-GFP / MCF7-DSC1-GFP	O15270	O15270	-4.67951	4.67951	5.44207e-07	1.83003e-06	27	O15270	SPTLC2	Serine palmitoyltransferase 2	SPTC2_HUMAN	9	-96.0976	0.0390236	MCF7-GFP	MCF7-DSC1-GFP	endoplasmic reticulum membrane,integral component of membrane,serine C-palmitoyltransferase complex	serine C-palmitoyltransferase activity,pyridoxal phosphate binding	sphingomyelin biosynthetic process,sphingolipid biosynthetic process,sphinganine biosynthetic process,sphingosine biosynthetic process,ceramide biosynthetic process,adipose tissue development,positive regulation of lipophagy
MCF7-GFP / MCF7-DSC1-GFP	Q96IX5	Q96IX5	-4.6342	4.6342	0.016362	0.0140656	3	Q96IX5	ATP5MD	ATP synthase membrane subunit DAPIT, mitochondrial	ATPMD_HUMAN	1	-95.9731	0.0402687	MCF7-GFP	MCF7-DSC1-GFP	mitochondrion,mitochondrial proton-transporting ATP synthase complex,integral component of membrane
MCF7-GFP / MCF7-DSC1-GFP	Q9NP72	Q9NP72	-4.60715	4.60715	2.0622e-10	1.15014e-09	21	Q9NP72	RAB18	Ras-related protein Rab-18	RAB18_HUMAN	7	-95.8969	0.0410307	MCF7-GFP	MCF7-DSC1-GFP	endoplasmic reticulum membrane,cytosol,plasma membrane,secretory granule membrane,synapse,endoplasmic reticulum tubular network,Golgi apparatus	GTPase activity,protein binding,GTP binding,GDP binding	eye development,small GTPase mediated signal transduction,brain development,lipid particle organization,neutrophil degranulation,endoplasmic reticulum tubular network organization,intracellular protein transport,Rab protein signal transduction
MCF7-GFP / MCF7-DSC1-GFP	Q9Y265	Q9Y265	-4.58952	4.58952	6.95698e-29	2.38625e-27	66	Q9Y265	RUVBL1	RuvB-like 1	RUVB1_HUMAN	18	-95.8465	0.0415353	MCF7-GFP	MCF7-DSC1-GFP	Swr1 complex,nucleus,nucleoplasm,microtubule organizing center,cytosol,membrane,nuclear matrix,Ino80 complex,NuA4 histone acetyltransferase complex,extracellular exosome,MLL1 complex,R2TP complex,ribonucleoprotein complex	TFIID-class transcription factor binding,DNA helicase activity,transcription coactivator activity,protein binding,ATP binding,ATPase activity,TBP-class protein binding,ATP-dependent 5'-3' DNA helicase activity,ADP binding,cadherin binding,ATPase binding,ATP-dependent DNA helicase activity	DNA repair,DNA recombination,cell cycle,spermatogenesis,protein deubiquitination,DNA duplex unwinding,CENP-A containing nucleosome assembly,regulation of growth,histone H4 acetylation,histone H2A acetylation,cell division,positive regulation of canonical Wnt signaling pathway,positive regulation of nucleic acid-templated transcription,beta-catenin-TCF complex assembly,positive regulation of telom…
MCF7-GFP / MCF7-DSC1-GFP	Q9HCN8	Q9HCN8	-4.49479	4.49479	4.98006e-05	0.000107212	12	Q9HCN8	SDF2L1	Stromal cell-derived factor 2-like protein 1	SDF2L_HUMAN	3	-95.5646	0.0443541	MCF7-GFP	MCF7-DSC1-GFP	endoplasmic reticulum lumen,membrane,endoplasmic reticulum chaperone complex	chaperone binding,ATPase binding,misfolded protein binding	regulation of apoptotic process,ER-associated misfolded protein catabolic process
MCF7-GFP / MCF7-DSC1-GFP	Q96NB2	Q96NB2	-4.47132	4.47132	1.52474e-08	6.92698e-08	21	Q96NB2	SFXN2	Sideroflexin-2	SFXN2_HUMAN	7	-95.4919	0.0450815	MCF7-GFP	MCF7-DSC1-GFP	mitochondrion,integral component of membrane,mitochondrial membrane	ion transmembrane transporter activity	ion transmembrane transport,iron ion homeostasis,mitochondrial transmembrane transport
MCF7-GFP / MCF7-DSC1-GFP	Q9HCU5	Q9HCU5	-4.43812	4.43812	0.00134974	0.00182268	3	Q9HCU5	PREB	Prolactin regulatory element-binding protein	PREB_HUMAN	1	-95.3869	0.046131	MCF7-GFP	MCF7-DSC1-GFP	Golgi membrane,nucleus,endoplasmic reticulum membrane,membrane,integral component of endoplasmic reticulum membrane,endoplasmic reticulum exit site	DNA binding,guanyl-nucleotide exchange factor activity,Sar guanyl-nucleotide exchange factor activity,protein binding,GTPase binding,GTPase activator activity	ER to Golgi vesicle-mediated transport,protein exit from endoplasmic reticulum,IRE1-mediated unfolded protein response,positive regulation of GTPase activity,COPII vesicle coating,regulation of COPII vesicle coating,protein secretion
MCF7-GFP / MCF7-DSC1-GFP	O75964	O75964	-4.41011	4.41011	0.00142581	0.00190664	3	O75964	ATP5MG	ATP synthase subunit g, mitochondrial	ATP5L_HUMAN	1	-95.2965	0.0470353	MCF7-GFP	MCF7-DSC1-GFP	mitochondrion,mitochondrial inner membrane,mitochondrial proton-transporting ATP synthase complex,mitochondrial proton-transporting ATP synthase complex, coupling factor F(o)	transmembrane transporter activity,ATPase activity,proton-transporting ATP synthase activity, rotational mechanism	ATP biosynthetic process,cristae formation,mitochondrial ATP synthesis coupled proton transport,Requires Ontology,ATP synthesis coupled proton transport
MCF7-GFP / MCF7-DSC1-GFP	Q15165	Q15165	-4.40677	4.40677	1.80347e-07	7.02943e-07	15	Q15165	PON2	Serum paraoxonase/arylesterase 2	PON2_HUMAN	5	-95.2856	0.0471443	MCF7-GFP	MCF7-DSC1-GFP	extracellular region,nucleus,mitochondrion,lysosome,plasma membrane	identical protein binding,metal ion binding,acyl-L-homoserine-lactone lactonohydrolase activity,arylesterase activity	response to oxidative stress,lipoxygenase pathway,aromatic compound catabolic process,response to toxic substance
MCF7-GFP / MCF7-DSC1-GFP	Q6UX71	Q6UX71	-4.38335	4.38335	2.05636e-09	1.03725e-08	12	Q6UX71	PLXDC2	Plexin domain-containing protein 2	PXDC2_HUMAN	4	-95.2084	0.047916	MCF7-GFP	MCF7-DSC1-GFP	integral component of membrane	protein binding
MCF7-GFP / MCF7-DSC1-GFP	Q99523	Q99523	-4.3235	4.3235	2.24757e-10	1.24341e-09	24	Q99523	SORT1	Sortilin	SORT_HUMAN	8	-95.0054	0.0499456	MCF7-GFP	MCF7-DSC1-GFP	lysosome,lysosomal membrane,early endosome,endoplasmic reticulum membrane,Golgi apparatus,cytosol,plasma membrane,clathrin-coated pit,cell surface,endosome membrane,integral component of membrane,clathrin-coated vesicle,trans-Golgi network transport vesicle,dendrite,cytoplasmic vesicle membrane,cytoplasmic vesicle,nuclear membrane,Golgi cisterna membrane,neuronal cell body,perinuclear region of c…	protein binding,nerve growth factor receptor activity,enzyme binding,neurotensin receptor activity, non-G-protein coupled,nerve growth factor binding	ossification,Golgi to endosome transport,endocytosis,G-protein coupled receptor signaling pathway,neuropeptide signaling pathway,multicellular organism development,endosome to lysosome transport,extrinsic apoptotic signaling pathway via death domain receptors,regulation of gene expression,myotube differentiation,vesicle organization,endosome transport via multivesicular body sorting pathway,respo…
MCF7-GFP / MCF7-DSC1-GFP	O60762	O60762	-4.3092	4.3092	2.59972e-07	9.69245e-07	21	O60762	DPM1	Dolichol-phosphate mannosyltransferase subunit 1	DPM1_HUMAN	7	-94.9557	0.0504431	MCF7-GFP	MCF7-DSC1-GFP	nucleus,endoplasmic reticulum,endoplasmic reticulum membrane,membrane,dolichol-phosphate-mannose synthase complex	dolichyl-phosphate-mannose-protein mannosyltransferase activity,dolichyl-phosphate beta-D-mannosyltransferase activity,protein binding	GPI anchor biosynthetic process,protein N-linked glycosylation via asparagine,dolichol metabolic process,protein mannosylation,protein O-linked mannosylation
MCF7-GFP / MCF7-DSC1-GFP	P50454	P50454	-4.28348	4.28348	6.60294e-19	1.10478e-17	48	P50454	SERPINH1	Serpin H1	SERPH_HUMAN	13	-94.865	0.0513504	MCF7-GFP	MCF7-DSC1-GFP	extracellular space,endoplasmic reticulum,endoplasmic reticulum lumen,endoplasmic reticulum-Golgi intermediate compartment,membrane raft,Requires Ontology	RNA binding,collagen binding,unfolded protein binding,serine-type endopeptidase inhibitor activity	chondrocyte development involved in endochondral bone morphogenesis,response to unfolded protein,collagen biosynthetic process,protein maturation,negative regulation of endopeptidase activity,collagen fibril organization
MCF7-GFP / MCF7-DSC1-GFP	Q9Y2X3	Q9Y2X3	-4.27467	4.27467	1.97887e-09	1.00556e-08	39	Q9Y2X3	NOP58	Nucleolar protein 58	NOP58_HUMAN	11	-94.8335	0.0516648	MCF7-GFP	MCF7-DSC1-GFP	fibrillar center,nucleus,nucleoplasm,nucleolus,small nucleolar ribonucleoprotein complex,cytosol,Cajal body,membrane,box C/D snoRNP complex,pre-snoRNP complex,small-subunit processome	TFIID-class transcription factor binding,RNA binding,protein binding,snoRNA binding,ATPase binding	rRNA processing,snoRNA localization
MCF7-GFP / MCF7-DSC1-GFP	P16144	P16144	-4.25961	4.25961	1.01693e-15	1.29187e-14	33	P16144	ITGB4	Integrin beta-4	ITB4_HUMAN	11	-94.7793	0.052207	MCF7-GFP	MCF7-DSC1-GFP	plasma membrane,cell surface,cell junction,hemidesmosome,cell leading edge,receptor complex,extracellular exosome,focal adhesion,integrin complex	G-protein coupled receptor binding,protein binding,insulin-like growth factor I binding,neuregulin binding,integrin binding	autophagy,cell adhesion,cell-matrix adhesion,response to wounding,extracellular matrix organization,hemidesmosome assembly,nail development,skin development,mesodermal cell differentiation,digestive tract development,cell motility,renal system development,amelogenesis,integrin-mediated signaling pathway,cell adhesion mediated by integrin,cell migration
MCF7-GFP / MCF7-DSC1-GFP	O94905	O94905	-4.25129	4.25129	9.66661e-05	0.000190555	6	O94905	ERLIN2	Erlin-2	ERLN2_HUMAN	2	-94.7491	0.052509	MCF7-GFP	MCF7-DSC1-GFP	endoplasmic reticulum,endoplasmic reticulum membrane,cytosol,plasma membrane,integral component of membrane,macromolecular complex,membrane raft	protein binding,ubiquitin protein ligase binding,cholesterol binding	cholesterol metabolic process,ER-associated ubiquitin-dependent protein catabolic process,SREBP signaling pathway,negative regulation of cholesterol biosynthetic process,negative regulation of fatty acid biosynthetic process,transmembrane transport
MCF7-GFP / MCF7-DSC1-GFP	Q8NF37	Q8NF37	-4.24247	4.24247	5.82118e-10	3.11979e-09	18	Q8NF37	LPCAT1	Lysophosphatidylcholine acyltransferase 1	PCAT1_HUMAN	5	-94.7169	0.0528312	MCF7-GFP	MCF7-DSC1-GFP	Golgi membrane,endoplasmic reticulum,endoplasmic reticulum membrane,Golgi apparatus,lipid particle,plasma membrane,membrane,integral component of membrane,azurophil granule membrane	calcium ion binding,1-alkenylglycerophosphocholine O-acyltransferase activity,1-acylglycerophosphocholine O-acyltransferase activity,1-alkylglycerophosphocholine O-acyltransferase activity,1-alkylglycerophosphocholine O-acetyltransferase activity	phosphatidic acid biosynthetic process,phosphatidylcholine biosynthetic process,phospholipid biosynthetic process,phosphatidylglycerol acyl-chain remodeling,phosphatidylcholine acyl-chain remodeling,surfactant homeostasis,neutrophil degranulation,positive regulation of protein catabolic process,retina development in camera-type eye,negative regulation of phosphatidylcholine biosynthetic process
MCF7-GFP / MCF7-DSC1-GFP	O00767	O00767	-4.23456	4.23456	0.000694286	0.00103765	15	O00767	SCD	Acyl-CoA desaturase	ACOD_HUMAN	5	-94.6878	0.0531216	MCF7-GFP	MCF7-DSC1-GFP	nucleolus,endoplasmic reticulum,endoplasmic reticulum membrane,membrane,integral component of membrane,integral component of endoplasmic reticulum membrane	stearoyl-CoA 9-desaturase activity,iron ion binding,protein binding,oxidoreductase activity,palmitoyl-CoA 9-desaturase activity	unsaturated fatty acid biosynthetic process,regulation of cholesterol biosynthetic process,fatty-acyl-CoA biosynthetic process,oxidation-reduction process,Requires Ontology,monounsaturated fatty acid biosynthetic process,response to fatty acid
MCF7-GFP / MCF7-DSC1-GFP	P61619	P61619	-4.23064	4.23064	8.25288e-12	5.66148e-11	24	P61619	SEC61A1	Protein transport protein Sec61 subunit alpha isoform 1	S61A1_HUMAN	7	-94.6734	0.0532661	MCF7-GFP	MCF7-DSC1-GFP	endoplasmic reticulum membrane,cytosol,membrane,integral component of endoplasmic reticulum membrane,Sec61 translocon complex,endoplasmic reticulum	calcium channel activity,protein binding,ribosome binding,signal sequence binding,protein transmembrane transporter activity	cotranslational protein targeting to membrane,SRP-dependent cotranslational protein targeting to membrane,posttranslational protein targeting to membrane,endoplasmic reticulum organization,posttranslational protein targeting to membrane, translocation,response to interferon-gamma,pronephric nephron development,protein targeting to ER,calcium ion transmembrane transport,SRP-dependent cotranslation…
MCF7-GFP / MCF7-DSC1-GFP	Q16678	Q16678	-4.22258	4.22258	0.00161328	0.00211608	3	Q16678	CYP1B1	Cytochrome P450 1B1	CP1B1_HUMAN	1	-94.6436	0.0535643	MCF7-GFP	MCF7-DSC1-GFP	mitochondrion,endoplasmic reticulum membrane,organelle membrane	monooxygenase activity,iron ion binding,oxidoreductase activity, acting on paired donors, with incorporation or reduction of molecular oxygen, reduced flavin or flavoprotein as one donor, and incorporation of one atom of oxygen,oxygen binding,heme binding,aromatase activity	angiogenesis,trabecular meshwork development,cellular aromatic compound metabolic process,xenobiotic metabolic process,nitric oxide biosynthetic process,cell adhesion,visual perception,steroid metabolic process,estrogen metabolic process,negative regulation of cell proliferation,intrinsic apoptotic signaling pathway in response to oxidative stress,toxin metabolic process,positive regulation of va…
MCF7-GFP / MCF7-DSC1-GFP	P10606	P10606	-4.2077	4.2077	0.0053809	0.00573183	3	P10606	COX5B	Cytochrome c oxidase subunit 5B, mitochondrial	COX5B_HUMAN	1	-94.588	0.0541197	MCF7-GFP	MCF7-DSC1-GFP	mitochondrion,mitochondrial inner membrane	protein binding,metal ion binding,cytochrome-c oxidase activity	mitochondrial electron transport, cytochrome c to oxygen,respiratory gaseous exchange,mitochondrial ATP synthesis coupled proton transport
MCF7-GFP / MCF7-DSC1-GFP	Q96G97	Q96G97	-4.19353	4.19353	0.0141594	0.0124212	3	Q96G97	BSCL2	Seipin	BSCL2_HUMAN	1	-94.5346	0.0546538	MCF7-GFP	MCF7-DSC1-GFP	integral component of endoplasmic reticulum membrane	molecular_function,protein binding	lipid catabolic process,lipid storage,lipid particle organization,fat cell differentiation,negative regulation of lipid catabolic process,Requires Ontology
MCF7-GFP / MCF7-DSC1-GFP	P69905	P69905	-4.18733	4.18733	0.0124415	0.0111567	12	P69905	HBA1	Hemoglobin subunit alpha	HBA_HUMAN	3	-94.5111	0.0548894	MCF7-GFP	MCF7-DSC1-GFP	extracellular region,extracellular space,cytosol,hemoglobin complex,membrane,cytosolic small ribosomal subunit,haptoglobin-hemoglobin complex,extracellular exosome,endocytic vesicle lumen,blood microparticle	iron ion binding,protein binding,peroxidase activity,haptoglobin binding,heme binding,oxygen binding,oxygen transporter activity,organic acid binding	receptor-mediated endocytosis,positive regulation of cell death,oxygen transport,bicarbonate transport,response to hydrogen peroxide,hydrogen peroxide catabolic process,protein heterooligomerization,cellular oxidant detoxification
MCF7-GFP / MCF7-DSC1-GFP	O43592	O43592	-4.16846	4.16846	2.22232e-13	2.03269e-12	36	O43592	XPOT	Exportin-T	XPOT_HUMAN	11	-94.4388	0.055612	MCF7-GFP	MCF7-DSC1-GFP	nucleoplasm,cytoplasm,cytosol,nuclear pore,nuclear matrix	tRNA binding,Ran GTPase binding	tRNA export from nucleus,tRNA re-export from nucleus
MCF7-GFP / MCF7-DSC1-GFP	Q9BUN8	Q9BUN8	-4.12476	4.12476	9.07857e-07	2.9239e-06	6	Q9BUN8	DERL1	Derlin-1	DERL1_HUMAN	2	-94.2678	0.0573225	MCF7-GFP	MCF7-DSC1-GFP	early endosome,late endosome,endoplasmic reticulum,endoplasmic reticulum membrane,membrane,integral component of membrane,integral component of endoplasmic reticulum membrane,Derlin-1-VIMP complex,Derlin-1 retrotranslocation complex,signal recognition particle receptor complex,VCP-NPL4-UFD1 AAA ATPase complex,signal recognition particle	protease binding,protein binding,ubiquitin protein ligase binding,signaling receptor activity,MHC class I protein binding,ATPase binding,ubiquitin-specific protease binding	protein folding,response to unfolded protein,viral process,protein ubiquitination,ER-associated ubiquitin-dependent protein catabolic process,endoplasmic reticulum unfolded protein response,retrograde protein transport, ER to cytosol,positive regulation of protein ubiquitination,protein destabilization,positive regulation of protein binding,ERAD pathway,establishment of protein localization,prote…
MCF7-GFP / MCF7-DSC1-GFP	Q9H936	Q9H936	-4.09504	4.09504	1.13936e-09	5.92124e-09	15	Q9H936	SLC25A22	Mitochondrial glutamate carrier 1	GHC1_HUMAN	5	-94.1484	0.0585155	MCF7-GFP	MCF7-DSC1-GFP	mitochondrial inner membrane,integral component of membrane	L-glutamate transmembrane transporter activity,symporter activity,L-aspartate transmembrane transporter activity	ion transport,L-glutamate transport,L-aspartate transport,malate-aspartate shuttle,aspartate transport
MCF7-GFP / MCF7-DSC1-GFP	Q8IXI1	Q8IXI1	-4.06334	4.06334	1.86468e-06	5.53754e-06	9	Q8IXI1	RHOT2	Mitochondrial Rho GTPase 2	MIRO2_HUMAN	3	-94.0184	0.0598155	MCF7-GFP	MCF7-DSC1-GFP	cytosol,plasma membrane,membrane,integral component of mitochondrial outer membrane,mitochondrion	calcium ion binding,protein binding,GTP binding,GTPase activity	cellular homeostasis,mitochondrion transport along microtubule,regulation of small GTPase mediated signal transduction,mitochondrial outer membrane permeabilization,mitochondrion organization,Rho protein signal transduction,regulation of mitochondrion organization
MCF7-GFP / MCF7-DSC1-GFP	Q3ZCQ8	Q3ZCQ8	-4.0607	4.0607	1.04719e-10	5.98643e-10	21	Q3ZCQ8	TIMM50	Mitochondrial import inner membrane translocase subunit TIM50	TIM50_HUMAN	6	-94.0075	0.059925	MCF7-GFP	MCF7-DSC1-GFP	nucleoplasm,mitochondrion,mitochondrial inner membrane,mitochondrial inner membrane presequence translocase complex,integral component of membrane,nuclear speck	RNA binding,phosphoprotein phosphatase activity,protein serine/threonine phosphatase activity,protein tyrosine phosphatase activity,interleukin-2 receptor binding,protein binding,ribonucleoprotein complex binding	release of cytochrome c from mitochondria,protein dephosphorylation,mitochondrial membrane organization,peptidyl-tyrosine dephosphorylation,protein import into mitochondrial matrix
MCF7-GFP / MCF7-DSC1-GFP	P02786	P02786	-4.03668	4.03668	1.4587e-22	3.5738e-21	54	P02786	TFRC	Transferrin receptor protein 1	TFR1_HUMAN	17	-93.9069	0.0609311	MCF7-GFP	MCF7-DSC1-GFP	extracellular region,extracellular space,endosome,early endosome,plasma membrane,integral component of plasma membrane,clathrin-coated pit,external side of plasma membrane,cell surface,endosome membrane,membrane,basolateral plasma membrane,clathrin-coated vesicle membrane,cytoplasmic vesicle,melanosome,perinuclear region of cytoplasm,recycling endosome,extracellular exosome,blood microparticle,ex…	virus receptor activity,RNA binding,double-stranded RNA binding,transferrin receptor activity,protein binding,transferrin transmembrane transporter activity,identical protein binding,protein homodimerization activity	iron ion transport,cellular iron ion homeostasis,osteoclast differentiation,positive regulation of B cell proliferation,receptor internalization,transferrin transport,cellular response to drug,positive regulation of T cell proliferation,positive regulation of bone resorption,positive regulation of isotype switching,viral entry into host cell,membrane organization,cellular response to leukemia inh…
MCF7-GFP / MCF7-DSC1-GFP	P35221	P35221	-4.02976	4.02976	1.49041e-34	7.86476e-33	111	P35221	CTNNA1	Catenin alpha-1	CTNA1_HUMAN	30	-93.8776	0.0612237	MCF7-GFP	MCF7-DSC1-GFP	acrosomal vesicle,Golgi apparatus,cytosol,plasma membrane,cell-cell junction,zonula adherens,focal adhesion,intercalated disc,actin cytoskeleton,catenin complex,flotillin complex,lamellipodium,cell junction,intracellular membrane-bounded organelle	RNA binding,structural molecule activity,protein binding,beta-catenin binding,vinculin binding,identical protein binding,gamma-catenin binding,cadherin binding,protein heterodimerization activity,actin filament binding	ovarian follicle development,actin filament organization,cell adhesion,establishment or maintenance of cell polarity,negative regulation of neuroblast proliferation,aging,male gonad development,gap junction assembly,axon regeneration,adherens junction organization,cellular protein localization,odontogenesis of dentin-containing tooth,apical junction assembly,response to estrogen,positive regulati…
MCF7-GFP / MCF7-DSC1-GFP	Q13438	Q13438	-4.02732	4.02732	0.000115198	0.000223236	24	Q13438	OS9	Protein OS-9	OS9_HUMAN	8	-93.8673	0.0613275	MCF7-GFP	MCF7-DSC1-GFP	Hrd1p ubiquitin ligase complex,endoplasmic reticulum,endoplasmic reticulum lumen,endoplasmic reticulum membrane,endoplasmic reticulum quality control compartment	protease binding,protein binding,carbohydrate binding	ubiquitin-dependent protein catabolic process,protein targeting,protein retention in ER lumen,protein ubiquitination,ER-associated ubiquitin-dependent protein catabolic process,response to endoplasmic reticulum stress,transmembrane transport,negative regulation of retrograde protein transport, ER to cytosol,endoplasmic reticulum mannose trimming,retrograde protein transport, ER to cytosol
MCF7-GFP / MCF7-DSC1-GFP	Q01813	Q01813	-4.01651	4.01651	1.21574e-10	6.83602e-10	39	Q01813	PFKP	ATP-dependent 6-phosphofructokinase, platelet type	PFKAP_HUMAN	12	-93.8211	0.0617889	MCF7-GFP	MCF7-DSC1-GFP	nucleus,cytoplasm,cytosol,membrane,extracellular exosome,6-phosphofructokinase complex	6-phosphofructokinase activity,macromolecular complex binding,cadherin binding,metal ion binding,fructose-6-phosphate binding,ATP binding,monosaccharide binding,AMP binding	canonical glycolysis,cellular response to leukemia inhibitory factor,fructose 1,6-bisphosphate metabolic process,fructose 6-phosphate metabolic process,glucose catabolic process
MCF7-GFP / MCF7-DSC1-GFP	Q8WUK0	Q8WUK0	-3.99287	3.99287	0.0199033	0.0164905	3	Q8WUK0	PTPMT1	Phosphatidylglycerophosphatase and protein-tyrosine phosphatase 1	PTPM1_HUMAN	1	-93.719	0.0628097	MCF7-GFP	MCF7-DSC1-GFP	nucleus,mitochondrial inner membrane	protein tyrosine phosphatase activity,protein binding,protein tyrosine/serine/threonine phosphatase activity,phosphatidylglycerophosphatase activity,phosphatidylinositol-4,5-bisphosphate 5-phosphatase activity	cardiolipin biosynthetic process,peptidyl-tyrosine dephosphorylation,regulation of intrinsic apoptotic signaling pathway
MCF7-GFP / MCF7-DSC1-GFP	P42167	P42167	-3.97433	3.97433	0.0001171	0.000224387	12	P42167	TMPO	Lamina-associated polypeptide 2, isoforms beta/gamma	LAP2B_HUMAN	4	-93.6378	0.063622	MCF7-GFP	MCF7-DSC1-GFP
MCF7-GFP / MCF7-DSC1-GFP	P43007	P43007	-3.86179	3.86179	0.000312018	0.000527204	6	P43007	SLC1A4	Neutral amino acid transporter A	SATT_HUMAN	2	-93.1216	0.0687835	MCF7-GFP	MCF7-DSC1-GFP	centrosome,microtubule organizing center,intermediate filament,plasma membrane,integral component of plasma membrane,cell surface,membrane,integral component of membrane,dendrite,melanosome,neuronal cell body,extracellular exosome	chloride channel activity,amino acid transmembrane transporter activity,L-alanine transmembrane transporter activity,L-cystine transmembrane transporter activity,L-glutamine transmembrane transporter activity,L-proline transmembrane transporter activity,L-serine transmembrane transporter activity,L-threonine transmembrane transporter activity,symporter activity,L-hydroxyproline transmembrane tran…	amino acid transport,glutamine transport,L-alanine transport,L-cystine transport,proline transport,L-serine transport,threonine transport,hydroxyproline transport,synaptic transmission, glutamatergic,proline transmembrane transport,cognition,chloride transmembrane transport
MCF7-GFP / MCF7-DSC1-GFP	Q9HDC9	Q9HDC9	-3.82724	3.82724	1.22427e-05	2.94684e-05	9	Q9HDC9	APMAP	Adipocyte plasma membrane-associated protein	APMAP_HUMAN	3	-92.9549	0.0704508	MCF7-GFP	MCF7-DSC1-GFP	cell surface,membrane,integral component of membrane,endoplasmic reticulum	arylesterase activity,strictosidine synthase activity	biological_process,biosynthetic process
MCF7-GFP / MCF7-DSC1-GFP	Q08174	Q08174	-3.81283	3.81283	8.7309e-11	5.16328e-10	30	Q08174	PCDH1	Protocadherin-1	PCDH1_HUMAN	10	-92.8842	0.0711581	MCF7-GFP	MCF7-DSC1-GFP	nucleus,nucleolus,plasma membrane,cell-cell junction,cell junction,intracellular membrane-bounded organelle,integral component of plasma membrane	calcium ion binding	homophilic cell adhesion via plasma membrane adhesion molecules,cell-cell signaling,nervous system development,cell adhesion
MCF7-GFP / MCF7-DSC1-GFP	O75477	O75477	-3.81083	3.81083	5.16175e-05	0.000110655	6	O75477	ERLIN1	Erlin-1	ERLN1_HUMAN	2	-92.8743	0.0712569	MCF7-GFP	MCF7-DSC1-GFP	endoplasmic reticulum,endoplasmic reticulum membrane,integral component of membrane,macromolecular complex	protein binding,cholesterol binding,ubiquitin protein ligase binding	cholesterol metabolic process,ER-associated ubiquitin-dependent protein catabolic process,SREBP signaling pathway,negative regulation of cholesterol biosynthetic process,negative regulation of fatty acid biosynthetic process,transmembrane transport
MCF7-GFP / MCF7-DSC1-GFP	P18827	P18827	-3.79245	3.79245	0.0137762	0.0121315	9	P18827	SDC1	Syndecan-1	SDC1_HUMAN	2	-92.783	0.0721705	MCF7-GFP	MCF7-DSC1-GFP	Golgi lumen,plasma membrane,integral component of plasma membrane,external side of plasma membrane,cell surface,macromolecular complex,lysosomal lumen,extracellular exosome	protein binding,protein C-terminus binding,identical protein binding	retinoid metabolic process,ureteric bud development,glycosaminoglycan biosynthetic process,glycosaminoglycan catabolic process,inflammatory response,cytokine-mediated signaling pathway,wound healing,odontogenesis,response to hydrogen peroxide,myoblast development,leukocyte migration,response to glucocorticoid,response to cAMP,response to calcium ion,striated muscle cell development,Sertoli cell d…
MCF7-GFP / MCF7-DSC1-GFP	Q9Y5G0	Q9Y5G0	-3.77069	3.77069	0.000431179	0.000687881	9	Q9Y5G0	PCDHGB5	Protocadherin gamma-B5	PCDGH_HUMAN	3	-92.6733	0.0732671	MCF7-GFP	MCF7-DSC1-GFP	extracellular exosome,integral component of plasma membrane	molecular_function,calcium ion binding	homophilic cell adhesion via plasma membrane adhesion molecules,biological_process,cell adhesion
MCF7-GFP / MCF7-DSC1-GFP	Q15758	Q15758	-3.75701	3.75701	2.46511e-14	2.60164e-13	30	Q15758	SLC1A5	Neutral amino acid transporter B(0)	AAAT_HUMAN	10	-92.6035	0.073965	MCF7-GFP	MCF7-DSC1-GFP	plasma membrane,integral component of plasma membrane,membrane,integral component of membrane,melanosome,extracellular exosome	virus receptor activity,protein binding,amino acid transmembrane transporter activity,neutral amino acid transmembrane transporter activity,L-glutamine transmembrane transporter activity,L-serine transmembrane transporter activity,symporter activity,signaling receptor activity,metal ion binding	amino acid transport,glutamine transport,glutamine secretion,neutral amino acid transport,L-serine transport,viral entry into host cell,protein homotrimerization,L-glutamine import into cell
MCF7-GFP / MCF7-DSC1-GFP	P51571	P51571	-3.74778	3.74778	2.85327e-05	6.50281e-05	9	P51571	SSR4	Translocon-associated protein subunit delta	SSRD_HUMAN	3	-92.556	0.0744399	MCF7-GFP	MCF7-DSC1-GFP	Sec61 translocon complex,integral component of membrane,extracellular exosome
MCF7-GFP / MCF7-DSC1-GFP	Q969X5	Q969X5	-3.74292	3.74292	8.32722e-06	2.08484e-05	21	Q969X5	ERGIC1	Endoplasmic reticulum-Golgi intermediate compartment protein 1	ERGI1_HUMAN	7	-92.5309	0.0746911	MCF7-GFP	MCF7-DSC1-GFP	Golgi membrane,nucleoplasm,endoplasmic reticulum membrane,endoplasmic reticulum-Golgi intermediate compartment,membrane,integral component of membrane,endoplasmic reticulum-Golgi intermediate compartment membrane,intracellular membrane-bounded organelle	protein binding	ER to Golgi vesicle-mediated transport,retrograde vesicle-mediated transport, Golgi to ER
MCF7-GFP / MCF7-DSC1-GFP	Q9Y5E6	Q9Y5E6	-3.7281	3.7281	7.88682e-08	3.23974e-07	15	Q9Y5E6	PCDHB3	Protocadherin beta-3	PCDB3_HUMAN	4	-92.4538	0.0754621	MCF7-GFP	MCF7-DSC1-GFP	integral component of membrane,integral component of plasma membrane	calcium ion binding	homophilic cell adhesion via plasma membrane adhesion molecules,chemical synaptic transmission,nervous system development,synapse assembly,calcium-dependent cell-cell adhesion via plasma membrane cell adhesion molecules,cell adhesion
MCF7-GFP / MCF7-DSC1-GFP	Q13885;Q9BVA1	Q13885;Q9BVA1	-3.72789	3.72789	0.195129	0.0969286	3	Q13885;Q9BVA1	TUBB2A;TUBB2B	Tubulin beta-2A chain;Tubulin beta-2B chain	TBB2A_HUMAN;TBB2B_HUMAN	1	-92.4527	0.0754732	MCF7-GFP	MCF7-DSC1-GFP	nucleus,microtubule,extracellular exosome,extracellular vesicle,cytoplasm;nucleus,microtubule,microtubule cytoskeleton,Requires Ontology,cytoplasm	GTPase activity,protein binding,GTP binding,structural constituent of cytoskeleton;GTPase activity,protein binding,protein heterodimerization activity,GTP binding,structural constituent of cytoskeleton	mitotic cell cycle,microtubule-based process,microtubule cytoskeleton organization;neuron migration,microtubule-based process,modulation of synaptic transmission,positive regulation of axon guidance,mitotic cell cycle,microtubule cytoskeleton organization
MCF7-GFP / MCF7-DSC1-GFP	Q9Y5F0	Q9Y5F0	-3.69809	3.69809	5.3531e-07	1.81793e-06	6	Q9Y5F0	PCDHB13	Protocadherin beta-13	PCDBD_HUMAN	2	-92.2952	0.0770485	MCF7-GFP	MCF7-DSC1-GFP	integral component of membrane,photoreceptor connecting cilium,postsynaptic membrane,photoreceptor disc membrane,integral component of plasma membrane	calcium ion binding	homophilic cell adhesion via plasma membrane adhesion molecules,chemical synaptic transmission,synapse assembly,calcium-dependent cell-cell adhesion via plasma membrane cell adhesion molecules,cell adhesion
MCF7-GFP / MCF7-DSC1-GFP	Q9HD45	Q9HD45	-3.6963	3.6963	0.00938263	0.00885349	6	Q9HD45	TM9SF3	Transmembrane 9 superfamily member 3	TM9S3_HUMAN	2	-92.2856	0.0771442	MCF7-GFP	MCF7-DSC1-GFP	integral component of membrane,membrane		protein localization to membrane
MCF7-GFP / MCF7-DSC1-GFP	P61106	P61106	-3.68997	3.68997	0.00293161	0.00347338	3	P61106	RAB14	Ras-related protein Rab-14	RAB14_HUMAN	1	-92.2517	0.0774832	MCF7-GFP	MCF7-DSC1-GFP	Golgi membrane,lysosome,lysosomal membrane,early endosome,late endosome,rough endoplasmic reticulum,Golgi stack,trans-Golgi network,cytosol,plasma membrane,trans-Golgi network transport vesicle,early endosome membrane,nuclear outer membrane-endoplasmic reticulum membrane network,intracellular membrane-bounded organelle,phagocytic vesicle,perinuclear region of cytoplasm,recycling endosome,recyclin…	GTPase activity,protein binding,GTP binding,GDP binding,myosin V binding	phosphatidylinositol biosynthetic process,Golgi to endosome transport,fibroblast growth factor receptor signaling pathway,vesicle-mediated transport,endocytic recycling,regulation of protein localization,defense response to bacterium,neutrophil degranulation,regulation of embryonic development,intracellular transport,intracellular protein transport,phagolysosome assembly involved in apoptotic cel…
MCF7-GFP / MCF7-DSC1-GFP	O43291	O43291	-3.68897	3.68897	1.86905e-07	7.24387e-07	12	O43291	SPINT2	Kunitz-type protease inhibitor 2	SPIT2_HUMAN	4	-92.2463	0.0775369	MCF7-GFP	MCF7-DSC1-GFP	extracellular region,cytoplasm,plasma membrane,integral component of membrane	endopeptidase inhibitor activity,serine-type endopeptidase inhibitor activity	neural tube closure,establishment or maintenance of cell polarity,negative regulation of endopeptidase activity,negative regulation of cell-cell adhesion,epithelial cell morphogenesis involved in placental branching,basement membrane organization,cellular response to BMP stimulus,negative regulation of cell motility,negative regulation of neural precursor cell proliferation
MCF7-GFP / MCF7-DSC1-GFP	Q8TEM1	Q8TEM1	-3.68475	3.68475	4.49066e-06	1.21283e-05	12	Q8TEM1	NUP210	Nuclear pore membrane glycoprotein 210	PO210_HUMAN	5	-92.2236	0.0777642	MCF7-GFP	MCF7-DSC1-GFP	nuclear envelope,endoplasmic reticulum membrane,membrane,integral component of membrane,nuclear membrane,host cell,nuclear pore	protein dimerization activity	regulation of glycolytic process,mRNA export from nucleus,tRNA export from nucleus,viral process,protein sumoylation,viral transcription,regulation of gene silencing by miRNA,intracellular transport of virus,regulation of cellular response to heat
MCF7-GFP / MCF7-DSC1-GFP	O15321	O15321	-3.68446	3.68446	5.13208e-08	2.14671e-07	9	O15321	TM9SF1	Transmembrane 9 superfamily member 1	TM9S1_HUMAN	3	-92.222	0.0777796	MCF7-GFP	MCF7-DSC1-GFP	autophagosome membrane,lysosomal membrane,integral component of membrane,cytoplasmic vesicle,membrane		autophagy,protein localization to membrane
MCF7-GFP / MCF7-DSC1-GFP	Q9HC07	Q9HC07	-3.67908	3.67908	0.00255256	0.00311576	9	Q9HC07	TMEM165	Transmembrane protein 165	TM165_HUMAN	3	-92.193	0.0780702	MCF7-GFP	MCF7-DSC1-GFP	lysosomal membrane,Golgi apparatus,endosome membrane,integral component of membrane,early endosome membrane,late endosome membrane,trans-Golgi network membrane,intracellular membrane-bounded organelle		protein N-linked glycosylation,cellular calcium ion homeostasis,Golgi calcium ion transport,regulation of lysosomal lumen pH
MCF7-GFP / MCF7-DSC1-GFP	Q53FV1;Q8N138;Q9P0S3	Q53FV1;Q8N138;Q9P0S3	-3.66729	3.66729	0.00125817	0.00171591	3	Q53FV1;Q8N138;Q9P0S3	ORMDL2;ORMDL3;ORMDL1	ORM1-like protein 2;ORM1-like protein 3;ORM1-like protein 1	ORML2_HUMAN;ORML3_HUMAN;ORML1_HUMAN	1	-92.1289	0.0787111	MCF7-GFP	MCF7-DSC1-GFP	endoplasmic reticulum,integral component of membrane,SPOTS complex;endoplasmic reticulum,plasma membrane,integral component of membrane,secretory granule membrane,SPOTS complex,specific granule membrane;endoplasmic reticulum,endoplasmic reticulum membrane,integral component of membrane,SPOTS complex	;protein binding;	ceramide metabolic process,negative regulation of ceramide biosynthetic process,cellular sphingolipid homeostasis;ceramide metabolic process,neutrophil degranulation,negative regulation of ceramide biosynthetic process,cellular sphingolipid homeostasis;ceramide metabolic process,negative regulation of ceramide biosynthetic process,cellular sphingolipid homeostasis
MCF7-GFP / MCF7-DSC1-GFP	Q14257	Q14257	-3.66184	3.66184	1.35468e-13	1.30889e-12	27	Q14257	RCN2	Reticulocalbin-2	RCN2_HUMAN	8	-92.0991	0.079009	MCF7-GFP	MCF7-DSC1-GFP	nucleolus,endoplasmic reticulum,endoplasmic reticulum lumen	protein binding,calcium ion binding
MCF7-GFP / MCF7-DSC1-GFP	P08754	P08754	-3.57594	3.57594	0.00183787	0.0023566	3	P08754	GNAI3	Guanine nucleotide-binding protein G(i) subunit alpha	GNAI3_HUMAN	1	-91.6144	0.0838559	MCF7-GFP	MCF7-DSC1-GFP	nucleus,nucleolus,cytoplasm,lysosomal membrane,centrosome,plasma membrane,membrane,midbody,zymogen granule,membrane raft,extracellular exosome,Golgi membrane,endoplasmic reticulum membrane,heterotrimeric G-protein complex	GTPase activity,protein binding,GTP binding,GDP binding,protein domain specific binding,G-protein coupled serotonin receptor binding,GTPase activating protein binding,metal ion binding,G-protein beta/gamma-subunit complex binding,G-protein coupled receptor binding	protein folding,vesicle fusion,cell cycle,G-protein coupled receptor signaling pathway,adenylate cyclase-inhibiting G-protein coupled receptor signaling pathway,negative regulation of adenylate cyclase activity,dopamine receptor signaling pathway,brain development,positive regulation of macroautophagy,positive regulation of superoxide anion generation,positive regulation of NAD(P)H oxidase activi…
MCF7-GFP / MCF7-DSC1-GFP	Q02338	Q02338	-3.54211	3.54211	4.9855e-05	0.000107212	9	Q02338	BDH1	D-beta-hydroxybutyrate dehydrogenase, mitochondrial	BDH_HUMAN	3	-91.4154	0.0858455	MCF7-GFP	MCF7-DSC1-GFP	nucleoplasm,mitochondrion,mitochondrial matrix,matrix side of mitochondrial inner membrane	3-hydroxybutyrate dehydrogenase activity	ketone body biosynthetic process,ketone body catabolic process,oxidation-reduction process
MCF7-GFP / MCF7-DSC1-GFP	P05026	P05026	-3.5138	3.5138	0.00332244	0.00384999	3	P05026	ATP1B1	Sodium/potassium-transporting ATPase subunit beta-1	AT1B1_HUMAN	1	-91.2453	0.0875468	MCF7-GFP	MCF7-DSC1-GFP	plasma membrane,sodium:potassium-exchanging ATPase complex,caveola,intercalated disc,membrane,basolateral plasma membrane,apical plasma membrane,sarcolemma,extracellular exosome,extracellular vesicle	ATPase activator activity,protein binding,protein C-terminus binding,protein kinase binding,MHC class II protein complex binding,ATPase binding,sodium:potassium-exchanging ATPase activity,ATP binding,drug binding,ATPase activity,potassium ion binding,sodium ion binding	response to hypoxia,cellular calcium ion homeostasis,cellular sodium ion homeostasis,cell adhesion,establishment or maintenance of transmembrane electrochemical gradient,regulation of gene expression,regulation of cardiac muscle contraction by calcium ion signaling,cellular potassium ion homeostasis,positive regulation of ATPase activity,ion transmembrane transport,sodium ion export from cell,pro…
MCF7-GFP / MCF7-DSC1-GFP	Q9UKY4	Q9UKY4	-3.50562	3.50562	0.000303394	0.000515169	9	Q9UKY4	POMT2	Protein O-mannosyl-transferase 2	POMT2_HUMAN	3	-91.1955	0.0880448	MCF7-GFP	MCF7-DSC1-GFP	endoplasmic reticulum membrane,integral component of membrane	mannosyltransferase activity,dolichyl-phosphate-mannose-protein mannosyltransferase activity,metal ion binding	protein O-linked glycosylation,protein O-linked mannosylation,positive regulation of protein O-linked glycosylation,ER-associated misfolded protein catabolic process
MCF7-GFP / MCF7-DSC1-GFP	P35222	P35222	-3.50164	3.50164	3.96714e-12	2.95811e-11	30	P35222	CTNNB1	Catenin beta-1	CTNB1_HUMAN	9	-91.1712	0.088288	MCF7-GFP	MCF7-DSC1-GFP	spindle pole,nucleus,nucleoplasm,transcription factor complex,nuclear euchromatin,cytoplasm,centrosome,cytosol,plasma membrane,cell-cell junction,adherens junction,cell-cell adherens junction,fascia adherens,bicellular tight junction,focal adhesion,cell cortex,membrane,basolateral plasma membrane,lateral plasma membrane,catenin complex,flotillin complex,Z disc,lamellipodium,cell junction,beta-cat…	RNA polymerase II transcription factor binding,RNA polymerase II activating transcription factor binding,chromatin binding,transcription factor activity, sequence-specific DNA binding,transcription coactivator activity,protein binding,protein C-terminus binding,transcription factor binding,enzyme binding,kinase binding,protein kinase binding,protein phosphatase binding,estrogen receptor binding,n…	negative regulation of transcription from RNA polymerase II promoter,protein polyubiquitination,embryonic axis specification,cell morphogenesis involved in differentiation,patterning of blood vessels,branching involved in ureteric bud morphogenesis,in utero embryonic development,gastrulation with mouth forming second,cell fate specification,endodermal cell fate commitment,neuron migration,epithel…
MCF7-GFP / MCF7-DSC1-GFP	O14925;Q5SRD1	O14925;Q5SRD1	-3.49808	3.49808	0.000682987	0.00102299	6	O14925;Q5SRD1	TIMM23;TIMM23B	Mitochondrial import inner membrane translocase subunit Tim23;Putative mitochondrial import inner membrane translocase subunit Tim23B	TIM23_HUMAN;TI23B_HUMAN	2	-91.1494	0.0885058	MCF7-GFP	MCF7-DSC1-GFP	mitochondrion,mitochondrial inner membrane,mitochondrial inner membrane presequence translocase complex,mitochondrial intermembrane space,integral component of mitochondrial inner membrane;cellular_component,mitochondrial inner membrane presequence translocase complex,integral component of mitochondrial inner membrane	protein binding,P-P-bond-hydrolysis-driven protein transmembrane transporter activity,protein transmembrane transporter activity;molecular_function,P-P-bond-hydrolysis-driven protein transmembrane transporter activity,protein transmembrane transporter activity	protein targeting to mitochondrion,protein import into mitochondrial matrix;biological_process,protein import into mitochondrial matrix
MCF7-GFP / MCF7-DSC1-GFP	Q9C0C4	Q9C0C4	-3.4775	3.4775	0.00162262	0.00212135	6	Q9C0C4	SEMA4C	Semaphorin-4C	SEM4C_HUMAN	2	-91.0222	0.0897775	MCF7-GFP	MCF7-DSC1-GFP	extracellular space,postsynaptic density,cell junction,synaptic vesicle membrane,postsynaptic membrane,integral component of plasma membrane	protein binding,chemorepellent activity,neuropilin binding,semaphorin receptor binding	neural tube closure,cell migration in hindbrain,cerebellum development,positive regulation of stress-activated MAPK cascade,muscle cell differentiation,semaphorin-plexin signaling pathway,neural crest cell migration,negative chemotaxis,negative regulation of axon extension involved in axon guidance,positive regulation of cell migration
MCF7-GFP / MCF7-DSC1-GFP	Q96N66	Q96N66	-3.46226	3.46226	1.0409e-05	2.5502e-05	9	Q96N66	MBOAT7	Lysophospholipid acyltransferase 7	MBOA7_HUMAN	3	-90.9269	0.0907309	MCF7-GFP	MCF7-DSC1-GFP	endoplasmic reticulum membrane,membrane,integral component of membrane,ER-mitochondrion membrane contact site	1-acylglycerol-3-phosphate O-acyltransferase activity,protein binding,2-acylglycerol-3-phosphate O-acyltransferase activity,lysophospholipid acyltransferase activity	phospholipid biosynthetic process,ventricular system development,layer formation in cerebral cortex,phosphatidylinositol acyl-chain remodeling
MCF7-GFP / MCF7-DSC1-GFP	Q13162	Q13162	-3.44591	3.44591	1.4557e-07	5.7723e-07	9	Q13162	PRDX4	Peroxiredoxin-4	PRDX4_HUMAN	3	-90.8235	0.091765	MCF7-GFP	MCF7-DSC1-GFP	extracellular region,nucleus,smooth endoplasmic reticulum,secretory granule lumen,extracellular exosome,ficolin-1-rich granule lumen,cytoplasm,cytosol,endoplasmic reticulum	protein binding,protein homodimerization activity,thioredoxin peroxidase activity	I-kappaB phosphorylation,spermatogenesis,male gonad development,4-hydroxyproline metabolic process,protein maturation by protein folding,extracellular matrix organization,neutrophil degranulation,oxidation-reduction process,cellular oxidant detoxification,negative regulation of male germ cell proliferation,cell redox homeostasis,response to oxidative stress,hydrogen peroxide catabolic process
MCF7-GFP / MCF7-DSC1-GFP	Q9UBV2	Q9UBV2	-3.43112	3.43112	1.44831e-05	3.46182e-05	12	Q9UBV2	SEL1L	Protein sel-1 homolog 1	SE1L1_HUMAN	4	-90.7289	0.0927108	MCF7-GFP	MCF7-DSC1-GFP	Hrd1p ubiquitin ligase complex,Hrd1p ubiquitin ligase ERAD-L complex,endoplasmic reticulum,endoplasmic reticulum membrane,integral component of membrane,Derlin-1 retrotranslocation complex,endoplasmic reticulum quality control compartment	protein binding	triglyceride metabolic process,Notch signaling pathway,protein secretion,ER-associated ubiquitin-dependent protein catabolic process,retrograde protein transport, ER to cytosol,ERAD pathway,protein stabilization,transmembrane transport,endoplasmic reticulum mannose trimming
MCF7-GFP / MCF7-DSC1-GFP	Q96EY1	Q96EY1	-3.42913	3.42913	7.64429e-11	4.6407e-10	24	Q96EY1	DNAJA3	DnaJ homolog subfamily A member 3, mitochondrial	DNJA3_HUMAN	6	-90.7161	0.092839	MCF7-GFP	MCF7-DSC1-GFP	nucleus,mitochondrion,mitochondrial matrix,cytosol,extrinsic component of plasma membrane,cell junction,neuromuscular junction,intracellular membrane-bounded organelle,postsynaptic membrane,actin filament	protein binding,ATP binding,Hsp70 protein binding,GTPase regulator activity,metal ion binding,unfolded protein binding	negative regulation of transcription from RNA polymerase II promoter,mitochondrial DNA replication,protein folding,activation-induced cell death of T cells,small GTPase mediated signal transduction,cell aging,negative regulation of cell proliferation,response to heat,T cell differentiation in thymus,positive regulation of T cell proliferation,negative regulation of programmed cell death,regulatio…
MCF7-GFP / MCF7-DSC1-GFP	O43242	O43242	-3.39331	3.39331	0.00191508	0.00244646	3	O43242	PSMD3	26S proteasome non-ATPase regulatory subunit 3	PSMD3_HUMAN	1	-90.4827	0.0951728	MCF7-GFP	MCF7-DSC1-GFP	proteasome complex,extracellular region,nucleus,nucleoplasm,cytosol,membrane,proteasome accessory complex,secretory granule lumen,extracellular exosome,ficolin-1-rich granule lumen,proteasome regulatory particle, lid subcomplex	protein binding,enzyme regulator activity	MAPK cascade,protein polyubiquitination,stimulatory C-type lectin receptor signaling pathway,antigen processing and presentation of exogenous peptide antigen via MHC class I, TAP-dependent,regulation of cellular amino acid metabolic process,negative regulation of G2/M transition of mitotic cell cycle,protein deubiquitination,anaphase-promoting complex-dependent catabolic process,SCF-dependent pro…
MCF7-GFP / MCF7-DSC1-GFP	Q93084	Q93084	-3.39145	3.39145	3.07185e-07	1.12689e-06	21	Q93084	ATP2A3	Sarcoplasmic/endoplasmic reticulum calcium ATPase 3	AT2A3_HUMAN	6	-90.4705	0.0952953	MCF7-GFP	MCF7-DSC1-GFP	endoplasmic reticulum,endoplasmic reticulum membrane,integral component of membrane,sarcoplasmic reticulum,platelet dense tubular network membrane,nuclear membrane,sarcoplasmic reticulum membrane	ATP binding,metal ion binding,calcium-transporting ATPase activity,hydrogen-exporting ATPase activity, phosphorylative mechanism	calcium ion transport,ion transmembrane transport,Requires Ontology,hydrogen ion transmembrane transport,regulation of cardiac conduction,calcium ion transmembrane transport,cellular calcium ion homeostasis
MCF7-GFP / MCF7-DSC1-GFP	B0FP48;E5RIL1	B0FP48;E5RIL1	-3.39074	3.39074	1.69586e-11	1.12948e-10	15	B0FP48;E5RIL1	UPK3BL1;UPK3BL2	Uroplakin-3b-like protein 1;Uroplakin-3b-like protein 2	UPK3L_HUMAN;UPKL2_HUMAN	5	-90.4658	0.0953425	MCF7-GFP	MCF7-DSC1-GFP	integral component of membrane;integral component of membrane	;	;
MCF7-GFP / MCF7-DSC1-GFP	Q9UKM7	Q9UKM7	-3.36777	3.36777	0.000207589	0.000367974	6	Q9UKM7	MAN1B1	Endoplasmic reticulum mannosyl-oligosaccharide 1,2-alpha-mannosidase	MA1B1_HUMAN	2	-90.3127	0.0968727	MCF7-GFP	MCF7-DSC1-GFP	endoplasmic reticulum,endoplasmic reticulum membrane,Golgi apparatus,membrane,integral component of membrane,endoplasmic reticulum quality control compartment,extracellular vesicle	mannosyl-oligosaccharide 1,2-alpha-mannosidase activity,calcium ion binding	protein glycosylation,oligosaccharide metabolic process,ER-associated ubiquitin-dependent protein catabolic process,protein alpha-1,2-demannosylation,trimming of terminal mannose on B branch,trimming of terminal mannose on C branch,trimming of first mannose on A branch,trimming of second mannose on A branch,endoplasmic reticulum mannose trimming,mannose trimming involved in glycoprotein ERAD path…
MCF7-GFP / MCF7-DSC1-GFP	Q9BUF5	Q9BUF5	-3.35988	3.35988	7.58788e-06	1.93321e-05	9	Q9BUF5	TUBB6	Tubulin beta-6 chain	TBB6_HUMAN	3	-90.2596	0.097404	MCF7-GFP	MCF7-DSC1-GFP	nucleus,microtubule,extracellular exosome,cytoplasm	molecular_function,GTPase activity,structural constituent of cytoskeleton,GTP binding	microtubule cytoskeleton organization,mitotic cell cycle,microtubule-based process
MCF7-GFP / MCF7-DSC1-GFP	Q9P035	Q9P035	-3.34398	3.34398	3.07524e-06	8.57566e-06	15	Q9P035	HACD3	Very-long-chain (3R)-3-hydroxyacyl-CoA dehydratase 3	HACD3_HUMAN	5	-90.1517	0.0984833	MCF7-GFP	MCF7-DSC1-GFP	mitochondrion,endoplasmic reticulum,endoplasmic reticulum membrane,cytosol,focal adhesion,integral component of membrane,nuclear membrane	GTPase activator activity,protein binding,3-hydroxyacyl-CoA dehydratase activity,enzyme binding,Requires Ontology,3-hydroxy-behenoyl-CoA dehydratase activity,3-hydroxy-lignoceroyl-CoA dehydratase activity	I-kappaB kinase/NF-kappaB signaling,activation of JUN kinase activity,small GTPase mediated signal transduction,Rho protein signal transduction,Rac protein signal transduction,fatty acid elongation,very long-chain fatty acid biosynthetic process,positive regulation of GTPase activity,positive regulation of viral genome replication,positive regulation by virus of viral protein levels in host cell,…
MCF7-GFP / MCF7-DSC1-GFP	O14980	O14980	-3.33878	3.33878	1.90303e-11	1.24332e-10	45	O14980	XPO1	Exportin-1	XPO1_HUMAN	14	-90.1162	0.0988385	MCF7-GFP	MCF7-DSC1-GFP	kinetochore,nucleus,nuclear envelope,annulate lamellae,nucleoplasm,nucleolus,cytoplasm,cytosol,Cajal body,membrane,nuclear membrane,macromolecular complex,intracellular membrane-bounded organelle,host cell,ribonucleoprotein complex	RNA binding,nuclear export signal receptor activity,transporter activity,protein binding,Ran GTPase binding,protein transporter activity,protein domain specific binding	ribosomal subunit export from nucleus,ribosomal large subunit export from nucleus,ribosomal small subunit export from nucleus,negative regulation of transcription from RNA polymerase II promoter,protein export from nucleus,nucleocytoplasmic transport,regulation of centrosome duplication,viral process,protein localization to nucleus,regulation of protein catabolic process,ribosome biogenesis,respo…
MCF7-GFP / MCF7-DSC1-GFP	P48643	P48643	-3.33013	3.33013	0.0478668	0.0332019	6	P48643	CCT5	T-complex protein 1 subunit epsilon	TCPE_HUMAN	2	-90.0567	0.0994328	MCF7-GFP	MCF7-DSC1-GFP	nucleolus,centrosome,cytosol,chaperonin-containing T-complex,microtubule,cell body,extracellular exosome	mRNA 3'-UTR binding,protein binding,ATP binding,G-protein beta-subunit binding,mRNA 5'-UTR binding,beta-tubulin binding,unfolded protein binding	protein folding,binding of sperm to zona pellucida,response to virus,positive regulation of telomere maintenance via telomerase,protein stabilization,toxin transport,positive regulation of establishment of protein localization to telomere,positive regulation of protein localization to Cajal body,positive regulation of telomerase RNA localization to Cajal body
MCF7-GFP / MCF7-DSC1-GFP	Q9HBH0	Q9HBH0	-3.28558	3.28558	0.0239453	0.0190321	3	Q9HBH0	RHOF	Rho-related GTP-binding protein RhoF	RHOF_HUMAN	1	-89.7448	0.102552	MCF7-GFP	MCF7-DSC1-GFP	cytosol,cytoskeleton,plasma membrane,secretory granule membrane,extracellular exosome,cell division site,intracellular membrane-bounded organelle,cell cortex,cytoplasm	GTPase activity,GTP binding,protein kinase binding	actin filament organization,neutrophil degranulation,regulation of small GTPase mediated signal transduction,establishment or maintenance of actin cytoskeleton polarity,actin filament bundle assembly,regulation of cell shape,cell migration,regulation of cell migration,regulation of actin cytoskeleton organization,Rho protein signal transduction
MCF7-GFP / MCF7-DSC1-GFP	O15260	O15260	-3.2797	3.2797	0.00205057	0.00257165	12	O15260	SURF4	Surfeit locus protein 4	SURF4_HUMAN	2	-89.7029	0.102971	MCF7-GFP	MCF7-DSC1-GFP	Golgi membrane,endoplasmic reticulum membrane,endoplasmic reticulum-Golgi intermediate compartment,cytosol,plasma membrane,integral component of membrane,transport vesicle,endoplasmic reticulum-Golgi intermediate compartment membrane,azurophil granule membrane	protein binding	retrograde vesicle-mediated transport, Golgi to ER,Golgi organization,positive regulation of organelle organization,neutrophil degranulation,protein exit from endoplasmic reticulum,early endosome to Golgi transport
MCF7-GFP / MCF7-DSC1-GFP	P24390;P33947	P24390;P33947	-3.27159	3.27159	0.0062413	0.0064384	3	P24390;P33947	KDELR1;KDELR2	ER lumen protein-retaining receptor 1;ER lumen protein-retaining receptor 2	ERD21_HUMAN;ERD22_HUMAN	1	-89.6449	0.103551	MCF7-GFP	MCF7-DSC1-GFP	Golgi membrane,endoplasmic reticulum membrane,endoplasmic reticulum-Golgi intermediate compartment,membrane,integral component of membrane,transport vesicle,COPI-coated vesicle membrane,endoplasmic reticulum-Golgi intermediate compartment membrane,cis-Golgi network,endoplasmic reticulum,Golgi apparatus;Golgi membrane,endoplasmic reticulum membrane,integral component of membrane,transport vesicle,…	KDEL sequence binding;KDEL sequence binding	T cell cytokine production,intracellular protein transport,ER to Golgi vesicle-mediated transport,retrograde vesicle-mediated transport, Golgi to ER,T cell differentiation,T cell apoptotic process,protein retention in ER lumen;intracellular protein transport,retrograde vesicle-mediated transport, Golgi to ER,protein retention in ER lumen,ER to Golgi vesicle-mediated transport
MCF7-GFP / MCF7-DSC1-GFP	Q9UNL2	Q9UNL2	-3.25579	3.25579	0.00288185	0.00343221	3	Q9UNL2	SSR3	Translocon-associated protein subunit gamma	SSRG_HUMAN	1	-89.5309	0.104691	MCF7-GFP	MCF7-DSC1-GFP	endoplasmic reticulum membrane,integral component of membrane		SRP-dependent cotranslational protein targeting to membrane
MCF7-GFP / MCF7-DSC1-GFP	P36873;P62136;P62140	P36873;P62136;P62140	-3.25576	3.25576	0.0216652	0.0176303	3	P36873;P62136;P62140	PPP1CC;PPP1CA;PPP1CB	Serine/threonine-protein phosphatase PP1-gamma catalytic subunit;Serine/threonine-protein phosphatase PP1-alpha catalytic subunit;Serine/threonine-protein phosphatase PP1-beta catalytic subunit	PP1G_HUMAN;PP1A_HUMAN;PP1B_HUMAN	1	-89.5307	0.104693	MCF7-GFP	MCF7-DSC1-GFP	protein phosphatase type 1 complex,condensed chromosome kinetochore,nucleus,nucleolus,cytoplasm,mitochondrion,mitochondrial outer membrane,cytosol,focal adhesion,nuclear speck,midbody,cleavage furrow,macromolecular complex,dendritic spine,PTW/PP1 phosphatase complex,presynapse,glutamatergic synapse,nuclear chromosome, telomeric region;protein phosphatase type 1 complex,nucleus,nucleoplasm,nucleol…	RNA binding,phosphoprotein phosphatase activity,protein serine/threonine phosphatase activity,protein binding,lamin binding,protein C-terminus binding,phosphatase activity,protein kinase binding,protein domain specific binding,macromolecular complex binding,metal ion binding,protein N-terminus binding,protein phosphatase 1 binding;phosphoprotein phosphatase activity,protein serine/threonine phosp…	glycogen metabolic process,protein dephosphorylation,cell cycle,neuron differentiation,circadian regulation of gene expression,regulation of circadian rhythm,entrainment of circadian clock by photoperiod,regulation of nucleocytoplasmic transport,cell division,positive regulation of glial cell proliferation;glycogen metabolic process,regulation of glycogen biosynthetic process,regulation of glycog…
MCF7-GFP / MCF7-DSC1-GFP	P10586;P23468;Q13332	P10586;P23468;Q13332	-3.23803	3.23803	0.00530361	0.00565829	3	P10586;P23468;Q13332	PTPRF;PTPRD;PTPRS	Receptor-type tyrosine-protein phosphatase F;Receptor-type tyrosine-protein phosphatase delta;Receptor-type tyrosine-protein phosphatase S	PTPRF_HUMAN;PTPRD_HUMAN;PTPRS_HUMAN	1	-89.4012	0.105988	MCF7-GFP	MCF7-DSC1-GFP	plasma membrane,integral component of plasma membrane,neuron projection,neuronal cell body,extracellular exosome;plasma membrane,integral component of plasma membrane,extracellular exosome,glutamatergic synapse;plasma membrane,integral component of plasma membrane,cell junction,integral component of synaptic vesicle membrane,axon,perikaryon,extracellular exosome,Requires Ontology,glutamatergic sy…	protein tyrosine phosphatase activity,transmembrane receptor protein tyrosine phosphatase activity,heparin binding,chondroitin sulfate proteoglycan binding,macromolecular complex binding,cell adhesion molecule binding;transmembrane receptor protein tyrosine phosphatase activity,receptor binding,protein binding,cell adhesion molecule binding;phosphoprotein phosphatase activity,protein tyrosine pho…	cell adhesion,transmembrane receptor protein tyrosine phosphatase signaling pathway,cell migration,neuron projection regeneration,peptidyl-tyrosine dephosphorylation,regulation of axon regeneration,synaptic membrane adhesion,negative regulation of receptor binding;protein dephosphorylation,phosphate-containing compound metabolic process,heterophilic cell-cell adhesion via plasma membrane cell adh…
MCF7-GFP / MCF7-DSC1-GFP	O00391	O00391	-3.23783	3.23783	8.91937e-06	2.21692e-05	12	O00391	QSOX1	Sulfhydryl oxidase 1	QSOX1_HUMAN	5	-89.3998	0.106002	MCF7-GFP	MCF7-DSC1-GFP	extracellular region,extracellular space,endoplasmic reticulum lumen,Golgi apparatus,integral component of Golgi membrane,platelet alpha granule lumen,specific granule lumen,intracellular membrane-bounded organelle,intercellular bridge,extracellular exosome,tertiary granule lumen	protein disulfide isomerase activity,flavin-linked sulfhydryl oxidase activity	platelet degranulation,negative regulation of macroautophagy,neutrophil degranulation,post-translational protein modification,cellular protein metabolic process,cell redox homeostasis,oxidation-reduction process
MCF7-GFP / MCF7-DSC1-GFP	O60503	O60503	-3.22875	3.22875	0.00479105	0.00522522	3	O60503	ADCY9	Adenylate cyclase type 9	ADCY9_HUMAN	1	-89.3329	0.106671	MCF7-GFP	MCF7-DSC1-GFP	plasma membrane,integral component of plasma membrane,integral component of membrane,axon,dendrite	adenylate cyclase activity,ATP binding,metal ion binding	renal water homeostasis,cAMP biosynthetic process,signal transduction,G-protein coupled receptor signaling pathway,adenylate cyclase-activating G-protein coupled receptor signaling pathway,activation of adenylate cyclase activity,adenylate cyclase-inhibiting G-protein coupled receptor signaling pathway,activation of protein kinase A activity,cellular response to glucagon stimulus,adenylate cyclas…
MCF7-GFP / MCF7-DSC1-GFP	P31689	P31689	-3.19101	3.19101	6.79337e-06	1.75197e-05	15	P31689	DNAJA1	DnaJ homolog subfamily A member 1	DNJA1_HUMAN	5	-89.0501	0.109499	MCF7-GFP	MCF7-DSC1-GFP	nucleus,mitochondrion,cytosol,microtubule cytoskeleton,membrane,perinuclear region of cytoplasm,extracellular exosome,cytoplasmic side of endoplasmic reticulum membrane,ubiquitin ligase complex	G-protein coupled receptor binding,ATPase activator activity,protein binding,ATP binding,Hsp70 protein binding,Tat protein binding,ubiquitin protein ligase binding,metal ion binding,low-density lipoprotein particle receptor binding,unfolded protein binding,chaperone binding,C3HC4-type RING finger domain binding	protein folding,response to unfolded protein,spermatogenesis,response to heat,flagellated sperm motility,androgen receptor signaling pathway,negative regulation of protein ubiquitination,positive regulation of ATPase activity,DNA damage response, detection of DNA damage,positive regulation of apoptotic process,negative regulation of apoptotic process,negative regulation of JUN kinase activity,reg…
MCF7-GFP / MCF7-DSC1-GFP	Q92973	Q92973	-3.18148	3.18148	3.2268e-06	8.96188e-06	9	Q92973	TNPO1	Transportin-1	TNPO1_HUMAN	3	-88.9776	0.110224	MCF7-GFP	MCF7-DSC1-GFP	nucleus,cytosol,cilium,extracellular exosome,nuclear periphery,nuclear membrane,cytoplasm	RNA binding,protein binding,Ran GTPase binding,nuclear localization sequence binding,protein transporter activity	protein import into nucleus,viral process,intraciliary transport involved in cilium morphogenesis,regulation of mRNA stability,ribosomal protein import into nucleus,NLS-bearing protein import into nucleus
MCF7-GFP / MCF7-DSC1-GFP	P50151	P50151	-3.17316	3.17316	0.0313908	0.0237946	3	P50151	GNG10	Guanine nucleotide-binding protein G(I)/G(S)/G(O) subunit gamma-10	GBG10_HUMAN	1	-88.9138	0.110862	MCF7-GFP	MCF7-DSC1-GFP	plasma membrane,heterotrimeric G-protein complex	GTPase activity,protein binding	signal transduction,G-protein coupled receptor signaling pathway
MCF7-GFP / MCF7-DSC1-GFP	O43819	O43819	-3.1505	3.1505	0.00384105	0.00434812	3	O43819	SCO2	Protein SCO2 homolog, mitochondrial	SCO2_HUMAN	1	-88.7382	0.112618	MCF7-GFP	MCF7-DSC1-GFP	mitochondrion,mitochondrial matrix,myofibril,integral component of mitochondrial inner membrane	copper ion binding,protein binding,protein disulfide oxidoreductase activity	eye development,copper ion transport,cellular copper ion homeostasis,mitochondrial respiratory chain complex IV assembly,cell redox homeostasis,oxidation-reduction process
MCF7-GFP / MCF7-DSC1-GFP	Q99653	Q99653	-3.11628	3.11628	7.26856e-05	0.0001484	9	Q99653	CHP1	Calcineurin B homologous protein 1	CHP1_HUMAN	3	-88.468	0.11532	MCF7-GFP	MCF7-DSC1-GFP	Golgi membrane,nucleus,cytoplasm,endoplasmic reticulum,endoplasmic reticulum-Golgi intermediate compartment,cytosol,plasma membrane,focal adhesion,microtubule cytoskeleton,transport vesicle,extracellular exosome	protein kinase inhibitor activity,transporter activity,calcium ion binding,protein binding,microtubule binding,potassium channel regulator activity,kinase binding,calcium-dependent protein binding	microtubule bundle formation,negative regulation of protein phosphorylation,negative regulation of protein kinase activity,protein export from nucleus,potassium ion transport,small GTPase mediated signal transduction,negative regulation of phosphatase activity,calcium ion regulated exocytosis,membrane docking,hyaluronan catabolic process,cytoplasmic microtubule organization,negative regulation of…
MCF7-GFP / MCF7-DSC1-GFP	Q8N1S5	Q8N1S5	-3.11577	3.11577	0.0106134	0.00986554	3	Q8N1S5	SLC39A11	Zinc transporter ZIP11	S39AB_HUMAN	1	-88.4639	0.115361	MCF7-GFP	MCF7-DSC1-GFP	nucleus,cytoplasm,Golgi apparatus,plasma membrane,integral component of membrane,fungal-type vacuole membrane	zinc ion transmembrane transporter activity	zinc II ion transmembrane transport
MCF7-GFP / MCF7-DSC1-GFP	Q5K4L6	Q5K4L6	-3.10453	3.10453	7.60885e-06	1.93321e-05	18	Q5K4L6	SLC27A3	Solute carrier family 27 member 3	S27A3_HUMAN	4	-88.3736	0.116264	MCF7-GFP	MCF7-DSC1-GFP	endoplasmic reticulum,membrane,integral component of membrane,mitochondrial membrane,mitochondrion	ATP binding,very long-chain fatty acid-CoA ligase activity,long-chain fatty acid transporter activity,long-chain fatty acid-CoA ligase activity	long-chain fatty acid metabolic process,long-chain fatty acid transport
MCF7-GFP / MCF7-DSC1-GFP	Q5H9R7	Q5H9R7	-3.08366	3.08366	1.0673e-05	2.60558e-05	9	Q5H9R7	PPP6R3	Serine/threonine-protein phosphatase 6 regulatory subunit 3	PP6R3_HUMAN	3	-88.2043	0.117957	MCF7-GFP	MCF7-DSC1-GFP	Golgi membrane,nucleoplasm,cytosol,plasma membrane	protein binding,protein phosphatase binding	regulation of phosphoprotein phosphatase activity,COPII vesicle coating
MCF7-GFP / MCF7-DSC1-GFP	P11717	P11717	-3.07999	3.07999	2.83268e-09	1.38801e-08	15	P11717	IGF2R	Cation-independent mannose-6-phosphate receptor	MPRI_HUMAN	6	-88.1742	0.118258	MCF7-GFP	MCF7-DSC1-GFP	lysosomal membrane,endosome,early endosome,late endosome,Golgi apparatus,trans-Golgi network,plasma membrane,integral component of plasma membrane,focal adhesion,cell surface,membrane,clathrin coat,transport vesicle,endocytic vesicle,trans-Golgi network transport vesicle,clathrin-coated vesicle membrane,secretory granule membrane,trans-Golgi network membrane,extracellular exosome,clathrin-coated …	insulin-like growth factor-activated receptor activity,protein binding,enzyme binding,signaling receptor activity,identical protein binding,phosphoprotein binding,G-protein alpha-subunit binding,mannose binding,kringle domain binding,retinoic acid binding,insulin-like growth factor II binding,insulin-like growth factor binding	liver development,receptor-mediated endocytosis,signal transduction,G-protein coupled receptor signaling pathway,spermatogenesis,post-embryonic development,animal organ regeneration,neutrophil degranulation,insulin-like growth factor receptor signaling pathway,membrane organization,lysosomal transport,response to retinoic acid,post-Golgi vesicle-mediated transport,positive regulation of apoptotic…
MCF7-GFP / MCF7-DSC1-GFP	P07949	P07949	-3.07899	3.07899	5.93454e-05	0.000124498	9	P07949	RET	Proto-oncogene tyrosine-protein kinase receptor Ret	RET_HUMAN	3	-88.166	0.11834	MCF7-GFP	MCF7-DSC1-GFP	early endosome,cytosol,plasma membrane,integral component of plasma membrane,endosome membrane,dendrite,neuronal cell body,intracellular membrane-bounded organelle,receptor complex,membrane raft,plasma membrane protein complex,axon	protein tyrosine kinase activity,transmembrane receptor protein tyrosine kinase activity,calcium ion binding,protein binding,ATP binding,signaling receptor activity	MAPK cascade,activation of MAPK activity,ureteric bud development,neural crest cell migration,embryonic epithelial tube formation,protein phosphorylation,homophilic cell adhesion via plasma membrane adhesion molecules,neuron cell-cell adhesion,signal transduction,axon guidance,posterior midgut development,positive regulation of neuron projection development,positive regulation of neuron maturatio…
MCF7-GFP / MCF7-DSC1-GFP	Q14145	Q14145	-3.0706	3.0706	0.0279733	0.0215615	3	Q14145	KEAP1	Kelch-like ECH-associated protein 1	KEAP1_HUMAN	1	-88.097	0.11903	MCF7-GFP	MCF7-DSC1-GFP	nucleoplasm,cytoplasm,endoplasmic reticulum,microtubule organizing center,cytosol,actin filament,midbody,Cul3-RING ubiquitin ligase complex	protein binding,transcription factor binding,protein homodimerization activity,disordered domain specific binding	in utero embryonic development,proteasomal ubiquitin-independent protein catabolic process,viral process,protein ubiquitination,protein deubiquitination,positive regulation of proteasomal ubiquitin-dependent protein catabolic process,negative regulation of sequence-specific DNA binding transcription factor activity,post-translational protein modification,regulation of epidermal cell differentiati…
MCF7-GFP / MCF7-DSC1-GFP	Q01650	Q01650	-3.07028	3.07028	5.28527e-09	2.51784e-08	18	Q01650	SLC7A5	Large neutral amino acids transporter small subunit 1	LAT1_HUMAN	6	-88.0943	0.119057	MCF7-GFP	MCF7-DSC1-GFP	cytosol,plasma membrane,membrane,integral component of membrane,apical plasma membrane,intracellular membrane-bounded organelle,extracellular exosome	protein binding,amino acid transmembrane transporter activity,neutral amino acid transmembrane transporter activity,peptide antigen binding,L-amino acid transmembrane transporter activity	cellular amino acid metabolic process,nervous system development,neutral amino acid transport,cell differentiation,leukocyte migration,L-alpha-amino acid transmembrane transport,amino acid transmembrane transport
MCF7-GFP / MCF7-DSC1-GFP	P54764	P54764	-3.06997	3.06997	1.43145e-07	5.70915e-07	12	P54764	EPHA4	Ephrin type-A receptor 4	EPHA4_HUMAN	4	-88.0918	0.119082	MCF7-GFP	MCF7-DSC1-GFP	cytoplasm,mitochondrial outer membrane,endoplasmic reticulum,Golgi apparatus,plasma membrane,integral component of plasma membrane,cell surface,postsynaptic density,cell junction,filopodium,axon,dendrite,neuromuscular junction,early endosome membrane,dendritic spine,dendritic shaft,perikaryon,axon terminus,axonal growth cone,Requires Ontology,glutamatergic synapse,integral component of postsynapt…	beta-amyloid binding,protein kinase activity,GPI-linked ephrin receptor activity,transmembrane-ephrin receptor activity,protein binding,ATP binding,kinase activity,PH domain binding,identical protein binding,ephrin receptor binding,DH domain binding,protein tyrosine kinase binding,transmembrane receptor protein tyrosine kinase activity	cell adhesion,adult walking behavior,motor neuron axon guidance,glial cell migration,negative regulation of neuron projection development,peptidyl-tyrosine phosphorylation,corticospinal tract morphogenesis,regulation of GTPase activity,positive regulation of JUN kinase activity,protein autophosphorylation,ephrin receptor signaling pathway,negative regulation of axon regeneration,regulation of ast…
MCF7-GFP / MCF7-DSC1-GFP	Q16891	Q16891	-3.04333	3.04333	3.97821e-08	1.71638e-07	12	Q16891	IMMT	MICOS complex subunit MIC60	MIC60_HUMAN	4	-87.8698	0.121302	MCF7-GFP	MCF7-DSC1-GFP	mitochondrion,mitochondrial inner membrane,membrane,MICOS complex	RNA binding,protein binding	cristae formation,mitochondrial calcium ion homeostasis
MCF7-GFP / MCF7-DSC1-GFP	Q53GQ0	Q53GQ0	-3.03803	3.03803	0.00760099	0.00750256	3	Q53GQ0	HSD17B12	Very-long-chain 3-oxoacyl-CoA reductase	DHB12_HUMAN	1	-87.8252	0.121748	MCF7-GFP	MCF7-DSC1-GFP	endoplasmic reticulum membrane,integral component of membrane,extracellular matrix	fibronectin binding,estradiol 17-beta-dehydrogenase activity,protein binding,collagen binding,heparin binding,3-oxo-arachidoyl-CoA reductase activity,3-oxo-behenoyl-CoA reductase activity,3-oxo-lignoceroyl-CoA reductase activity,Requires Ontology,long-chain-3-hydroxyacyl-CoA dehydrogenase activity	fatty acid biosynthetic process,estrogen biosynthetic process,positive regulation of cell-substrate adhesion,extracellular matrix organization,long-chain fatty-acyl-CoA biosynthetic process,oxidation-reduction process
MCF7-GFP / MCF7-DSC1-GFP	Q8N8R3	Q8N8R3	-3.00908	3.00908	0.000100481	0.000196943	12	Q8N8R3	SLC25A29	Mitochondrial basic amino acids transporter	MCATL_HUMAN	4	-87.5784	0.124216	MCF7-GFP	MCF7-DSC1-GFP	mitochondrion,mitochondrial inner membrane,integral component of membrane	high-affinity arginine transmembrane transporter activity,high-affinity lysine transmembrane transporter activity,basic amino acid transmembrane transporter activity,acyl carnitine transmembrane transporter activity	amino acid transport,ornithine transport,L-histidine transmembrane transport,L-arginine transmembrane transport,L-lysine transmembrane transport,mitochondrial L-ornithine transmembrane transport,carnitine transport,acyl carnitine transmembrane transport,acyl carnitine transport
MCF7-GFP / MCF7-DSC1-GFP	Q9H6R6	Q9H6R6	-3.00474	3.00474	0.00119603	0.00164424	6	Q9H6R6	ZDHHC6	Palmitoyltransferase ZDHHC6	ZDHC6_HUMAN	2	-87.541	0.12459	MCF7-GFP	MCF7-DSC1-GFP	endoplasmic reticulum,endoplasmic reticulum membrane,integral component of membrane,Golgi apparatus	protein binding,palmitoyltransferase activity,protein-cysteine S-palmitoyltransferase activity	protein palmitoylation,peptidyl-L-cysteine S-palmitoylation,protein targeting to membrane
MCF7-GFP / MCF7-DSC1-GFP	P15559	P15559	-3.00387	3.00387	0.000821983	0.00121526	3	P15559	NQO1	NAD(P)H dehydrogenase [quinone] 1	NQO1_HUMAN	1	-87.5334	0.124666	MCF7-GFP	MCF7-DSC1-GFP	cytoplasm,cytosol,dendrite,neuronal cell body	RNA binding,cytochrome-b5 reductase activity, acting on NAD(P)H,superoxide dismutase activity,protein binding,identical protein binding,oxidoreductase activity,NAD(P)H dehydrogenase (quinone) activity,electron carrier activity	regulation of cellular amino acid metabolic process,xenobiotic metabolic process,nitric oxide biosynthetic process,synaptic transmission, cholinergic,aging,response to nutrient,response to toxic substance,removal of superoxide radicals,electron transport chain,response to estradiol,negative regulation of apoptotic process,negative regulation of catalytic activity,positive regulation of neuron apo…
MCF7-GFP / MCF7-DSC1-GFP	O43570	O43570	-2.96341	2.96341	0.0960571	0.057939	3	O43570	CA12	Carbonic anhydrase 12	CAH12_HUMAN	1	-87.1789	0.128211	MCF7-GFP	MCF7-DSC1-GFP	plasma membrane,integral component of membrane	carbonate dehydratase activity,zinc ion binding	bicarbonate transport,chloride ion homeostasis
MCF7-GFP / MCF7-DSC1-GFP	Q8IY17	Q8IY17	-2.96047	2.96047	0.00103046	0.00144617	6	Q8IY17	PNPLA6	Neuropathy target esterase	PLPL6_HUMAN	2	-87.1528	0.128472	MCF7-GFP	MCF7-DSC1-GFP	endoplasmic reticulum membrane,membrane,integral component of membrane,endoplasmic reticulum	lysophospholipase activity	phosphatidylcholine metabolic process,glycerophospholipid catabolic process
MCF7-GFP / MCF7-DSC1-GFP	Q8WWC4	Q8WWC4	-2.96028	2.96028	0.000239587	0.000417149	9	Q8WWC4	MAIP1	m-AAA protease-interacting protein 1, mitochondrial	MAIP1_HUMAN	3	-87.1511	0.128489	MCF7-GFP	MCF7-DSC1-GFP	mitochondrial inner membrane,mitochondrial matrix	protein binding,ribosome binding	mitochondrial calcium ion transport,calcium ion transmembrane import into mitochondrion,protein insertion into mitochondrial membrane,mitochondrial calcium ion homeostasis,inner mitochondrial membrane organization,protein insertion into mitochondrial membrane from inner side
MCF7-GFP / MCF7-DSC1-GFP	Q14517	Q14517	-2.95992	2.95992	1.26901e-15	1.58281e-14	30	Q14517	FAT1	Protocadherin Fat 1	FAT1_HUMAN	10	-87.1478	0.128522	MCF7-GFP	MCF7-DSC1-GFP	nucleus,plasma membrane,integral component of plasma membrane,cell-cell junction,focal adhesion,apical plasma membrane,lamellipodium,filopodium,perinuclear region of cytoplasm,extracellular exosome	calcium ion binding,protein binding	epithelial cell morphogenesis,actin filament organization,cell adhesion,homophilic cell adhesion via plasma membrane adhesion molecules,establishment or maintenance of cell polarity,cell-cell signaling,anatomical structure morphogenesis,cell migration,establishment or maintenance of epithelial cell apical/basal polarity,camera-type eye morphogenesis,cell-cell adhesion
MCF7-GFP / MCF7-DSC1-GFP	P51805	P51805	-2.95436	2.95436	0.00400844	0.00451246	6	P51805	PLXNA3	Plexin-A3	PLXA3_HUMAN	2	-87.0982	0.129018	MCF7-GFP	MCF7-DSC1-GFP	semaphorin receptor complex,nucleus,plasma membrane,membrane,cell junction,intracellular membrane-bounded organelle,integral component of plasma membrane	transmembrane signaling receptor activity,protein binding,semaphorin receptor activity	multicellular organism development,facial nerve structural organization,trigeminal nerve structural organization,hippocampus development,branchiomotor neuron axon guidance,pyramidal neuron development,negative regulation of axon extension involved in axon guidance,negative chemotaxis,positive regulation of cytoskeleton organization,semaphorin-plexin signaling pathway,neuron projection extension,r…
MCF7-GFP / MCF7-DSC1-GFP	Q14160	Q14160	-2.91792	2.91792	1.15774e-06	3.62652e-06	15	Q14160	SCRIB	Protein scribble homolog	SCRIB_HUMAN	4	-86.7682	0.132318	MCF7-GFP	MCF7-DSC1-GFP	nucleoplasm,plasma membrane,cell-cell junction,cell-cell adherens junction,lamellipodium,cell junction,Scrib-APC-beta-catenin complex,myelin sheath abaxonal region,cell-cell contact zone,extracellular exosome,glutamatergic synapse,Requires Ontology,cell leading edge,presynaptic membrane,postsynaptic membrane,synapse,postsynaptic density,ionotropic glutamate receptor complex,basolateral plasma mem…	protein binding,cadherin binding,ionotropic glutamate receptor binding	neural tube closure,positive regulation of receptor recycling,cell proliferation,synaptic vesicle targeting,cell migration,cochlear nucleus development,establishment of apical/basal cell polarity,suppression by virus of host type I interferon-mediated signaling pathway,suppression by virus of host STAT1 activity,suppression by virus of host STAT2 activity,wound healing,positive regulation of apop…
MCF7-GFP / MCF7-DSC1-GFP	P22223	P22223	-2.88684	2.88684	1.79216e-06	5.36865e-06	6	P22223	CDH3	Cadherin-3	CADH3_HUMAN	2	-86.4801	0.135199	MCF7-GFP	MCF7-DSC1-GFP	plasma membrane,integral component of membrane,cell-cell adherens junction,cytoplasm,catenin complex,cell surface	molecular_function,protein homodimerization activity,cadherin binding,cytoskeletal protein binding,calcium ion binding	retina homeostasis,cell adhesion,visual perception,positive regulation of gene expression,positive regulation of keratinocyte proliferation,hair cycle process,keratinization,positive regulation of monophenol monooxygenase activity,negative regulation of transforming growth factor beta2 production,adherens junction organization,wound healing,response to drug,positive regulation of insulin-like gro…
MCF7-GFP / MCF7-DSC1-GFP	Q9Y3B4	Q9Y3B4	-2.87426	2.87426	0.000638158	0.000968532	6	Q9Y3B4	SF3B6	Splicing factor 3B subunit 6	SF3B6_HUMAN	2	-86.3616	0.136384	MCF7-GFP	MCF7-DSC1-GFP	nucleus,nucleoplasm,U12-type spliceosomal complex,U2 snRNP,catalytic step 2 spliceosome	RNA binding,mRNA binding,protein binding	mRNA splicing, via spliceosome,blastocyst formation
MCF7-GFP / MCF7-DSC1-GFP	Q86X29	Q86X29	-2.86028	2.86028	0.0016482	0.00214548	6	Q86X29	LSR	Lipolysis-stimulated lipoprotein receptor	LSR_HUMAN	2	-86.2289	0.137711	MCF7-GFP	MCF7-DSC1-GFP	plasma membrane,integral component of membrane,very-low-density lipoprotein particle,low-density lipoprotein particle,chylomicron,tricellular tight junction,extracellular exosome		liver development,regulation of lipid metabolic process,establishment of blood-brain barrier,tricellular tight junction assembly
MCF7-GFP / MCF7-DSC1-GFP	Q16531	Q16531	-2.83868	2.83868	2.1841e-05	5.09623e-05	9	Q16531	DDB1	DNA damage-binding protein 1	DDB1_HUMAN	3	-86.0212	0.139788	MCF7-GFP	MCF7-DSC1-GFP	nuclear chromosome, telomeric region,extracellular space,nucleus,nucleoplasm,cytoplasm,Cul4A-RING E3 ubiquitin ligase complex,Cul4B-RING E3 ubiquitin ligase complex,macromolecular complex,extracellular exosome,Cul4-RING E3 ubiquitin ligase complex	DNA binding,protein binding,protein binding, bridging,macromolecular complex binding,WD40-repeat domain binding,cullin family protein binding,damaged DNA binding	nucleotide-excision repair, DNA damage recognition,nucleotide-excision repair, DNA duplex unwinding,DNA repair,transcription-coupled nucleotide-excision repair,nucleotide-excision repair,nucleotide-excision repair, preincision complex stabilization,nucleotide-excision repair, preincision complex assembly,nucleotide-excision repair, DNA incision, 3'-to lesion,nucleotide-excision repair, DNA incisi…
MCF7-GFP / MCF7-DSC1-GFP	Q9NYU2	Q9NYU2	-2.83516	2.83516	2.19848e-05	5.1124e-05	15	Q9NYU2	UGGT1	UDP-glucose:glycoprotein glucosyltransferase 1	UGGG1_HUMAN	5	-85.987	0.14013	MCF7-GFP	MCF7-DSC1-GFP	endoplasmic reticulum,endoplasmic reticulum lumen,endoplasmic reticulum-Golgi intermediate compartment,macromolecular complex,endoplasmic reticulum quality control compartment,extracellular exosome	UDP-glucose:glycoprotein glucosyltransferase activity,protein binding,unfolded protein binding	'de novo' posttranslational protein folding,UDP-glucosylation,endoplasmic reticulum mannose trimming,ER-associated misfolded protein catabolic process,protein N-linked glycosylation via asparagine
MCF7-GFP / MCF7-DSC1-GFP	P04626	P04626	-2.8015	2.8015	3.24285e-07	1.17606e-06	12	P04626	ERBB2	Receptor tyrosine-protein kinase erbB-2	ERBB2_HUMAN	4	-85.6562	0.143438	MCF7-GFP	MCF7-DSC1-GFP	nucleus,cytosol,plasma membrane,endosome membrane,integral component of membrane,basolateral plasma membrane,apical plasma membrane,myelin sheath,receptor complex,perinuclear region of cytoplasm,integral component of plasma membrane,basal plasma membrane	RNA polymerase I core binding,protein tyrosine kinase activity,transmembrane receptor protein tyrosine kinase activity,transmembrane signaling receptor activity,protein binding,ATP binding,protein C-terminus binding,protein phosphatase binding,identical protein binding,ErbB-3 class receptor binding,protein heterodimerization activity,protein dimerization activity,growth factor binding	MAPK cascade,positive regulation of protein phosphorylation,regulation of transcription from RNA polymerase II promoter,protein phosphorylation,signal transduction,cell surface receptor signaling pathway,enzyme linked receptor protein signaling pathway,transmembrane receptor protein tyrosine kinase signaling pathway,peripheral nervous system development,heart development,neuromuscular junction de…
MCF7-GFP / MCF7-DSC1-GFP	Q6P4A7	Q6P4A7	-2.778	2.778	0.00164132	0.00214058	9	Q6P4A7	SFXN4	Sideroflexin-4	SFXN4_HUMAN	3	-85.4207	0.145793	MCF7-GFP	MCF7-DSC1-GFP	mitochondrion,mitochondrial inner membrane,integral component of membrane,intracellular membrane-bounded organelle	ion transmembrane transporter activity	ion transmembrane transport,iron ion homeostasis
MCF7-GFP / MCF7-DSC1-GFP	P20020	P20020	-2.75512	2.75512	4.62532e-06	1.2443e-05	9	P20020	ATP2B1	Plasma membrane calcium-transporting ATPase 1	AT2B1_HUMAN	4	-85.1876	0.148124	MCF7-GFP	MCF7-DSC1-GFP	nucleus,plasma membrane,cytoplasmic side of plasma membrane,membrane,basolateral plasma membrane,apical plasma membrane,dendritic spine membrane,neuronal cell body membrane,membrane raft,extracellular exosome,glutamatergic synapse,GABA-ergic synapse,integral component of presynaptic active zone membrane,integral component of plasma membrane	protein binding,calmodulin binding,ATP binding,calcium ion transmembrane transporter activity,metal ion binding,calcium-transporting ATPase activity involved in regulation of presynaptic cytosolic calcium ion concentration,calcium-transporting ATPase activity,PDZ domain binding	neural retina development,brain development,aging,response to cold,ion transmembrane transport,regulation of cytosolic calcium ion concentration,calcium ion transmembrane transport,cellular response to vitamin D,cellular response to corticosterone stimulus,Requires Ontology,regulation of presynaptic cytosolic calcium ion concentration,regulation of cardiac conduction,calcium ion export from cell,…
MCF7-GFP / MCF7-DSC1-GFP	Q9BPW8	Q9BPW8	-2.73812	2.73812	0.00742688	0.00739454	6	Q9BPW8	NIPSNAP1	Protein NipSnap homolog 1	NIPS1_HUMAN	2	-85.012	0.14988	MCF7-GFP	MCF7-DSC1-GFP	mitochondrion,synaptic membrane	protein binding,neurotransmitter binding	sensory perception of pain
MCF7-GFP / MCF7-DSC1-GFP	P26006	P26006	-2.73374	2.73374	5.84731e-06	1.53101e-05	6	P26006	ITGA3	Integrin alpha-3	ITA3_HUMAN	2	-84.9664	0.150336	MCF7-GFP	MCF7-DSC1-GFP	plasma membrane,focal adhesion,integrin complex,external side of plasma membrane,cell surface,basolateral plasma membrane,filopodium membrane,integrin alpha3-beta1 complex,receptor complex,perinuclear region of cytoplasm,excitatory synapse,extracellular exosome,invadopodium membrane,cell periphery,synaptic membrane,growth cone filopodium	fibronectin binding,protease binding,integrin binding,protein binding,collagen binding,protein domain specific binding,laminin binding,metal ion binding,protein heterodimerization activity	neuron migration,cell-matrix adhesion,integrin-mediated signaling pathway,heart development,memory,positive regulation of gene expression,positive regulation of epithelial cell migration,positive regulation of cell-substrate adhesion,positive regulation of neuron projection development,regulation of transforming growth factor beta receptor signaling pathway,regulation of Wnt signaling pathway,ext…
MCF7-GFP / MCF7-DSC1-GFP	P31431	P31431	-2.69775	2.69775	9.91061e-06	2.4368e-05	9	P31431	SDC4	Syndecan-4	SDC4_HUMAN	3	-84.5867	0.154133	MCF7-GFP	MCF7-DSC1-GFP	Golgi lumen,plasma membrane,integral component of plasma membrane,focal adhesion,costamere,lysosomal lumen,membrane raft,extracellular exosome,cell surface	fibronectin binding,protein kinase C binding,protein binding,identical protein binding,thrombospondin receptor activity	retinoid metabolic process,ureteric bud development,neural tube closure,glycosaminoglycan biosynthetic process,glycosaminoglycan catabolic process,regulation of fibroblast migration,wound healing,negative regulation of T cell proliferation,positive regulation of protein kinase activity,leukocyte migration,positive regulation of stress fiber assembly,positive regulation of focal adhesion assembly,…
MCF7-GFP / MCF7-DSC1-GFP	O60830	O60830	-2.6489	2.6489	0.000222784	0.000391872	6	O60830	TIMM17B	Mitochondrial import inner membrane translocase subunit Tim17-B	TI17B_HUMAN	2	-84.0559	0.159441	MCF7-GFP	MCF7-DSC1-GFP	mitochondrial inner membrane,mitochondrial inner membrane presequence translocase complex,integral component of mitochondrial inner membrane	protein binding,P-P-bond-hydrolysis-driven protein transmembrane transporter activity,protein transmembrane transporter activity	protein targeting to mitochondrion,protein import into mitochondrial matrix
MCF7-GFP / MCF7-DSC1-GFP	Q9Y3L5	Q9Y3L5	-2.63196	2.63196	0.153634	0.0811337	3	Q9Y3L5	RAP2C	Ras-related protein Rap-2c	RAP2C_HUMAN	1	-83.8675	0.161325	MCF7-GFP	MCF7-DSC1-GFP	cytoplasm,cytosol,plasma membrane,bicellular tight junction,cell-cell contact zone,recycling endosome membrane,extracellular exosome,tertiary granule membrane	transcription coactivator activity,GTPase activity,protein binding,GTP binding,GDP binding	negative regulation of cell migration,positive regulation of protein autophosphorylation,Rap protein signal transduction,neutrophil degranulation,regulation of protein tyrosine kinase activity,establishment of endothelial intestinal barrier,positive regulation of nucleic acid-templated transcription,microvillus assembly
MCF7-GFP / MCF7-DSC1-GFP	Q9Y679	Q9Y679	-2.62742	2.62742	0.000370605	0.000606767	9	Q9Y679	AUP1	Ancient ubiquitous protein 1	AUP1_HUMAN	3	-83.8167	0.161833	MCF7-GFP	MCF7-DSC1-GFP	membrane,extracellular exosome,integral component of endoplasmic reticulum membrane,Hrd1p ubiquitin ligase ERAD-L complex	protein binding,ubiquitin-protein transferase activator activity,ubiquitin binding	retrograde protein transport, ER to cytosol,regulation of catalytic activity,ER-associated ubiquitin-dependent protein catabolic process
MCF7-GFP / MCF7-DSC1-GFP	P04844	P04844	-2.62423	2.62423	1.13996e-06	3.5872e-06	36	P04844	RPN2	Dolichyl-diphosphooligosaccharide--protein glycosyltransferase subunit 2	RPN2_HUMAN	11	-83.7808	0.162192	MCF7-GFP	MCF7-DSC1-GFP	autophagosome membrane,endoplasmic reticulum membrane,rough endoplasmic reticulum,oligosaccharyltransferase complex,membrane,integral component of membrane	protein binding,ribosome binding,dolichyl-diphosphooligosaccharide-protein glycotransferase activity	cellular protein modification process,aging,protein N-linked glycosylation via asparagine,response to drug,protein N-linked glycosylation
MCF7-GFP / MCF7-DSC1-GFP	P43307	P43307	-2.58837	2.58837	8.88249e-06	2.21578e-05	15	P43307	SSR1	Translocon-associated protein subunit alpha	SSRA_HUMAN	4	-83.3727	0.166273	MCF7-GFP	MCF7-DSC1-GFP	endoplasmic reticulum,endoplasmic reticulum membrane,integral component of membrane	protein binding	cotranslational protein targeting to membrane,positive regulation of cell proliferation,IRE1-mediated unfolded protein response
MCF7-GFP / MCF7-DSC1-GFP	P51153	P51153	-2.58227	2.58227	0.00269273	0.00324641	3	P51153	RAB13	Ras-related protein Rab-13	RAB13_HUMAN	1	-83.3022	0.166978	MCF7-GFP	MCF7-DSC1-GFP	trans-Golgi network,cytosol,plasma membrane,bicellular tight junction,lateral plasma membrane,lamellipodium,cell junction,endocytic vesicle,cytoplasmic vesicle membrane,cytoplasmic vesicle,insulin-responsive compartment,neuron projection,recycling endosome,recycling endosome membrane,extracellular exosome,Golgi apparatus	protein binding,GTP binding,GTPase activity	protein kinase A signaling,endosomal transport,cortical actin cytoskeleton organization,neuron projection development,endocytic recycling,cellular response to insulin stimulus,endothelial cell chemotaxis,post-translational protein modification,trans-Golgi network to recycling endosome transport,bicellular tight junction assembly,protein localization to plasma membrane,establishment of Sertoli cel…
MCF7-GFP / MCF7-DSC1-GFP	O14828	O14828	-2.58221	2.58221	0.029087	0.0222946	3	O14828	SCAMP3	Secretory carrier-associated membrane protein 3	SCAM3_HUMAN	1	-83.3015	0.166985	MCF7-GFP	MCF7-DSC1-GFP	integral component of membrane,intracellular membrane-bounded organelle,extracellular exosome,Golgi membrane,trans-Golgi network membrane,recycling endosome membrane,Golgi apparatus	ubiquitin protein ligase binding	post-Golgi vesicle-mediated transport,protein transport
MCF7-GFP / MCF7-DSC1-GFP	Q7L1Q6	Q7L1Q6	-2.55727	2.55727	0.03865	0.0277052	6	Q7L1Q6	BZW1	Basic leucine zipper and W2 domain-containing protein 1	BZW1_HUMAN	2	-83.0103	0.169897	MCF7-GFP	MCF7-DSC1-GFP	cytoplasm,membrane	RNA binding,cadherin binding
MCF7-GFP / MCF7-DSC1-GFP	Q96HS1	Q96HS1	-2.53418	2.53418	0.00415927	0.00463191	6	Q96HS1	PGAM5	Serine/threonine-protein phosphatase PGAM5, mitochondrial	PGAM5_HUMAN	2	-82.7362	0.172638	MCF7-GFP	MCF7-DSC1-GFP	mitochondrion,mitochondrial outer membrane,integral component of membrane	protein serine/threonine phosphatase activity,GTPase activator activity,protein binding,phosphatase activity,macromolecular complex binding	protein dephosphorylation,macroautophagy,positive regulation of GTPase activity,necroptotic process,Requires Ontology
MCF7-GFP / MCF7-DSC1-GFP	P51648	P51648	-2.51898	2.51898	0.00042583	0.000682522	12	P51648	ALDH3A2	Aldehyde dehydrogenase family 3 member A2	AL3A2_HUMAN	3	-82.5534	0.174466	MCF7-GFP	MCF7-DSC1-GFP	peroxisomal membrane,endoplasmic reticulum membrane,integral component of membrane,intracellular membrane-bounded organelle	aldehyde dehydrogenase (NAD) activity,protein binding,protein homodimerization activity,glyceraldehyde-3-phosphate dehydrogenase (NAD+) (non-phosphorylating) activity,long-chain-alcohol oxidase activity,long-chain-aldehyde dehydrogenase activity,medium-chain-aldehyde dehydrogenase activity,3-chloroallyl aldehyde dehydrogenase activity	fatty acid alpha-oxidation,cellular aldehyde metabolic process,central nervous system development,peripheral nervous system development,epidermis development,sphingolipid biosynthetic process,phytol metabolic process,hexadecanal metabolic process,oxidation-reduction process
MCF7-GFP / MCF7-DSC1-GFP	Q9H3N1	Q9H3N1	-2.49558	2.49558	0.000116758	0.000224359	9	Q9H3N1	TMX1	Thioredoxin-related transmembrane protein 1	TMX1_HUMAN	3	-82.2681	0.177319	MCF7-GFP	MCF7-DSC1-GFP	endoplasmic reticulum membrane,integral component of membrane	disulfide oxidoreductase activity	response to endoplasmic reticulum stress,cell redox homeostasis,oxidation-reduction process
MCF7-GFP / MCF7-DSC1-GFP	Q9BRK5	Q9BRK5	-2.47771	2.47771	0.00361417	0.0041322	9	Q9BRK5	SDF4	45 kDa calcium-binding protein	CAB45_HUMAN	3	-82.0471	0.179529	MCF7-GFP	MCF7-DSC1-GFP	cytoplasm,late endosome,Golgi apparatus,Golgi lumen,membrane,bleb,extracellular exosome,plasma membrane,endoplasmic reticulum	calcium ion binding,identical protein binding	UV protection,calcium ion regulated exocytosis,cerebellum development,fat cell differentiation,response to ethanol,zymogen granule exocytosis
MCF7-GFP / MCF7-DSC1-GFP	Q9NPR2	Q9NPR2	-2.39648	2.39648	0.00665221	0.00677064	3	Q9NPR2	SEMA4B	Semaphorin-4B	SEM4B_HUMAN	1	-81.0072	0.189928	MCF7-GFP	MCF7-DSC1-GFP	integral component of plasma membrane,extracellular space,plasma membrane	chemorepellent activity,semaphorin receptor binding,neuropilin binding	negative chemotaxis,semaphorin-plexin signaling pathway,negative regulation of axon extension involved in axon guidance,neural crest cell migration,positive regulation of cell migration
MCF7-GFP / MCF7-DSC1-GFP	P39656	P39656	-2.39575	2.39575	8.00665e-08	3.26938e-07	21	P39656	DDOST	Dolichyl-diphosphooligosaccharide--protein glycosyltransferase 48 kDa subunit	OST48_HUMAN	7	-80.9977	0.190023	MCF7-GFP	MCF7-DSC1-GFP	endoplasmic reticulum,endoplasmic reticulum membrane,plasma membrane,oligosaccharyltransferase complex,membrane,integral component of membrane,macromolecular complex,azurophil granule membrane,intracellular membrane-bounded organelle	protein binding,oligosaccharyl transferase activity,dolichyl-diphosphooligosaccharide-protein glycotransferase activity	protein glycosylation,protein N-linked glycosylation,protein N-linked glycosylation via asparagine,response to cytokine,T cell activation,neutrophil degranulation
MCF7-GFP / MCF7-DSC1-GFP	Q8N357	Q8N357	-2.38606	2.38606	0.0603654	0.0398524	3	Q8N357	SLC35F6	Solute carrier family 35 member F6	S35F6_HUMAN	1	-80.8696	0.191304	MCF7-GFP	MCF7-DSC1-GFP	nucleoplasm,mitochondrion,lysosomal membrane,cytosol,integral component of membrane,intracellular membrane-bounded organelle,extracellular exosome	protein binding,transmembrane transporter activity	positive regulation of cell proliferation,transmembrane transport,negative regulation of mitochondrial outer membrane permeabilization involved in apoptotic signaling pathway
MCF7-GFP / MCF7-DSC1-GFP	Q9NXW2	Q9NXW2	-2.36999	2.36999	1.209e-05	2.92033e-05	9	Q9NXW2	DNAJB12	DnaJ homolog subfamily B member 12	DJB12_HUMAN	3	-80.6552	0.193448	MCF7-GFP	MCF7-DSC1-GFP	endoplasmic reticulum,membrane,integral component of endoplasmic reticulum membrane,nuclear membrane,endoplasmic reticulum membrane	Hsp70 protein binding	cellular macromolecular complex assembly,ERAD pathway,chaperone mediated protein folding requiring cofactor,cellular response to misfolded protein,ER-associated ubiquitin-dependent protein catabolic process
MCF7-GFP / MCF7-DSC1-GFP	P24539	P24539	-2.35993	2.35993	0.0402656	0.0286835	3	P24539	ATP5PB	ATP synthase F(0) complex subunit B1, mitochondrial	AT5F1_HUMAN	1	-80.52	0.1948	MCF7-GFP	MCF7-DSC1-GFP	nucleus,nucleoplasm,mitochondrion,mitochondrial inner membrane,mitochondrial proton-transporting ATP synthase complex,mitochondrial matrix,membrane,mitochondrial proton-transporting ATP synthase complex, coupling factor F(o)	protein binding,transmembrane transporter activity,ATPase activity,proton-transporting ATP synthase activity, rotational mechanism	ATP biosynthetic process,substantia nigra development,cristae formation,mitochondrial ATP synthesis coupled proton transport,Requires Ontology,ATP synthesis coupled proton transport
MCF7-GFP / MCF7-DSC1-GFP	Q9NRP0	Q9NRP0	-2.358	2.358	0.0172862	0.0146762	3	Q9NRP0	OSTC	Oligosaccharyltransferase complex subunit OSTC	OSTC_HUMAN	1	-80.4939	0.195061	MCF7-GFP	MCF7-DSC1-GFP	oligosaccharyltransferase complex,integral component of membrane	protein binding,dolichyl-diphosphooligosaccharide-protein glycotransferase activity	protein N-linked glycosylation via asparagine
MCF7-GFP / MCF7-DSC1-GFP	Q8IXB1	Q8IXB1	-2.34267	2.34267	0.00254135	0.00311316	3	Q8IXB1	DNAJC10	DnaJ homolog subfamily C member 10	DJC10_HUMAN	1	-80.2855	0.197145	MCF7-GFP	MCF7-DSC1-GFP	endoplasmic reticulum,endoplasmic reticulum lumen,membrane,endoplasmic reticulum chaperone complex	ATPase activator activity,protein binding,protein disulfide oxidoreductase activity,disulfide oxidoreductase activity,oxidoreductase activity, acting on a sulfur group of donors, disulfide as acceptor,Hsp70 protein binding,chaperone binding,ATPase binding,misfolded protein binding	negative regulation of protein phosphorylation,ER-associated ubiquitin-dependent protein catabolic process,positive regulation of ATPase activity,protein folding in endoplasmic reticulum,response to endoplasmic reticulum stress,cell redox homeostasis,oxidation-reduction process,intrinsic apoptotic signaling pathway in response to endoplasmic reticulum stress
MCF7-GFP / MCF7-DSC1-GFP	P05023	P05023	-2.3321	2.3321	3.1592e-32	1.44481e-30	99	P05023	ATP1A1	Sodium/potassium-transporting ATPase subunit alpha-1	AT1A1_HUMAN	27	-80.1405	0.198595	MCF7-GFP	MCF7-DSC1-GFP	endosome,endoplasmic reticulum,Golgi apparatus,plasma membrane,sodium:potassium-exchanging ATPase complex,caveola,postsynaptic density,intercalated disc,membrane,integral component of membrane,basolateral plasma membrane,apical plasma membrane,T-tubule,macromolecular complex,sarcolemma,melanosome,extracellular exosome,extracellular vesicle	sodium:potassium-exchanging ATPase activity,protein binding,ATP binding,phosphatase activity,protein kinase binding,protein domain specific binding,ankyrin binding,potassium ion binding,sodium ion binding,ADP binding,phosphatidylinositol 3-kinase binding,chaperone binding,steroid hormone binding	regulation of the force of heart contraction,regulation of sodium ion transport,cellular sodium ion homeostasis,regulation of blood pressure,establishment or maintenance of transmembrane electrochemical gradient,dephosphorylation,cellular potassium ion homeostasis,negative regulation of glucocorticoid biosynthetic process,ion transmembrane transport,sodium ion export from cell,response to drug,ne…
MCF7-GFP / MCF7-DSC1-GFP	Q9UNF1	Q9UNF1	-2.3289	2.3289	0.00215256	0.00268483	12	Q9UNF1	MAGED2	Melanoma-associated antigen D2	MAGD2_HUMAN	4	-80.0964	0.199036	MCF7-GFP	MCF7-DSC1-GFP	extracellular region,nucleus,nucleolus,cytosol,membrane,platelet alpha granule lumen	protein binding	platelet degranulation,female pregnancy,renal sodium ion absorption
MCF7-GFP / MCF7-DSC1-GFP	Q9BWM7	Q9BWM7	-2.32801	2.32801	0.139455	0.0756854	6	Q9BWM7	SFXN3	Sideroflexin-3	SFXN3_HUMAN	2	-80.0842	0.199158	MCF7-GFP	MCF7-DSC1-GFP	mitochondrion,integral component of membrane,mitochondrial membrane	serine transmembrane transporter activity	one-carbon metabolic process,iron ion homeostasis,Requires Ontology,mitochondrial transmembrane transport
MCF7-GFP / MCF7-DSC1-GFP	Q8WVV4	Q8WVV4	-2.31706	2.31706	0.087246	0.0533905	3	Q8WVV4	POF1B	Protein POF1B	POF1B_HUMAN	1	-79.9323	0.200677	MCF7-GFP	MCF7-DSC1-GFP	actin filament,adherens junction,bicellular tight junction,desmosome	actin filament binding	epithelial cell morphogenesis,actin filament organization,actin cytoskeleton organization,bicellular tight junction assembly
MCF7-GFP / MCF7-DSC1-GFP	Q15427	Q15427	-2.30512	2.30512	0.0666791	0.0429098	6	Q15427	SF3B4	Splicing factor 3B subunit 4	SF3B4_HUMAN	2	-79.7657	0.202343	MCF7-GFP	MCF7-DSC1-GFP	nucleus,nucleoplasm,spliceosomal complex,U12-type spliceosomal complex,U2-type precatalytic spliceosome,ribonucleoprotein complex,nucleolus	RNA binding,protein binding	RNA splicing, via transesterification reactions,mRNA splicing, via spliceosome,mRNA processing,RNA splicing,positive regulation of mRNA splicing, via spliceosome
MCF7-GFP / MCF7-DSC1-GFP	Q15262	Q15262	-2.30123	2.30123	0.000625961	0.000952126	9	Q15262	PTPRK	Receptor-type tyrosine-protein phosphatase kappa	PTPRK_HUMAN	3	-79.711	0.20289	MCF7-GFP	MCF7-DSC1-GFP	photoreceptor outer segment,plasma membrane,integral component of plasma membrane,cell-cell junction,adherens junction,cell surface,integral component of membrane,cell junction,axon,dendrite,leading edge membrane,neuronal cell body,intracellular membrane-bounded organelle	protein tyrosine phosphatase activity,transmembrane receptor protein tyrosine phosphatase activity,protein binding,beta-catenin binding,protein kinase binding,gamma-catenin binding	protein dephosphorylation,cell adhesion,signal transduction,transforming growth factor beta receptor signaling pathway,negative regulation of cell proliferation,negative regulation of keratinocyte proliferation,cell migration,negative regulation of cell migration,neuron projection development,protein localization to cell surface,cellular response to reactive oxygen species,cellular response to UV…
MCF7-GFP / MCF7-DSC1-GFP	Q9UH62	Q9UH62	-2.30027	2.30027	0.0833388	0.0514123	3	Q9UH62	ARMCX3	Armadillo repeat-containing X-linked protein 3	ARMX3_HUMAN	1	-79.6974	0.203026	MCF7-GFP	MCF7-DSC1-GFP	nucleus,integral component of mitochondrial outer membrane		cellular protein localization,positive regulation of transcription from RNA polymerase II promoter
MCF7-GFP / MCF7-DSC1-GFP	Q9UI10	Q9UI10	-2.28754	2.28754	0.00328326	0.00381716	3	Q9UI10	EIF2B4	Translation initiation factor eIF-2B subunit delta	EI2BD_HUMAN	1	-79.5175	0.204825	MCF7-GFP	MCF7-DSC1-GFP	cytoplasm,cytosol,eukaryotic translation initiation factor 2B complex	protein binding,translation initiation factor binding,translation initiation factor activity,guanyl-nucleotide exchange factor activity	ovarian follicle development,translational initiation,regulation of translation,response to heat,response to glucose,oligodendrocyte development,myelination,response to peptide hormone,T cell receptor signaling pathway
MCF7-GFP / MCF7-DSC1-GFP	P06899;P23527;P33778;Q16778	P06899;P23527;P33778;Q16778	-2.28558	2.28558	0.507251	0.195601	3	P06899;P23527;P33778;Q16778	HIST1H2BJ;HIST1H2BO;HIST1H2BB;HIST2H2BE	Histone H2B type 1-J;Histone H2B type 1-O;Histone H2B type 1-B;Histone H2B type 2-E	H2B1J_HUMAN;H2B1O_HUMAN;H2B1B_HUMAN;H2B2E_HUMAN	1	-79.4897	0.205103	MCF7-GFP	MCF7-DSC1-GFP	nucleosome,extracellular space,nucleus,nucleoplasm,cytosol,plasma membrane;nucleosome,nucleus,nucleoplasm,cytosol;nuclear chromosome, telomeric region,nucleosome,nucleus,nucleoplasm,cytosol;nucleosome,extracellular space,nucleus,nucleoplasm,cytosol,extracellular exosome	lipopolysaccharide binding,DNA binding,protein binding,protein heterodimerization activity;DNA binding,protein heterodimerization activity;DNA binding,protein binding,protein heterodimerization activity;DNA binding,protein heterodimerization activity	innate immune response in mucosa,nucleosome assembly,negative regulation of tumor necrosis factor-mediated signaling pathway,protein ubiquitination,antibacterial humoral response,killing of cells of other organism,defense response to Gram-negative bacterium,defense response to Gram-positive bacterium,Requires Ontology;nucleosome assembly,protein ubiquitination;nucleosome assembly,protein ubiquiti…
MCF7-GFP / MCF7-DSC1-GFP	Q9Y6Q5	Q9Y6Q5	-2.24169	2.24169	0.00261037	0.00316918	6	Q9Y6Q5	AP1M2	AP-1 complex subunit mu-2	AP1M2_HUMAN	2	-78.8562	0.211438	MCF7-GFP	MCF7-DSC1-GFP	Golgi membrane,lysosomal membrane,cytosol,clathrin adaptor complex,cytoplasmic vesicle membrane,clathrin-coated vesicle membrane,trans-Golgi network membrane,intracellular membrane-bounded organelle	protein binding	protein targeting,vesicle targeting,antigen processing and presentation of exogenous peptide antigen via MHC class II,regulation of defense response to virus by virus
MCF7-GFP / MCF7-DSC1-GFP	P53985	P53985	-2.2366	2.2366	0.00662149	0.00674939	6	P53985	SLC16A1	Monocarboxylate transporter 1	MOT1_HUMAN	2	-78.7815	0.212185	MCF7-GFP	MCF7-DSC1-GFP	centrosome,plasma membrane,integral component of plasma membrane,membrane,integral component of membrane,cell junction,intracellular membrane-bounded organelle,synapse,extracellular exosome	lactate transmembrane transporter activity,mevalonate transmembrane transporter activity,symporter activity,protein homodimerization activity,organic cyclic compound binding,monocarboxylic acid transmembrane transporter activity	pyruvate metabolic process,lipid metabolic process,centrosome cycle,mevalonate transport,response to food,plasma membrane lactate transport,glucose homeostasis,regulation of insulin secretion,leukocyte migration,behavioral response to nutrient,cellular response to organic cyclic compound,monocarboxylic acid transport
MCF7-GFP / MCF7-DSC1-GFP	Q9P0L0	Q9P0L0	-2.22664	2.22664	0.00284625	0.0033957	9	Q9P0L0	VAPA	Vesicle-associated membrane protein-associated protein A	VAPA_HUMAN	2	-78.6344	0.213656	MCF7-GFP	MCF7-DSC1-GFP	Golgi membrane,endoplasmic reticulum,endoplasmic reticulum membrane,plasma membrane,microtubule cytoskeleton,integral component of membrane,nuclear membrane,vesicle,azurophil granule membrane,endoplasmic reticulum exit site,bicellular tight junction,perinuclear region of cytoplasm	protein binding,microtubule binding,protein domain specific binding,FFAT motif binding,cadherin binding,protein heterodimerization activity	ER to Golgi vesicle-mediated transport,cell death,sphingolipid biosynthetic process,neuron projection development,positive regulation of I-kappaB kinase/NF-kappaB signaling,neutrophil degranulation,positive regulation by host of viral release from host cell,negative regulation by host of viral genome replication,positive regulation by host of viral genome replication,membrane fusion,protein local…
MCF7-GFP / MCF7-DSC1-GFP	P20618	P20618	-2.20744	2.20744	0.00606383	0.00630271	3	P20618	PSMB1	Proteasome subunit beta type-1	PSB1_HUMAN	1	-78.3482	0.216518	MCF7-GFP	MCF7-DSC1-GFP	proteasome complex,extracellular region,nucleus,nucleoplasm,cytosol,proteasome core complex,proteasome core complex, beta-subunit complex,secretory granule lumen,extracellular exosome,ficolin-1-rich granule lumen,cytoplasm	threonine-type endopeptidase activity,protein binding,endopeptidase activity	MAPK cascade,protein polyubiquitination,stimulatory C-type lectin receptor signaling pathway,antigen processing and presentation of exogenous peptide antigen via MHC class I, TAP-dependent,regulation of cellular amino acid metabolic process,negative regulation of G2/M transition of mitotic cell cycle,viral process,protein deubiquitination,anaphase-promoting complex-dependent catabolic process,SCF…
MCF7-GFP / MCF7-DSC1-GFP	P54709	P54709	-2.19036	2.19036	0.0120291	0.0109009	6	P54709	ATP1B3	Sodium/potassium-transporting ATPase subunit beta-3	AT1B3_HUMAN	2	-78.0903	0.219097	MCF7-GFP	MCF7-DSC1-GFP	plasma membrane,sodium:potassium-exchanging ATPase complex,caveola,melanosome,extracellular exosome	ATPase activator activity,sodium:potassium-exchanging ATPase activity,ATPase binding	cellular sodium ion homeostasis,establishment or maintenance of transmembrane electrochemical gradient,cellular potassium ion homeostasis,positive regulation of ATPase activity,ion transmembrane transport,sodium ion export from cell,protein stabilization,leukocyte migration,protein localization to plasma membrane,membrane repolarization,positive regulation of potassium ion transmembrane transport…
MCF7-GFP / MCF7-DSC1-GFP	P43243	P43243	-2.18755	2.18755	0.0111585	0.0102614	3	P43243	MATR3	Matrin-3	MATR3_HUMAN	1	-78.0477	0.219523	MCF7-GFP	MCF7-DSC1-GFP	nuclear inner membrane,membrane,nuclear matrix	RNA binding,structural molecule activity,protein binding,zinc ion binding,miRNA binding,identical protein binding	activation of innate immune response,posttranscriptional regulation of gene expression,innate immune response
MCF7-GFP / MCF7-DSC1-GFP	O60716	O60716	-2.1835	2.1835	0.0128731	0.0114243	6	O60716	CTNND1	Catenin delta-1	CTND1_HUMAN	2	-77.9859	0.220141	MCF7-GFP	MCF7-DSC1-GFP	nucleus,cytoplasm,cytosol,plasma membrane,cell-cell junction,zonula adherens,catenin complex,lamellipodium,growth cone,midbody,dendritic spine,extracellular exosome,Requires Ontology,presynaptic active zone cytoplasmic component,glutamatergic synapse,cell-cell adherens junction	receptor binding,protein binding,protein kinase binding,cadherin binding	cell adhesion,brain development,Wnt signaling pathway,adherens junction organization,entry of bacterium into host cell,negative regulation of canonical Wnt signaling pathway,regulation of postsynaptic specialization membrane neurotransmitter receptor levels,cell-cell junction assembly,cell-cell adhesion
MCF7-GFP / MCF7-DSC1-GFP	Q969W9	Q969W9	-2.17803	2.17803	0.0518131	0.0353318	3	Q969W9	PMEPA1	Protein TMEPAI	PMEPA_HUMAN	1	-77.9023	0.220977	MCF7-GFP	MCF7-DSC1-GFP	Golgi membrane,plasma membrane,endosome membrane,integral component of membrane,early endosome membrane,intracellular membrane-bounded organelle	protein binding,WW domain binding,R-SMAD binding	negative regulation of SMAD protein complex assembly,negative regulation of transforming growth factor beta receptor signaling pathway,androgen receptor signaling pathway,negative regulation of pathway-restricted SMAD protein phosphorylation
MCF7-GFP / MCF7-DSC1-GFP	P36542	P36542	-2.15155	2.15155	5.43494e-07	1.83003e-06	15	P36542	ATP5F1C	ATP synthase subunit gamma, mitochondrial	ATPG_HUMAN	5	-77.493	0.22507	MCF7-GFP	MCF7-DSC1-GFP	mitochondrial proton-transporting ATP synthase complex, catalytic core F(1),mitochondrion,mitochondrial inner membrane,mitochondrial proton-transporting ATP synthase complex,mitochondrial matrix,membrane	RNA binding,transmembrane transporter activity,proton-transporting ATP synthase activity, rotational mechanism,ATPase activity,proton-transporting ATPase activity, rotational mechanism	oxidative phosphorylation,ATP biosynthetic process,cristae formation,mitochondrial ATP synthesis coupled proton transport,Requires Ontology,ATP synthesis coupled proton transport
MCF7-GFP / MCF7-DSC1-GFP	P12236	P12236	-2.14886	2.14886	0.000370358	0.000606767	12	P12236	SLC25A6	ADP/ATP translocase 3	ADT3_HUMAN	3	-77.4509	0.225491	MCF7-GFP	MCF7-DSC1-GFP	nucleus,mitochondrion,mitochondrial inner membrane,mitochondrial inner membrane presequence translocase complex,integral component of membrane	ATP:ADP antiporter activity,protein binding	protein targeting to mitochondrion,apoptotic process,ADP transport,ATP transport,active induction of host immune response by virus,regulation of insulin secretion,transmembrane transport
MCF7-GFP / MCF7-DSC1-GFP	Q9BT22	Q9BT22	-2.14843	2.14843	0.0481608	0.0332712	6	Q9BT22	ALG1	Chitobiosyldiphosphodolichol beta-mannosyltransferase	ALG1_HUMAN	3	-77.4442	0.225558	MCF7-GFP	MCF7-DSC1-GFP	endoplasmic reticulum membrane,membrane,integral component of membrane,endoplasmic reticulum	mannosyltransferase activity,chitobiosyldiphosphodolichol beta-mannosyltransferase activity	protein glycosylation,dolichol-linked oligosaccharide biosynthetic process,mannosylation
MCF7-GFP / MCF7-DSC1-GFP	Q86T03	Q86T03	-2.14416	2.14416	0.00918389	0.00870186	3	Q86T03	PIP4P1	Type 1 phosphatidylinositol 4,5-bisphosphate 4-phosphatase	PP4P1_HUMAN	1	-77.3774	0.226226	MCF7-GFP	MCF7-DSC1-GFP	nucleoplasm,lysosomal membrane,integral component of membrane,late endosome membrane	phosphatidylinositol-4,5-bisphosphate 4-phosphatase activity	phospholipid metabolic process,phosphatidylinositol dephosphorylation
MCF7-GFP / MCF7-DSC1-GFP	P17980	P17980	-2.13963	2.13963	7.59138e-06	1.93321e-05	15	P17980	PSMC3	26S proteasome regulatory subunit 6A	PRS6A_HUMAN	5	-77.3061	0.226939	MCF7-GFP	MCF7-DSC1-GFP	proteasome complex,cytoplasmic mRNA processing body,extracellular region,nucleus,nucleoplasm,cytosol,membrane,proteasome accessory complex,secretory granule lumen,ficolin-1-rich granule lumen,proteasome regulatory particle, base subcomplex	protein binding,ATP binding,ATPase activity,proteasome-activating ATPase activity,identical protein binding	MAPK cascade,protein polyubiquitination,blastocyst development,stimulatory C-type lectin receptor signaling pathway,antigen processing and presentation of exogenous peptide antigen via MHC class I, TAP-dependent,regulation of cellular amino acid metabolic process,negative regulation of G2/M transition of mitotic cell cycle,viral process,protein deubiquitination,anaphase-promoting complex-dependen…
MCF7-GFP / MCF7-DSC1-GFP	P08574	P08574	-2.13794	2.13794	0.00594312	0.00619632	6	P08574	CYC1	Cytochrome c1, heme protein, mitochondrial	CY1_HUMAN	2	-77.2797	0.227203	MCF7-GFP	MCF7-DSC1-GFP	nucleus,mitochondrion,mitochondrial inner membrane,membrane,integral component of membrane,mitochondrial respiratory chain complex III	heme binding,electron transporter, transferring electrons from CoQH2-cytochrome c reductase complex and cytochrome c oxidase complex activity,metal ion binding,electron transporter, transferring electrons within CoQH2-cytochrome c reductase complex activity	mitochondrial electron transport, ubiquinol to cytochrome c,response to glucagon,mitochondrial ATP synthesis coupled proton transport
MCF7-GFP / MCF7-DSC1-GFP	Q9NPL8	Q9NPL8	-2.12972	2.12972	0.000168172	0.000306011	3	Q9NPL8	TIMMDC1	Complex I assembly factor TIMMDC1, mitochondrial	TIDC1_HUMAN	1	-77.1497	0.228503	MCF7-GFP	MCF7-DSC1-GFP	nucleus,nucleoplasm,mitochondrion,mitochondrial inner membrane,integral component of membrane	protein binding	mitochondrial respiratory chain complex I assembly
MCF7-GFP / MCF7-DSC1-GFP	P25106	P25106	-2.11858	2.11858	0.0455904	0.0318159	3	P25106	ACKR3	Atypical chemokine receptor 3	ACKR3_HUMAN	1	-76.9727	0.230273	MCF7-GFP	MCF7-DSC1-GFP	nucleus,endosome,early endosome,plasma membrane,clathrin-coated pit,cell surface,integral component of membrane,intracellular membrane-bounded organelle,perinuclear region of cytoplasm,recycling endosome,external side of plasma membrane	scavenger receptor activity,protein binding,coreceptor activity,C-X-C chemokine receptor activity,C-X-C chemokine binding,C-C chemokine binding,chemokine binding,C-C chemokine receptor activity	angiogenesis,vasculogenesis,cell adhesion,G-protein coupled receptor signaling pathway,viral process,receptor internalization,chemokine-mediated signaling pathway,positive regulation of ERK1 and ERK2 cascade,negative regulation of intrinsic apoptotic signaling pathway in response to DNA damage,positive regulation of mesenchymal stem cell migration,cell chemotaxis,immune response,calcium-mediated …
MCF7-GFP / MCF7-DSC1-GFP	Q9NX63	Q9NX63	-2.09004	2.09004	0.00751185	0.00743597	9	Q9NX63	CHCHD3	MICOS complex subunit MIC19	MIC19_HUMAN	3	-76.5126	0.234874	MCF7-GFP	MCF7-DSC1-GFP	nucleus,cytoplasm,mitochondrion,mitochondrial inner membrane,MICOS complex,extracellular exosome	transcriptional repressor activity, RNA polymerase II transcription regulatory region sequence-specific binding,protein binding,phosphatase binding,protein complex scaffold	negative regulation of transcription from RNA polymerase II promoter,inner mitochondrial membrane organization,mitochondrial fusion,cristae formation
MCF7-GFP / MCF7-DSC1-GFP	P18085	P18085	-2.06899	2.06899	0.000255917	0.000444454	15	P18085	ARF4	ADP-ribosylation factor 4	ARF4_HUMAN	4	-76.1674	0.238326	MCF7-GFP	MCF7-DSC1-GFP	cytosol,membrane,ruffle membrane,dendritic spine,extracellular exosome,glutamatergic synapse,Golgi apparatus,cytoplasm,plasma membrane	GTPase activity,ARF guanyl-nucleotide exchange factor activity,epidermal growth factor receptor binding,protein binding,GTP binding	protein ADP-ribosylation,ER to Golgi vesicle-mediated transport,retrograde vesicle-mediated transport, Golgi to ER,epidermal growth factor receptor signaling pathway,brain development,learning,cell migration,activation of phospholipase D activity,negative regulation of apoptotic process,apical protein localization,establishment or maintenance of epithelial cell apical/basal polarity,positive regu…
MCF7-GFP / MCF7-DSC1-GFP	Q9UPN7	Q9UPN7	-2.04879	2.04879	0.0302671	0.0231217	3	Q9UPN7	PPP6R1	Serine/threonine-protein phosphatase 6 regulatory subunit 1	PP6R1_HUMAN	1	-75.8314	0.241686	MCF7-GFP	MCF7-DSC1-GFP	Golgi membrane,cytosol	protein binding,Rho GTPase binding,protein phosphatase binding	regulation of phosphoprotein phosphatase activity,COPII vesicle coating
MCF7-GFP / MCF7-DSC1-GFP	Q15388	Q15388	-2.04862	2.04862	1.46971e-05	3.50078e-05	3	Q15388	TOMM20	Mitochondrial import receptor subunit TOM20 homolog	TOM20_HUMAN	1	-75.8285	0.241715	MCF7-GFP	MCF7-DSC1-GFP	mitochondrion,mitochondrial outer membrane,mitochondrial outer membrane translocase complex,ER-mitochondrion membrane contact site,integral component of mitochondrial outer membrane	protein binding,P-P-bond-hydrolysis-driven protein transmembrane transporter activity,unfolded protein binding,mitochondrion targeting sequence binding,protein transmembrane transporter activity	protein targeting to mitochondrion,response to muscle activity,macroautophagy,protein deubiquitination,response to 3,3',5-triiodo-L-thyronine,tRNA import into mitochondrion,mitochondrial outer membrane translocase complex assembly,protein import into mitochondrial matrix
MCF7-GFP / MCF7-DSC1-GFP	Q9Y5M8	Q9Y5M8	-2.0348	2.0348	0.0367463	0.0269604	9	Q9Y5M8	SRPRB	Signal recognition particle receptor subunit beta	SRPRB_HUMAN	3	-75.5958	0.244042	MCF7-GFP	MCF7-DSC1-GFP	cytoplasm,endoplasmic reticulum membrane,cytoplasmic microtubule,membrane,integral component of membrane	GTP binding	IRE1-mediated unfolded protein response
MCF7-GFP / MCF7-DSC1-GFP	Q8NFA0	Q8NFA0	-2.03131	2.03131	5.72096e-05	0.000120756	9	Q8NFA0	USP32	Ubiquitin carboxyl-terminal hydrolase 32	UBP32_HUMAN	3	-75.5368	0.244632	MCF7-GFP	MCF7-DSC1-GFP	Golgi apparatus,cytosol,membrane	thiol-dependent ubiquitin-specific protease activity,calcium ion binding,protein binding	ubiquitin-dependent protein catabolic process,protein deubiquitination
MCF7-GFP / MCF7-DSC1-GFP	P08195	P08195	-2.01563	2.01563	1.8824e-20	4.0354e-19	45	P08195	SLC3A2	4F2 cell-surface antigen heavy chain	4F2_HUMAN	14	-75.2695	0.247305	MCF7-GFP	MCF7-DSC1-GFP	nucleus,cytosol,plasma membrane,cell surface,membrane,integral component of membrane,apical plasma membrane,melanosome,extracellular exosome	RNA binding,double-stranded RNA binding,catalytic activity,calcium:sodium antiporter activity,protein binding,neutral amino acid transmembrane transporter activity,cadherin binding	carbohydrate metabolic process,calcium ion transport,amino acid transport,tryptophan transport,sodium ion transmembrane transport,response to exogenous dsRNA,leukocyte migration,L-alpha-amino acid transmembrane transport,L-leucine import into cell
MCF7-GFP / MCF7-DSC1-GFP	Q15369	Q15369	-1.96809	1.96809	0.000362578	0.000596472	6	Q15369	ELOC	Elongin-C	ELOC_HUMAN	2	-74.4409	0.255591	MCF7-GFP	MCF7-DSC1-GFP	nucleoplasm,cytosol,elongin complex	protein binding,ubiquitin-protein transferase activity	regulation of transcription from RNA polymerase II promoter,transcription from RNA polymerase II promoter,transcription elongation from RNA polymerase II promoter,viral process,protein ubiquitination,post-translational protein modification,regulation of transcription from RNA polymerase II promoter in response to hypoxia,positive regulation of transcription elongation from RNA polymerase II promo…
MCF7-GFP / MCF7-DSC1-GFP	Q13200	Q13200	-1.95912	1.95912	0.000196057	0.000350247	9	Q13200	PSMD2	26S proteasome non-ATPase regulatory subunit 2	PSMD2_HUMAN	3	-74.2815	0.257185	MCF7-GFP	MCF7-DSC1-GFP	proteasome complex,extracellular region,nucleoplasm,cytosol,proteasome regulatory particle,membrane,proteasome accessory complex,secretory granule lumen,extracellular exosome,ficolin-1-rich granule lumen,nucleus,proteasome regulatory particle, base subcomplex,proteasome storage granule	protein binding,enzyme regulator activity,endopeptidase activity	MAPK cascade,protein polyubiquitination,stimulatory C-type lectin receptor signaling pathway,antigen processing and presentation of exogenous peptide antigen via MHC class I, TAP-dependent,regulation of cellular amino acid metabolic process,negative regulation of G2/M transition of mitotic cell cycle,protein deubiquitination,anaphase-promoting complex-dependent catabolic process,SCF-dependent pro…
MCF7-GFP / MCF7-DSC1-GFP	Q9Y4L1	Q9Y4L1	-1.93944	1.93944	0.194043	0.0965992	6	Q9Y4L1	HYOU1	Hypoxia up-regulated protein 1	HYOU1_HUMAN	2	-73.9282	0.260718	MCF7-GFP	MCF7-DSC1-GFP	extracellular region,endoplasmic reticulum,endoplasmic reticulum lumen,smooth endoplasmic reticulum,focal adhesion,membrane,extracellular exosome,endocytic vesicle lumen,endoplasmic reticulum chaperone complex	protein binding,ATP binding,chaperone binding	response to ischemia,ER to Golgi vesicle-mediated transport,receptor-mediated endocytosis,response to endoplasmic reticulum stress,IRE1-mediated unfolded protein response,cellular response to hypoxia,negative regulation of hypoxia-induced intrinsic apoptotic signaling pathway,negative regulation of endoplasmic reticulum stress-induced neuron intrinsic apoptotic signaling pathway
MCF7-GFP / MCF7-DSC1-GFP	P37108	P37108	-1.9394	1.9394	0.0002215	0.000391621	6	P37108	2014-08-01	Signal recognition particle 14 kDa protein	SRP14_HUMAN	2	-73.9275	0.260725	MCF7-GFP	MCF7-DSC1-GFP	extracellular region,nucleus,cytoplasm,signal recognition particle, endoplasmic reticulum targeting,cytosol,secretory granule lumen,ficolin-1-rich granule lumen	RNA binding,protein binding,7S RNA binding,endoplasmic reticulum signal peptide binding	cotranslational protein targeting to membrane,SRP-dependent cotranslational protein targeting to membrane,response to drug,neutrophil degranulation,protein targeting to ER
MCF7-GFP / MCF7-DSC1-GFP	Q9UM00	Q9UM00	-1.93335	1.93335	0.00254989	0.00311576	6	Q9UM00	TMCO1	Calcium load-activated calcium channel	TMCO1_HUMAN	2	-73.8179	0.261821	MCF7-GFP	MCF7-DSC1-GFP	Golgi membrane,endoplasmic reticulum,integral component of endoplasmic reticulum membrane	calcium channel activity	ER overload response,endoplasmic reticulum calcium ion homeostasis,calcium ion transmembrane transport
MCF7-GFP / MCF7-DSC1-GFP	Q8WY22	Q8WY22	-1.92616	1.92616	0.13756	0.0748342	3	Q8WY22	BRI3BP	BRI3-binding protein	BRI3B_HUMAN	1	-73.6871	0.263129	MCF7-GFP	MCF7-DSC1-GFP	mitochondrion,mitochondrial outer membrane,integral component of membrane
MCF7-GFP / MCF7-DSC1-GFP	Q96GC9	Q96GC9	-1.92199	1.92199	0.097179	0.0583657	3	Q96GC9	VMP1	Vacuole membrane protein 1	VMP1_HUMAN	1	-73.611	0.26389	MCF7-GFP	MCF7-DSC1-GFP	pre-autophagosomal structure,autophagosome membrane,nucleolus,endoplasmic reticulum,plasma membrane,integral component of membrane,endoplasmic reticulum-Golgi intermediate compartment membrane	protein binding	autophagosome assembly,embryo implantation,cell junction assembly,cell-cell adhesion,Golgi organization,autophagy
MCF7-GFP / MCF7-DSC1-GFP	O60669	O60669	-1.91455	1.91455	0.0312323	0.0237006	3	O60669	SLC16A7	Monocarboxylate transporter 2	MOT2_HUMAN	1	-73.4746	0.265254	MCF7-GFP	MCF7-DSC1-GFP	plasma membrane,integral component of plasma membrane	pyruvate secondary active transmembrane transporter activity,lactate transmembrane transporter activity,symporter activity,pyruvate transmembrane transporter activity,monocarboxylic acid transmembrane transporter activity	lactate transmembrane transport,pyruvate transmembrane transport,monocarboxylic acid transport
MCF7-GFP / MCF7-DSC1-GFP	Q13561	Q13561	-1.91109	1.91109	0.02427	0.0192477	6	Q13561	DCTN2	Dynactin subunit 2	DCTN2_HUMAN	2	-73.4108	0.265892	MCF7-GFP	MCF7-DSC1-GFP	kinetochore,centrosome,cytosol,dynactin complex,microtubule,membrane,dynein complex,growth cone,vesicle,extracellular exosome,cytoplasm	motor activity,protein binding,protein kinase binding,spectrin binding,identical protein binding	G2/M transition of mitotic cell cycle,mitotic cell cycle,ER to Golgi vesicle-mediated transport,cell proliferation,regulation of G2/M transition of mitotic cell cycle,antigen processing and presentation of exogenous peptide antigen via MHC class II,melanosome transport,protein localization to centrosome,ciliary basal body docking,mitotic spindle organization
MCF7-GFP / MCF7-DSC1-GFP	Q8IZ52	Q8IZ52	-1.89483	1.89483	0.00554745	0.00586371	9	Q8IZ52	CHPF	Chondroitin sulfate synthase 2	CHSS2_HUMAN	2	-73.1095	0.268905	MCF7-GFP	MCF7-DSC1-GFP	Golgi membrane,mitochondrial matrix,cytosol,integral component of membrane,Golgi cisterna membrane	metal ion binding,glucuronosyl-N-acetylgalactosaminyl-proteoglycan 4-beta-N-acetylgalactosaminyltransferase activity,N-acetylgalactosaminyl-proteoglycan 3-beta-glucuronosyltransferase activity	chondroitin sulfate biosynthetic process
MCF7-GFP / MCF7-DSC1-GFP	Q92552	Q92552	-1.88307	1.88307	0.0562126	0.0376581	3	Q92552	MRPS27	28S ribosomal protein S27, mitochondrial	RT27_HUMAN	1	-72.8894	0.271106	MCF7-GFP	MCF7-DSC1-GFP	cytoplasm,mitochondrion,mitochondrial inner membrane,mitochondrial small ribosomal subunit	tRNA binding,protein binding,rRNA binding,mitochondrial ribosome binding	cell proliferation,mitochondrial translational elongation,mitochondrial translational termination,positive regulation of mitochondrial translation
MCF7-GFP / MCF7-DSC1-GFP	Q8TAA9	Q8TAA9	-1.87623	1.87623	0.00100279	0.00141838	3	Q8TAA9	VANGL1	Vang-like protein 1	VANG1_HUMAN	1	-72.7605	0.272395	MCF7-GFP	MCF7-DSC1-GFP	integral component of membrane,lateral plasma membrane	protein binding	multicellular organism development,pigmentation,Wnt signaling pathway, planar cell polarity pathway
MCF7-GFP / MCF7-DSC1-GFP	P52292	P52292	-1.87055	1.87055	0.0172246	0.014642	9	P52292	KPNA2	Importin subunit alpha-1	IMA1_HUMAN	2	-72.6532	0.273468	MCF7-GFP	MCF7-DSC1-GFP	nucleoplasm,cytoplasm,cytosol,membrane,extrinsic component of postsynaptic specialization membrane,glutamatergic synapse	RNA binding,protein binding,nuclear localization sequence binding,protein transporter activity,histone deacetylase binding,nuclear import signal receptor activity	regulation of DNA recombination,DNA metabolic process,NLS-bearing protein import into nucleus,modulation by virus of host process,postsynapse to nucleus signaling pathway
MCF7-GFP / MCF7-DSC1-GFP	Q13444	Q13444	-1.85957	1.85957	0.0128535	0.0114216	9	Q13444	ADAM15	Disintegrin and metalloproteinase domain-containing protein 15	ADA15_HUMAN	3	-72.4442	0.275558	MCF7-GFP	MCF7-DSC1-GFP	acrosomal vesicle,plasma membrane,adherens junction,cell surface,integral component of membrane,motile cilium,extracellular exosome	metalloendopeptidase activity,integrin binding,protein binding,metallopeptidase activity,SH3 domain binding,metal ion binding	angiogenesis,negative regulation of cell-matrix adhesion,immune response to tumor cell,proteolysis,cell-matrix adhesion,integrin-mediated signaling pathway,male gonad development,extracellular matrix disassembly,extracellular matrix organization,negative regulation of cell growth,negative regulation of cell migration,collagen catabolic process,tissue regeneration,innate immune response,cardiac ep…
MCF7-GFP / MCF7-DSC1-GFP	P49720	P49720	-1.83288	1.83288	0.0243102	0.0192573	3	P49720	PSMB3	Proteasome subunit beta type-3	PSB3_HUMAN	1	-71.9296	0.280704	MCF7-GFP	MCF7-DSC1-GFP	proteasome complex,nucleus,nucleoplasm,cytosol,proteasome core complex,proteasome core complex, beta-subunit complex,extracellular exosome,cytoplasm	threonine-type endopeptidase activity,protein binding,endopeptidase activity	MAPK cascade,protein polyubiquitination,stimulatory C-type lectin receptor signaling pathway,antigen processing and presentation of exogenous peptide antigen via MHC class I, TAP-dependent,regulation of cellular amino acid metabolic process,negative regulation of G2/M transition of mitotic cell cycle,viral process,protein deubiquitination,anaphase-promoting complex-dependent catabolic process,SCF…
MCF7-GFP / MCF7-DSC1-GFP	P62191	P62191	-1.81639	1.81639	0.000904663	0.00131483	9	P62191	PSMC1	26S proteasome regulatory subunit 4	PRS4_HUMAN	3	-71.6069	0.283931	MCF7-GFP	MCF7-DSC1-GFP	proteasome complex,nucleus,nucleoplasm,cytosol,membrane,proteasome accessory complex,proteasome regulatory particle, base subcomplex	RNA binding,protein binding,ATP binding,ATPase activity,proteasome-activating ATPase activity,TBP-class protein binding	MAPK cascade,protein polyubiquitination,stimulatory C-type lectin receptor signaling pathway,antigen processing and presentation of exogenous peptide antigen via MHC class I, TAP-dependent,protein folding,regulation of cellular amino acid metabolic process,negative regulation of G2/M transition of mitotic cell cycle,protein deubiquitination,anaphase-promoting complex-dependent catabolic process,S…
MCF7-GFP / MCF7-DSC1-GFP	Q9Y6N5	Q9Y6N5	-1.81482	1.81482	0.000190161	0.000341492	9	Q9Y6N5	SQOR	Sulfide:quinone oxidoreductase, mitochondrial	SQOR_HUMAN	3	-71.576	0.28424	MCF7-GFP	MCF7-DSC1-GFP	mitochondrial inner membrane	quinone binding,sulfide:quinone oxidoreductase activity,FAD binding	sulfide oxidation, using sulfide:quinone oxidoreductase,hydrogen sulfide metabolic process
MCF7-GFP / MCF7-DSC1-GFP	Q7L014	Q7L014	-1.81377	1.81377	0.0151065	0.0131012	6	Q7L014	DDX46	Probable ATP-dependent RNA helicase DDX46	DDX46_HUMAN	2	-71.5554	0.284446	MCF7-GFP	MCF7-DSC1-GFP	fibrillar center,nucleus,nucleoplasm,Cajal body,membrane,nuclear speck	RNA binding,helicase activity,ATP binding	mRNA splicing, via spliceosome
MCF7-GFP / MCF7-DSC1-GFP	Q9Y2R9	Q9Y2R9	-1.80691	1.80691	0.00252512	0.00309881	3	Q9Y2R9	MRPS7	28S ribosomal protein S7, mitochondrial	RT07_HUMAN	1	-71.4198	0.285802	MCF7-GFP	MCF7-DSC1-GFP	mitochondrial inner membrane,mitochondrial small ribosomal subunit	RNA binding,structural constituent of ribosome,rRNA binding,mRNA binding	mitochondrial translation,mitochondrial translational elongation,mitochondrial translational termination,ribosomal small subunit assembly,translation
MCF7-GFP / MCF7-DSC1-GFP	Q9UQ80	Q9UQ80	-1.78512	1.78512	0.154596	0.0813291	3	Q9UQ80	PA2G4	Proliferation-associated protein 2G4	PA2G4_HUMAN	1	-70.9848	0.290152	MCF7-GFP	MCF7-DSC1-GFP	extracellular region,nucleus,nucleolus,cytoplasm,membrane,azurophil granule lumen,extracellular exosome	DNA binding,transcription factor activity, sequence-specific DNA binding,RNA binding,protein binding,ubiquitin protein ligase binding,nucleic acid binding	rRNA processing,regulation of translation,cell cycle arrest,cell proliferation,negative regulation of apoptotic process,neutrophil degranulation,positive regulation of cell differentiation,negative regulation of transcription, DNA-templated
MCF7-GFP / MCF7-DSC1-GFP	P62879	P62879	-1.77037	1.77037	0.00557198	0.00588058	9	P62879	GNB2	Guanine nucleotide-binding protein G(I)/G(S)/G(T) subunit beta-2	GBB2_HUMAN	3	-70.6866	0.293134	MCF7-GFP	MCF7-DSC1-GFP	extracellular space,lysosomal membrane,cytosol,plasma membrane,focal adhesion,membrane,vesicle,macromolecular complex,cell body,perinuclear region of cytoplasm,extracellular exosome	GTPase activity,calcium channel regulator activity,protein binding,macromolecular complex binding,GTPase binding	protein folding,G-protein coupled receptor signaling pathway
MCF7-GFP / MCF7-DSC1-GFP	P61026	P61026	-1.75302	1.75302	0.00173754	0.00224896	9	P61026	RAB10	Ras-related protein Rab-10	RAB10_HUMAN	3	-70.3319	0.296681	MCF7-GFP	MCF7-DSC1-GFP	Golgi membrane,endosome,endoplasmic reticulum membrane,Golgi apparatus,trans-Golgi network,cytosol,plasma membrane,cell-cell adherens junction,focal adhesion,cilium,cytoplasmic vesicle membrane,secretory granule membrane,phagocytic vesicle membrane,insulin-responsive compartment,perinuclear region of cytoplasm,recycling endosome,recycling endosome membrane,extracellular exosome,exocytic vesicle,e…	protein binding,GTP binding,GDP binding,myosin V binding,cadherin binding involved in cell-cell adhesion,GTPase activity	Golgi to plasma membrane transport,axonogenesis,vesicle-mediated transport,endosomal transport,antigen processing and presentation,polarized epithelial cell differentiation,cellular response to insulin stimulus,Golgi to plasma membrane protein transport,neutrophil degranulation,establishment of neuroblast polarity,endoplasmic reticulum tubular network organization,protein localization to plasma m…
MCF7-GFP / MCF7-DSC1-GFP	P20339	P20339	-1.74982	1.74982	0.0982673	0.0585469	3	P20339	RAB5A	Ras-related protein Rab-5A	RAB5A_HUMAN	1	-70.2661	0.297339	MCF7-GFP	MCF7-DSC1-GFP	ruffle,cytoplasm,endosome,early endosome,cytosol,synaptic vesicle,endosome membrane,actin cytoskeleton,axon,dendrite,clathrin-coated vesicle membrane,phagocytic vesicle membrane,early endosome membrane,early phagosome,somatodendritic compartment,melanosome,neuronal cell body,terminal bouton,axon terminus,membrane raft,phagocytic vesicle,extracellular exosome,cytoplasmic side of early endosome mem…	GTPase activity,protein binding,GTP binding,GDP binding	phosphatidylinositol biosynthetic process,endocytosis,phagocytosis,blood coagulation,synaptic vesicle recycling,viral RNA genome replication,post-translational protein modification,early endosome to late endosome transport,positive regulation of exocytosis,regulation of endosome size,regulation of filopodium assembly,membrane organization,Requires Ontology,receptor internalization involved in can…
MCF7-GFP / MCF7-DSC1-GFP	P49755	P49755	-1.73253	1.73253	0.00196541	0.00248352	6	P49755	TMED10	Transmembrane emp24 domain-containing protein 10	TMEDA_HUMAN	2	-69.9077	0.300923	MCF7-GFP	MCF7-DSC1-GFP	Golgi membrane,endoplasmic reticulum,endoplasmic reticulum membrane,endoplasmic reticulum-Golgi intermediate compartment,Golgi apparatus,cis-Golgi network,plasma membrane,ER to Golgi transport vesicle membrane,integral component of membrane,transport vesicle,COPI-coated vesicle,trans-Golgi network transport vesicle,secretory granule membrane,endoplasmic reticulum-Golgi intermediate compartment me…	protein binding,syntaxin binding,macromolecular complex binding	kidney development,intracellular protein transport,ER to Golgi vesicle-mediated transport,retrograde vesicle-mediated transport, Golgi to ER,cargo loading into vesicle,COPI-coated vesicle budding,response to alkaloid,regulated exocytosis,vesicle targeting, to, from or within Golgi,COPI coating of Golgi vesicle,COPII vesicle coating,protein oligomerization,regulation of beta-amyloid formation,Golg…
MCF7-GFP / MCF7-DSC1-GFP	Q02447	Q02447	-1.72656	1.72656	0.00861527	0.00831234	3	Q02447	SP3	Transcription factor Sp3	SP3_HUMAN	1	-69.7828	0.302172	MCF7-GFP	MCF7-DSC1-GFP	nucleus,nucleoplasm,PML body,transcriptional repressor complex,protein-DNA complex	RNA polymerase II regulatory region sequence-specific DNA binding,RNA polymerase II core promoter proximal region sequence-specific DNA binding,RNA polymerase II transcription factor activity, sequence-specific DNA binding,core promoter proximal region sequence-specific DNA binding,transcriptional repressor activity, RNA polymerase II transcription regulatory region sequence-specific binding,chro…	negative regulation of transcription from RNA polymerase II promoter,ossification,natural killer cell differentiation,trophectodermal cell differentiation,liver development,embryonic placenta development,regulation of transcription, DNA-templated,B cell differentiation,T cell differentiation,megakaryocyte differentiation,monocyte differentiation,lung development,granulocyte differentiation,enucle…
MCF7-GFP / MCF7-DSC1-GFP	P83731	P83731	-1.70987	1.70987	3.57379e-05	8.01182e-05	15	P83731	RPL24	60S ribosomal protein L24	RL24_HUMAN	4	-69.4312	0.305688	MCF7-GFP	MCF7-DSC1-GFP	cytoplasm,endoplasmic reticulum,cytosol,membrane,cytosolic large ribosomal subunit,polysomal ribosome,synapse,extracellular exosome	RNA binding,structural constituent of ribosome,protein binding,cadherin binding	nuclear-transcribed mRNA catabolic process, nonsense-mediated decay,cytoplasmic translation,translation,translational initiation,SRP-dependent cotranslational protein targeting to membrane,mitotic cell cycle checkpoint,exit from mitosis,viral transcription,optic nerve development,retinal ganglion cell axon guidance,retina development in camera-type eye,assembly of large subunit precursor of preri…
MCF7-GFP / MCF7-DSC1-GFP	P21860	P21860	-1.68095	1.68095	0.0433739	0.0305802	3	P21860	ERBB3	Receptor tyrosine-protein kinase erbB-3	ERBB3_HUMAN	1	-68.8124	0.311876	MCF7-GFP	MCF7-DSC1-GFP	extracellular space,plasma membrane,basolateral plasma membrane,apical plasma membrane,lateral plasma membrane,receptor complex,basal plasma membrane,integral component of plasma membrane	transmembrane signaling receptor activity,protein binding,ATP binding,growth factor binding,protein tyrosine kinase activator activity,ubiquitin protein ligase binding,neuregulin binding,identical protein binding,protein homodimerization activity,protein heterodimerization activity,protein tyrosine kinase activity,neuregulin receptor activity,transmembrane receptor protein tyrosine kinase activity	MAPK cascade,endocardial cushion development,negative regulation of cell adhesion,signal transduction,transmembrane receptor protein tyrosine kinase signaling pathway,peripheral nervous system development,heart development,negative regulation of signal transduction,positive regulation of gene expression,Schwann cell differentiation,phosphatidylinositol 3-kinase signaling,positive regulation of ph…
MCF7-GFP / MCF7-DSC1-GFP	O43175	O43175	-1.67977	1.67977	0.00730859	0.00730859	6	O43175	PHGDH	D-3-phosphoglycerate dehydrogenase	SERA_HUMAN	2	-68.7867	0.312133	MCF7-GFP	MCF7-DSC1-GFP	cytosol,extracellular exosome	electron carrier activity,L-malate dehydrogenase activity,NAD binding,phosphoglycerate dehydrogenase activity	glutamine metabolic process,glycine metabolic process,L-serine biosynthetic process,threonine metabolic process,brain development,gamma-aminobutyric acid metabolic process,regulation of gene expression,taurine metabolic process,spinal cord development,glial cell development,neural tube development,electron transport chain,neuron projection development,G1 to G0 transition,cellular amino acid metab…
MCF7-GFP / MCF7-DSC1-GFP	Q8TB61	Q8TB61	-1.67697	1.67697	0.0495854	0.0340496	3	Q8TB61	SLC35B2	Adenosine 3'-phospho 5'-phosphosulfate transporter 1	S35B2_HUMAN	1	-68.7262	0.312738	MCF7-GFP	MCF7-DSC1-GFP	Golgi membrane,Golgi apparatus,membrane,integral component of membrane,integral component of Golgi membrane,integral component of endoplasmic reticulum membrane	3'-phosphoadenosine 5'-phosphosulfate transmembrane transporter activity,transmembrane transporter activity	positive regulation of I-kappaB kinase/NF-kappaB signaling,3'-phosphoadenosine 5'-phosphosulfate transport,3'-phosphoadenosine 5'-phosphosulfate biosynthetic process,3'-phospho-5'-adenylyl sulfate transmembrane transport
MCF7-GFP / MCF7-DSC1-GFP	Q15293	Q15293	-1.66873	1.66873	0.0768569	0.0482377	6	Q15293	RCN1	Reticulocalbin-1	RCN1_HUMAN	2	-68.547	0.31453	MCF7-GFP	MCF7-DSC1-GFP	endoplasmic reticulum,endoplasmic reticulum lumen	protein binding,calcium ion binding	post-translational protein modification,cellular protein metabolic process
MCF7-GFP / MCF7-DSC1-GFP	Q6UW78	Q6UW78	-1.65922	1.65922	0.712374	0.252944	3	Q6UW78	UQCC3	Ubiquinol-cytochrome-c reductase complex assembly factor 3	UQCC3_HUMAN	1	-68.3389	0.316611	MCF7-GFP	MCF7-DSC1-GFP	integral component of mitochondrial inner membrane,mitochondrial respiratory chain complex III	phosphatidic acid binding,cardiolipin binding	mitochondrial electron transport, ubiquinol to cytochrome c,ATP biosynthetic process,mitochondrial respiratory chain complex III assembly,cristae formation
MCF7-GFP / MCF7-DSC1-GFP	A0FGR8	A0FGR8	-1.65722	1.65722	0.0217138	0.0176489	9	A0FGR8	ESYT2	Extended synaptotagmin-2	ESYT2_HUMAN	3	-68.2951	0.317049	MCF7-GFP	MCF7-DSC1-GFP	endoplasmic reticulum membrane,integral component of plasma membrane,membrane,intrinsic component of endoplasmic reticulum membrane,extrinsic component of cytoplasmic side of plasma membrane,organelle membrane contact site,Requires Ontology	calcium ion binding,protein binding,calcium-dependent phospholipid binding,phosphatidylethanolamine binding,phosphatidylcholine binding,phosphatidylinositol binding,identical protein binding,cadherin binding	glycosphingolipid metabolic process,lipid transport,endocytosis,Requires Ontology
MCF7-GFP / MCF7-DSC1-GFP	P61803	P61803	-1.65367	1.65367	0.147173	0.0786299	3	P61803	DAD1	Dolichyl-diphosphooligosaccharide--protein glycosyltransferase subunit DAD1	DAD1_HUMAN	1	-68.217	0.31783	MCF7-GFP	MCF7-DSC1-GFP	endoplasmic reticulum membrane,oligosaccharyltransferase complex,membrane,integral component of membrane	oligosaccharyl transferase activity,dolichyl-diphosphooligosaccharide-protein glycotransferase activity	blastocyst development,protein glycosylation,apoptotic process,response to nutrient,protein N-linked glycosylation via asparagine,response to drug,negative regulation of apoptotic process,protein N-linked glycosylation
MCF7-GFP / MCF7-DSC1-GFP	P08069	P08069	-1.65049	1.65049	0.0117344	0.0107188	6	P08069	IGF1R	Insulin-like growth factor 1 receptor	IGF1R_HUMAN	2	-68.1467	0.318533	MCF7-GFP	MCF7-DSC1-GFP	plasma membrane,integral component of plasma membrane,membrane,alphav-beta3 integrin-IGF-1-IGF1R complex,intracellular membrane-bounded organelle,receptor complex,axon,insulin receptor complex	protein tyrosine kinase activity,insulin-like growth factor-activated receptor activity,insulin receptor binding,protein binding,insulin-like growth factor binding,ATP binding,insulin-like growth factor I binding,identical protein binding,phosphatidylinositol 3-kinase binding,insulin binding,insulin receptor substrate binding,transmembrane receptor protein tyrosine kinase activity,insulin-activat…	immune response,signal transduction,positive regulation of cell proliferation,insulin receptor signaling pathway,phosphatidylinositol 3-kinase signaling,positive regulation of cell migration,peptidyl-tyrosine autophosphorylation,negative regulation of apoptotic process,positive regulation of protein complex disassembly,regulation of JNK cascade,protein autophosphorylation,insulin-like growth fact…
MCF7-GFP / MCF7-DSC1-GFP	Q92665	Q92665	-1.61025	1.61025	0.0752174	0.047513	3	Q92665	MRPS31	28S ribosomal protein S31, mitochondrial	RT31_HUMAN	1	-67.2458	0.327542	MCF7-GFP	MCF7-DSC1-GFP	nucleolus,mitochondrion,mitochondrial inner membrane,mitochondrial small ribosomal subunit	RNA binding,structural constituent of ribosome,protein binding,protein domain specific binding	mitochondrial translational elongation,mitochondrial translational termination
MCF7-GFP / MCF7-DSC1-GFP	Q04721	Q04721	-1.60922	1.60922	0.0420502	0.0296774	9	Q04721	NOTCH2	Neurogenic locus notch homolog protein 2	NOTC2_HUMAN	3	-67.2225	0.327775	MCF7-GFP	MCF7-DSC1-GFP	Golgi membrane,extracellular region,nucleus,nucleoplasm,endoplasmic reticulum membrane,plasma membrane,integral component of plasma membrane,cell surface,membrane,receptor complex	calcium ion binding,protein binding,signaling receptor activity	cell fate determination,marginal zone B cell differentiation,pulmonary valve morphogenesis,regulation of transcription, DNA-templated,transcription initiation from RNA polymerase II promoter,apoptotic process,cell cycle arrest,Notch signaling pathway,multicellular organism development,nervous system development,animal organ morphogenesis,negative regulation of gene expression,stem cell population…
MCF7-GFP / MCF7-DSC1-GFP	Q13232	Q13232	-1.6072	1.6072	0.0178102	0.015006	3	Q13232	NME3	Nucleoside diphosphate kinase 3	NDK3_HUMAN	1	-67.1766	0.328234	MCF7-GFP	MCF7-DSC1-GFP	cytosol	protein binding,ATP binding,metal ion binding,nucleoside diphosphate kinase activity	nucleoside diphosphate phosphorylation,GTP biosynthetic process,UTP biosynthetic process,CTP biosynthetic process,apoptotic process,nucleobase-containing small molecule interconversion
MCF7-GFP / MCF7-DSC1-GFP	P62266	P62266	-1.60512	1.60512	0.0243454	0.0192629	6	P62266	RPS23	40S ribosomal protein S23	RS23_HUMAN	2	-67.1292	0.328708	MCF7-GFP	MCF7-DSC1-GFP	nucleoplasm,endoplasmic reticulum,rough endoplasmic reticulum,cytosol,ribosome,membrane,cytosolic small ribosomal subunit,polysomal ribosome,synapse	RNA binding,structural constituent of ribosome,protein binding	nuclear-transcribed mRNA catabolic process, nonsense-mediated decay,cytoplasmic translation,translation,translational initiation,SRP-dependent cotranslational protein targeting to membrane,viral transcription,stress granule assembly,maintenance of translational fidelity
MCF7-GFP / MCF7-DSC1-GFP	A6NIZ1;P61224;P62834	A6NIZ1;P61224;P62834	-1.58378	1.58378	0.177583	0.0905064	3	A6NIZ1;P61224;P62834	;RAP1B;RAP1A	Ras-related protein Rap-1b-like protein;Ras-related protein Rap-1b;Ras-related protein Rap-1A	RP1BL_HUMAN;RAP1B_HUMAN;RAP1A_HUMAN	1	-66.6394	0.333606	MCF7-GFP	MCF7-DSC1-GFP	cytosol,plasma membrane;lipid particle,cytosol,plasma membrane,cell-cell junction,membrane,azurophil granule membrane,extracellular exosome,membrane raft;cytoplasm,early endosome,late endosome,cytosol,plasma membrane,cell junction,guanyl-nucleotide exchange factor complex,specific granule membrane,neuron projection,phagocytic vesicle,perinuclear region of cytoplasm,extracellular exosome,glutamate…	GTPase activity,GTP binding;GTPase activity,protein binding,GTP binding,GDP binding,macromolecular complex binding;GTPase activity,protein binding,GTP binding,protein transporter activity,Rap guanyl-nucleotide exchange factor activity,macromolecular complex binding	Rap protein signal transduction;cell proliferation,response to carbohydrate,Rap protein signal transduction,cellular response to drug,interleukin-12-mediated signaling pathway,neutrophil degranulation,establishment of endothelial barrier,positive regulation of ERK1 and ERK2 cascade,cellular response to cAMP,cellular response to gonadotropin-releasing hormone,regulation of cell junction assembly,r…
MCF7-GFP / MCF7-DSC1-GFP	Q9NQC3	Q9NQC3	-1.57205	1.57205	0.104703	0.06139	6	Q9NQC3	RTN4	Reticulon-4	RTN4_HUMAN	2	-66.3669	0.336331	MCF7-GFP	MCF7-DSC1-GFP	nuclear envelope,endoplasmic reticulum,endoplasmic reticulum membrane,plasma membrane,postsynaptic density,integral component of endoplasmic reticulum membrane,cell projection,neuronal cell body,endoplasmic reticulum tubular network,endoplasmic reticulum tubular network membrane	RNA binding,protein binding,ubiquitin protein ligase binding,cadherin binding	blastocyst formation,apoptotic process,axonal fasciculation,positive regulation of epithelial cell migration,cerebral cortex radial glia guided migration,negative regulation of cell growth,negative regulation of axon extension,positive regulation of mammary gland epithelial cell proliferation,positive regulation of toll-like receptor 9 signaling pathway,regulation of apoptotic process,negative re…
MCF7-GFP / MCF7-DSC1-GFP	O15235	O15235	-1.56345	1.56345	0.00859315	0.00830268	6	O15235	MRPS12	28S ribosomal protein S12, mitochondrial	RT12_HUMAN	2	-66.166	0.33834	MCF7-GFP	MCF7-DSC1-GFP	mitochondrial inner membrane,mitochondrial ribosome,mitochondrial small ribosomal subunit	RNA binding,structural constituent of ribosome,protein binding	mitochondrial translation,mitochondrial translational elongation,mitochondrial translational termination,translation
MCF7-GFP / MCF7-DSC1-GFP	O14950;P19105	O14950;P19105	-1.56266	1.56266	0.148069	0.0789243	3	O14950;P19105	MYL12B;MYL12A	Myosin regulatory light chain 12B;Myosin regulatory light chain 12A	ML12B_HUMAN;ML12A_HUMAN	1	-66.1475	0.338525	MCF7-GFP	MCF7-DSC1-GFP	cytosol,myosin complex,extracellular exosome,cell cortex region;cytosol,myosin complex,extracellular exosome	calcium ion binding,protein binding;calcium ion binding,protein binding	muscle contraction;muscle contraction,platelet aggregation
MCF7-GFP / MCF7-DSC1-GFP	P15531	P15531	-1.53147	1.53147	0.0472431	0.032869	3	P15531	NME1	Nucleoside diphosphate kinase A	NDKA_HUMAN	1	-65.4076	0.345924	MCF7-GFP	MCF7-DSC1-GFP	nucleus,cytoplasm,mitochondrial outer membrane,centrosome,cytosol,intermediate filament,membrane,ruffle membrane,perinuclear region of cytoplasm,extracellular exosome	magnesium ion binding,RNA polymerase II regulatory region sequence-specific DNA binding,single-stranded DNA binding,RNA binding,deoxyribonuclease activity,nucleoside diphosphate kinase activity,protein binding,ATP binding,GTP binding,intermediate filament binding,enzyme binding,identical protein binding,gamma-tubulin binding,ribosomal small subunit binding	negative regulation of myeloid leukocyte differentiation,nucleoside diphosphate phosphorylation,GTP biosynthetic process,UTP biosynthetic process,CTP biosynthetic process,DNA metabolic process,endocytosis,lactation,negative regulation of cell proliferation,negative regulation of gene expression,positive regulation of neuron projection development,response to amine,nucleobase-containing small mole…
MCF7-GFP / MCF7-DSC1-GFP	P63092;Q5JWF2	P63092;Q5JWF2	-1.51398	1.51398	0.022411	0.0181083	3	P63092;Q5JWF2	GNAS	Guanine nucleotide-binding protein G(s) subunit alpha isoforms short;Guanine nucleotide-binding protein G(s) subunit alpha isoforms XLas	GNAS2_HUMAN;GNAS1_HUMAN	1	-64.9855	0.350145	MCF7-GFP	MCF7-DSC1-GFP	;cytosol,membrane,apical plasma membrane,dendrite,extracellular exosome,heterotrimeric G-protein complex	;protein binding,GTP binding,adenylate cyclase activator activity,metal ion binding,beta-2 adrenergic receptor binding,GTPase activity,mu-type opioid receptor binding,ionotropic glutamate receptor binding,G-protein beta/gamma-subunit complex binding,corticotropin-releasing hormone receptor 1 binding,G-protein coupled receptor binding,insulin-like growth factor receptor binding,D1 dopamine recepto…	;tissue homeostasis,endochondral ossification,energy reserve metabolic process,DNA methylation,adenylate cyclase-activating G-protein coupled receptor signaling pathway,embryonic hindlimb morphogenesis,multicellular organism growth,post-embryonic body morphogenesis,response to drug,positive regulation of catalytic activity,skin development,positive regulation of osteoblast differentiation,positiv…
MCF7-GFP / MCF7-DSC1-GFP	P27708	P27708	-1.51303	1.51303	0.000155521	0.000286795	12	P27708	CAD	CAD protein	PYR1_HUMAN	4	-64.9626	0.350374	MCF7-GFP	MCF7-DSC1-GFP	nucleus,nucleoplasm,cytosol,membrane,nuclear matrix,macromolecular complex,cell projection,neuronal cell body,terminal bouton,extracellular exosome,cytoplasm	aspartate carbamoyltransferase activity,carbamoyl-phosphate synthase (glutamine-hydrolyzing) activity,dihydroorotase activity,protein kinase activity,ATP binding,zinc ion binding,enzyme binding,identical protein binding,aspartate binding	liver development,'de novo' pyrimidine nucleobase biosynthetic process,glutamine metabolic process,heart development,female pregnancy,lactation,response to amine,drug metabolic process,peptidyl-threonine phosphorylation,response to caffeine,animal organ regeneration,response to insulin,response to testosterone,cellular response to drug,response to starvation,'de novo' UMP biosynthetic process,pyr…
MCF7-GFP / MCF7-DSC1-GFP	Q15008	Q15008	-1.46389	1.46389	0.00907678	0.00863616	6	Q15008	PSMD6	26S proteasome non-ATPase regulatory subunit 6	PSMD6_HUMAN	2	-63.7485	0.362515	MCF7-GFP	MCF7-DSC1-GFP	proteasome complex,extracellular region,nucleoplasm,cytosol,proteasome accessory complex,secretory granule lumen,ficolin-1-rich granule lumen,proteasome regulatory particle	protein binding,ATPase activity,enzyme regulator activity	MAPK cascade,protein polyubiquitination,stimulatory C-type lectin receptor signaling pathway,antigen processing and presentation of exogenous peptide antigen via MHC class I, TAP-dependent,proteolysis,regulation of cellular amino acid metabolic process,negative regulation of G2/M transition of mitotic cell cycle,protein deubiquitination,anaphase-promoting complex-dependent catabolic process,SCF-d…
MCF7-GFP / MCF7-DSC1-GFP	P10620	P10620	-1.44339	1.44339	0.181388	0.0921038	3	P10620	MGST1	Microsomal glutathione S-transferase 1	MGST1_HUMAN	1	-63.2297	0.367703	MCF7-GFP	MCF7-DSC1-GFP	nucleus,mitochondrion,mitochondrial outer membrane,peroxisomal membrane,endoplasmic reticulum,endoplasmic reticulum membrane,plasma membrane,integral component of membrane,azurophil granule membrane,apical part of cell	glutathione transferase activity,glutathione peroxidase activity,protein binding,protein homodimerization activity,glutathione binding,prostaglandin-E synthase activity	xenobiotic metabolic process,response to organonitrogen compound,response to lipopolysaccharide,Leydig cell differentiation,response to drug,neutrophil degranulation,oxidation-reduction process,protein homotrimerization,cellular response to lipid hydroperoxide,cellular oxidant detoxification,glutathione derivative biosynthetic process,glutathione metabolic process,prostaglandin biosynthetic proce…
MCF7-GFP / MCF7-DSC1-GFP	P05556	P05556	-1.44118	1.44118	0.0146192	0.0127755	9	P05556	ITGB1	Integrin beta-1	ITB1_HUMAN	3	-63.1733	0.368267	MCF7-GFP	MCF7-DSC1-GFP	ruffle,cytoplasm,plasma membrane,focal adhesion,integrin complex,external side of plasma membrane,cell surface,intercalated disc,membrane,lamellipodium,filopodium,neuromuscular junction,cleavage furrow,ruffle membrane,integrin alpha1-beta1 complex,integrin alpha2-beta1 complex,integrin alpha3-beta1 complex,integrin alpha7-beta1 complex,integrin alpha8-beta1 complex,integrin alpha10-beta1 complex,…	virus receptor activity,fibronectin binding,protease binding,actin binding,protein binding,coreceptor activity,macromolecular complex binding,cadherin binding,metal ion binding,protein heterodimerization activity,cell adhesion molecule binding,collagen binding involved in cell-matrix adhesion,C-X3-C chemokine binding,laminin binding,integrin binding	G1/S transition of mitotic cell cycle,in utero embryonic development,cell fate specification,cell migration involved in sprouting angiogenesis,phagocytosis,cellular defense response,cell adhesion,homophilic cell adhesion via plasma membrane adhesion molecules,leukocyte cell-cell adhesion,cell-matrix adhesion,calcium-independent cell-matrix adhesion,integrin-mediated signaling pathway,positive reg…
MCF7-GFP / MCF7-DSC1-GFP	Q9BSJ8	Q9BSJ8	-1.43482	1.43482	3.72201e-05	8.31693e-05	24	Q9BSJ8	ESYT1	Extended synaptotagmin-1	ESYT1_HUMAN	8	-63.0107	0.369893	MCF7-GFP	MCF7-DSC1-GFP	endoplasmic reticulum,endoplasmic reticulum membrane,membrane,integral component of endoplasmic reticulum membrane,intrinsic component of endoplasmic reticulum membrane,extrinsic component of cytoplasmic side of plasma membrane	protein binding,identical protein binding,phosphatidylcholine binding,phosphatidylethanolamine binding,calcium-dependent phospholipid binding,calcium ion binding,phosphatidylinositol binding	glycosphingolipid metabolic process,lipid transport,Requires Ontology
MCF7-GFP / MCF7-DSC1-GFP	Q86SK9	Q86SK9	-1.4312	1.4312	0.0339313	0.025467	3	Q86SK9	SCD5	Stearoyl-CoA desaturase 5	SCD5_HUMAN	1	-62.9177	0.370823	MCF7-GFP	MCF7-DSC1-GFP	endoplasmic reticulum membrane,integral component of membrane	stearoyl-CoA 9-desaturase activity,oxidoreductase activity,iron ion binding	unsaturated fatty acid biosynthetic process,fatty-acyl-CoA biosynthetic process,oxidation-reduction process,monounsaturated fatty acid biosynthetic process
MCF7-GFP / MCF7-DSC1-GFP	Q96G23	Q96G23	-1.42958	1.42958	0.0306286	0.0233199	9	Q96G23	CERS2	Ceramide synthase 2	CERS2_HUMAN	3	-62.8761	0.371239	MCF7-GFP	MCF7-DSC1-GFP	endoplasmic reticulum membrane,membrane,integral component of membrane,nuclear membrane,endoplasmic reticulum	DNA binding,protein binding,sphingosine N-acyltransferase activity	sphingolipid biosynthetic process,negative regulation of axon regeneration,negative regulation of Schwann cell migration,negative regulation of Schwann cell proliferation involved in axon regeneration,ceramide biosynthetic process
MCF7-GFP / MCF7-DSC1-GFP	Q7Z434	Q7Z434	-1.42878	1.42878	0.112286	0.0644049	3	Q7Z434	MAVS	Mitochondrial antiviral-signaling protein	MAVS_HUMAN	1	-62.8554	0.371446	MCF7-GFP	MCF7-DSC1-GFP	mitochondrion,mitochondrial outer membrane,peroxisomal membrane,integral component of membrane,mitochondrial membrane	protein binding,protein kinase binding,signaling adaptor activity,CARD domain binding	positive regulation of protein phosphorylation,activation of innate immune response,positive regulation of defense response to virus by host,positive regulation of myeloid dendritic cell cytokine production,signal transduction,viral process,negative regulation of type I interferon production,positive regulation of interferon-alpha production,positive regulation of interferon-beta production,posit…
MCF7-GFP / MCF7-DSC1-GFP	O00264	O00264	-1.42022	1.42022	0.161433	0.0839596	3	O00264	PGRMC1	Membrane-associated progesterone receptor component 1	PGRC1_HUMAN	1	-62.6346	0.373654	MCF7-GFP	MCF7-DSC1-GFP	endoplasmic reticulum,plasma membrane,integral component of plasma membrane,membrane,smooth endoplasmic reticulum membrane,specific granule membrane,neuron projection,neuronal cell body,cell body,synapse	beta-amyloid binding,steroid binding,protein binding	neutrophil degranulation
MCF7-GFP / MCF7-DSC1-GFP	Q8IWU5	Q8IWU5	-1.4156	1.4156	0.111219	0.064086	3	Q8IWU5	SULF2	Extracellular sulfatase Sulf-2	SULF2_HUMAN	1	-62.5146	0.374854	MCF7-GFP	MCF7-DSC1-GFP	extracellular space,endoplasmic reticulum,Golgi stack,plasma membrane,cell surface	arylsulfatase activity,calcium ion binding,N-acetylglucosamine-6-sulfatase activity,glycosaminoglycan binding	kidney development,chondrocyte development,glomerular filtration,positive regulation of vascular endothelial growth factor production,esophagus smooth muscle contraction,positive regulation of Wnt signaling pathway,heparan sulfate proteoglycan metabolic process,glomerular basement membrane development,glial cell-derived neurotrophic factor receptor signaling pathway,negative regulation of fibrobl…
MCF7-GFP / MCF7-DSC1-GFP	Q92616	Q92616	-1.39606	1.39606	0.00104315	0.00145743	27	Q92616	GCN1	eIF-2-alpha kinase activator GCN1	GCN1_HUMAN	9	-62.0035	0.379965	MCF7-GFP	MCF7-DSC1-GFP	cytoplasm,cytosol,ribosome,polysome,membrane	RNA binding,translation factor activity, RNA binding,protein kinase regulator activity,protein kinase binding,ribosome binding,cadherin binding	translation,regulation of translation,positive regulation of kinase activity,cellular response to amino acid starvation,positive regulation of transcription from RNA polymerase II promoter in response to stress,regulation of protein kinase activity,cellular response to leucine starvation
MCF7-GFP / MCF7-DSC1-GFP	Q13509	Q13509	-1.39591	1.39591	5.14973e-06	1.3746e-05	18	Q13509	TUBB3	Tubulin beta-3 chain	TBB3_HUMAN	4	-61.9994	0.380006	MCF7-GFP	MCF7-DSC1-GFP	nucleus,microtubule,axon,dendrite,extracellular exosome,cytoplasm	GTPase activity,protein binding,structural constituent of cytoskeleton,GTP binding	axon guidance,neuron differentiation,mitotic cell cycle,microtubule cytoskeleton organization,microtubule-based process
MCF7-GFP / MCF7-DSC1-GFP	O75947	O75947	-1.38329	1.38329	0.00898677	0.00856239	6	O75947	ATP5PD	ATP synthase subunit d, mitochondrial	ATP5H_HUMAN	2	-61.6657	0.383343	MCF7-GFP	MCF7-DSC1-GFP	nucleoplasm,mitochondrion,mitochondrial inner membrane,mitochondrial proton-transporting ATP synthase complex,mitochondrial proton-transporting ATP synthase, stator stalk	protein binding,transmembrane transporter activity,ATPase activity,proton-transporting ATP synthase activity, rotational mechanism	ATP biosynthetic process,cristae formation,mitochondrial ATP synthesis coupled proton transport,Requires Ontology,ATP synthesis coupled proton transport
MCF7-GFP / MCF7-DSC1-GFP	O95831	O95831	-1.3394	1.3394	7.92649e-06	1.99178e-05	21	O95831	AIFM1	Apoptosis-inducing factor 1, mitochondrial	AIFM1_HUMAN	7	-60.4815	0.395185	MCF7-GFP	MCF7-DSC1-GFP	nucleus,mitochondrion,mitochondrial inner membrane,mitochondrial intermembrane space,cytosol,perinuclear region of cytoplasm	DNA binding,protein binding,NAD(P)H oxidase activity,oxidoreductase activity, acting on NAD(P)H,protein dimerization activity,FAD binding	response to ischemia,apoptotic process,activation of cysteine-type endopeptidase activity involved in apoptotic process,chromosome condensation,positive regulation of apoptotic process,positive regulation of neuron apoptotic process,neuron apoptotic process,oxidation-reduction process,intrinsic apoptotic signaling pathway in response to endoplasmic reticulum stress,cellular response to hydrogen p…
MCF7-GFP / MCF7-DSC1-GFP	Q7Z3U7	Q7Z3U7	-1.33053	1.33053	0.380588	0.158713	3	Q7Z3U7	MON2	Protein MON2 homolog	MON2_HUMAN	1	-60.2377	0.397623	MCF7-GFP	MCF7-DSC1-GFP	cytosol,extracellular exosome	protein binding	Golgi to endosome transport,protein transport
MCF7-GFP / MCF7-DSC1-GFP	A6NHL2	A6NHL2	-1.31928	1.31928	0.0744683	0.0471266	3	A6NHL2	TUBAL3	Tubulin alpha chain-like 3	TBAL3_HUMAN	1	-59.9265	0.400735	MCF7-GFP	MCF7-DSC1-GFP	microtubule,cytoplasm	GTPase activity,GTP binding,structural constituent of cytoskeleton	mitotic cell cycle,microtubule cytoskeleton organization,microtubule-based process
MCF7-GFP / MCF7-DSC1-GFP	P45973	P45973	-1.29021	1.29021	0.120478	0.0676886	3	P45973	CBX5	Chromobox protein homolog 5	CBX5_HUMAN	1	-59.1109	0.408891	MCF7-GFP	MCF7-DSC1-GFP	histone deacetylase complex,kinetochore,nuclear chromosome, telomeric region,nucleus,nuclear envelope,nucleoplasm,nuclear heterochromatin,pericentric heterochromatin,nucleolus,chromocenter,transcriptional repressor complex,nuclear pericentric heterochromatin,macromolecular complex,histone methyltransferase complex,Requires Ontology,ribonucleoprotein complex,PML body	chromatin binding,protein binding,protein binding, bridging,methylated histone binding,identical protein binding,protein homodimerization activity,histone deacetylase binding,ribonucleoprotein complex binding,macromolecular complex binding,repressing transcription factor binding	negative regulation of transcription from RNA polymerase II promoter,cellular response to DNA damage stimulus,blood coagulation,viral process,negative regulation of transcription, DNA-templated,negative regulation of G0 to G1 transition
MCF7-GFP / MCF7-DSC1-GFP	P55209	P55209	-1.28557	1.28557	0.0619516	0.0405774	9	P55209	NAP1L1	Nucleosome assembly protein 1-like 1	NP1L1_HUMAN	3	-58.9791	0.410209	MCF7-GFP	MCF7-DSC1-GFP	nucleus,cytoplasm,membrane,melanosome	RNA binding,protein binding	DNA replication,nucleosome assembly,positive regulation of cell proliferation,positive regulation of neurogenesis,positive regulation of neural precursor cell proliferation
MCF7-GFP / MCF7-DSC1-GFP	Q8NEW0	Q8NEW0	-1.27958	1.27958	0.0575455	0.0384384	3	Q8NEW0	SLC30A7	Zinc transporter 7	ZNT7_HUMAN	1	-58.8086	0.411914	MCF7-GFP	MCF7-DSC1-GFP	cytoplasm,Golgi apparatus,integral component of membrane,cytoplasmic vesicle,vesicle,perinuclear region of cytoplasm	cation transmembrane transporter activity	zinc II ion transport,sequestering of zinc ion,cation transmembrane transport
MCF7-GFP / MCF7-DSC1-GFP	P28288	P28288	-1.23519	1.23519	0.366529	0.153879	3	P28288	ABCD3	ATP-binding cassette sub-family D member 3	ABCD3_HUMAN	1	-57.5214	0.424786	MCF7-GFP	MCF7-DSC1-GFP	mitochondrion,peroxisome,peroxisomal membrane,peroxisomal matrix,cytosol,membrane,integral component of membrane,intracellular membrane-bounded organelle	long-chain fatty acid transporter activity,protein binding,ATP binding,ATPase activity,ATPase activity, coupled to transmembrane movement of substances,protein homodimerization activity,protein self-association	fatty acid biosynthetic process,fatty acid beta-oxidation,peroxisome organization,response to organic cyclic compound,peroxisomal long-chain fatty acid import,response to drug,very long-chain fatty acid catabolic process,transmembrane transport
MCF7-GFP / MCF7-DSC1-GFP	P62314	P62314	-1.22245	1.22245	0.481184	0.188087	6	P62314	SNRPD1	Small nuclear ribonucleoprotein Sm D1	SMD1_HUMAN	1	-57.1446	0.428554	MCF7-GFP	MCF7-DSC1-GFP	nucleus,nucleoplasm,U1 snRNP,U4 snRNP,U12-type spliceosomal complex,cytosol,small nuclear ribonucleoprotein complex,methylosome,pICln-Sm protein complex,SMN-Sm protein complex,U4/U6 x U5 tri-snRNP complex,U2-type precatalytic spliceosome,U2-type catalytic step 2 spliceosome,catalytic step 2 spliceosome,U5 snRNP,U2 snRNP,commitment complex	RNA binding,protein binding,U1 snRNP binding	spliceosomal complex assembly,spliceosomal snRNP assembly,mRNA splicing, via spliceosome,RNA splicing,nuclear import
MCF7-GFP / MCF7-DSC1-GFP	O60245	O60245	-1.22125	1.22125	0.549693	0.207648	6	O60245	PCDH7	Protocadherin-7	PCDH7_HUMAN	2	-57.1089	0.428911	MCF7-GFP	MCF7-DSC1-GFP	plasma membrane,platelet alpha granule membrane,integral component of plasma membrane	calcium ion binding	platelet degranulation,homophilic cell adhesion via plasma membrane adhesion molecules,cell adhesion
MCF7-GFP / MCF7-DSC1-GFP	Q08554	Q08554	-1.21995	1.21995	1.39921e-168	9.5986e-166	445	Q08554	DSC1	Desmocollin-1	DSC1_HUMAN	70	-57.0704	0.429296	MCF7-GFP	MCF7-DSC1-GFP	cornified envelope,plasma membrane,gap junction,membrane,integral component of membrane,desmosome,extracellular exosome,ficolin-1-rich granule membrane	calcium ion binding	homophilic cell adhesion via plasma membrane adhesion molecules,keratinization,neutrophil degranulation,cornification
MCF7-GFP / MCF7-DSC1-GFP	Q14728	Q14728	-1.21516	1.21516	0.0917829	0.0556703	3	Q14728	MFSD10	Major facilitator superfamily domain-containing protein 10	MFS10_HUMAN	1	-56.9275	0.430725	MCF7-GFP	MCF7-DSC1-GFP	integral component of membrane,cytoplasmic vesicle membrane,brush border membrane	tetracycline transporter activity,organic anion transmembrane transporter activity	apoptotic process,tetracycline transport,sodium-independent organic anion transport,transmembrane transport
MCF7-GFP / MCF7-DSC1-GFP	P56192	P56192	-1.20571	1.20571	0.2721	0.123046	3	P56192	MARS	Methionine--tRNA ligase, cytoplasmic	SYMC_HUMAN	1	-56.6444	0.433556	MCF7-GFP	MCF7-DSC1-GFP	nucleolus,cytoplasm,cytosol,membrane,aminoacyl-tRNA synthetase multienzyme complex,extracellular exosome	tRNA binding,methionine-tRNA ligase activity,ATP binding	tRNA aminoacylation for protein translation,methionyl-tRNA aminoacylation,cellular response to starvation,rRNA transcription,cellular response to insulin stimulus,cellular response to platelet-derived growth factor stimulus,cellular response to epidermal growth factor stimulus,positive regulation of transcription of nuclear large rRNA transcript from RNA polymerase I promoter
MCF7-GFP / MCF7-DSC1-GFP	O00299	O00299	-1.20353	1.20353	0.215794	0.10403	9	O00299	CLIC1	Chloride intracellular channel protein 1	CLIC1_HUMAN	3	-56.579	0.43421	MCF7-GFP	MCF7-DSC1-GFP	extracellular space,nucleus,nuclear envelope,cytoplasm,mitochondrion,plasma membrane,brush border,membrane,nuclear membrane,vesicle,chloride channel complex,perinuclear region of cytoplasm,extracellular exosome,blood microparticle	voltage-gated ion channel activity,chloride channel activity,protein binding,cadherin binding	chloride transport,signal transduction,regulation of ion transmembrane transport,positive regulation of osteoblast differentiation,regulation of cell cycle,regulation of mitochondrial membrane potential,platelet aggregation,chloride transmembrane transport
MCF7-GFP / MCF7-DSC1-GFP	Q9NR30	Q9NR30	-1.19362	1.19362	0.0170987	0.014553	3	Q9NR30	DDX21	Nucleolar RNA helicase 2	DDX21_HUMAN	1	-56.2794	0.437206	MCF7-GFP	MCF7-DSC1-GFP	nucleus,nucleoplasm,nucleolus,mitochondrion,cytosol,membrane	RNA binding,double-stranded RNA binding,ATP-dependent RNA helicase activity,protein binding,ATP binding,rRNA binding,snoRNA binding,miRNA binding,identical protein binding,7SK snRNA binding	osteoblast differentiation,positive regulation of myeloid dendritic cell cytokine production,rRNA processing,transcription from RNA polymerase II promoter,positive regulation of I-kappaB kinase/NF-kappaB signaling,response to exogenous dsRNA,innate immune response,positive regulation of gene expression, epigenetic,defense response to virus
MCF7-GFP / MCF7-DSC1-GFP	P09661	P09661	-1.18494	1.18494	0.0107863	0.00999919	9	P09661	SNRPA1	U2 small nuclear ribonucleoprotein A'	RU2A_HUMAN	3	-56.0157	0.439843	MCF7-GFP	MCF7-DSC1-GFP	nucleus,nucleoplasm,spliceosomal complex,nuclear body,nuclear speck,small nuclear ribonucleoprotein complex,U2-type precatalytic spliceosome,U2-type catalytic step 2 spliceosome,catalytic step 2 spliceosome,U2 snRNP	RNA binding,protein binding,U2 snRNA binding	mRNA splicing, via spliceosome,spermatogenesis,RNA splicing,interleukin-12-mediated signaling pathway
MCF7-GFP / MCF7-DSC1-GFP	P13804	P13804	-1.1745	1.1745	0.00102869	0.00144617	12	P13804	ETFA	Electron transfer flavoprotein subunit alpha, mitochondrial	ETFA_HUMAN	4	-55.6962	0.443038	MCF7-GFP	MCF7-DSC1-GFP	mitochondrion,mitochondrial matrix	protein binding,electron carrier activity,oxidoreductase activity,flavin adenine dinucleotide binding	respiratory electron transport chain,fatty acid beta-oxidation using acyl-CoA dehydrogenase
MCF7-GFP / MCF7-DSC1-GFP	Q9UPQ8	Q9UPQ8	-1.17402	1.17402	0.575454	0.214661	3	Q9UPQ8	DOLK	Dolichol kinase	DOLK_HUMAN	1	-55.6815	0.443185	MCF7-GFP	MCF7-DSC1-GFP	endoplasmic reticulum membrane,integral component of endoplasmic reticulum membrane	dolichol kinase activity,protein binding	dolichyl diphosphate biosynthetic process,phosphorylation,dolichyl monophosphate biosynthetic process
MCF7-GFP / MCF7-DSC1-GFP	P54886	P54886	-1.16113	1.16113	0.177193	0.0904155	3	P54886	ALDH18A1	Delta-1-pyrroline-5-carboxylate synthase	P5CS_HUMAN	1	-55.2838	0.447162	MCF7-GFP	MCF7-DSC1-GFP	mitochondrion,mitochondrial inner membrane,cytosol	RNA binding,glutamate 5-kinase activity,glutamate-5-semialdehyde dehydrogenase activity,protein binding,ATP binding,identical protein binding	glutamate metabolic process,proline biosynthetic process,ornithine biosynthetic process,cellular amino acid biosynthetic process,phosphorylation,citrulline biosynthetic process,oxidation-reduction process,L-proline biosynthetic process
MCF7-GFP / MCF7-DSC1-GFP	P13987	P13987	-1.15662	1.15662	0.0806152	0.0502746	6	P13987	CD59	CD59 glycoprotein	CD59_HUMAN	2	-55.1438	0.448562	MCF7-GFP	MCF7-DSC1-GFP	Golgi membrane,extracellular space,endoplasmic reticulum membrane,plasma membrane,focal adhesion,cell surface,ER to Golgi transport vesicle membrane,membrane,transport vesicle,anchored component of external side of plasma membrane,vesicle,endoplasmic reticulum-Golgi intermediate compartment membrane,specific granule membrane,extracellular exosome,tertiary granule membrane	protein binding,complement binding	negative regulation of activation of membrane attack complex,ER to Golgi vesicle-mediated transport,cell surface receptor signaling pathway,blood coagulation,regulation of complement activation,neutrophil degranulation,COPII vesicle coating
MCF7-GFP / MCF7-DSC1-GFP	Q9BQE3	Q9BQE3	-1.14121	1.14121	2.64501e-06	7.52895e-06	15	Q9BQE3	TUBA1C	Tubulin alpha-1C chain	TBA1C_HUMAN	3	-54.6621	0.453379	MCF7-GFP	MCF7-DSC1-GFP	nucleus,microtubule,microtubule cytoskeleton,vesicle,cytoplasm	GTPase activity,structural molecule activity,protein binding,GTP binding,structural constituent of cytoskeleton	microtubule-based process,cytoskeleton-dependent intracellular transport,cell division,microtubule cytoskeleton organization,mitotic cell cycle
MCF7-GFP / MCF7-DSC1-GFP	Q96TA2	Q96TA2	-1.126	1.126	0.0199039	0.0164905	3	Q96TA2	YME1L1	ATP-dependent zinc metalloprotease YME1L1	YMEL1_HUMAN	1	-54.1816	0.458184	MCF7-GFP	MCF7-DSC1-GFP	mitochondrion,mitochondrial inner membrane,membrane,integral component of membrane,nuclear body	ATP-dependent peptidase activity,metalloendopeptidase activity,protein binding,ATP binding,metal ion binding	misfolded or incompletely synthesized protein catabolic process,mitochondrial calcium ion transport,mitochondrion organization,cell proliferation,protein hexamerization,mitochondrial protein processing,mitochondrial protein catabolic process,negative regulation of apoptotic process,proteolysis
MCF7-GFP / MCF7-DSC1-GFP	P35998	P35998	-1.09963	1.09963	0.0263453	0.0205608	6	P35998	PSMC2	26S proteasome regulatory subunit 7	PRS7_HUMAN	2	-53.3363	0.466637	MCF7-GFP	MCF7-DSC1-GFP	proteasome complex,cytoplasmic mRNA processing body,extracellular region,nucleus,nucleoplasm,cytoplasm,cytosol,membrane,proteasome accessory complex,secretory granule lumen,cytoplasmic ribonucleoprotein granule,ficolin-1-rich granule lumen,dendritic spine,proteasome regulatory particle, base subcomplex	protein binding,ATP binding,ATPase activity,proteasome-activating ATPase activity,TBP-class protein binding	MAPK cascade,protein polyubiquitination,osteoblast differentiation,stimulatory C-type lectin receptor signaling pathway,antigen processing and presentation of exogenous peptide antigen via MHC class I, TAP-dependent,ubiquitin-dependent protein catabolic process,regulation of cellular amino acid metabolic process,negative regulation of G2/M transition of mitotic cell cycle,protein deubiquitination…
MCF7-GFP / MCF7-DSC1-GFP	P56134	P56134	-1.07951	1.07951	0.264604	0.120647	3	P56134	ATP5MF	ATP synthase subunit f, mitochondrial	ATPK_HUMAN	1	-52.6809	0.473191	MCF7-GFP	MCF7-DSC1-GFP	mitochondrial proton-transporting ATP synthase complex, coupling factor F(o),nucleus,mitochondrion,mitochondrial inner membrane,mitochondrial proton-transporting ATP synthase complex,integral component of membrane	transmembrane transporter activity,ATPase activity	ATP biosynthetic process,cristae formation,mitochondrial ATP synthesis coupled proton transport,hydrogen ion transmembrane transport
MCF7-GFP / MCF7-DSC1-GFP	Q9UL25	Q9UL25	-1.07317	1.07317	0.10141	0.0600233	3	Q9UL25	RAB21	Ras-related protein Rab-21	RAB21_HUMAN	1	-52.4725	0.475275	MCF7-GFP	MCF7-DSC1-GFP	endosome,endoplasmic reticulum membrane,trans-Golgi network,cytosol,focal adhesion,cytoplasmic side of plasma membrane,vesicle membrane,cytoplasmic vesicle membrane,early endosome membrane,cleavage furrow,Golgi cisterna membrane,synapse,extracellular exosome,cytoplasmic side of early endosome membrane,axon cytoplasm,early endosome	GTPase activity,protein binding,GTP binding,GDP binding	anterograde axonal transport,regulation of exocytosis,regulation of axon extension,positive regulation of receptor-mediated endocytosis,positive regulation of dendrite morphogenesis,positive regulation of early endosome to late endosome transport,intracellular protein transport,Rab protein signal transduction
MCF7-GFP / MCF7-DSC1-GFP	P61163	P61163	-1.03269	1.03269	0.0354447	0.0262865	6	P61163	ACTR1A	Alpha-centractin	ACTZ_HUMAN	2	-51.1201	0.488799	MCF7-GFP	MCF7-DSC1-GFP	manchette,cytoplasm,centrosome,centriole,cytosol,dynactin complex,microtubule associated complex,microtubule cytoskeleton,COPI-coated vesicle,extracellular exosome,cell cortex region	protein binding,ATP binding	G2/M transition of mitotic cell cycle,ER to Golgi vesicle-mediated transport,spermatogenesis,regulation of G2/M transition of mitotic cell cycle,vesicle-mediated transport,antigen processing and presentation of exogenous peptide antigen via MHC class II,ciliary basal body docking
MCF7-GFP / MCF7-DSC1-GFP	P82650	P82650	-0.986347	0.986347	0.262912	0.120158	3	P82650	MRPS22	28S ribosomal protein S22, mitochondrial	RT22_HUMAN	1	-49.5246	0.504754	MCF7-GFP	MCF7-DSC1-GFP	mitochondrion,mitochondrial inner membrane,mitochondrial ribosome,mitochondrial small ribosomal subunit	structural constituent of ribosome	biological_process,mitochondrial translational elongation,mitochondrial translational termination
MCF7-GFP / MCF7-DSC1-GFP	P68366	P68366	-0.984621	0.984621	0.0225625	0.0181879	6	P68366	TUBA4A	Tubulin alpha-4A chain	TBA4A_HUMAN	2	-49.4642	0.505358	MCF7-GFP	MCF7-DSC1-GFP	extracellular region,cytosol,cytoskeleton,microtubule,microtubule cytoskeleton,extracellular exosome,cytoplasm	GTPase activity,protein binding,protein kinase binding,GTP binding,structural constituent of cytoskeleton	G2/M transition of mitotic cell cycle,platelet degranulation,regulation of G2/M transition of mitotic cell cycle,ciliary basal body docking,microtubule-based process,mitotic cell cycle,microtubule cytoskeleton organization
MCF7-GFP / MCF7-DSC1-GFP	P53621	P53621	-0.978281	0.978281	0.0710424	0.0452088	9	P53621	COPA	Coatomer subunit alpha	COPA_HUMAN	3	-49.2416	0.507584	MCF7-GFP	MCF7-DSC1-GFP	Golgi membrane,extracellular space,cytoplasm,endoplasmic reticulum membrane,cytosol,membrane,COPI vesicle coat,transport vesicle,extracellular exosome	hormone activity,structural molecule activity	ER to Golgi vesicle-mediated transport,retrograde vesicle-mediated transport, Golgi to ER,regulation of receptor activity,pancreatic juice secretion,intra-Golgi vesicle-mediated transport,intracellular protein transport
MCF7-GFP / MCF7-DSC1-GFP	Q15629	Q15629	-0.975305	0.975305	0.109864	0.0635468	3	Q15629	TRAM1	Translocating chain-associated membrane protein 1	TRAM1_HUMAN	1	-49.1368	0.508632	MCF7-GFP	MCF7-DSC1-GFP	endoplasmic reticulum,integral component of membrane,integral component of endoplasmic reticulum membrane,rough endoplasmic reticulum	protein binding,signaling receptor activity	cotranslational protein targeting to membrane,SRP-dependent cotranslational protein targeting to membrane, translocation,viral process
MCF7-GFP / MCF7-DSC1-GFP	P63173	P63173	-0.962814	0.962814	0.0372366	0.0271034	6	P63173	RPL38	60S ribosomal protein L38	RL38_HUMAN	2	-48.6945	0.513055	MCF7-GFP	MCF7-DSC1-GFP	cytosol,focal adhesion,postsynaptic density,cytosolic large ribosomal subunit,eukaryotic 80S initiation complex,polysomal ribosome	RNA binding,structural constituent of ribosome	nuclear-transcribed mRNA catabolic process, nonsense-mediated decay,skeletal system development,ossification,cytoplasmic translation,translation,translational initiation,regulation of translation,SRP-dependent cotranslational protein targeting to membrane,sensory perception of sound,viral transcription,90S preribosome assembly,middle ear morphogenesis,axial mesoderm development
MCF7-GFP / MCF7-DSC1-GFP	Q15084	Q15084	-0.953665	0.953665	9.53563e-12	6.41318e-11	39	Q15084	PDIA6	Protein disulfide-isomerase A6	PDIA6_HUMAN	10	-48.3681	0.516319	MCF7-GFP	MCF7-DSC1-GFP	extracellular space,endoplasmic reticulum,endoplasmic reticulum lumen,endoplasmic reticulum membrane,endoplasmic reticulum-Golgi intermediate compartment,cytosol,plasma membrane,endoplasmic reticulum chaperone complex,melanosome,extracellular exosome	protein disulfide isomerase activity,protein binding,peptide disulfide oxidoreductase activity	protein folding,IRE1-mediated unfolded protein response,post-translational protein modification,cellular protein metabolic process,cell redox homeostasis,oxidation-reduction process
MCF7-GFP / MCF7-DSC1-GFP	Q7L311	Q7L311	-0.938856	0.938856	0.447008	0.178387	3	Q7L311	ARMCX2	Armadillo repeat-containing X-linked protein 2	ARMX2_HUMAN	2	-47.8354	0.521646	MCF7-GFP	MCF7-DSC1-GFP	mitochondrial outer membrane,integral component of membrane
MCF7-GFP / MCF7-DSC1-GFP	P04004	P04004	-0.880685	0.880685	0.536524	0.204248	3	P04004	VTN	Vitronectin	VTNC_HUMAN	1	-45.6891	0.543109	MCF7-GFP	MCF7-DSC1-GFP	extracellular region,basement membrane,extracellular space,endoplasmic reticulum,Golgi lumen,intracellular membrane-bounded organelle,rough endoplasmic reticulum lumen,Requires Ontology,extracellular exosome,alphav-beta3 integrin-vitronectin complex,blood microparticle	scavenger receptor activity,integrin binding,extracellular matrix structural constituent,protein binding,collagen binding,heparin binding,polysaccharide binding,identical protein binding,extracellular matrix binding	receptor-mediated endocytosis,immune response,cell adhesion,cell-matrix adhesion,cell proliferation,positive regulation of cell-substrate adhesion,negative regulation of endopeptidase activity,positive regulation of smooth muscle cell migration,cell migration,negative regulation of blood coagulation,extracellular matrix organization,regulation of complement activation,positive regulation of vascu…
MCF7-GFP / MCF7-DSC1-GFP	O95817	O95817	-0.862805	0.862805	0.217624	0.104472	3	O95817	BAG3	BAG family molecular chaperone regulator 3	BAG3_HUMAN	1	-45.0118	0.549882	MCF7-GFP	MCF7-DSC1-GFP	stress fiber,nucleus,cytoplasm,cytosol,plasma membrane,aggresome,Z disc,neuron projection,Requires Ontology	adenyl-nucleotide exchange factor activity,protein binding,protein transporter activity,macromolecular complex binding,cadherin binding,dynein intermediate chain binding,chaperone binding	autophagosome assembly,protein folding,brain development,extrinsic apoptotic signaling pathway via death domain receptors,negative regulation of striated muscle cell apoptotic process,spinal cord development,cellular response to heat,cellular response to unfolded protein,positive regulation of protein import into nucleus,negative regulation of apoptotic process,muscle cell cellular homeostasis,po…
MCF7-GFP / MCF7-DSC1-GFP	P62195	P62195	-0.848833	0.848833	0.696009	0.248554	6	P62195	PSMC5	26S proteasome regulatory subunit 8	PRS8_HUMAN	2	-44.4766	0.555234	MCF7-GFP	MCF7-DSC1-GFP	proteasome complex,nucleus,nucleoplasm,cytoplasm,cytosol,membrane,inclusion body,proteasome accessory complex,cytoplasmic vesicle,extracellular exosome,blood microparticle,postsynapse,cytosolic proteasome complex,proteasome regulatory particle, base subcomplex,nuclear proteasome complex	protein binding,ATP binding,transcription factor binding,ATPase activity,thyrotropin-releasing hormone receptor binding,proteasome-activating ATPase activity,TBP-class protein binding	MAPK cascade,protein polyubiquitination,stimulatory C-type lectin receptor signaling pathway,antigen processing and presentation of exogenous peptide antigen via MHC class I, TAP-dependent,regulation of transcription from RNA polymerase II promoter,regulation of cellular amino acid metabolic process,negative regulation of G2/M transition of mitotic cell cycle,protein deubiquitination,anaphase-pro…
MCF7-GFP / MCF7-DSC1-GFP	P52209	P52209	-0.84702	0.84702	0.679935	0.244207	3	P52209	PGD	6-phosphogluconate dehydrogenase, decarboxylating	6PGD_HUMAN	1	-44.4068	0.555932	MCF7-GFP	MCF7-DSC1-GFP	nucleus,cytosol,extracellular exosome	phosphogluconate dehydrogenase (decarboxylating) activity,NADP binding	pentose-phosphate shunt,pentose-phosphate shunt, oxidative branch,pentose biosynthetic process,D-gluconate metabolic process,oxidation-reduction process
MCF7-GFP / MCF7-DSC1-GFP	Q96AG4	Q96AG4	-0.763342	0.763342	0.000880288	0.00128759	15	Q96AG4	LRRC59	Leucine-rich repeat-containing protein 59	LRC59_HUMAN	5	-41.087	0.58913	MCF7-GFP	MCF7-DSC1-GFP	nuclear envelope,endoplasmic reticulum,endoplasmic reticulum membrane,membrane,integral component of membrane,organelle membrane,mitochondrial nucleoid,cytoplasm	RNA binding,cadherin binding
MCF7-GFP / MCF7-DSC1-GFP	Q9UPY5	Q9UPY5	-0.736975	0.736975	0.0167691	0.0143616	3	Q9UPY5	SLC7A11	Cystine/glutamate transporter	XCT_HUMAN	1	-40.0004	0.599996	MCF7-GFP	MCF7-DSC1-GFP	rough endoplasmic reticulum,cytoskeleton,plasma membrane,cell surface,integral component of membrane,brush border membrane,astrocyte projection	protein binding,cystine:glutamate antiporter activity,L-amino acid transmembrane transporter activity	glutathione metabolic process,amino acid transport,visual learning,response to toxic substance,response to organic cyclic compound,ventricular system development,striatum development,adult behavior,regulation of neutrophil apoptotic process,cellular response to oxidative stress,glutathione transmembrane transport,response to nicotine,regulation of cell proliferation,regulation of melanin biosynth…
MCF7-GFP / MCF7-DSC1-GFP	P53618	P53618	-0.733499	0.733499	0.00249438	0.00306656	15	P53618	COPB1	Coatomer subunit beta	COPB_HUMAN	5	-39.8557	0.601443	MCF7-GFP	MCF7-DSC1-GFP	Golgi membrane,endoplasmic reticulum membrane,endoplasmic reticulum-Golgi intermediate compartment,Golgi apparatus,Golgi-associated vesicle,cytosol,plasma membrane,membrane,COPI vesicle coat,transport vesicle,secretory granule membrane,intracellular membrane-bounded organelle,tertiary granule membrane,ficolin-1-rich granule membrane	structural molecule activity,protein binding	intracellular protein transport,ER to Golgi vesicle-mediated transport,retrograde vesicle-mediated transport, Golgi to ER,intra-Golgi vesicle-mediated transport,viral process,neutrophil degranulation
MCF7-GFP / MCF7-DSC1-GFP	Q15046	Q15046	-0.73291	0.73291	0.14579	0.0780123	9	Q15046	KARS	Lysine--tRNA ligase	SYK_HUMAN	3	-39.8311	0.601689	MCF7-GFP	MCF7-DSC1-GFP	extracellular space,nucleus,mitochondrion,mitochondrial matrix,cytosol,plasma membrane,aminoacyl-tRNA synthetase multienzyme complex	tRNA binding,ATP adenylyltransferase activity,lysine-tRNA ligase activity,protein binding,ATP binding,amino acid binding,identical protein binding,protein homodimerization activity	activation of MAPK activity,basophil activation involved in immune response,positive regulation of cytokine secretion involved in immune response,tRNA aminoacylation for protein translation,lysyl-tRNA aminoacylation,tRNA processing,negative regulation of cell proliferation,response to X-ray,positive regulation of macrophage chemotaxis,diadenosine tetraphosphate biosynthetic process,viral process,…
MCF7-GFP / MCF7-DSC1-GFP	P30153	P30153	-0.727558	0.727558	0.00327058	0.0038092	9	P30153	PPP2R1A	Serine/threonine-protein phosphatase 2A 65 kDa regulatory subunit A alpha isoform	2AAA_HUMAN	4	-39.6075	0.603925	MCF7-GFP	MCF7-DSC1-GFP	protein phosphatase type 2A complex,chromosome, centromeric region,nucleus,mitochondrion,cytosol,microtubule cytoskeleton,membrane,lateral plasma membrane,dendrite,extracellular exosome,glutamatergic synapse,cytoplasm	protein binding,protein phosphatase regulator activity,protein heterodimerization activity,protein antigen binding,protein serine/threonine phosphatase activity	G2/M transition of mitotic cell cycle,nuclear-transcribed mRNA catabolic process, nonsense-mediated decay,inactivation of MAPK activity,regulation of DNA replication,regulation of transcription, DNA-templated,protein dephosphorylation,ceramide metabolic process,apoptotic process,chromosome segregation,mitotic nuclear envelope reassembly,female meiotic division,RNA splicing,response to organic sub…
MCF7-GFP / MCF7-DSC1-GFP	B7ZAQ6;P0CG08	B7ZAQ6;P0CG08	-0.626616	0.626616	0.506042	0.195245	3	B7ZAQ6;P0CG08	GPR89A;GPR89B	Golgi pH regulator A;Golgi pH regulator B	GPHRA_HUMAN;GPHRB_HUMAN	1	-35.2306	0.647694	MCF7-GFP	MCF7-DSC1-GFP	integral component of membrane,Golgi-associated vesicle membrane,Golgi cisterna membrane;integral component of membrane,Golgi cisterna membrane	voltage-gated anion channel activity;voltage-gated anion channel activity	protein transport,inorganic anion transport,ion transmembrane transport,regulation of ion transmembrane transport,positive regulation of I-kappaB kinase/NF-kappaB signaling,intracellular pH reduction;protein transport,inorganic anion transport,ion transmembrane transport,regulation of ion transmembrane transport,intracellular pH reduction
MCF7-GFP / MCF7-DSC1-GFP	P00367;P49448	P00367;P49448	-0.624392	0.624392	0.218102	0.104628	3	P00367;P49448	GLUD1;GLUD2	Glutamate dehydrogenase 1, mitochondrial;Glutamate dehydrogenase 2, mitochondrial	DHE3_HUMAN;DHE4_HUMAN	1	-35.1307	0.648693	MCF7-GFP	MCF7-DSC1-GFP	cytoplasm,mitochondrion,mitochondrial matrix;mitochondrion,cytoplasm	glutamate dehydrogenase (NAD+) activity,glutamate dehydrogenase [NAD(P)+] activity,protein binding,ATP binding,GTP binding,identical protein binding,ADP binding,NAD+ binding,leucine binding;glutamate dehydrogenase (NAD+) activity,glutamate dehydrogenase [NAD(P)+] activity,GTP binding,ADP binding,leucine binding	glutamate biosynthetic process,glutamate catabolic process,glutamine metabolic process,cellular amino acid biosynthetic process,substantia nigra development,positive regulation of insulin secretion,oxidation-reduction process,tricarboxylic acid metabolic process;glutamate metabolic process,glutamate biosynthetic process,glutamate catabolic process,oxidation-reduction process
MCF7-GFP / MCF7-DSC1-GFP	Q96RT1	Q96RT1	-0.612382	0.612382	0.428014	0.173738	6	Q96RT1	ERBIN	Erbin	ERBIN_HUMAN	2	-34.5884	0.654116	MCF7-GFP	MCF7-DSC1-GFP	basement membrane,nucleus,cytoplasm,plasma membrane,basal plasma membrane,basolateral plasma membrane,nuclear speck,cell junction,hemidesmosome,nuclear membrane,postsynapse,glutamatergic synapse	receptor binding,ErbB-2 class receptor binding,structural constituent of cytoskeleton,protein binding	protein targeting,cell adhesion,signal transduction,epidermal growth factor receptor signaling pathway,integrin-mediated signaling pathway,negative regulation of NF-kappaB transcription factor activity,response to muramyl dipeptide,response to lipopolysaccharide,ERBB2 signaling pathway,intermediate filament cytoskeleton organization,basal protein localization,establishment or maintenance of epith…
MCF7-GFP / MCF7-DSC1-GFP	Q9BVK6	Q9BVK6	-0.584649	0.584649	0.317667	0.138979	3	Q9BVK6	TMED9	Transmembrane emp24 domain-containing protein 9	TMED9_HUMAN	1	-33.3189	0.666811	MCF7-GFP	MCF7-DSC1-GFP	Golgi membrane,endoplasmic reticulum,endoplasmic reticulum membrane,endoplasmic reticulum-Golgi intermediate compartment,Golgi apparatus,cytosol,synaptic vesicle,integral component of membrane,transport vesicle,trans-Golgi network transport vesicle,endoplasmic reticulum-Golgi intermediate compartment membrane,extracellular exosome,ER to Golgi transport vesicle	protein binding,syntaxin binding	ER to Golgi vesicle-mediated transport,retrograde vesicle-mediated transport, Golgi to ER,Golgi organization,positive regulation of organelle organization,COPI coating of Golgi vesicle,protein exit from endoplasmic reticulum,early endosome to Golgi transport,intracellular protein transport
MCF7-GFP / MCF7-DSC1-GFP	P17858	P17858	-0.543205	0.543205	0.723379	0.256118	3	P17858	PFKL	ATP-dependent 6-phosphofructokinase, liver type	PFKAL_HUMAN	1	-31.3755	0.686245	MCF7-GFP	MCF7-DSC1-GFP	extracellular region,cytosol,6-phosphofructokinase complex,membrane,secretory granule lumen,extracellular exosome,ficolin-1-rich granule lumen	6-phosphofructokinase activity,protein binding,ATP binding,kinase binding,identical protein binding,metal ion binding,fructose binding,fructose-6-phosphate binding,AMP binding,monosaccharide binding	fructose 6-phosphate metabolic process,glycolytic process,response to glucose,fructose 1,6-bisphosphate metabolic process,neutrophil degranulation,protein oligomerization,protein homotetramerization,canonical glycolysis,glucose catabolic process,negative regulation of insulin secretion
MCF7-GFP / MCF7-DSC1-GFP	Q9BW60	Q9BW60	-0.480267	0.480267	0.88074	0.296025	3	Q9BW60	ELOVL1	Elongation of very long chain fatty acids protein 1	ELOV1_HUMAN	1	-28.3155	0.716845	MCF7-GFP	MCF7-DSC1-GFP	endoplasmic reticulum,endoplasmic reticulum membrane,membrane,integral component of endoplasmic reticulum membrane	protein binding,fatty acid elongase activity,3-oxo-arachidoyl-CoA synthase activity,3-oxo-cerotoyl-CoA synthase activity,3-oxo-lignoceronyl-CoA synthase activity,Requires Ontology	unsaturated fatty acid biosynthetic process,fatty acid elongation, saturated fatty acid,sphingolipid biosynthetic process,fatty acid elongation, monounsaturated fatty acid,long-chain fatty-acyl-CoA biosynthetic process,alpha-linolenic acid metabolic process,very long-chain fatty acid biosynthetic process,linoleic acid metabolic process,fatty acid elongation, polyunsaturated fatty acid
MCF7-GFP / MCF7-DSC1-GFP	Q9NVI7	Q9NVI7	-0.454434	0.454434	6.80205e-10	3.58939e-09	27	Q9NVI7	ATAD3A	ATPase family AAA domain-containing protein 3A	ATD3A_HUMAN	10	-27.0204	0.729796	MCF7-GFP	MCF7-DSC1-GFP	mitochondrion,mitochondrial inner membrane,integral component of membrane,mitochondrial nucleoid	ATP binding,zinc ion binding	regulation of cell growth,negative regulation of apoptotic process,mitochondrion organization
MCF7-GFP / MCF7-DSC1-GFP	P43686	P43686	-0.449035	0.449035	0.679101	0.244163	9	P43686	PSMC4	26S proteasome regulatory subunit 6B	PRS6B_HUMAN	2	-26.7467	0.732533	MCF7-GFP	MCF7-DSC1-GFP	proteasome complex,nucleus,nucleoplasm,cytosol,membrane,inclusion body,proteasome accessory complex,synapse,cytosolic proteasome complex,proteasome regulatory particle, base subcomplex	protein binding,ATP binding,ATPase activity,proteasome-activating ATPase activity	MAPK cascade,protein polyubiquitination,blastocyst development,stimulatory C-type lectin receptor signaling pathway,antigen processing and presentation of exogenous peptide antigen via MHC class I, TAP-dependent,proteolysis,regulation of cellular amino acid metabolic process,negative regulation of G2/M transition of mitotic cell cycle,protein deubiquitination,anaphase-promoting complex-dependent …
MCF7-GFP / MCF7-DSC1-GFP	Q00765	Q00765	-0.345121	0.345121	0.214138	0.10345	3	Q00765	REEP5	Receptor expression-enhancing protein 5	REEP5_HUMAN	1	-21.2758	0.787242	MCF7-GFP	MCF7-DSC1-GFP	integral component of membrane,endoplasmic reticulum tubular network	molecular_function,protein binding	biological_process
MCF7-GFP / MCF7-DSC1-GFP	P62304	P62304	-0.309929	0.309929	0.622168	0.227715	6	P62304	SNRPE	Small nuclear ribonucleoprotein E	RUXE_HUMAN	2	-19.3319	0.806681	MCF7-GFP	MCF7-DSC1-GFP	nucleus,nucleoplasm,spliceosomal complex,U7 snRNP,U1 snRNP,U4 snRNP,U12-type spliceosomal complex,telomerase holoenzyme complex,cytosol,small nuclear ribonucleoprotein complex,methylosome,pICln-Sm protein complex,SMN-Sm protein complex,U4/U6 x U5 tri-snRNP complex,U2-type precatalytic spliceosome,U2-type catalytic step 2 spliceosome,catalytic step 2 spliceosome,U2 snRNP,U5 snRNP	RNA binding,protein binding	spliceosomal complex assembly,spliceosomal snRNP assembly,mRNA splicing, via spliceosome,termination of RNA polymerase II transcription,histone mRNA metabolic process,hair cycle,nuclear import
MCF7-GFP / MCF7-DSC1-GFP	P10619	P10619	-0.228084	0.228084	0.367464	0.154178	3	P10619	CTSA	Lysosomal protective protein	PPGB_HUMAN	1	-14.6232	0.853768	MCF7-GFP	MCF7-DSC1-GFP	extracellular region,nucleoplasm,lysosome,endoplasmic reticulum,membrane,azurophil granule lumen,lysosomal lumen,intracellular membrane-bounded organelle,extracellular exosome,lumenal side of lysosomal membrane	carboxypeptidase activity,serine-type carboxypeptidase activity,enzyme activator activity	proteolysis,glycosphingolipid metabolic process,intracellular protein transport,regulation of protein stability,positive regulation of catalytic activity,neutrophil degranulation,regulation of chaperone-mediated autophagy,negative regulation of chaperone-mediated autophagy,proteolysis involved in cellular protein catabolic process
MCF7-GFP / MCF7-DSC1-GFP	P52815	P52815	-0.196906	0.196906	0.0367137	0.0269604	12	P52815	MRPL12	39S ribosomal protein L12, mitochondrial	RM12_HUMAN	4	-12.7581	0.872419	MCF7-GFP	MCF7-DSC1-GFP	mitochondrion,mitochondrial inner membrane,mitochondrial large ribosomal subunit	RNA binding,structural constituent of ribosome,protein binding	transcription from mitochondrial promoter,positive regulation of transcription, DNA-templated,mitochondrial translational elongation,mitochondrial translational termination
MCF7-GFP / MCF7-DSC1-GFP	P40938	P40938	-0.179018	0.179018	0.591638	0.219504	3	P40938	RFC3	Replication factor C subunit 3	RFC3_HUMAN	1	-11.6696	0.883304	MCF7-GFP	MCF7-DSC1-GFP	nucleoplasm,DNA replication factor C complex,Ctf18 RFC-like complex,nucleus	DNA clamp loader activity,protein binding,DNA binding,ATPase activity,single-stranded DNA-dependent ATPase activity	DNA synthesis involved in DNA repair,DNA replication,DNA strand elongation involved in DNA replication,transcription-coupled nucleotide-excision repair,nucleotide-excision repair, DNA incision, 5'-to lesion,nucleotide-excision repair, DNA gap filling,translesion synthesis,telomere maintenance via semi-conservative replication,nucleotide-excision repair, DNA incision,error-prone translesion synthe…
MCF7-GFP / MCF7-DSC1-GFP	P09601	P09601	-0.178697	0.178697	0.69328	0.247961	3	P09601	HMOX1	Heme oxygenase 1	HMOX1_HUMAN	1	-11.65	0.8835	MCF7-GFP	MCF7-DSC1-GFP	extracellular space,nucleus,nucleolus,endoplasmic reticulum,endoplasmic reticulum membrane,cytosol,caveola,perinuclear region of cytoplasm,membrane	heme oxygenase (decyclizing) activity,phospholipase D activity,protein binding,enzyme binding,heme binding,protein homodimerization activity,metal ion binding	angiogenesis,endothelial cell proliferation,wound healing involved in inflammatory response,negative regulation of leukocyte migration,heme oxidation,cellular iron ion homeostasis,response to oxidative stress,small GTPase mediated signal transduction,excretion,regulation of blood pressure,cell death,intrinsic apoptotic signaling pathway in response to DNA damage,negative regulation of muscle cell…
MCF7-GFP / MCF7-DSC1-GFP	Q14204	Q14204	-0.152414	0.152414	0.874913	0.295079	3	Q14204	DYNC1H1	Cytoplasmic dynein 1 heavy chain 1	DYHC1_HUMAN	1	-10.0256	0.899744	MCF7-GFP	MCF7-DSC1-GFP	extracellular region,centrosome,cytosol,cytoplasmic dynein complex,microtubule,membrane,filopodium,azurophil granule lumen,extracellular exosome,dynein complex	RNA binding,protein binding,ATP binding,dynein light intermediate chain binding,ATP-dependent microtubule motor activity, minus-end-directed,dynein light chain binding,dynein intermediate chain binding	G2/M transition of mitotic cell cycle,ER to Golgi vesicle-mediated transport,mitotic spindle organization,regulation of G2/M transition of mitotic cell cycle,antigen processing and presentation of exogenous peptide antigen via MHC class II,positive regulation of intracellular transport,cytoplasmic mRNA processing body assembly,stress granule assembly,neutrophil degranulation,establishment of spin…
MCF7-GFP / MCF7-DSC1-GFP	Q13409	Q13409	-0.146865	0.146865	0.899393	0.300315	3	Q13409	DYNC1I2	Cytoplasmic dynein 1 intermediate chain 2	DC1I2_HUMAN	1	-9.67889	0.903211	MCF7-GFP	MCF7-DSC1-GFP	cytoplasm,centrosome,cytosol,microtubule,vesicle,dynein complex,cytoplasmic dynein complex	microtubule motor activity,protein binding,dynein light chain binding,dynein heavy chain binding,ATP-dependent microtubule motor activity, plus-end-directed	G2/M transition of mitotic cell cycle,ER to Golgi vesicle-mediated transport,microtubule-based movement,regulation of G2/M transition of mitotic cell cycle,viral process,antigen processing and presentation of exogenous peptide antigen via MHC class II,ciliary basal body docking
MCF7-GFP / MCF7-DSC1-GFP	P51149	P51149	-0.138487	0.138487	0.0827779	0.0511583	15	P51149	RAB7A	Ras-related protein Rab-7a	RAB7A_HUMAN	4	-9.15286	0.908471	MCF7-GFP	MCF7-DSC1-GFP	autophagosome membrane,lysosome,lysosomal membrane,late endosome,Golgi apparatus,lipid particle,cytosol,plasma membrane,endosome membrane,secretory granule membrane,phagocytic vesicle membrane,late endosome membrane,extrinsic component of lysosome membrane,melanosome membrane,pre-autophagosomal structure membrane,phagocytic vesicle,extracellular exosome,retromer complex,vacuolar membrane	GTPase activity,protein binding,GTP binding,GDP binding,retromer complex binding	autophagosome assembly,protein targeting to lysosome,endocytosis,epidermal growth factor catabolic process,endosome to lysosome transport,protein transport,lipid catabolic process,viral release from host cell,antigen processing and presentation of exogenous peptide antigen via MHC class II,protein to membrane docking,retrograde transport, endosome to Golgi,neutrophil degranulation,early endosome …
MCF7-GFP / MCF7-DSC1-GFP	O43719	O43719	-0.137532	0.137532	0.594549	0.220465	6	O43719	HTATSF1	HIV Tat-specific factor 1	HTSF1_HUMAN	2	-9.09269	0.909073	MCF7-GFP	MCF7-DSC1-GFP	nucleus,nucleoplasm,U2 snRNP,U2-type spliceosomal complex	RNA binding	mRNA splicing, via spliceosome,regulation of transcription from RNA polymerase II promoter,viral genome replication,regulation of DNA-templated transcription, elongation
MCF7-GFP / MCF7-DSC1-GFP	Q96ED9	Q96ED9	-0.13413	0.13413	0.907436	0.302185	3	Q96ED9	HOOK2	Protein Hook homolog 2	HOOK2_HUMAN	1	-8.87807	0.911219	MCF7-GFP	MCF7-DSC1-GFP	centrosome,cytosol,microtubule,intracellular membrane-bounded organelle,FHF complex,HOPS complex,cytoplasm	protein binding,identical protein binding,dynein light intermediate chain binding,microtubule binding	endocytosis,endosome organization,lysosome organization,endosome to lysosome transport,protein transport,early endosome to late endosome transport,cytoskeleton-dependent intracellular transport,cytoplasmic microtubule organization
MCF7-GFP / MCF7-DSC1-GFP	Q9NZM1	Q9NZM1	-0.11679	0.11679	4.90749e-27	1.60311e-25	69	Q9NZM1	MYOF	Myoferlin	MYOF_HUMAN	23	-7.77626	0.922237	MCF7-GFP	MCF7-DSC1-GFP	nuclear envelope,plasma membrane,caveola,integral component of membrane,cytoplasmic vesicle membrane,cytoplasmic vesicle,nuclear membrane,intracellular membrane-bounded organelle,extracellular exosome	protein binding,phospholipid binding	plasma membrane repair,glycerol metabolic process,muscle contraction,myoblast fusion,blood circulation,regulation of vascular endothelial growth factor receptor signaling pathway,T-tubule organization,cellular response to heat,muscle fiber development
MCF7-GFP / MCF7-DSC1-GFP	P35579	P35579	-0.114961	0.114961	0.46753	0.184431	6	P35579	MYH9	Myosin-9	MYH9_HUMAN	2	-7.65928	0.923407	MCF7-GFP	MCF7-DSC1-GFP	stress fiber,ruffle,uropod,nucleus,cytoplasm,spindle,actomyosin contractile ring,cytosol,plasma membrane,brush border,cell-cell adherens junction,actin cytoskeleton,membrane,myosin II complex,cell leading edge,neuromuscular junction,cleavage furrow,macromolecular complex,actomyosin,extracellular exosome,myosin II filament,immunological synapse,focal adhesion,COP9 signalosome	microfilament motor activity,RNA binding,motor activity,actin binding,integrin binding,protein binding,calmodulin binding,ATP binding,ATPase activity,protein domain specific binding,actin-dependent ATPase activity,protein homodimerization activity,protein anchor,ADP binding,cadherin binding,actin filament binding	meiotic spindle organization,angiogenesis,in utero embryonic development,establishment of T cell polarity,membrane protein ectodomain proteolysis,phagocytosis, engulfment,integrin-mediated signaling pathway,myoblast fusion,regulation of cell shape,protein transport,actin filament-based movement,platelet formation,monocyte differentiation,actomyosin structure organization,actin cytoskeleton reorga…
MCF7-GFP / MCF7-DSC1-GFP	Q99497	Q99497	-0.0753791	0.0753791	0.960971	0.314967	3	Q99497	PARK7	Protein/nucleic acid deglycase DJ-1	PARK7_HUMAN	1	-5.09073	0.949093	MCF7-GFP	MCF7-DSC1-GFP	chromatin,nucleus,nucleoplasm,cytoplasm,mitochondrion,mitochondrial intermembrane space,mitochondrial matrix,endoplasmic reticulum,cytosol,plasma membrane,cell-cell adherens junction,PML body,axon,cell body,membrane raft,perinuclear region of cytoplasm,extracellular exosome,presynapse,mitochondrial respiratory chain complex I	transcription coactivator activity,mRNA binding,receptor binding,copper ion binding,protein binding,transcription factor binding,peptidase activity,superoxide dismutase copper chaperone activity,oxidoreductase activity, acting on peroxide as acceptor,enzyme binding,kinase binding,cytokine binding,tyrosine 3-monooxygenase activator activity,L-dopa decarboxylase activator activity,protein deglycase…	negative regulation of protein phosphorylation,positive regulation of acute inflammatory response to antigenic stimulus,DNA repair,negative regulation of protein kinase activity,proteolysis,protein deglycosylation,autophagy,inflammatory response,mitochondrion organization,Ras protein signal transduction,single fertilization,adult locomotory behavior,methylglyoxal metabolic process,detoxification …
MCF7-GFP / MCF7-DSC1-GFP	Q99832	Q99832	-0.0277959	0.0277959	0.0117634	0.0107309	15	Q99832	CCT7	T-complex protein 1 subunit eta	TCPH_HUMAN	5	-1.90822	0.980918	MCF7-GFP	MCF7-DSC1-GFP	cytoplasm,cytosol,chaperonin-containing T-complex,microtubule,cell body,extracellular exosome	protein binding,ATP binding,identical protein binding,unfolded protein binding	protein folding,binding of sperm to zona pellucida,positive regulation of telomere maintenance via telomerase,protein stabilization,toxin transport,positive regulation of establishment of protein localization to telomere,positive regulation of protein localization to Cajal body,positive regulation of telomerase RNA localization to Cajal body
MCF7-GFP / MCF7-DSC1-GFP	P21796	P21796	0.00179921	0.00179921	0.118909	0.0672476	6	P21796	VDAC1	Voltage-dependent anion-selective channel protein 1	VDAC1_HUMAN	2	0.12479	1.00125	MCF7-GFP	MCF7-DSC1-GFP	nucleus,mitochondrion,mitochondrial outer membrane,mitochondrial permeability transition pore complex,plasma membrane,synaptic vesicle,membrane,mitochondrial nucleoid,membrane raft,pore complex,extracellular exosome	protein binding,voltage-gated anion channel activity,porin activity,protein kinase binding,ion channel binding,macromolecular complex binding	behavioral fear response,pyruvate metabolic process,anion transport,mitochondrial calcium ion transport,apoptotic process,neuron-neuron synaptic transmission,learning,inorganic anion transport,viral process,macroautophagy,epithelial cell differentiation,anion transmembrane transport,regulation of mitophagy,negative regulation of reactive oxygen species metabolic process
MCF7-GFP / MCF7-DSC1-GFP	P08708	P08708	0.0312725	0.0312725	0.0604176	0.0398524	12	P08708	RPS17	40S ribosomal protein S17	RS17_HUMAN	3	2.19131	1.02191	MCF7-GFP	MCF7-DSC1-GFP	nucleoplasm,cytosol,ribosome,focal adhesion,membrane,cytosolic small ribosomal subunit,synapse	RNA binding,structural constituent of ribosome	nuclear-transcribed mRNA catabolic process, nonsense-mediated decay,rRNA processing,translation,translational initiation,SRP-dependent cotranslational protein targeting to membrane,viral transcription,erythrocyte homeostasis,ribosomal small subunit biogenesis
MCF7-GFP / MCF7-DSC1-GFP	P78371	P78371	0.0589804	0.0589804	0.163443	0.084748	18	P78371	CCT2	T-complex protein 1 subunit beta	TCPB_HUMAN	6	4.17293	1.04173	MCF7-GFP	MCF7-DSC1-GFP	zona pellucida receptor complex,extracellular region,cytosol,chaperonin-containing T-complex,microtubule,azurophil granule lumen,cell body,extracellular exosome	protein binding,ATP binding,ubiquitin protein ligase binding,protein binding involved in protein folding,unfolded protein binding	protein folding,binding of sperm to zona pellucida,positive regulation of telomere maintenance via telomerase,neutrophil degranulation,protein stabilization,chaperone mediated protein folding independent of cofactor,chaperone-mediated protein complex assembly,positive regulation of telomerase activity,scaRNA localization to Cajal body,toxin transport,positive regulation of establishment of protei…
MCF7-GFP / MCF7-DSC1-GFP	Q96T76	Q96T76	0.0886194	0.0886194	0.75612	0.265319	3	Q96T76	MMS19	MMS19 nucleotide excision repair protein homolog	MMS19_HUMAN	2	6.33521	1.06335	MCF7-GFP	MCF7-DSC1-GFP	nucleus,nucleoplasm,holo TFIIH complex,cytoplasm,spindle,cytosol,membrane,MMXD complex,CIA complex	transcription coactivator activity,protein binding,enzyme binding,receptor signaling complex scaffold activity,estrogen receptor binding,protein binding, bridging	phosphorelay signal transduction system,DNA metabolic process,DNA repair,nucleotide-excision repair,transcription, DNA-templated,cellular response to DNA damage stimulus,chromosome segregation,response to hormone,iron-sulfur cluster assembly,positive regulation of transcription, DNA-templated,protein maturation by iron-sulfur cluster transfer,positive regulation of double-strand break repair via …
MCF7-GFP / MCF7-DSC1-GFP	P46940	P46940	0.0894221	0.0894221	0.463626	0.183421	6	P46940	IQGAP1	Ras GTPase-activating-like protein IQGAP1	IQGA1_HUMAN	1	6.39439	1.06394	MCF7-GFP	MCF7-DSC1-GFP	ruffle,nucleus,cytoplasm,cytosol,microtubule,actin filament,plasma membrane,focal adhesion,lateral plasma membrane,axon,growth cone,midbody,secretory granule membrane,extrinsic component of cytoplasmic side of plasma membrane,slit diaphragm,cytoplasmic ribonucleoprotein granule,neuron projection,membrane raft,extracellular exosome,actin cytoskeleton,microtubule cytoskeleton	GTPase inhibitor activity,GTPase activator activity,calcium ion binding,protein binding,calmodulin binding,phosphatidylinositol-3,4,5-trisphosphate binding,protein kinase binding,protein phosphatase binding,protein domain specific binding,small GTPase binding,protein complex scaffold,protein serine/threonine kinase activator activity,S100 protein binding,macromolecular complex binding,cadherin bi…	regulation of cytokine production,signal transduction,epidermal growth factor receptor signaling pathway,regulation of mitotic cell cycle,fibroblast growth factor receptor signaling pathway,viral process,cell migration,negative regulation of GTPase activity,negative regulation of dephosphorylation,cellular response to platelet-derived growth factor stimulus,neutrophil degranulation,positive regul…
MCF7-GFP / MCF7-DSC1-GFP	Q16698	Q16698	0.103071	0.103071	0.482421	0.188356	3	Q16698	DECR1	2,4-dienoyl-CoA reductase, mitochondrial	DECR_HUMAN	1	7.40574	1.07406	MCF7-GFP	MCF7-DSC1-GFP	nucleus,nucleoplasm,mitochondrion,mitochondrial matrix,cytosol	2,4-dienoyl-CoA reductase (NADPH) activity,NADPH binding	fatty acid beta-oxidation,protein homotetramerization,Requires Ontology
MCF7-GFP / MCF7-DSC1-GFP	P25787	P25787	0.108847	0.108847	0.37432	0.156546	3	P25787	PSMA2	Proteasome subunit alpha type-2	PSA2_HUMAN	1	7.83664	1.07837	MCF7-GFP	MCF7-DSC1-GFP	proteasome complex,cytoplasmic mRNA processing body,extracellular region,nucleus,nucleoplasm,cytosol,proteasome core complex,proteasome core complex, alpha-subunit complex,secretory granule lumen,extracellular exosome,ficolin-1-rich granule lumen,cytoplasm	threonine-type endopeptidase activity,protein binding,endopeptidase activity	MAPK cascade,protein polyubiquitination,stimulatory C-type lectin receptor signaling pathway,antigen processing and presentation of exogenous peptide antigen via MHC class I, TAP-dependent,regulation of cellular amino acid metabolic process,response to virus,negative regulation of G2/M transition of mitotic cell cycle,protein deubiquitination,anaphase-promoting complex-dependent catabolic process…
MCF7-GFP / MCF7-DSC1-GFP	Q7RTV0	Q7RTV0	0.123123	0.123123	0.63032	0.229877	3	Q7RTV0	PHF5A	PHD finger-like domain-containing protein 5A	PHF5A_HUMAN	1	8.90902	1.08909	MCF7-GFP	MCF7-DSC1-GFP	nucleus,nucleoplasm,U2 snRNP,U12-type spliceosomal complex,nuclear matrix,nuclear speck,U2-type precatalytic spliceosome	DNA binding,transcription factor activity, sequence-specific DNA binding,RNA binding,metal ion binding	mRNA splicing, via spliceosome,positive regulation of transcription, DNA-templated
MCF7-GFP / MCF7-DSC1-GFP	Q92522	Q92522	0.125554	0.125554	0.167452	0.0864352	6	Q92522	H1FX	Histone H1x	H1X_HUMAN	2	9.09263	1.09093	MCF7-GFP	MCF7-DSC1-GFP	nucleosome,nucleus,nucleolus	RNA binding,cadherin binding,protein binding,nucleosomal DNA binding,double-stranded DNA binding	nucleosome assembly,negative regulation of chromatin silencing,regulation of transcription, DNA-templated,chromosome condensation,nucleosome positioning,negative regulation of DNA recombination
MCF7-GFP / MCF7-DSC1-GFP	P51858	P51858	0.138761	0.138761	0.546554	0.206804	3	P51858	HDGF	Hepatoma-derived growth factor	HDGF_HUMAN	1	10.0959	1.10096	MCF7-GFP	MCF7-DSC1-GFP	extracellular region,extracellular space,nucleoplasm,cytoplasm,transcriptional repressor complex,Requires Ontology	nucleotide binding,transcription corepressor binding,DNA binding,transcription corepressor activity,RNA binding,growth factor activity,heparin binding	negative regulation of transcription from RNA polymerase II promoter,signal transduction,cell proliferation,regulation of receptor activity,IRE1-mediated unfolded protein response,cellular response to interleukin-7
MCF7-GFP / MCF7-DSC1-GFP	Q8N163	Q8N163	0.146084	0.146084	0.583118	0.21672	6	Q8N163	CCAR2	Cell cycle and apoptosis regulator protein 2	CCAR2_HUMAN	2	10.6562	1.10656	MCF7-GFP	MCF7-DSC1-GFP	nuclear chromatin,nucleus,nucleoplasm,cytoplasm,mitochondrial matrix,DBIRD complex	RNA polymerase II core binding,RNA binding,enzyme inhibitor activity,protein binding,enzyme binding,ligand-dependent nuclear receptor transcription coactivator activity	mRNA processing,cellular response to DNA damage stimulus,cell cycle,RNA splicing,response to UV,Wnt signaling pathway,negative regulation of cell growth,regulation of protein stability,negative regulation of proteasomal ubiquitin-dependent protein catabolic process,regulation of DNA-templated transcription, elongation,regulation of circadian rhythm,positive regulation of apoptotic process,negativ…
MCF7-GFP / MCF7-DSC1-GFP	P30049	P30049	0.149294	0.149294	0.251154	0.116022	6	P30049	ATP5F1D	ATP synthase subunit delta, mitochondrial	ATPD_HUMAN	2	10.9027	1.10903	MCF7-GFP	MCF7-DSC1-GFP	mitochondrial proton-transporting ATP synthase complex, catalytic core F(1),mitochondrion,mitochondrial inner membrane,mitochondrial proton-transporting ATP synthase complex,mitochondrial matrix	transporter activity,ATPase activity,transmembrane transporter activity,ATP binding,ADP binding,proton-transporting ATP synthase activity, rotational mechanism	oxidative phosphorylation,ATP biosynthetic process,cristae formation,mitochondrial ATP synthesis coupled proton transport,response to copper ion,Requires Ontology,ATP synthesis coupled proton transport
MCF7-GFP / MCF7-DSC1-GFP	P78347	P78347	0.14951	0.14951	0.479125	0.18771	3	P78347	GTF2I	General transcription factor II-I	GTF2I_HUMAN	2	10.9193	1.10919	MCF7-GFP	MCF7-DSC1-GFP	nucleus,nucleoplasm,cytoplasm,membrane	DNA binding,transcription factor activity, sequence-specific DNA binding,protein binding	regulation of transcription, DNA-templated,transcription from RNA polymerase II promoter,transcription initiation from RNA polymerase II promoter,signal transduction,negative regulation of angiogenesis,negative regulation of cytosolic calcium ion concentration
MCF7-GFP / MCF7-DSC1-GFP	P14314	P14314	0.15422	0.15422	0.126688	0.0701434	12	P14314	PRKCSH	Glucosidase 2 subunit beta	GLU2B_HUMAN	4	11.282	1.11282	MCF7-GFP	MCF7-DSC1-GFP	endoplasmic reticulum,endoplasmic reticulum lumen,glucosidase II complex,intracellular membrane-bounded organelle	protein kinase C binding,calcium ion binding,protein binding,ion channel binding,phosphoprotein binding	protein folding,N-glycan processing,intracellular signal transduction,post-translational protein modification,cellular protein metabolic process
MCF7-GFP / MCF7-DSC1-GFP	O43390	O43390	0.182868	0.182868	0.535947	0.204145	3	O43390	HNRNPR	Heterogeneous nuclear ribonucleoprotein R	HNRPR_HUMAN	1	13.5138	1.13514	MCF7-GFP	MCF7-DSC1-GFP	nucleoplasm,spliceosomal complex,endoplasmic reticulum,dendrite,growth cone,axon terminus,catalytic step 2 spliceosome,ribonucleoprotein complex,nucleolus,nucleus	RNA binding,mRNA 3'-UTR binding,protein binding,mRNA binding	mRNA splicing, via spliceosome,mRNA processing,circadian rhythm,RNA metabolic process,negative regulation of catalytic activity,mRNA destabilization
MCF7-GFP / MCF7-DSC1-GFP	O43169	O43169	0.221831	0.221831	0.466127	0.184089	3	O43169	CYB5B	Cytochrome b5 type B	CYB5B_HUMAN	1	16.6212	1.16621	MCF7-GFP	MCF7-DSC1-GFP	mitochondrial outer membrane,membrane,integral component of membrane	protein binding,heme binding,metal ion binding	xenobiotic metabolic process,oxidation-reduction process
MCF7-GFP / MCF7-DSC1-GFP	P12814	P12814	0.257184	0.257184	0.810511	0.280106	12	P12814	ACTN1	Alpha-actinin-1	ACTN1_HUMAN	4	19.5144	1.19514	MCF7-GFP	MCF7-DSC1-GFP	stress fiber,ruffle,extracellular region,extracellular space,cytoplasm,cytosol,plasma membrane,brush border,cell-cell junction,fascia adherens,focal adhesion,Z disc,platelet alpha granule lumen,pseudopodium,cell projection,extracellular exosome,glutamatergic synapse,actin filament	double-stranded RNA binding,integrin binding,calcium ion binding,protein binding,vinculin binding,ligand-dependent nuclear receptor transcription coactivator activity,protein homodimerization activity,ion channel binding,actin filament binding,Requires Ontology	platelet degranulation,actin filament organization,platelet formation,platelet morphogenesis,regulation of apoptotic process,focal adhesion assembly,actin filament bundle assembly,negative regulation of cellular component movement,actin filament network formation,actin crosslink formation,Requires Ontology,positive regulation of nucleic acid-templated transcription,platelet activation,platelet ag…
MCF7-GFP / MCF7-DSC1-GFP	P62847	P62847	0.257401	0.257401	0.159928	0.0833032	9	P62847	RPS24	40S ribosomal protein S24	RS24_HUMAN	3	19.5323	1.19532	MCF7-GFP	MCF7-DSC1-GFP	nucleus,nucleoplasm,cytosol,small ribosomal subunit,membrane,cytosolic small ribosomal subunit	RNA binding,structural constituent of ribosome,translation initiation factor binding	nuclear-transcribed mRNA catabolic process, nonsense-mediated decay,rRNA processing,translation,translational initiation,SRP-dependent cotranslational protein targeting to membrane,viral transcription,erythrocyte homeostasis,ribosomal small subunit biogenesis
MCF7-GFP / MCF7-DSC1-GFP	P60981	P60981	0.329509	0.329509	0.90314	0.301053	3	P60981	DSTN	Destrin	DEST_HUMAN	1	25.6586	1.25659	MCF7-GFP	MCF7-DSC1-GFP	actin cytoskeleton,cortical actin cytoskeleton,extracellular exosome	protein binding,actin filament binding	actin polymerization or depolymerization,actin filament depolymerization,actin filament fragmentation,positive regulation of actin filament depolymerization,actin filament severing
MCF7-GFP / MCF7-DSC1-GFP	P28070	P28070	0.332922	0.332922	0.510743	0.196727	3	P28070	PSMB4	Proteasome subunit beta type-4	PSB4_HUMAN	1	25.9562	1.25956	MCF7-GFP	MCF7-DSC1-GFP	proteasome complex,nucleus,nucleoplasm,cytosol,proteasome core complex,proteasome core complex, beta-subunit complex,extracellular exosome,cytoplasm	lipopolysaccharide binding,threonine-type endopeptidase activity,protein binding,endopeptidase activity	MAPK cascade,protein polyubiquitination,stimulatory C-type lectin receptor signaling pathway,antigen processing and presentation of exogenous peptide antigen via MHC class I, TAP-dependent,negative regulation of inflammatory response to antigenic stimulus,regulation of cellular amino acid metabolic process,negative regulation of G2/M transition of mitotic cell cycle,viral process,protein deubiqui…
MCF7-GFP / MCF7-DSC1-GFP	P25788	P25788	0.395088	0.395088	0.4181	0.171131	3	P25788	PSMA3	Proteasome subunit alpha type-3	PSA3_HUMAN	1	31.5023	1.31502	MCF7-GFP	MCF7-DSC1-GFP	proteasome complex,nucleus,nucleoplasm,cytoplasm,cytosol,proteasome core complex,proteasome core complex, alpha-subunit complex,extracellular exosome,synapse	threonine-type endopeptidase activity,protein binding,ubiquitin protein ligase binding,endopeptidase activity	MAPK cascade,protein polyubiquitination,stimulatory C-type lectin receptor signaling pathway,antigen processing and presentation of exogenous peptide antigen via MHC class I, TAP-dependent,regulation of cellular amino acid metabolic process,negative regulation of G2/M transition of mitotic cell cycle,viral process,protein deubiquitination,anaphase-promoting complex-dependent catabolic process,SCF…
MCF7-GFP / MCF7-DSC1-GFP	Q7KZF4	Q7KZF4	0.435223	0.435223	0.46351	0.183421	3	Q7KZF4	SND1	Staphylococcal nuclease domain-containing protein 1	SND1_HUMAN	1	35.212	1.35212	MCF7-GFP	MCF7-DSC1-GFP	cytosol,membrane,RISC complex,melanosome,extracellular exosome,dense body,nucleus,cytoplasm	transcription cofactor activity,RNA binding,endonuclease activity,endoribonuclease activity,protein binding,cadherin binding,RISC complex binding,nuclease activity	osteoblast differentiation,regulation of cell cycle process,miRNA catabolic process,viral process,gene silencing by RNA,RNA phosphodiester bond hydrolysis, endonucleolytic,regulation of nucleic acid-templated transcription,RNA catabolic process
MCF7-GFP / MCF7-DSC1-GFP	P52597	P52597	0.445139	0.445139	0.0024303	0.00299316	18	P52597	HNRNPF	Heterogeneous nuclear ribonucleoprotein F	HNRPF_HUMAN	5	36.1446	1.36145	MCF7-GFP	MCF7-DSC1-GFP	nucleus,nucleoplasm,cytosol,plasma membrane,membrane,catalytic step 2 spliceosome	RNA binding,single-stranded RNA binding,protein binding,TBP-class protein binding	mRNA splicing, via spliceosome,RNA processing,fibroblast growth factor receptor signaling pathway,RNA metabolic process,interleukin-12-mediated signaling pathway,regulation of RNA splicing
MCF7-GFP / MCF7-DSC1-GFP	Q12905	Q12905	0.469821	0.469821	0.187057	0.0944929	12	Q12905	ILF2	Interleukin enhancer-binding factor 2	ILF2_HUMAN	4	38.4938	1.38494	MCF7-GFP	MCF7-DSC1-GFP	extracellular region,nucleus,nucleolus,membrane,specific granule lumen,tertiary granule lumen,ficolin-1-rich granule lumen,ribonucleoprotein complex	DNA binding,RNA binding,double-stranded RNA binding,protein binding,ATP binding,transferase activity	transcription, DNA-templated,neutrophil degranulation,positive regulation of transcription, DNA-templated
MCF7-GFP / MCF7-DSC1-GFP	P34897	P34897	0.479032	0.479032	0.0327705	0.0247251	9	P34897	SHMT2	Serine hydroxymethyltransferase, mitochondrial	GLYM_HUMAN	3	39.3808	1.39381	MCF7-GFP	MCF7-DSC1-GFP	nucleus,cytoplasm,mitochondrion,mitochondrial inner membrane,mitochondrial intermembrane space,mitochondrial matrix,microtubule cytoskeleton,mitochondrial nucleoid,extracellular exosome,BRISC complex	chromatin binding,glycine hydroxymethyltransferase activity,protein binding,L-allo-threonine aldolase activity,pyridoxal phosphate binding,serine binding,amino acid binding,identical protein binding,cobalt ion binding,zinc ion binding	regulation of oxidative phosphorylation,glycine metabolic process,L-serine metabolic process,L-serine biosynthetic process,one-carbon metabolic process,positive regulation of cell proliferation,response to type I interferon,tetrahydrofolate interconversion,tetrahydrofolate metabolic process,folic acid metabolic process,protein tetramerization,protein homotetramerization,regulation of mitochondria…
MCF7-GFP / MCF7-DSC1-GFP	P08758	P08758	0.49783	0.49783	0.427207	0.173612	3	P08758	ANXA5	Annexin A5	ANXA5_HUMAN	1	41.2088	1.41209	MCF7-GFP	MCF7-DSC1-GFP	extracellular region,cytoplasm,cytosol,focal adhesion,external side of plasma membrane,membrane,Requires Ontology,extracellular exosome,endothelial microparticle	phospholipase inhibitor activity,calcium ion binding,protein binding,phospholipid binding,calcium-dependent phospholipid binding,binding, bridging,peptide hormone binding,receptor tyrosine kinase binding,calcium-transporting ATPase activity,heparin binding	platelet degranulation,signal transduction,blood coagulation,negative regulation of apoptotic process,negative regulation of catalytic activity,calcium ion transmembrane transport,Requires Ontology,response to organic substance,response to calcium ion,cellular response to lead ion,negative regulation of prolactin secretion,negative regulation of blood coagulation,protein homooligomerization,cellu…
MCF7-GFP / MCF7-DSC1-GFP	O75643	O75643	0.503082	0.503082	0.422788	0.172507	3	O75643	SNRNP200	U5 small nuclear ribonucleoprotein 200 kDa helicase	U520_HUMAN	1	41.7238	1.41724	MCF7-GFP	MCF7-DSC1-GFP	nucleus,nucleoplasm,spliceosomal complex,U5 snRNP,membrane,U4/U6 x U5 tri-snRNP complex,catalytic step 2 spliceosome,post-mRNA release spliceosomal complex	RNA binding,ATP-dependent RNA helicase activity,protein binding,ATP binding,ATP-dependent helicase activity,identical protein binding	cis assembly of pre-catalytic spliceosome,mRNA splicing, via spliceosome,osteoblast differentiation,spliceosome conformational change to release U4 (or U4atac) and U1 (or U11)
MCF7-GFP / MCF7-DSC1-GFP	Q96CS3	Q96CS3	0.536504	0.536504	0.00843796	0.00819901	12	Q96CS3	FAF2	FAS-associated factor 2	FAF2_HUMAN	4	45.0454	1.45045	MCF7-GFP	MCF7-DSC1-GFP	extracellular region,endoplasmic reticulum,lipid particle,VCP-NPL4-UFD1 AAA ATPase complex,azurophil granule lumen	protein binding,ubiquitin protein ligase binding,lipase binding,ubiquitin binding,lipase inhibitor activity	response to unfolded protein,ER-associated ubiquitin-dependent protein catabolic process,retrograde protein transport, ER to cytosol,lipid particle organization,negative regulation of catalytic activity,neutrophil degranulation
MCF7-GFP / MCF7-DSC1-GFP	P28074	P28074	0.605331	0.605331	0.797571	0.27703	3	P28074	PSMB5	Proteasome subunit beta type-5	PSB5_HUMAN	1	52.1328	1.52133	MCF7-GFP	MCF7-DSC1-GFP	proteasome complex,nucleus,nucleoplasm,centrosome,cytosol,proteasome core complex,proteasome core complex, beta-subunit complex,extracellular exosome,cytoplasm	threonine-type endopeptidase activity,protein binding,peptidase activity,endopeptidase activity	MAPK cascade,protein polyubiquitination,stimulatory C-type lectin receptor signaling pathway,antigen processing and presentation of exogenous peptide antigen via MHC class I, TAP-dependent,proteolysis,regulation of cellular amino acid metabolic process,response to oxidative stress,negative regulation of G2/M transition of mitotic cell cycle,viral process,protein deubiquitination,anaphase-promotin…
MCF7-GFP / MCF7-DSC1-GFP	P61353	P61353	0.652361	0.652361	0.670822	0.242075	3	P61353	RPL27	60S ribosomal protein L27	RL27_HUMAN	1	57.1738	1.57174	MCF7-GFP	MCF7-DSC1-GFP	nucleus,cytosol,ribosome,focal adhesion,membrane,cytosolic large ribosomal subunit,extracellular exosome,cytoplasmic side of rough endoplasmic reticulum membrane,ribonucleoprotein complex	RNA binding,structural constituent of ribosome,protein binding	nuclear-transcribed mRNA catabolic process, nonsense-mediated decay,rRNA processing,translation,translational initiation,SRP-dependent cotranslational protein targeting to membrane,viral transcription
MCF7-GFP / MCF7-DSC1-GFP	Q9P2J5	Q9P2J5	0.733361	0.733361	0.148845	0.0791561	3	Q9P2J5	LARS	Leucine--tRNA ligase, cytoplasmic	SYLC_HUMAN	1	66.2508	1.66251	MCF7-GFP	MCF7-DSC1-GFP	cytoplasm,lysosome,endoplasmic reticulum,cytosol,endomembrane system,nuclear body,aminoacyl-tRNA synthetase multienzyme complex	aminoacyl-tRNA editing activity,glutamine-tRNA ligase activity,leucine-tRNA ligase activity,GTPase activator activity,protein binding,ATP binding	tRNA aminoacylation for protein translation,glutaminyl-tRNA aminoacylation,protein targeting to lysosome,regulation of cell size,negative regulation of autophagy,cellular response to amino acid starvation,positive regulation of GTPase activity,cellular response to amino acid stimulus,cellular response to leucine,Requires Ontology,positive regulation of TORC1 signaling,cellular response to leucine…
MCF7-GFP / MCF7-DSC1-GFP	P22695	P22695	0.784041	0.784041	0.937309	0.309429	3	P22695	UQCRC2	Cytochrome b-c1 complex subunit 2, mitochondrial	QCR2_HUMAN	1	72.1947	1.72195	MCF7-GFP	MCF7-DSC1-GFP	nucleoplasm,mitochondrion,mitochondrial inner membrane,mitochondrial respiratory chain complex III,mitochondrial respiratory chain complex IV,mitochondrial processing peptidase complex	metalloendopeptidase activity,protein binding,macromolecular complex binding,metal ion binding,endopeptidase activity	oxidative phosphorylation,mitochondrial electron transport, ubiquinol to cytochrome c,aerobic respiration,response to drug,protein processing involved in protein targeting to mitochondrion
MCF7-GFP / MCF7-DSC1-GFP	P37802	P37802	0.819679	0.819679	0.874758	0.295079	3	P37802	TAGLN2	Transgelin-2	TAGL2_HUMAN	1	76.5014	1.76501	MCF7-GFP	MCF7-DSC1-GFP	extracellular region,cytosol,vesicle,extracellular exosome	protein binding,cadherin binding	platelet degranulation,epithelial cell differentiation
MCF7-GFP / MCF7-DSC1-GFP	P32969	P32969	0.826007	0.826007	0.144059	0.0773276	15	P32969	RPL9	60S ribosomal protein L9	RL9_HUMAN	4	77.2772	1.77277	MCF7-GFP	MCF7-DSC1-GFP	nucleus,cytosol,ribosome,focal adhesion,membrane,cytosolic large ribosomal subunit	RNA binding,structural constituent of ribosome,protein binding,rRNA binding	nuclear-transcribed mRNA catabolic process, nonsense-mediated decay,translation,translational initiation,SRP-dependent cotranslational protein targeting to membrane,viral transcription,cytoplasmic translation
MCF7-GFP / MCF7-DSC1-GFP	P20073	P20073	0.864402	0.864402	0.120122	0.0675808	3	P20073	ANXA7	Annexin A7	ANXA7_HUMAN	1	82.0584	1.82058	MCF7-GFP	MCF7-DSC1-GFP	nucleus,nuclear envelope,endoplasmic reticulum membrane,cytosol,plasma membrane,membrane,Requires Ontology,extracellular exosome,chromaffin granule membrane	RNA binding,integrin binding,calcium ion binding,protein binding,calcium-dependent protein binding,identical protein binding,calcium-dependent phospholipid binding	autophagy,hemostasis,cell proliferation,regulation of cell shape,response to salt stress,cellular water homeostasis,negative regulation of gene expression,response to organic cyclic compound,epithelial cell differentiation,social behavior,membrane fusion,cellular calcium ion homeostasis,response to calcium ion
MCF7-GFP / MCF7-DSC1-GFP	P49368	P49368	0.886776	0.886776	0.0131637	0.011637	18	P49368	CCT3	T-complex protein 1 subunit gamma	TCPG_HUMAN	6	84.9039	1.84904	MCF7-GFP	MCF7-DSC1-GFP	zona pellucida receptor complex,cytosol,chaperonin-containing T-complex,cytoskeleton,microtubule,plasma membrane,cell body,extracellular exosome	RNA binding,protein binding,ATP binding,unfolded protein binding	protein folding,binding of sperm to zona pellucida,positive regulation of telomere maintenance via telomerase,pore complex assembly,protein stabilization,toxin transport,positive regulation of establishment of protein localization to telomere,positive regulation of protein localization to Cajal body,positive regulation of telomerase RNA localization to Cajal body
MCF7-GFP / MCF7-DSC1-GFP	Q07021	Q07021	0.910536	0.910536	0.000762755	0.00113257	15	Q07021	C1QBP	Complement component 1 Q subcomponent-binding protein, mitochondrial	C1QBP_HUMAN	4	87.9744	1.87974	MCF7-GFP	MCF7-DSC1-GFP	extracellular space,nucleus,nucleolus,cytoplasm,mitochondrion,mitochondrial matrix,cytosol,plasma membrane,cell surface,membrane,presynaptic active zone,glutamatergic synapse,GABA-ergic synapse	complement component C1q binding,transcription corepressor activity,mRNA binding,protein kinase C binding,protein binding,hyaluronic acid binding,transcription factor binding,kininogen binding,adrenergic receptor binding,mitochondrial ribosome binding,translation activator activity	negative regulation of transcription from RNA polymerase II promoter,mRNA processing,apoptotic process,immune response,complement activation, classical pathway,blood coagulation, intrinsic pathway,RNA splicing,phosphatidylinositol 3-kinase signaling,viral process,regulation of complement activation,negative regulation of interferon-gamma production,negative regulation of interleukin-12 production…
MCF7-GFP / MCF7-DSC1-GFP	Q16650	Q16650	0.914315	0.914315	0.729253	0.258003	3	Q16650	TBR1	T-box brain protein 1	TBR1_HUMAN	1	88.4673	1.88467	MCF7-GFP	MCF7-DSC1-GFP	nucleus	RNA polymerase II core promoter proximal region sequence-specific DNA binding,RNA polymerase II transcription factor activity, sequence-specific DNA binding,transcription factor activity, sequence-specific DNA binding,protein binding,protein kinase binding,identical protein binding	conditioned taste aversion,brain development,specification of animal organ identity,amygdala development,commitment of neuronal cell to specific neuron type in forebrain,cerebral cortex development,hindbrain development,positive regulation of transcription from RNA polymerase II promoter,regulation of axon guidance
MCF7-GFP / MCF7-DSC1-GFP	P07737	P07737	0.954536	0.954536	0.173769	0.0891587	12	P07737	PFN1	Profilin-1	PROF1_HUMAN	4	93.7956	1.93796	MCF7-GFP	MCF7-DSC1-GFP	nucleus,cytoplasm,cytosol,cytoskeleton,focal adhesion,cell cortex,membrane,extracellular exosome,blood microparticle,glutamatergic synapse	adenyl-nucleotide exchange factor activity,RNA binding,actin binding,actin monomer binding,protein binding,phosphatidylinositol-4,5-bisphosphate binding,Rho GTPase binding,cadherin binding,proline-rich region binding	neural tube closure,regulation of transcription from RNA polymerase II promoter,positive regulation of epithelial cell migration,actin cytoskeleton organization,negative regulation of actin filament polymerization,positive regulation of actin filament polymerization,negative regulation of actin filament bundle assembly,positive regulation of ATPase activity,protein stabilization,negative regulati…
MCF7-GFP / MCF7-DSC1-GFP	P60660	P60660	0.977827	0.977827	0.621774	0.227715	6	P60660	MYL6	Myosin light polypeptide 6	MYL6_HUMAN	2	96.9496	1.9695	MCF7-GFP	MCF7-DSC1-GFP	cytosol,brush border,membrane,myosin complex,unconventional myosin complex,vesicle,extracellular exosome	motor activity,calcium ion binding,protein binding,structural constituent of muscle,actin-dependent ATPase activity	muscle contraction,skeletal muscle tissue development,muscle filament sliding
MCF7-GFP / MCF7-DSC1-GFP	P61088;Q5JXB2	P61088;Q5JXB2	0.990399	0.990399	0.962922	0.315305	3	P61088;Q5JXB2	UBE2N;UBE2NL	Ubiquitin-conjugating enzyme E2 N;Putative ubiquitin-conjugating enzyme E2 N-like	UBE2N_HUMAN;UE2NL_HUMAN	1	98.6734	1.98673	MCF7-GFP	MCF7-DSC1-GFP	ubiquitin ligase complex,fibrillar center,nucleus,nucleoplasm,cytoplasm,cytosol,UBC13-MMS2 complex,macromolecular complex,UBC13-UEV1A complex,extracellular exosome;extracellular exosome,nucleus	RNA binding,ubiquitin-protein transferase activity,protein binding,ATP binding,ubiquitin protein ligase binding,ubiquitin binding,ubiquitin conjugating enzyme activity;ubiquitin conjugating enzyme activity	activation of MAPK activity,double-strand break repair via homologous recombination,DNA double-strand break processing,regulation of DNA repair,postreplication repair,double-strand break repair via nonhomologous end joining,cellular protein modification process,proteolysis,JNK cascade,protein ubiquitination,histone ubiquitination,positive regulation of histone modification,regulation of histone u…
MCF7-GFP / MCF7-DSC1-GFP	Q96AE4	Q96AE4	1.01702	1.01702	0.396311	0.163678	3	Q96AE4	FUBP1	Far upstream element-binding protein 1	FUBP1_HUMAN	1	102.373	2.02373	MCF7-GFP	MCF7-DSC1-GFP	nucleus,nucleoplasm	single-stranded DNA binding,transcription factor activity, sequence-specific DNA binding,RNA binding,protein binding	regulation of transcription, DNA-templated,transcription from RNA polymerase II promoter,positive regulation of gene expression
MCF7-GFP / MCF7-DSC1-GFP	P30084	P30084	1.03824	1.03824	0.156534	0.081846	9	P30084	ECHS1	Enoyl-CoA hydratase, mitochondrial	ECHM_HUMAN	2	105.372	2.05372	MCF7-GFP	MCF7-DSC1-GFP	mitochondrion,mitochondrial matrix	enoyl-CoA hydratase activity,protein binding	fatty acid beta-oxidation
MCF7-GFP / MCF7-DSC1-GFP	P22314	P22314	1.04139	1.04139	0.865227	0.293649	6	P22314	UBA1	Ubiquitin-like modifier-activating enzyme 1	UBA1_HUMAN	2	105.821	2.05821	MCF7-GFP	MCF7-DSC1-GFP	nucleus,nucleoplasm,cytoplasm,mitochondrion,cytosol,extracellular exosome,heterochromatin,lysosomal membrane,endosome membrane,desmosome,rough endoplasmic reticulum membrane	RNA binding,ubiquitin activating enzyme activity,protein binding,ATP binding	cellular response to DNA damage stimulus,protein ubiquitination,protein modification by small protein conjugation
MCF7-GFP / MCF7-DSC1-GFP	P09467	P09467	1.0508	1.0508	0.762167	0.266964	3	P09467	FBP1	Fructose-1,6-bisphosphatase 1	F16P1_HUMAN	1	107.167	2.07167	MCF7-GFP	MCF7-DSC1-GFP	nucleus,cytoplasm,cytosol,extracellular exosome	protein binding,AMP binding,fructose 1,6-bisphosphate 1-phosphatase activity,identical protein binding,metal ion binding,monosaccharide binding	negative regulation of transcription from RNA polymerase II promoter,fructose 6-phosphate metabolic process,gluconeogenesis,regulation of gluconeogenesis,dephosphorylation,negative regulation of cell growth,cellular response to drug,negative regulation of glycolytic process,negative regulation of Ras protein signal transduction,protein homotetramerization,cellular response to magnesium ion,sucros…
MCF7-GFP / MCF7-DSC1-GFP	P62736;P63267;P68032;P68133	P62736;P63267;P68032;P68133	1.11859	1.11859	0.0598637	0.0396395	9	P62736;P63267;P68032;P68133	ACTA2;ACTG2;ACTC1;ACTA1	Actin, aortic smooth muscle;Actin, gamma-enteric smooth muscle;Actin, alpha cardiac muscle 1;Actin, alpha skeletal muscle	ACTA_HUMAN;ACTH_HUMAN;ACTC_HUMAN;ACTS_HUMAN	2	117.134	2.17134	MCF7-GFP	MCF7-DSC1-GFP	extracellular space,cytoplasm,cytosol,actin cytoskeleton,lamellipodium,filopodium,smooth muscle contractile fiber,macromolecular complex,cell body,extracellular exosome;extracellular space,cytoplasm,cytosol,lamellipodium,filopodium,myosin filament,cell body,extracellular exosome,cell periphery,blood microparticle;extracellular space,cytoplasm,cytosol,actin filament,focal adhesion,membrane,sarcome…	ATP binding,protein kinase binding;ATP binding;ATP binding,ATPase activity,myosin binding;structural constituent of cytoskeleton,protein binding,ATP binding,myosin binding,ADP binding	muscle contraction,regulation of blood pressure,response to virus,positive regulation of gene expression,vascular smooth muscle contraction,positive regulation of transcription, DNA-templated,glomerular mesangial cell development,mesenchyme migration;muscle contraction,positive regulation of gene expression,mesenchyme migration;positive regulation of gene expression,actin filament-based movement,…
MCF7-GFP / MCF7-DSC1-GFP	P05386	P05386	1.1384	1.1384	0.0505957	0.0346393	12	P05386	RPLP1	60S acidic ribosomal protein P1	RLA1_HUMAN	3	120.137	2.20137	MCF7-GFP	MCF7-DSC1-GFP	cytosol,focal adhesion,cytosolic large ribosomal subunit	structural constituent of ribosome,protein binding,ribonucleoprotein complex binding,protein kinase activator activity	nuclear-transcribed mRNA catabolic process, nonsense-mediated decay,translation,translational initiation,translational elongation,SRP-dependent cotranslational protein targeting to membrane,viral transcription,activation of protein kinase activity,cytoplasmic translation
MCF7-GFP / MCF7-DSC1-GFP	Q9Y3U8	Q9Y3U8	1.19232	1.19232	0.64394	0.234098	6	Q9Y3U8	RPL36	60S ribosomal protein L36	RL36_HUMAN	2	128.519	2.28519	MCF7-GFP	MCF7-DSC1-GFP	nucleolus,cytoplasm,cytosol,membrane,cytosolic large ribosomal subunit,polysomal ribosome	RNA binding,structural constituent of ribosome	nuclear-transcribed mRNA catabolic process, nonsense-mediated decay,cytoplasmic translation,translation,translational initiation,SRP-dependent cotranslational protein targeting to membrane,viral transcription
MCF7-GFP / MCF7-DSC1-GFP	P62277	P62277	1.21459	1.21459	0.291064	0.129909	9	P62277	RPS13	40S ribosomal protein S13	RS13_HUMAN	3	132.075	2.32075	MCF7-GFP	MCF7-DSC1-GFP	nucleus,nucleoplasm,nucleolus,cytosol,ribosome,focal adhesion,postsynaptic density,membrane,cytosolic small ribosomal subunit,extracellular exosome	RNA binding,mRNA binding,protein binding,mRNA 5'-UTR binding,structural constituent of ribosome,small ribosomal subunit rRNA binding	nuclear-transcribed mRNA catabolic process, nonsense-mediated decay,translation,translational initiation,SRP-dependent cotranslational protein targeting to membrane,viral transcription,negative regulation of RNA splicing
MCF7-GFP / MCF7-DSC1-GFP	P15259;P18669;Q8N0Y7	P15259;P18669;Q8N0Y7	1.22913	1.22913	0.684983	0.245675	3	P15259;P18669;Q8N0Y7	PGAM2;PGAM1;PGAM4	Phosphoglycerate mutase 2;Phosphoglycerate mutase 1;Probable phosphoglycerate mutase 4	PGAM2_HUMAN;PGAM1_HUMAN;PGAM4_HUMAN	1	134.426	2.34426	MCF7-GFP	MCF7-DSC1-GFP	nucleus,cytosol,extracellular exosome;extracellular region,cytoplasm,cytosol,membrane,secretory granule lumen,extracellular exosome,ficolin-1-rich granule lumen;extracellular exosome,sperm principal piece	bisphosphoglycerate mutase activity,phosphoglycerate mutase activity,hydrolase activity,2,3-bisphosphoglycerate-dependent phosphoglycerate mutase activity,cofactor binding;bisphosphoglycerate mutase activity,phosphoglycerate mutase activity,protein binding,hydrolase activity,protein kinase binding;bisphosphoglycerate mutase activity,phosphoglycerate mutase activity,hydrolase activity	gluconeogenesis,glycolytic process,striated muscle contraction,Notch signaling pathway,spermatogenesis,response to mercury ion,canonical glycolysis;gluconeogenesis,glycolytic process,regulation of glycolytic process,neutrophil degranulation,regulation of pentose-phosphate shunt,respiratory burst,canonical glycolysis;glycolytic process,positive regulation of flagellated sperm motility
MCF7-GFP / MCF7-DSC1-GFP	Q99873	Q99873	1.26718	1.26718	0.926405	0.307011	6	Q99873	PRMT1	Protein arginine N-methyltransferase 1	ANM1_HUMAN	2	140.691	2.40691	MCF7-GFP	MCF7-DSC1-GFP	nucleus,nucleoplasm,cytoplasm,methylosome,cytosol	RNA binding,protein binding,methyltransferase activity,N-methyltransferase activity,protein methyltransferase activity,methyl-CpG binding,protein-arginine N-methyltransferase activity,enzyme binding,protein-arginine omega-N monomethyltransferase activity,protein-arginine omega-N asymmetric methyltransferase activity,histone methyltransferase activity,identical protein binding,histone methyltransf…	in utero embryonic development,protein methylation,DNA damage response, signal transduction by p53 class mediator resulting in cell cycle arrest,cell surface receptor signaling pathway,positive regulation of cell proliferation,histone methylation,peptidyl-arginine methylation,neuron projection development,histone H4-R3 methylation,positive regulation of erythrocyte differentiation,regulation of m…
MCF7-GFP / MCF7-DSC1-GFP	P39687;Q92688	P39687;Q92688	1.31988	1.31988	0.34703	0.147682	6	P39687;Q92688	ANP32A;ANP32B	Acidic leucine-rich nuclear phosphoprotein 32 family member A;Acidic leucine-rich nuclear phosphoprotein 32 family member B	AN32A_HUMAN;AN32B_HUMAN	2	149.645	2.49645	MCF7-GFP	MCF7-DSC1-GFP	nucleus,nucleoplasm,cytoplasm,endoplasmic reticulum,perinuclear region of cytoplasm;nucleus,cytoplasm,extracellular exosome,nucleolus	RNA binding,protein binding,histone binding;protein binding,histone binding,RNA polymerase binding	nucleocytoplasmic transport,intracellular signal transduction,regulation of mRNA stability;vasculature development,nucleosome assembly,activation of cysteine-type endopeptidase activity involved in apoptotic process,ventricular system development,negative regulation of cell differentiation,positive regulation of protein export from nucleus,inner ear development,palate development
MCF7-GFP / MCF7-DSC1-GFP	Q14696	Q14696	1.33626	1.33626	0.143656	0.0772319	3	Q14696	MESD	LRP chaperone MESD	MESD_HUMAN	1	152.497	2.52497	MCF7-GFP	MCF7-DSC1-GFP	cellular_component,endoplasmic reticulum,plasma membrane	molecular_function,identical protein binding,low-density lipoprotein particle receptor binding	protein folding,phagocytosis,mesoderm development,Wnt signaling pathway,protein localization to cell surface,positive regulation of skeletal muscle acetylcholine-gated channel clustering
MCF7-GFP / MCF7-DSC1-GFP	Q9Y678	Q9Y678	1.34114	1.34114	0.0787172	0.0493601	3	Q9Y678	COPG1	Coatomer subunit gamma-1	COPG1_HUMAN	1	153.352	2.53352	MCF7-GFP	MCF7-DSC1-GFP	Golgi membrane,endoplasmic reticulum membrane,Golgi apparatus,cytosol,COPI vesicle coat,transport vesicle,endoplasmic reticulum,membrane,endoplasmic reticulum-Golgi intermediate compartment	structural molecule activity,protein binding	intracellular protein transport,ER to Golgi vesicle-mediated transport,retrograde vesicle-mediated transport, Golgi to ER,establishment of Golgi localization,organelle transport along microtubule,protein secretion,intra-Golgi vesicle-mediated transport
MCF7-GFP / MCF7-DSC1-GFP	Q08345	Q08345	1.40168	1.40168	0.155583	0.0815354	3	Q08345	DDR1	Epithelial discoidin domain-containing receptor 1	DDR1_HUMAN	1	164.209	2.64209	MCF7-GFP	MCF7-DSC1-GFP	extracellular space,plasma membrane,receptor complex,extracellular exosome,integral component of plasma membrane	protein binding,collagen binding,ATP binding,protein tyrosine kinase collagen receptor activity,metal ion binding,transmembrane receptor protein tyrosine kinase activity	regulation of cell growth,cell adhesion,embryo implantation,lactation,negative regulation of cell proliferation,regulation of extracellular matrix disassembly,smooth muscle cell migration,extracellular matrix organization,collagen-activated tyrosine kinase receptor signaling pathway,peptidyl-tyrosine autophosphorylation,ear development,wound healing, spreading of cells,protein autophosphorylation…
MCF7-GFP / MCF7-DSC1-GFP	P13693	P13693	1.41101	1.41101	0.86068	0.29287	3	P13693	TPT1	Translationally-controlled tumor protein	TCTP_HUMAN	1	165.923	2.65923	MCF7-GFP	MCF7-DSC1-GFP	spindle pole,extracellular space,nucleus,cytoplasm,multivesicular body,cytosol,cytoplasmic microtubule,extracellular exosome	RNA binding,calcium ion binding,protein binding	calcium ion transport,cellular calcium ion homeostasis,response to virus,regulation of apoptotic process,negative regulation of apoptotic process,negative regulation of intrinsic apoptotic signaling pathway in response to DNA damage
MCF7-GFP / MCF7-DSC1-GFP	P61981	P61981	1.41376	1.41376	0.482967	0.18839	9	P61981	YWHAG	14-3-3 protein gamma	1433G_HUMAN	2	166.43	2.6643	MCF7-GFP	MCF7-DSC1-GFP	mitochondrion,cytosol,focal adhesion,membrane,extracellular exosome,presynapse	RNA binding,protein kinase C binding,insulin-like growth factor receptor binding,protein binding,protein kinase C inhibitor activity,protein domain specific binding,receptor tyrosine kinase binding,identical protein binding	G2/M transition of mitotic cell cycle,negative regulation of protein kinase activity,protein targeting,regulation of signal transduction,regulation of G2/M transition of mitotic cell cycle,cellular response to insulin stimulus,regulation of neuron differentiation,regulation of synaptic plasticity,membrane organization,negative regulation of protein serine/threonine kinase activity,ciliary basal b…
MCF7-GFP / MCF7-DSC1-GFP	Q9Y6W5	Q9Y6W5	1.50835	1.50835	0.21949	0.105031	12	Q9Y6W5	WASF2	Wiskott-Aldrich syndrome protein family member 2	WASF2_HUMAN	4	184.485	2.84485	MCF7-GFP	MCF7-DSC1-GFP	ruffle,early endosome,cytosol,cell-cell junction,actin cytoskeleton,lamellipodium,SCAR complex,macromolecular complex,synapse,extracellular exosome	actin binding,protein binding,SH3 domain binding,cadherin binding,protein kinase A binding	angiogenesis,ameboidal-type cell migration,endocytosis,adenylate cyclase-modulating G-protein coupled receptor signaling pathway,positive regulation of lamellipodium assembly,viral process,Rac protein signal transduction,lamellipodium assembly,actin cytoskeleton organization,actin filament-based movement,megakaryocyte development,Fc-gamma receptor signaling pathway involved in phagocytosis,vascul…
MCF7-GFP / MCF7-DSC1-GFP	P46783	P46783	1.5189	1.5189	0.173743	0.0891587	12	P46783	RPS10	40S ribosomal protein S10	RS10_HUMAN	4	186.573	2.86573	MCF7-GFP	MCF7-DSC1-GFP	nucleoplasm,nucleolus,cytosol,ribosome,focal adhesion,membrane,cytosolic small ribosomal subunit	RNA binding,protein binding,structural constituent of ribosome	nuclear-transcribed mRNA catabolic process, nonsense-mediated decay,translation,translational initiation,SRP-dependent cotranslational protein targeting to membrane,viral transcription,ribosomal small subunit assembly
MCF7-GFP / MCF7-DSC1-GFP	P17987	P17987	1.55985	1.55985	0.746821	0.263132	9	P17987	TCP1	T-complex protein 1 subunit alpha	TCPA_HUMAN	2	194.824	2.94824	MCF7-GFP	MCF7-DSC1-GFP	pericentriolar material,acrosomal vesicle,zona pellucida receptor complex,nuclear heterochromatin,Golgi apparatus,centrosome,cytosol,chaperonin-containing T-complex,microtubule,cell body,extracellular exosome	RNA binding,protein binding,ATP binding,ubiquitin protein ligase binding,unfolded protein binding	protein folding,tubulin complex assembly,binding of sperm to zona pellucida,positive regulation of telomere maintenance via telomerase,interleukin-12-mediated signaling pathway,translocation of peptides or proteins into host cell cytoplasm,protein stabilization,positive regulation of telomerase activity,scaRNA localization to Cajal body,toxin transport,positive regulation of establishment of prot…
MCF7-GFP / MCF7-DSC1-GFP	Q15393	Q15393	1.57724	1.57724	0.0392296	0.0280328	24	Q15393	SF3B3	Splicing factor 3B subunit 3	SF3B3_HUMAN	7	198.399	2.98399	MCF7-GFP	MCF7-DSC1-GFP	nucleus,nucleoplasm,U12-type spliceosomal complex,nucleolus,U2-type precatalytic spliceosome,catalytic step 2 spliceosome	nucleic acid binding,protein binding,macromolecular complex binding	RNA splicing, via transesterification reactions,mRNA splicing, via spliceosome,negative regulation of protein catabolic process
MCF7-GFP / MCF7-DSC1-GFP	E9PAV3;Q13765	E9PAV3;Q13765	1.67173	1.67173	0.174481	0.089348	6	E9PAV3;Q13765	NACA	Nascent polypeptide-associated complex subunit alpha, muscle-specific form;Nascent polypeptide-associated complex subunit alpha	NACAM_HUMAN;NACA_HUMAN	2	218.596	3.18596	MCF7-GFP	MCF7-DSC1-GFP	nucleus,nascent polypeptide-associated complex;	DNA binding;	;
MCF7-GFP / MCF7-DSC1-GFP	P61204;P84077;P84085	P61204;P84077;P84085	1.72972	1.72972	0.858676	0.292478	3	P61204;P84077;P84085	ARF3;ARF1;ARF5	ADP-ribosylation factor 3;ADP-ribosylation factor 1;ADP-ribosylation factor 5	ARF3_HUMAN;ARF1_HUMAN;ARF5_HUMAN	1	231.664	3.31664	MCF7-GFP	MCF7-DSC1-GFP	Golgi membrane,perinuclear region of cytoplasm,extracellular exosome,plasma membrane,cytoplasm,Golgi apparatus;Golgi membrane,late endosome,peroxisomal membrane,trans-Golgi network,cytosol,focal adhesion,postsynaptic density,sarcomere,COPI-coated vesicle,cell leading edge,macromolecular complex,neuron projection,postsynaptic membrane,perinuclear region of cytoplasm,extracellular exosome,glutamate…	GTPase activity,GTP binding;magnesium ion binding,RNA binding,GTPase activity,protein binding,GDP binding,protein domain specific binding,protein heterodimerization activity,phospholipase D activator activity,GTP binding;GTPase activity,protein binding,GTP binding	phosphatidylinositol biosynthetic process,retrograde vesicle-mediated transport, Golgi to ER,vesicle-mediated transport,Golgi to plasma membrane transport,intracellular protein transport;regulation of receptor internalization,phosphatidylinositol biosynthetic process,cellular copper ion homeostasis,actin filament organization,antigen processing and presentation of exogenous peptide antigen via MH…
MCF7-GFP / MCF7-DSC1-GFP	Q02543	Q02543	1.83369	1.83369	0.068383	0.0438418	12	Q02543	RPL18A	60S ribosomal protein L18a	RL18A_HUMAN	4	256.448	3.56448	MCF7-GFP	MCF7-DSC1-GFP	cytosol,postsynaptic density,membrane,cytosolic large ribosomal subunit,polysomal ribosome	RNA binding,structural constituent of ribosome,protein binding	nuclear-transcribed mRNA catabolic process, nonsense-mediated decay,cytoplasmic translation,translation,translational initiation,SRP-dependent cotranslational protein targeting to membrane,viral transcription,response to antineoplastic agent
MCF7-GFP / MCF7-DSC1-GFP	P25398	P25398	1.86792	1.86792	0.156754	0.0818991	12	P25398	RPS12	40S ribosomal protein S12	RS12_HUMAN	4	265.006	3.65006	MCF7-GFP	MCF7-DSC1-GFP	nucleoplasm,Golgi apparatus,cytosol,membrane,cytosolic small ribosomal subunit,intracellular membrane-bounded organelle	RNA binding,structural constituent of ribosome	nuclear-transcribed mRNA catabolic process, nonsense-mediated decay,translation,translational initiation,SRP-dependent cotranslational protein targeting to membrane,viral transcription
MCF7-GFP / MCF7-DSC1-GFP	P00505	P00505	1.91056	1.91056	0.00698739	0.00703869	6	P00505	GOT2	Aspartate aminotransferase, mitochondrial	AATM_HUMAN	2	275.954	3.75954	MCF7-GFP	MCF7-DSC1-GFP	mitochondrion,mitochondrial inner membrane,mitochondrial matrix,plasma membrane,cell surface,T-tubule,macromolecular complex,perikaryon,extracellular exosome	RNA binding,L-aspartate:2-oxoglutarate aminotransferase activity,phospholipid binding,kynurenine-oxoglutarate transaminase activity,amino acid binding,enzyme binding,pyridoxal phosphate binding,protein homodimerization activity	gluconeogenesis,2-oxoglutarate metabolic process,oxaloacetate metabolic process,aspartate metabolic process,aspartate biosynthetic process,aspartate catabolic process,glutamate metabolic process,female pregnancy,lactation,cellular amino acid biosynthetic process,response to muscle activity,fatty acid transport,4-hydroxyproline catabolic process,glutamate catabolic process to aspartate,glutamate c…
MCF7-GFP / MCF7-DSC1-GFP	P29692	P29692	1.93797	1.93797	0.651821	0.236712	30	P29692	EEF1D	Elongation factor 1-delta	EF1D_HUMAN	9	283.165	3.83165	MCF7-GFP	MCF7-DSC1-GFP	fibrillar center,nucleus,cytoplasm,cytosol,eukaryotic translation elongation factor 1 complex,endoplasmic reticulum	DNA binding,translation elongation factor activity,protein binding,translation factor activity, RNA binding,cadherin binding	translational elongation,positive regulation of I-kappaB kinase/NF-kappaB signaling,cellular response to ionizing radiation
MCF7-GFP / MCF7-DSC1-GFP	Q7Z6R9	Q7Z6R9	2.03207	2.03207	0.868882	0.294202	3	Q7Z6R9	TFAP2D	Transcription factor AP-2-delta	AP2D_HUMAN	1	308.99	4.0899	MCF7-GFP	MCF7-DSC1-GFP	transcription factor complex,nucleus	RNA polymerase II transcription factor activity, sequence-specific DNA binding,RNA polymerase II regulatory region sequence-specific DNA binding	negative regulation of neuron apoptotic process,positive regulation of transcription from RNA polymerase II promoter,inferior colliculus development,regulation of transcription from RNA polymerase II promoter
MCF7-GFP / MCF7-DSC1-GFP	P18621	P18621	2.07199	2.07199	0.875877	0.295259	9	P18621	RPL17	60S ribosomal protein L17	RL17_HUMAN	3	320.467	4.20467	MCF7-GFP	MCF7-DSC1-GFP	nucleus,cytosol,cytosolic large ribosomal subunit	RNA binding,structural constituent of ribosome,protein binding	nuclear-transcribed mRNA catabolic process, nonsense-mediated decay,translation,translational initiation,SRP-dependent cotranslational protein targeting to membrane,viral transcription,cytoplasmic translation
MCF7-GFP / MCF7-DSC1-GFP	P24534	P24534	2.08782	2.08782	0.44666	0.178352	12	P24534	EEF1B2	Elongation factor 1-beta	EF1B_HUMAN	4	325.106	4.25106	MCF7-GFP	MCF7-DSC1-GFP	cytoplasm,cytosol,eukaryotic translation elongation factor 1 complex,nucleus,endoplasmic reticulum	translation elongation factor activity,protein binding	translational elongation
MCF7-GFP / MCF7-DSC1-GFP	P62318	P62318	2.11348	2.11348	0.537944	0.204317	6	P62318	SNRPD3	Small nuclear ribonucleoprotein Sm D3	SMD3_HUMAN	2	332.733	4.32733	MCF7-GFP	MCF7-DSC1-GFP	nucleus,nucleoplasm,spliceosomal complex,U7 snRNP,U1 snRNP,U4 snRNP,U12-type spliceosomal complex,telomerase holoenzyme complex,cytosol,nuclear body,small nuclear ribonucleoprotein complex,methylosome,pICln-Sm protein complex,SMN-Sm protein complex,U4/U6 x U5 tri-snRNP complex,U2-type precatalytic spliceosome,U2-type catalytic step 2 spliceosome,catalytic step 2 spliceosome,U5 snRNP,U2 snRNP,comm…	RNA binding,protein binding,enzyme binding,telomerase RNA binding,histone pre-mRNA DCP binding,U7 snRNA binding,U1 snRNP binding	spliceosomal snRNP assembly,mRNA splicing, via spliceosome,termination of RNA polymerase II transcription,protein methylation,histone mRNA metabolic process,RNA splicing,nuclear import
MCF7-GFP / MCF7-DSC1-GFP	Q05639	Q05639	2.1683	2.1683	0.824437	0.283207	6	Q05639	EEF1A2	Elongation factor 1-alpha 2	EF1A2_HUMAN	2	349.495	4.49495	MCF7-GFP	MCF7-DSC1-GFP	cytoplasm,eukaryotic translation elongation factor 1 complex,neuronal cell body,synapse,cytoplasmic side of lysosomal membrane,nucleus	protein binding,GTP binding,translation factor activity, RNA binding,protein kinase binding,GTPase activity,translation elongation factor activity	response to inorganic substance,positive regulation of apoptotic process,response to electrical stimulus,positive regulation of lipid kinase activity,regulation of chaperone-mediated autophagy,translation,translational elongation
MCF7-GFP / MCF7-DSC1-GFP	P0DP23;P0DP24;P0DP25	P0DP23;P0DP24;P0DP25	2.17797	2.17797	0.924343	0.306773	15	P0DP23;P0DP24;P0DP25	CALM1;CALM2;CALM3	Calmodulin-1;Calmodulin-2;Calmodulin-3	CALM1_HUMAN;CALM2_HUMAN;CALM3_HUMAN	5	352.515	4.52515	MCF7-GFP	MCF7-DSC1-GFP	spindle pole,extracellular region,nucleus,nucleoplasm,cytoplasm,centrosome,cytosol,spindle microtubule,plasma membrane,sarcomere,growth cone,synaptic vesicle membrane,mitochondrial membrane,vesicle,macromolecular complex,calcium channel complex,myelin sheath,catalytic complex;spindle pole,nucleus,cytoplasm,centrosome,spindle microtubule,plasma membrane,voltage-gated potassium channel complex,sarc…	calcium ion binding,protein binding,adenylate cyclase binding,adenylate cyclase activator activity,calcium channel inhibitor activity,protein kinase binding,protein domain specific binding,nitric-oxide synthase regulator activity,titin binding,type 3 metabotropic glutamate receptor binding,N-terminal myristoylation domain binding,protein serine/threonine kinase activator activity,phosphatidylinos…	MAPK cascade,response to amphetamine,regulation of heart rate,platelet degranulation,detection of calcium ion,glycogen catabolic process,muscle contraction,G-protein coupled receptor signaling pathway,activation of adenylate cyclase activity,Wnt signaling pathway, calcium modulating pathway,positive regulation of peptidyl-threonine phosphorylation,negative regulation of peptidyl-threonine phospho…
MCF7-GFP / MCF7-DSC1-GFP	P31943	P31943	2.41469	2.41469	0.820144	0.282156	21	P31943	HNRNPH1	Heterogeneous nuclear ribonucleoprotein H	HNRH1_HUMAN	5	433.203	5.33203	MCF7-GFP	MCF7-DSC1-GFP	nucleus,nucleoplasm,cytosol,membrane,catalytic step 2 spliceosome	RNA binding,protein binding,poly(U) RNA binding	mRNA splicing, via spliceosome,RNA processing,fibroblast growth factor receptor signaling pathway,RNA metabolic process,regulation of RNA splicing
MCF7-GFP / MCF7-DSC1-GFP	P40926	P40926	2.44429	2.44429	0.999002	0.323567	27	P40926	MDH2	Malate dehydrogenase, mitochondrial	MDHM_HUMAN	9	444.259	5.44259	MCF7-GFP	MCF7-DSC1-GFP	nucleus,mitochondrion,mitochondrial matrix,membrane,extracellular exosome	RNA binding,L-malate dehydrogenase activity,protein self-association,malate dehydrogenase (NADP+) activity	gluconeogenesis,tricarboxylic acid cycle,oxaloacetate metabolic process,malate metabolic process,internal protein amino acid acetylation,NADH metabolic process,aerobic respiration
MCF7-GFP / MCF7-DSC1-GFP	P21953	P21953	2.50053	2.50053	0.601131	0.222665	12	P21953	BCKDHB	2-oxoisovalerate dehydrogenase subunit beta, mitochondrial	ODBB_HUMAN	3	465.892	5.65892	MCF7-GFP	MCF7-DSC1-GFP	mitochondrion,mitochondrial matrix,mitochondrial alpha-ketoglutarate dehydrogenase complex	3-methyl-2-oxobutanoate dehydrogenase (2-methylpropanoyl-transferring) activity,protein binding,alpha-ketoacid dehydrogenase activity	branched-chain amino acid catabolic process,oxidation-reduction process,response to nutrient
MCF7-GFP / MCF7-DSC1-GFP	P07195	P07195	2.52219	2.52219	0.243688	0.113489	3	P07195	LDHB	L-lactate dehydrogenase B chain	LDHB_HUMAN	1	474.453	5.74453	MCF7-GFP	MCF7-DSC1-GFP	cytoplasm,cytosol,membrane,membrane raft,extracellular exosome	L-lactate dehydrogenase activity,protein binding,identical protein binding	carbohydrate metabolic process,pyruvate metabolic process,oxidation-reduction process
MCF7-GFP / MCF7-DSC1-GFP	Q01105	Q01105	2.57938	2.57938	0.321559	0.13979	15	Q01105	SET	Protein SET	SET_HUMAN	5	497.682	5.97682	MCF7-GFP	MCF7-DSC1-GFP	nucleus,nucleoplasm,cytoplasm,endoplasmic reticulum,lipid particle,cytosol,macromolecular complex,perinuclear region of cytoplasm	DNA binding,protein phosphatase inhibitor activity,protein binding,protein phosphatase regulator activity,histone binding	DNA replication,nucleosome assembly,nucleosome disassembly,viral process,negative regulation of phosphoprotein phosphatase activity,negative regulation of histone acetylation,regulation of mRNA stability,negative regulation of neuron apoptotic process,negative regulation of transcription, DNA-templated
MCF7-GFP / MCF7-DSC1-GFP	P06702	P06702	2.68889	2.68889	0.535063	0.204093	6	P06702	S100A9	Protein S100-A9	S10A9_HUMAN	2	544.817	6.44817	MCF7-GFP	MCF7-DSC1-GFP	extracellular region,extracellular space,nucleus,nucleoplasm,cytoplasm,cytosol,cytoskeleton,plasma membrane,cell junction,secretory granule lumen,Requires Ontology,extracellular exosome	calcium ion binding,protein binding,microtubule binding,zinc ion binding,antioxidant activity,Toll-like receptor 4 binding,arachidonic acid binding,RAGE receptor binding	cytokine production,toll-like receptor signaling pathway,leukocyte migration involved in inflammatory response,autophagy,apoptotic process,activation of cysteine-type endopeptidase activity involved in apoptotic process,inflammatory response,cell-cell signaling,positive regulation of neuron projection development,antimicrobial humoral response,positive regulation of cell growth,neutrophil chemota…
MCF7-GFP / MCF7-DSC1-GFP	P04040	P04040	2.80967	2.80967	0.337429	0.144582	9	P04040	CAT	Catalase	CATA_HUMAN	3	601.125	7.01125	MCF7-GFP	MCF7-DSC1-GFP	extracellular region,mitochondrial intermembrane space,lysosome,peroxisome,peroxisomal membrane,peroxisomal matrix,endoplasmic reticulum,Golgi apparatus,cytosol,plasma membrane,focal adhesion,membrane,secretory granule lumen,intracellular membrane-bounded organelle,extracellular exosome,ficolin-1-rich granule lumen	aminoacylase activity,catalase activity,receptor binding,antioxidant activity,oxidoreductase activity, acting on peroxide as acceptor,enzyme binding,heme binding,identical protein binding,protein homodimerization activity,metal ion binding,NADP binding	response to reactive oxygen species,osteoblast differentiation,ureteric bud development,response to hypoxia,protein targeting to peroxisome,triglyceride metabolic process,aging,cholesterol metabolic process,aerobic respiration,response to light intensity,UV protection,response to ozone,response to lead ion,positive regulation of phosphatidylinositol 3-kinase signaling,response to activity,respons…
MCF7-GFP / MCF7-DSC1-GFP	P06753	P06753	2.81857	2.81857	0.987447	0.321342	6	P06753	TPM3	Tropomyosin alpha-3 chain	TPM3_HUMAN	2	605.461	7.05461	MCF7-GFP	MCF7-DSC1-GFP	stress fiber,cytosol,cytoskeleton,muscle thin filament tropomyosin,actin cytoskeleton,extracellular exosome,actin filament	molecular_function,protein binding,actin filament binding	muscle contraction,muscle filament sliding,actin filament organization
MCF7-GFP / MCF7-DSC1-GFP	P26599	P26599	2.86421	2.86421	0.0818946	0.0507954	6	P26599	PTBP1	Polypyrimidine tract-binding protein 1	PTBP1_HUMAN	2	628.138	7.28138	MCF7-GFP	MCF7-DSC1-GFP	nucleoplasm,nucleolus,membrane,extracellular exosome	RNA binding,protein binding,poly-pyrimidine tract binding,pre-mRNA binding	regulation of alternative mRNA splicing, via spliceosome,mRNA splicing, via spliceosome,mRNA processing,RNA splicing,fibroblast growth factor receptor signaling pathway,RNA metabolic process,negative regulation of RNA splicing,positive regulation of protein dephosphorylation,negative regulation of mRNA splicing, via spliceosome,negative regulation of muscle cell differentiation,positive regulatio…
MCF7-GFP / MCF7-DSC1-GFP	Q8NC51	Q8NC51	2.92441	2.92441	0.342062	0.146202	9	Q8NC51	SERBP1	Plasminogen activator inhibitor 1 RNA-binding protein	PAIRB_HUMAN	3	659.163	7.59163	MCF7-GFP	MCF7-DSC1-GFP	nucleus,cytoplasm,cytosol,plasma membrane,membrane,perinuclear region of cytoplasm,extracellular exosome	RNA binding,mRNA 3'-UTR binding,protein binding,SUMO binding,cadherin binding	PML body organization,regulation of apoptotic process,regulation of mRNA stability
MCF7-GFP / MCF7-DSC1-GFP	P55884	P55884	2.93087	2.93087	0.425879	0.173179	3	P55884	EIF3B	Eukaryotic translation initiation factor 3 subunit B	EIF3B_HUMAN	1	662.57	7.6257	MCF7-GFP	MCF7-DSC1-GFP	cytosol,eukaryotic translation initiation factor 3 complex,eukaryotic 43S preinitiation complex,eukaryotic 48S preinitiation complex,synapse,extracellular exosome,eukaryotic translation initiation factor 3 complex, eIF3m	RNA binding,translation initiation factor activity,protein binding,translation initiation factor binding,protein complex scaffold	formation of cytoplasmic translation initiation complex,translational initiation,regulation of translational initiation,IRES-dependent viral translational initiation,viral translational termination-reinitiation
MCF7-GFP / MCF7-DSC1-GFP	P05109	P05109	2.93517	2.93517	0.574001	0.214235	9	P05109	S100A8	Protein S100-A8	S10A8_HUMAN	3	664.847	7.64847	MCF7-GFP	MCF7-DSC1-GFP	extracellular region,extracellular space,nucleus,cytosol,cytoskeleton,plasma membrane,secretory granule lumen,intermediate filament cytoskeleton,Requires Ontology,extracellular exosome	calcium ion binding,protein binding,microtubule binding,zinc ion binding,Toll-like receptor 4 binding,arachidonic acid binding,RAGE receptor binding	cytokine production,toll-like receptor signaling pathway,leukocyte migration involved in inflammatory response,acute inflammatory response,chronic inflammatory response,positive regulation of peptide secretion,autophagy,apoptotic process,activation of cysteine-type endopeptidase activity involved in apoptotic process,inflammatory response,response to zinc ion,astrocyte development,peptidyl-cystei…
MCF7-GFP / MCF7-DSC1-GFP	P05089	P05089	3.03758	3.03758	0.425675	0.173179	3	P05089	ARG1	Arginase-1	ARGI1_HUMAN	1	721.111	8.21111	MCF7-GFP	MCF7-DSC1-GFP	extracellular region,extracellular space,nucleus,mitochondrial outer membrane,cytosol,azurophil granule lumen,specific granule lumen,neuron projection,neuronal cell body,cytoplasm	protein binding,arginase activity,manganese ion binding	urea cycle,liver development,positive regulation of endothelial cell proliferation,adaptive immune response,arginine catabolic process,aging,response to herbicide,response to manganese ion,response to zinc ion,response to selenium ion,regulation of L-arginine import,response to amine,lung development,collagen biosynthetic process,response to vitamin A,response to vitamin E,negative regulation of …
MCF7-GFP / MCF7-DSC1-GFP	P62861	P62861	3.06968	3.06968	0.767126	0.268357	3	P62861	FAU	40S ribosomal protein S30	RS30_HUMAN	1	739.585	8.39585	MCF7-GFP	MCF7-DSC1-GFP
MCF7-GFP / MCF7-DSC1-GFP	P35268	P35268	3.11222	3.11222	0.696023	0.248554	9	P35268	RPL22	60S ribosomal protein L22	RL22_HUMAN	3	764.712	8.64712	MCF7-GFP	MCF7-DSC1-GFP	nucleus,cytoplasm,cytosol,focal adhesion,cytosolic large ribosomal subunit,extracellular exosome,ribonucleoprotein complex	RNA binding,structural constituent of ribosome,protein binding,heparin binding	nuclear-transcribed mRNA catabolic process, nonsense-mediated decay,translation,translational initiation,SRP-dependent cotranslational protein targeting to membrane,viral transcription
MCF7-GFP / MCF7-DSC1-GFP	P12956	P12956	3.18034	3.18034	0.197058	0.0975337	15	P12956	XRCC6	X-ray repair cross-complementing protein 6	XRCC6_HUMAN	5	806.524	9.06524	MCF7-GFP	MCF7-DSC1-GFP	nuclear telomere cap complex,nuclear chromosome, telomeric region,extracellular region,nucleus,nucleoplasm,transcription factor complex,nucleolus,cytosol,membrane,macromolecular complex,protein-DNA complex,secretory granule lumen,Ku70:Ku80 complex,nonhomologous end joining complex,ficolin-1-rich granule lumen	DNA binding,damaged DNA binding,RNA binding,ATP-dependent DNA helicase activity,protein binding,ATP binding,protein C-terminus binding,cyclin binding,transcription regulatory region DNA binding,macromolecular complex binding,5'-deoxyribose-5-phosphate lyase activity,double-stranded telomeric DNA binding,telomeric DNA binding,double-stranded DNA binding	telomere maintenance,activation of innate immune response,DNA ligation,double-strand break repair via nonhomologous end joining,DNA recombination,brain development,positive regulation of type I interferon production,DNA duplex unwinding,neutrophil degranulation,innate immune response,positive regulation of protein kinase activity,negative regulation of transcription, DNA-templated,positive regula…
MCF7-GFP / MCF7-DSC1-GFP	Q6AI08	Q6AI08	3.29533	3.29533	0.00328855	0.00381716	21	Q6AI08	HEATR6	HEAT repeat-containing protein 6	HEAT6_HUMAN	7	881.735	9.81735	MCF7-GFP	MCF7-DSC1-GFP		RNA binding
MCF7-GFP / MCF7-DSC1-GFP	Q8N1N4	Q8N1N4	3.5985	3.5985	0.504597	0.194796	3	Q8N1N4	KRT78	Keratin, type II cytoskeletal 78	K2C78_HUMAN	1	1111.31	12.1131	MCF7-GFP	MCF7-DSC1-GFP	extracellular space,cytosol,keratin filament,extracellular exosome	structural molecule activity	keratinization,cornification
MCF7-GFP / MCF7-DSC1-GFP	Q04695	Q04695	3.60291	3.60291	0.185082	0.0937712	21	Q04695	KRT17	Keratin, type I cytoskeletal 17	K1C17_HUMAN	7	1115.02	12.1502	MCF7-GFP	MCF7-DSC1-GFP	cytosol,intermediate filament,intermediate filament cytoskeleton,extracellular exosome	structural constituent of cytoskeleton,protein binding,MHC class II receptor activity,MHC class II protein binding	cytoskeleton organization,signal transduction,epidermis development,hair follicle morphogenesis,keratinization,cornification
MCF7-GFP / MCF7-DSC1-GFP	P30041	P30041	3.62021	3.62021	0.662511	0.239706	6	P30041	PRDX6	Peroxiredoxin-6	PRDX6_HUMAN	2	1129.68	12.2968	MCF7-GFP	MCF7-DSC1-GFP	extracellular region,extracellular space,nucleus,cytoplasm,cytosol,membrane,azurophil granule lumen,perinuclear region of cytoplasm,extracellular exosome	glutathione peroxidase activity,protein binding,ubiquitin protein ligase binding,protein homodimerization activity,cadherin binding,calcium-independent phospholipase A2 activity,peroxiredoxin activity,Requires Ontology,peroxidase activity	response to oxidative stress,cellular response to oxidative stress,neutrophil degranulation,cell redox homeostasis,glycerophospholipid catabolic process,positive regulation of mRNA splicing, via spliceosome,oxidation-reduction process,cellular oxidant detoxification,hydrogen peroxide catabolic process
MCF7-GFP / MCF7-DSC1-GFP	Q9Y4Z0	Q9Y4Z0	3.68264	3.68264	0.986952	0.321333	3	Q9Y4Z0	LSM4	U6 snRNA-associated Sm-like protein LSm4	LSM4_HUMAN	1	1184.06	12.8406	MCF7-GFP	MCF7-DSC1-GFP	nucleus,nucleoplasm,cytosol,membrane,macromolecular complex,neuron projection,U4/U6 x U5 tri-snRNP complex,U2-type precatalytic spliceosome,Requires Ontology,U6 snRNP,cytoplasmic mRNA processing body	RNA binding,protein binding,PH domain binding,U6 snRNA binding	mRNA splicing, via spliceosome,RNA splicing,exonucleolytic nuclear-transcribed mRNA catabolic process involved in deadenylation-dependent decay,cytoplasmic mRNA processing body assembly,spliceosomal snRNP assembly
MCF7-GFP / MCF7-DSC1-GFP	P31151	P31151	3.69179	3.69179	0.866144	0.293649	3	P31151	S100A7	Protein S100-A7	S10A7_HUMAN	1	1192.23	12.9223	MCF7-GFP	MCF7-DSC1-GFP	extracellular region,extracellular space,nucleus,cytoplasm,endoplasmic reticulum,cytosol,focal adhesion,azurophil granule lumen,Requires Ontology	calcium ion binding,protein binding,zinc ion binding,RAGE receptor binding	response to reactive oxygen species,angiogenesis,epidermis development,positive regulation of T cell chemotaxis,antimicrobial humoral response,keratinocyte differentiation,response to lipopolysaccharide,neutrophil degranulation,innate immune response,defense response to Gram-negative bacterium,sequestering of metal ion,Requires Ontology,positive regulation of ERK1 and ERK2 cascade,positive regula…
MCF7-GFP / MCF7-DSC1-GFP	P62937	P62937	3.80903	3.80903	0.921104	0.305994	18	P62937	PPIA	Peptidyl-prolyl cis-trans isomerase A	PPIA_HUMAN	5	1301.63	14.0163	MCF7-GFP	MCF7-DSC1-GFP	extracellular region,extracellular space,nucleus,cytosol,focal adhesion,membrane,vesicle,macromolecular complex,secretory granule lumen,extracellular exosome,ficolin-1-rich granule lumen	RNA binding,peptidyl-prolyl cis-trans isomerase activity,protein binding,cyclosporin A binding,virion binding,unfolded protein binding	protein peptidyl-prolyl isomerization,RNA-dependent DNA biosynthetic process,protein folding,viral life cycle,uncoating of virus,fusion of virus membrane with host plasma membrane,virion assembly,viral release from host cell,entry into host cell,lipid particle organization,interleukin-12-mediated signaling pathway,neutrophil degranulation,regulation of viral genome replication,positive regulation…
MCF7-GFP / MCF7-DSC1-GFP	Q14247	Q14247	3.83754	3.83754	0.415974	0.170669	6	Q14247	CTTN	Src substrate cortactin	SRC8_HUMAN	2	1329.6	14.296	MCF7-GFP	MCF7-DSC1-GFP	ruffle,podosome,cytoplasm,Golgi apparatus,cytosol,cytoskeleton,plasma membrane,clathrin-coated pit,focal adhesion,cell cortex,lamellipodium,cortical cytoskeleton,dendritic spine,intracellular membrane-bounded organelle,mitotic spindle midzone,actin filament,voltage-gated potassium channel complex,growth cone	protein binding,profilin binding,cadherin binding	intracellular protein transport,receptor-mediated endocytosis,substrate-dependent cell migration, cell extension,actin filament polymerization,regulation of axon extension,positive regulation of actin filament polymerization,actin cytoskeleton reorganization,positive regulation of smooth muscle contraction,focal adhesion assembly,neuron projection morphogenesis,cell motility,membrane organization…
MCF7-GFP / MCF7-DSC1-GFP	P14174	P14174	3.85433	3.85433	0.409428	0.168386	3	P14174	MIF	Macrophage migration inhibitory factor	MIF_HUMAN	1	1346.34	14.4634	MCF7-GFP	MCF7-DSC1-GFP	extracellular region,extracellular space,nucleoplasm,cytosol,cell surface,vesicle,secretory granule lumen,extracellular exosome,ficolin-1-rich granule lumen	protease binding,dopachrome isomerase activity,receptor binding,cytokine activity,cytokine receptor binding,protein binding,chemoattractant activity,identical protein binding,phenylpyruvate tautomerase activity	prostaglandin biosynthetic process,negative regulation of mature B cell apoptotic process,inflammatory response,cell surface receptor signaling pathway,cell aging,cell proliferation,regulation of receptor activity,negative regulation of gene expression,positive regulation of protein kinase A signaling,negative regulation of macrophage chemotaxis,carboxylic acid metabolic process,DNA damage respon…
MCF7-GFP / MCF7-DSC1-GFP	P83916;Q13185	P83916;Q13185	4.08136	4.08136	0.434616	0.175196	3	P83916;Q13185	CBX1;CBX3	Chromobox protein homolog 1;Chromobox protein homolog 3	CBX1_HUMAN;CBX3_HUMAN	1	1592.82	16.9282	MCF7-GFP	MCF7-DSC1-GFP	chromosome, centromeric region,nuclear chromosome, telomeric region,chromatin,nucleus,nucleoplasm,nuclear heterochromatin,spindle,Requires Ontology;chromosome, centromeric region,condensed chromosome, centromeric region,nuclear chromosome, telomeric region,chromatin,nucleus,nuclear envelope,nuclear inner membrane,nucleoplasm,nuclear euchromatin,nuclear heterochromatin,spindle,nuclear pericentric …	chromatin binding,protein binding,enzyme binding,histone methyltransferase binding;protein binding,enzyme binding,protein domain specific binding,identical protein binding,histone methyltransferase binding	cellular response to DNA damage stimulus;chromatin remodeling,cellular response to DNA damage stimulus,negative regulation of transcription, DNA-templated,rhythmic process,negative regulation of G0 to G1 transition
MCF7-GFP / MCF7-DSC1-GFP	Q9UBS4	Q9UBS4	4.20581	4.20581	5.29444e-19	9.07997e-18	48	Q9UBS4	DNAJB11	DnaJ homolog subfamily B member 11	DJB11_HUMAN	13	1745.34	18.4534	MCF7-GFP	MCF7-DSC1-GFP	endoplasmic reticulum,endoplasmic reticulum lumen,membrane	protein binding,unfolded protein binding	protein folding,positive regulation of ATPase activity,IRE1-mediated unfolded protein response,protein maturation
MCF7-GFP / MCF7-DSC1-GFP	P08621	P08621	4.33338	4.33338	0.435086	0.175196	6	P08621	SNRNP70	U1 small nuclear ribonucleoprotein 70 kDa	RU17_HUMAN	2	1915.93	20.1593	MCF7-GFP	MCF7-DSC1-GFP	nucleus,nucleoplasm,spliceosomal complex,U1 snRNP,nuclear speck	RNA binding,protein binding,U1 snRNA binding,mRNA binding	mRNA splicing, via spliceosome,regulation of ATPase activity,regulation of RNA splicing,positive regulation of mRNA splicing, via spliceosome,negative regulation of protein refolding,negative regulation of chaperone-mediated autophagy
MCF7-GFP / MCF7-DSC1-GFP	P35030	P35030	4.33419	4.33419	0.788563	0.274457	3	P35030	PRSS3	Trypsin-3	TRY3_HUMAN	1	1917.07	20.1707	MCF7-GFP	MCF7-DSC1-GFP	extracellular region,extracellular space,tertiary granule lumen	serine-type endopeptidase activity,calcium ion binding,protein binding	proteolysis,digestion,cobalamin metabolic process,antimicrobial humoral response,zymogen activation,neutrophil degranulation,endothelial cell migration
MCF7-GFP / MCF7-DSC1-GFP	P09012	P09012	4.34091	4.34091	0.526609	0.201818	3	P09012	SNRPA	U1 small nuclear ribonucleoprotein A	SNRPA_HUMAN	1	1926.49	20.2649	MCF7-GFP	MCF7-DSC1-GFP	nucleoplasm,spliceosomal complex,U1 snRNP	RNA binding,protein binding,U1 snRNA binding,identical protein binding,U1 snRNP binding,snRNA stem-loop binding	mRNA splicing, via spliceosome,regulation of mRNA polyadenylation
MCF7-GFP / MCF7-DSC1-GFP	Q15517	Q15517	4.34819	4.34819	0.667519	0.24101	3	Q15517	CDSN	Corneodesmosin	CDSN_HUMAN	1	1936.74	20.3674	MCF7-GFP	MCF7-DSC1-GFP	cornified envelope,extracellular region,plasma membrane,cell-cell junction,desmosome	protein homodimerization activity	corneocyte desquamation,cell adhesion,epidermis development,keratinocyte differentiation,skin morphogenesis,cornification,cell-cell adhesion,Requires Ontology
MCF7-GFP / MCF7-DSC1-GFP	P07477;P07478;Q8NHM4	P07477;P07478;Q8NHM4	4.48043	4.48043	0.39025	0.161737	6	P07477;P07478;Q8NHM4	PRSS1;PRSS2;PRSS3P2	Trypsin-1;Trypsin-2;Putative trypsin-6	TRY1_HUMAN;TRY2_HUMAN;TRY6_HUMAN	1	2132.25	22.3225	MCF7-GFP	MCF7-DSC1-GFP	extracellular region,Requires Ontology,blood microparticle,extracellular space;extracellular region,extracellular space,extracellular matrix,azurophil granule lumen;extracellular space	serine-type endopeptidase activity,metal ion binding;serine-type endopeptidase activity,calcium ion binding,protein binding;metal ion binding,serine-type endopeptidase activity	digestion,cobalamin metabolic process,extracellular matrix disassembly,proteolysis;proteolysis,digestion,antimicrobial humoral response,extracellular matrix disassembly,positive regulation of cell growth,collagen catabolic process,neutrophil degranulation,positive regulation of cell adhesion;endothelial cell migration,proteolysis
MCF7-GFP / MCF7-DSC1-GFP	P16615	P16615	5.42495	5.42495	2.44661e-36	1.5258e-34	120	P16615	ATP2A2	Sarcoplasmic/endoplasmic reticulum calcium ATPase 2	AT2A2_HUMAN	35	4196.08	42.9608	MCF7-GFP	MCF7-DSC1-GFP	nucleoplasm,endoplasmic reticulum,endoplasmic reticulum membrane,integral component of plasma membrane,vesicle membrane,membrane,sarcoplasmic reticulum,platelet dense tubular network membrane,extrinsic component of cytoplasmic side of plasma membrane,macromolecular complex,sarcoplasmic reticulum membrane,perinuclear region of cytoplasm,Requires Ontology,ribbon synapse	calcium-transporting ATPase activity,calcium ion binding,protein binding,ATP binding,enzyme binding,lutropin-choriogonadotropic hormone receptor binding,S100 protein binding,calcium-transporting ATPase activity involved in regulation of cardiac muscle cell membrane potential,hydrogen-exporting ATPase activity, phosphorylative mechanism	regulation of the force of heart contraction,skeletal muscle contraction,ER-nucleus signaling pathway,organelle organization,cell adhesion,epidermis development,positive regulation of heart rate,transition between fast and slow fiber,cardiac muscle hypertrophy in response to stress,endoplasmic reticulum calcium ion homeostasis,positive regulation of endoplasmic reticulum calcium ion concentration…
MCF7-GFP / MCF7-DSC1-GFP	Q9Y230	Q9Y230	5.67038	5.67038	1.15122e-18	1.88033e-17	66	Q9Y230	RUVBL2	RuvB-like 2	RUVB2_HUMAN	20	4992.76	50.9276	MCF7-GFP	MCF7-DSC1-GFP	Swr1 complex,nucleus,nucleoplasm,nuclear euchromatin,cytoplasm,centrosome,cytosol,membrane,nuclear matrix,Ino80 complex,NuA4 histone acetyltransferase complex,extracellular exosome,MLL1 complex,R2TP complex,ribonucleoprotein complex	RNA polymerase II core promoter sequence-specific DNA binding,RNA polymerase II distal enhancer sequence-specific DNA binding,TFIID-class transcription factor binding,DNA helicase activity,transcription corepressor activity,protein binding,ATP binding,beta-catenin binding,TBP-class protein binding,chromatin DNA binding,identical protein binding,protein homodimerization activity,ATP-dependent 5'-3…	DNA repair,DNA recombination,chromatin remodeling,protein folding,DNA duplex unwinding,cellular response to UV,positive regulation of histone acetylation,regulation of growth,histone H4 acetylation,histone H2A acetylation,positive regulation of transcription from RNA polymerase II promoter,establishment of protein localization to chromatin,cellular response to estradiol stimulus,transcriptional a…
MCF7-GFP / MCF7-DSC1-GFP	P07437	P07437	5.771	5.771	0.00573997	0.0060393	21	P07437	TUBB	Tubulin beta chain	TBB5_HUMAN	4	5360.66	54.6066	MCF7-GFP	MCF7-DSC1-GFP	extracellular region,nucleus,nuclear envelope lumen,cytoplasm,cytoskeleton,microtubule,azurophil granule lumen,cytoplasmic ribonucleoprotein granule,cell body,membrane raft,extracellular exosome	GTPase activity,structural molecule activity,protein binding,protein domain specific binding,ubiquitin protein ligase binding,GTPase activating protein binding,MHC class I protein binding,macromolecular complex binding,structural constituent of cytoskeleton,GTP binding	G2/M transition of mitotic cell cycle,microtubule-based process,cellular process,regulation of G2/M transition of mitotic cell cycle,cytoskeleton-dependent intracellular transport,natural killer cell mediated cytotoxicity,neutrophil degranulation,regulation of synapse organization,spindle assembly,cell division,ciliary basal body docking,microtubule cytoskeleton organization,mitotic cell cycle
MCF7-GFP / MCF7-DSC1-GFP	C9JLJ4;P0C7H9	C9JLJ4;P0C7H9	5.85661	5.85661	0.863676	0.293334	3	C9JLJ4;P0C7H9	USP17L13;USP17L7	Ubiquitin carboxyl-terminal hydrolase 17-like protein 13;Inactive ubiquitin carboxyl-terminal hydrolase 17-like protein 7	U17LD_HUMAN;U17L7_HUMAN	1	5694.47	57.9447	MCF7-GFP	MCF7-DSC1-GFP	nucleus,endoplasmic reticulum;nucleus,endoplasmic reticulum	cysteine-type endopeptidase activity,thiol-dependent ubiquitin-specific protease activity;thiol-dependent ubiquitin-specific protease activity,cysteine-type endopeptidase activity	ubiquitin-dependent protein catabolic process,regulation of apoptotic process,protein deubiquitination;ubiquitin-dependent protein catabolic process,protein deubiquitination,regulation of apoptotic process
MCF7-GFP / MCF7-DSC1-GFP	P24468	P24468	6.29611	6.29611	0.213727	0.103397	9	P24468	NR2F2	COUP transcription factor 2	COT2_HUMAN	4	7758.09	78.5809	MCF7-GFP	MCF7-DSC1-GFP	nucleus,nucleoplasm,cytosol	RNA polymerase II transcription factor activity, sequence-specific DNA binding,retinoic acid binding,transcription factor activity, sequence-specific DNA binding,steroid hormone receptor activity,transcription corepressor activity,RNA polymerase II transcription factor activity, ligand-activated sequence-specific DNA binding,protein binding,zinc ion binding,protein homodimerization activity,seque…	negative regulation of transcription from RNA polymerase II promoter,neuron migration,maternal placenta development,negative regulation of endothelial cell proliferation,positive regulation of systemic arterial blood pressure,regulation of transcription from RNA polymerase II promoter,lipid metabolic process,signal transduction,skeletal muscle tissue development,fertilization,anterior/posterior p…
MCF7-GFP / MCF7-DSC1-GFP	P45880	P45880	6.32384	6.32384	0.00473823	0.00518409	21	P45880	VDAC2	Voltage-dependent anion-selective channel protein 2	VDAC2_HUMAN	7	7910.58	80.1058	MCF7-GFP	MCF7-DSC1-GFP	acrosomal vesicle,nucleus,mitochondrion,synaptic vesicle,mitochondrial nucleoid,pore complex,mitochondrial outer membrane	nucleotide binding,protein binding,voltage-gated anion channel activity,porin activity	anion transport,binding of sperm to zona pellucida,inorganic anion transport,negative regulation of protein polymerization,anion transmembrane transport,negative regulation of intrinsic apoptotic signaling pathway
MCF7-GFP / MCF7-DSC1-GFP	P53007	P53007	6.48653	6.48653	4.35427e-08	1.8553e-07	30	P53007	SLC25A1	Tricarboxylate transport protein, mitochondrial	TXTP_HUMAN	9	8866.87	89.6687	MCF7-GFP	MCF7-DSC1-GFP	nucleus,mitochondrial inner membrane,integral component of membrane,extracellular exosome	citrate transmembrane transporter activity,tricarboxylic acid transmembrane transporter activity	gluconeogenesis,fatty-acyl-CoA biosynthetic process,mitochondrial citrate transport
MCF7-GFP / MCF7-DSC1-GFP	Q00325	Q00325	6.49008	6.49008	5.29203e-05	0.000113094	48	Q00325	SLC25A3	Phosphate carrier protein, mitochondrial	MPCP_HUMAN	10	8888.97	89.8897	MCF7-GFP	MCF7-DSC1-GFP	mitochondrion,mitochondrial inner membrane,integral component of plasma membrane,membrane,extracellular exosome,integral component of mitochondrial inner membrane	phosphate:proton symporter activity,macromolecular complex binding,inorganic phosphate transmembrane transporter activity	hydrogen ion transmembrane transport,phosphate ion transmembrane transport
MCF7-GFP / MCF7-DSC1-GFP	P55084	P55084	6.52513	6.52513	1.90771e-07	7.35218e-07	36	P55084	HADHB	Trifunctional enzyme subunit beta, mitochondrial	ECHB_HUMAN	11	9109.98	92.0998	MCF7-GFP	MCF7-DSC1-GFP	mitochondrion,mitochondrial envelope,mitochondrial outer membrane,mitochondrial inner membrane,endoplasmic reticulum,mitochondrial nucleoid	RNA binding,3-hydroxyacyl-CoA dehydrogenase activity,protein binding,long-chain-3-hydroxyacyl-CoA dehydrogenase activity,acetyl-CoA C-acyltransferase activity,long-chain-enoyl-CoA hydratase activity,enoyl-CoA hydratase activity	fatty acid beta-oxidation,cardiolipin acyl-chain remodeling
MCF7-GFP / MCF7-DSC1-GFP	P50402	P50402	6.59798	6.59798	3.25732e-07	1.17606e-06	36	P50402	EMD	Emerin	EMD_HUMAN	11	9587.01	96.8701	MCF7-GFP	MCF7-DSC1-GFP	nuclear envelope,nuclear inner membrane,nuclear outer membrane,nucleoplasm,cytoplasm,endoplasmic reticulum,microtubule,membrane,integral component of membrane,nuclear membrane,spindle pole centrosome,cortical endoplasmic reticulum,spindle	actin binding,protein binding,cadherin binding,beta-tubulin binding	muscle contraction,mitotic nuclear envelope reassembly,muscle organ development,skeletal muscle cell differentiation,positive regulation of protein export from nucleus,negative regulation of fibroblast proliferation,regulation of canonical Wnt signaling pathway,cellular response to growth factor stimulus,negative regulation of canonical Wnt signaling pathway
MCF7-GFP / MCF7-DSC1-GFP	Q9NZ01	Q9NZ01	6.64587	6.64587	0.000168829	0.000306394	27	Q9NZ01	TECR	Very-long-chain enoyl-CoA reductase	TECR_HUMAN	7	9913.97	100.14	MCF7-GFP	MCF7-DSC1-GFP	nucleus,endoplasmic reticulum,endoplasmic reticulum membrane,integral component of endoplasmic reticulum membrane	protein binding,Requires Ontology,oxidoreductase activity	fatty acid elongation,long-chain fatty-acyl-CoA biosynthetic process,very long-chain fatty acid biosynthetic process,oxidation-reduction process
MCF7-GFP / MCF7-DSC1-GFP	Q9UBM7	Q9UBM7	6.78908	6.78908	6.3138e-05	0.000130854	21	Q9UBM7	DHCR7	7-dehydrocholesterol reductase	DHCR7_HUMAN	6	10959	110.59	MCF7-GFP	MCF7-DSC1-GFP	nuclear outer membrane,endoplasmic reticulum,endoplasmic reticulum membrane,cytosol,membrane,integral component of endoplasmic reticulum membrane	7-dehydrocholesterol reductase activity,NADP binding,sterol delta7 reductase activity	blood vessel development,cholesterol biosynthetic process,post-embryonic development,cell differentiation,lung development,cholesterol biosynthetic process via desmosterol,cholesterol biosynthetic process via lathosterol,multicellular organism growth,regulation of cell proliferation,regulation of cholesterol biosynthetic process,oxidation-reduction process,brassinosteroid biosynthetic process,ste…
MCF7-GFP / MCF7-DSC1-GFP	P04843	P04843	6.96348	6.96348	8.83228e-13	7.48018e-12	63	P04843	RPN1	Dolichyl-diphosphooligosaccharide--protein glycosyltransferase subunit 1	RPN1_HUMAN	20	12380.1	124.801	MCF7-GFP	MCF7-DSC1-GFP	endoplasmic reticulum,endoplasmic reticulum membrane,rough endoplasmic reticulum,cytosol,oligosaccharyltransferase complex,membrane,integral component of membrane,melanosome	RNA binding,protein binding,dolichyl-diphosphooligosaccharide-protein glycotransferase activity	cellular protein modification process,protein N-linked glycosylation via asparagine
MCF7-GFP / MCF7-DSC1-GFP	P05141	P05141	7.05034	7.05034	3.2755e-16	4.40587e-15	81	P05141	SLC25A5	ADP/ATP translocase 2	ADT2_HUMAN	17	13154.5	132.545	MCF7-GFP	MCF7-DSC1-GFP	nucleus,mitochondrion,mitochondrial inner membrane,integral component of plasma membrane,membrane,mitochondrial nucleoid,membrane raft,MMXD complex	RNA binding,protein binding,adenine transmembrane transporter activity,ubiquitin protein ligase binding,ATP:ADP antiporter activity	chromosome segregation,positive regulation of cell proliferation,adenine transport,ADP transport,ATP transport,viral process,regulation of insulin secretion,transmembrane transport,negative regulation of mitochondrial outer membrane permeabilization involved in apoptotic signaling pathway,cellular response to leukemia inhibitory factor
MCF7-GFP / MCF7-DSC1-GFP	P40939	P40939	7.0958	7.0958	6.51393e-15	7.83958e-14	84	P40939	HADHA	Trifunctional enzyme subunit alpha, mitochondrial	ECHA_HUMAN	20	13578.8	136.788	MCF7-GFP	MCF7-DSC1-GFP	mitochondrion,mitochondrial inner membrane,mitochondrial nucleoid,mitochondrial fatty acid beta-oxidation multienzyme complex	fatty-acyl-CoA binding,3-hydroxyacyl-CoA dehydrogenase activity,acetyl-CoA C-acetyltransferase activity,protein binding,long-chain-enoyl-CoA hydratase activity,macromolecular complex binding,NAD binding,long-chain-3-hydroxyacyl-CoA dehydrogenase activity,enoyl-CoA hydratase activity	fatty acid beta-oxidation,response to insulin,cardiolipin acyl-chain remodeling,response to drug
MCF7-GFP / MCF7-DSC1-GFP	Q14974	Q14974	7.12213	7.12213	9.38166e-15	1.09082e-13	57	Q14974	KPNB1	Importin subunit beta-1	IMB1_HUMAN	18	13830.8	139.308	MCF7-GFP	MCF7-DSC1-GFP	extracellular region,nuclear envelope,nuclear pore,nucleoplasm,cytosol,cytoplasmic stress granule,membrane,nuclear membrane,specific granule lumen,host cell,extracellular exosome,endoplasmic reticulum tubular network,ficolin-1-rich granule lumen,cytoplasm,nuclear periphery	RNA binding,protein binding,zinc ion binding,Ran GTPase binding,enzyme binding,protein domain specific binding,Hsp90 protein binding,nuclear localization sequence binding,protein transporter activity	apoptotic DNA fragmentation,protein import into nucleus,ribosomal protein import into nucleus,mitotic chromosome movement towards spindle pole,mitotic metaphase plate congression,modulation by virus of host process,astral microtubule organization,Ran protein signal transduction,establishment of mitotic spindle localization,neutrophil degranulation,establishment of protein localization,regulation …
MCF7-GFP / MCF7-DSC1-GFP	O60884	O60884	7.24212	7.24212	8.80135e-05	0.000175515	27	O60884	DNAJA2	DnaJ homolog subfamily A member 2	DNJA2_HUMAN	9	15038.9	151.389	MCF7-GFP	MCF7-DSC1-GFP	cytosol,membrane,extracellular exosome	ATPase activator activity,protein binding,ATP binding,heat shock protein binding,metal ion binding,unfolded protein binding,chaperone binding	positive regulation of cell proliferation,response to heat,positive regulation of ATPase activity,protein refolding
MCF7-GFP / MCF7-DSC1-GFP	P78527	P78527	7.2686	7.2686	9.55758e-36	5.46375e-34	135	P78527	PRKDC	DNA-dependent protein kinase catalytic subunit	PRKDC_HUMAN	44	15319.4	154.194	MCF7-GFP	MCF7-DSC1-GFP	nuclear chromosome, telomeric region,nucleus,nucleoplasm,transcription factor complex,nucleolus,cytosol,DNA-dependent protein kinase-DNA ligase 4 complex,membrane,macromolecular complex,protein-DNA complex,nonhomologous end joining complex	double-stranded DNA binding,RNA binding,protein kinase activity,protein serine/threonine kinase activity,DNA-dependent protein kinase activity,protein binding,ATP binding,transcription factor binding,enzyme binding,protein domain specific binding	somitogenesis,negative regulation of protein phosphorylation,activation of innate immune response,B cell lineage commitment,pro-B cell differentiation,T cell lineage commitment,negative regulation of immunoglobulin production,double-strand break repair,double-strand break repair via nonhomologous end joining,cellular protein modification process,protein phosphorylation,brain development,heart dev…
MCF7-GFP / MCF7-DSC1-GFP	Q92598	Q92598	7.28816	7.28816	3.22e-17	4.60191e-16	75	Q92598	HSPH1	Heat shock protein 105 kDa	HS105_HUMAN	25	15529.9	156.299	MCF7-GFP	MCF7-DSC1-GFP	extracellular region,nucleoplasm,cytoplasm,cytosol,microtubule,macromolecular complex,extracellular exosome,endocytic vesicle lumen,nucleus	adenyl-nucleotide exchange factor activity,protein binding,ATP binding,alpha-tubulin binding	receptor-mediated endocytosis,response to unfolded protein,positive regulation of MHC class I biosynthetic process,regulation of catalytic activity,chaperone mediated protein folding requiring cofactor,positive regulation of NK T cell activation,regulation of cellular response to heat
MCF7-GFP / MCF7-DSC1-GFP	Q7Z3Y8	Q7Z3Y8	7.42114	7.42114	0.24479	0.113926	3	Q7Z3Y8	KRT27	Keratin, type I cytoskeletal 27	K1C27_HUMAN	2	17039.1	171.391	MCF7-GFP	MCF7-DSC1-GFP	cytosol,intermediate filament,extracellular exosome	molecular_function,structural molecule activity	biological_process,hair follicle morphogenesis,keratinization,cornification
MCF7-GFP / MCF7-DSC1-GFP	O00469	O00469	7.4342	7.4342	0.0622763	0.0407259	18	O00469	PLOD2	Procollagen-lysine,2-oxoglutarate 5-dioxygenase 2	PLOD2_HUMAN	6	17194.9	172.949	MCF7-GFP	MCF7-DSC1-GFP	endoplasmic reticulum,endoplasmic reticulum membrane,rough endoplasmic reticulum membrane,extracellular exosome	iron ion binding,procollagen-lysine 5-dioxygenase activity,L-ascorbic acid binding,procollagen glucosyltransferase activity	response to hypoxia,cellular protein modification process,peptidyl-lysine hydroxylation,hydroxylysine biosynthetic process,oxidation-reduction process,protein O-linked glycosylation,collagen fibril organization,collagen metabolic process
MCF7-GFP / MCF7-DSC1-GFP	Q99623	Q99623	7.5603	7.5603	0.142935	0.0770107	21	Q99623	PHB2	Prohibitin-2	PHB2_HUMAN	6	18774.5	188.745	MCF7-GFP	MCF7-DSC1-GFP	nucleus,cytoplasm,mitochondrion,mitochondrial outer membrane,mitochondrial inner membrane,cell surface,postsynaptic density,nuclear matrix,axon,macromolecular complex,presynaptic active zone,cell periphery,glutamatergic synapse,GABA-ergic synapse	protein binding,protein C-terminus binding,estrogen receptor binding,amide binding,protein N-terminus binding	protein import into nucleus,mitochondrial calcium ion transport,mitochondrion organization,sister chromatid cohesion,response to wounding,positive regulation of exit from mitosis,negative regulation of intracellular estrogen receptor signaling pathway,negative regulation of mammary gland epithelial cell proliferation,negative regulation of apoptotic process,negative regulation of sequence-specifi…
MCF7-GFP / MCF7-DSC1-GFP	Q71UM5	Q71UM5	7.59433	7.59433	0.0565934	0.0378762	12	Q71UM5	RPS27L	40S ribosomal protein S27-like	RS27L_HUMAN	3	19225.1	193.251	MCF7-GFP	MCF7-DSC1-GFP	nucleus,cytosolic small ribosomal subunit	RNA binding,protein binding,translation activator activity,cysteine-type endopeptidase activator activity involved in apoptotic process,metal ion binding,structural constituent of ribosome	translation,activation of cysteine-type endopeptidase activity involved in apoptotic process,DNA damage response, signal transduction by p53 class mediator resulting in transcription of p21 class mediator,mitotic G1 DNA damage checkpoint,intrinsic apoptotic signaling pathway in response to DNA damage by p53 class mediator,positive regulation of translation,ribosomal small subunit assembly
MCF7-GFP / MCF7-DSC1-GFP	P62829	P62829	7.6172	7.6172	4.52547e-07	1.57587e-06	39	P62829	RPL23	60S ribosomal protein L23	RL23_HUMAN	7	19533.8	196.338	MCF7-GFP	MCF7-DSC1-GFP	nucleoplasm,nucleolus,cytoplasm,cytosol,ribosome,focal adhesion,postsynaptic density,membrane,cytosolic large ribosomal subunit,macromolecular complex,extracellular exosome	transcription coactivator binding,RNA binding,structural constituent of ribosome,protein binding,ubiquitin protein ligase binding,ubiquitin ligase inhibitor activity,large ribosomal subunit rRNA binding	negative regulation of transcription from RNA polymerase II promoter,nuclear-transcribed mRNA catabolic process, nonsense-mediated decay,translation,translational initiation,ribosomal protein import into nucleus,SRP-dependent cotranslational protein targeting to membrane,positive regulation of cell proliferation,positive regulation of gene expression,viral transcription,protein-DNA complex disass…
MCF7-GFP / MCF7-DSC1-GFP	P13073	P13073	7.67402	7.67402	0.952503	0.31339	6	P13073	COX4I1	Cytochrome c oxidase subunit 4 isoform 1, mitochondrial	COX41_HUMAN	2	20322.5	204.225	MCF7-GFP	MCF7-DSC1-GFP	nucleus,mitochondrion,mitochondrial inner membrane,mitochondrial respiratory chain complex IV,membrane	protein binding,cytochrome-c oxidase activity	generation of precursor metabolites and energy,mitochondrial electron transport, cytochrome c to oxygen,response to nutrient,hydrogen ion transmembrane transport
MCF7-GFP / MCF7-DSC1-GFP	P12268	P12268	7.71863	7.71863	0.762366	0.266964	9	P12268	IMPDH2	Inosine-5'-monophosphate dehydrogenase 2	IMDH2_HUMAN	3	20963.8	210.638	MCF7-GFP	MCF7-DSC1-GFP	extracellular region,nucleus,cytoplasm,peroxisomal membrane,cytosol,membrane,secretory granule lumen,extracellular exosome,ficolin-1-rich granule lumen	nucleotide binding,DNA binding,RNA binding,protein binding,metal ion binding,IMP dehydrogenase activity	GMP biosynthetic process,circadian rhythm,purine ribonucleoside monophosphate biosynthetic process,neutrophil degranulation,lymphocyte proliferation,protein homotetramerization,oxidation-reduction process,retina development in camera-type eye,cellular response to interleukin-4,GTP biosynthetic process
MCF7-GFP / MCF7-DSC1-GFP	P68371	P68371	7.76444	7.76444	1.05664e-10	5.99056e-10	87	P68371	TUBB4B	Tubulin beta-4B chain	TBB4B_HUMAN	17	21643.5	217.435	MCF7-GFP	MCF7-DSC1-GFP	extracellular region,nucleus,cytosol,cytoskeleton,microtubule,azurophil granule lumen,extracellular exosome,extracellular vesicle,cytoplasm	double-stranded RNA binding,GTPase activity,MHC class I protein binding,unfolded protein binding,structural constituent of cytoskeleton,GTP binding	G2/M transition of mitotic cell cycle,regulation of G2/M transition of mitotic cell cycle,natural killer cell mediated cytotoxicity,neutrophil degranulation,ciliary basal body docking,mitotic cell cycle,microtubule-based process,microtubule cytoskeleton organization
MCF7-GFP / MCF7-DSC1-GFP	P62857	P62857	7.857	7.857	0.280824	0.126574	6	P62857	RPS28	40S ribosomal protein S28	RS28_HUMAN	2	23084.3	231.843	MCF7-GFP	MCF7-DSC1-GFP	nucleoplasm,cytosol,small ribosomal subunit,cytosolic small ribosomal subunit,polysomal ribosome,extracellular exosome,cytoplasmic side of rough endoplasmic reticulum membrane	RNA binding,protein binding,structural constituent of ribosome	nuclear-transcribed mRNA catabolic process, nonsense-mediated decay,cytoplasmic translation,rRNA processing,translation,translational initiation,SRP-dependent cotranslational protein targeting to membrane,viral transcription,ribosome biogenesis,ribosomal small subunit biogenesis,maturation of SSU-rRNA,ribosomal small subunit assembly
MCF7-GFP / MCF7-DSC1-GFP	O60506	O60506	7.92209	7.92209	0.779832	0.272183	15	O60506	SYNCRIP	Heterogeneous nuclear ribonucleoprotein Q	HNRPQ_HUMAN	5	24154.2	242.542	MCF7-GFP	MCF7-DSC1-GFP	nucleoplasm,endoplasmic reticulum,membrane,CRD-mediated mRNA stability complex,catalytic step 2 spliceosome,histone pre-mRNA 3'end processing complex,GAIT complex,ribonucleoprotein complex,nucleus	RNA binding,protein binding,poly(A) binding,mRNA binding,mRNA 5'-UTR binding	mRNA splicing, via spliceosome,osteoblast differentiation,RNA processing,RNA splicing,viral process,negative regulation of translation,CRD-mediated mRNA stabilization,cellular response to interferon-gamma
MCF7-GFP / MCF7-DSC1-GFP	P62750	P62750	7.97699	7.97699	0.736748	0.260386	9	P62750	RPL23A	60S ribosomal protein L23a	RL23A_HUMAN	3	25094.9	251.949	MCF7-GFP	MCF7-DSC1-GFP	nucleus,nucleolus,cytoplasm,cytosol,cytosolic large ribosomal subunit,extracellular exosome	RNA binding,structural constituent of ribosome,protein binding,rRNA binding,cadherin binding,TORC2 complex binding	nuclear-transcribed mRNA catabolic process, nonsense-mediated decay,translation,translational initiation,SRP-dependent cotranslational protein targeting to membrane,cell proliferation,viral transcription,ribosomal large subunit assembly
MCF7-GFP / MCF7-DSC1-GFP	P49411	P49411	7.98907	7.98907	5.23731e-14	5.20695e-13	75	P49411	TUFM	Elongation factor Tu, mitochondrial	EFTU_HUMAN	20	25306.7	254.067	MCF7-GFP	MCF7-DSC1-GFP	mitochondrion,membrane,mitochondrial nucleoid,synapse,extracellular exosome	RNA binding,translation elongation factor activity,GTPase activity,protein binding,GTP binding	translational elongation,response to ethanol,mitochondrial translational elongation
MCF7-GFP / MCF7-DSC1-GFP	P11021	P11021	8.04513	8.04513	2.37879e-37	1.63185e-35	183	P11021	HSPA5	Endoplasmic reticulum chaperone BiP	BIP_HUMAN	36	26313.4	264.134	MCF7-GFP	MCF7-DSC1-GFP	nucleus,cytoplasm,mitochondrion,endoplasmic reticulum,endoplasmic reticulum lumen,endoplasmic reticulum membrane,smooth endoplasmic reticulum,endoplasmic reticulum-Golgi intermediate compartment,cytosol,plasma membrane,focal adhesion,cell surface,membrane,integral component of endoplasmic reticulum membrane,midbody,macromolecular complex,endoplasmic reticulum chaperone complex,melanosome,intracel…	calcium ion binding,protein binding,ATPase activity,enzyme binding,protein domain specific binding,ubiquitin protein ligase binding,ribosome binding,cadherin binding,unfolded protein binding,chaperone binding,misfolded protein binding,protein binding involved in protein folding,heat shock protein binding,ATPase activity, coupled,ATP binding	luteolysis,ER overload response,positive regulation of neuron projection development,cerebellum structural organization,cerebellar Purkinje cell layer development,substantia nigra development,neuron differentiation,positive regulation of cell migration,ER-associated ubiquitin-dependent protein catabolic process,negative regulation of transforming growth factor beta receptor signaling pathway,endo…
MCF7-GFP / MCF7-DSC1-GFP	Q15366	Q15366	8.06468	8.06468	0.738516	0.260876	15	Q15366	PCBP2	Poly(rC)-binding protein 2	PCBP2_HUMAN	5	26673.8	267.738	MCF7-GFP	MCF7-DSC1-GFP	nucleus,nucleoplasm,cytoplasm,cytosol,focal adhesion,membrane,extracellular exosome	RNA binding,protein binding,enzyme binding,ubiquitin protein ligase binding,C-rich single-stranded DNA binding	mRNA splicing, via spliceosome,RNA metabolic process,mRNA metabolic process,negative regulation of type I interferon production,viral RNA genome replication,proteasome-mediated ubiquitin-dependent protein catabolic process,innate immune response,negative regulation of defense response to virus,defense response to virus,IRES-dependent viral translational initiation
MCF7-GFP / MCF7-DSC1-GFP	P35232	P35232	8.11737	8.11737	0.0014981	0.00198058	33	P35232	PHB	Prohibitin	PHB_HUMAN	10	27669.7	277.697	MCF7-GFP	MCF7-DSC1-GFP	nucleus,nucleoplasm,cytoplasm,mitochondrion,mitochondrial inner membrane,early endosome,plasma membrane,integral component of plasma membrane,cell surface,membrane,extracellular exosome	RNA polymerase II transcription factor activity, sequence-specific DNA binding,complement component C3a binding,complement component C3b binding,protein binding,protein C-terminus binding,enzyme binding,proteinase activated receptor binding,histone deacetylase binding,transcription regulatory region DNA binding	negative regulation of transcription from RNA polymerase II promoter,osteoblast differentiation,regulation of transcription, DNA-templated,mitochondrial calcium ion transport,mitochondrion organization,signal transduction,negative regulation of cell proliferation,positive regulation of gene expression,positive regulation of cell death,negative regulation of transcription by competitive promoter b…
MCF7-GFP / MCF7-DSC1-GFP	Q96M42	Q96M42	8.13346	8.13346	0.154841	0.0813956	3	Q96M42	LINC00479	Putative uncharacterized protein encoded by LINC00479	CU129_HUMAN	1	27981.2	280.812	MCF7-GFP	MCF7-DSC1-GFP
MCF7-GFP / MCF7-DSC1-GFP	P46776	P46776	8.14951	8.14951	0.703012	0.250398	3	P46776	RPL27A	60S ribosomal protein L27a	RL27A_HUMAN	1	28295.3	283.953	MCF7-GFP	MCF7-DSC1-GFP	endoplasmic reticulum,cytosol,membrane,cytosolic large ribosomal subunit	RNA binding,structural constituent of ribosome,protein binding	nuclear-transcribed mRNA catabolic process, nonsense-mediated decay,translation,translational initiation,SRP-dependent cotranslational protein targeting to membrane,viral transcription
MCF7-GFP / MCF7-DSC1-GFP	P13667	P13667	8.17101	8.17101	1.43493e-19	2.73435e-18	84	P13667	PDIA4	Protein disulfide-isomerase A4	PDIA4_HUMAN	24	28721.7	288.217	MCF7-GFP	MCF7-DSC1-GFP	extracellular space,endoplasmic reticulum lumen,cell surface,melanosome,endoplasmic reticulum	RNA binding,protein disulfide isomerase activity,protein binding,peptide disulfide oxidoreductase activity	protein secretion,cell redox homeostasis,oxidation-reduction process,chaperone-mediated protein folding,protein folding,response to endoplasmic reticulum stress
MCF7-GFP / MCF7-DSC1-GFP	Q71U36	Q71U36	8.33711	8.33711	8.44426e-11	5.03718e-10	93	Q71U36	TUBA1A	Tubulin alpha-1A chain	TBA1A_HUMAN	18	32238.5	323.385	MCF7-GFP	MCF7-DSC1-GFP	nucleus,cytosol,microtubule,cytoplasmic microtubule,microtubule cytoskeleton,neuromuscular junction,cytoplasmic ribonucleoprotein granule,myelin sheath,membrane raft,recycling endosome,extracellular exosome,cytoplasm	GTPase activity,structural molecule activity,protein binding,protein domain specific binding,structural constituent of cytoskeleton,GTP binding	G2/M transition of mitotic cell cycle,microtubule-based process,regulation of G2/M transition of mitotic cell cycle,cytoskeleton-dependent intracellular transport,regulation of synapse organization,cell division,ciliary basal body docking,mitotic cell cycle,microtubule cytoskeleton organization
MCF7-GFP / MCF7-DSC1-GFP	Q8NBS9	Q8NBS9	8.36163	8.36163	0.0304535	0.0232381	18	Q8NBS9	TXNDC5	Thioredoxin domain-containing protein 5	TXND5_HUMAN	6	32792.8	328.928	MCF7-GFP	MCF7-DSC1-GFP	extracellular region,endoplasmic reticulum,endoplasmic reticulum lumen,azurophil granule lumen,lysosomal lumen,extracellular exosome	protein binding,isomerase activity	negative regulation of apoptotic process,neutrophil degranulation,cell redox homeostasis,apoptotic cell clearance
MCF7-GFP / MCF7-DSC1-GFP	P55060	P55060	8.43784	8.43784	0.427451	0.173612	27	P55060	CSE1L	Exportin-2	XPO2_HUMAN	8	34577	346.77	MCF7-GFP	MCF7-DSC1-GFP	nucleus,nucleoplasm,cytoplasm,cytosol,membrane,extracellular exosome,nuclear envelope	protein binding,Ran GTPase binding,nuclear export signal receptor activity,protein transporter activity	apoptotic process,cell proliferation,protein export from nucleus,protein import into nucleus
MCF7-GFP / MCF7-DSC1-GFP	P27348	P27348	8.47267	8.47267	0.578104	0.215298	27	P27348	YWHAQ	14-3-3 protein theta	1433T_HUMAN	7	35424.6	355.246	MCF7-GFP	MCF7-DSC1-GFP	cytoplasm,mitochondrion,cytosol,focal adhesion,membrane,macromolecular complex,synapse,extracellular exosome	protein binding,protein C-terminus binding,protein domain specific binding,identical protein binding,ion channel binding,protein N-terminus binding,14-3-3 protein binding	substantia nigra development,negative regulation of ion transmembrane transport,negative regulation of transcription, DNA-templated,membrane organization,positive regulation of protein insertion into mitochondrial membrane involved in apoptotic signaling pathway
MCF7-GFP / MCF7-DSC1-GFP	Q07065	Q07065	8.55888	8.55888	0.000103264	0.000200677	63	Q07065	CKAP4	Cytoskeleton-associated protein 4	CKAP4_HUMAN	19	37612.1	377.121	MCF7-GFP	MCF7-DSC1-GFP	endoplasmic reticulum,endoplasmic reticulum lumen,endoplasmic reticulum membrane,rough endoplasmic reticulum,lipid particle,cytosol,cytoskeleton,plasma membrane,membrane,integral component of membrane,nuclear speck,azurophil granule membrane,specific granule membrane,cytoplasmic ribonucleoprotein granule,lamellar body,perinuclear region of cytoplasm,extracellular exosome	RNA binding	neutrophil degranulation,post-translational protein modification,cellular protein metabolic process
MCF7-GFP / MCF7-DSC1-GFP	P14923	P14923	8.57988	8.57988	2.73521e-23	7.81815e-22	150	P14923	JUP	Junction plakoglobin	PLAK_HUMAN	36	38165	382.65	MCF7-GFP	MCF7-DSC1-GFP	cornified envelope,extracellular region,nucleus,cytoplasm,cytosol,cytoskeleton,intermediate filament,plasma membrane,cell-cell junction,cell-cell adherens junction,zonula adherens,fascia adherens,focal adhesion,cytoplasmic side of plasma membrane,intercalated disc,actin cytoskeleton,apicolateral plasma membrane,lateral plasma membrane,catenin complex,Z disc,desmosome,protein-DNA complex,specific …	transcription coactivator activity,structural molecule activity,structural constituent of cell wall,protein binding,protein kinase binding,protein phosphatase binding,protein homodimerization activity,alpha-catenin binding,cadherin binding,cell adhesion molecule binding,cell adhesive protein binding involved in bundle of His cell-Purkinje myocyte communication,nuclear hormone receptor binding	positive regulation of cell-matrix adhesion,desmosome assembly,cytoskeletal anchoring at plasma membrane,cell migration,keratinization,adherens junction organization,regulation of cell proliferation,positive regulation of protein import into nucleus,neutrophil degranulation,negative regulation of blood vessel endothelial cell migration,positive regulation of angiogenesis,detection of mechanical s…
MCF7-GFP / MCF7-DSC1-GFP	O75396	O75396	8.66303	8.66303	0.0688856	0.0441228	18	O75396	SEC22B	Vesicle-trafficking protein SEC22b	SC22B_HUMAN	6	40435.2	405.352	MCF7-GFP	MCF7-DSC1-GFP	Golgi membrane,endoplasmic reticulum membrane,endoplasmic reticulum-Golgi intermediate compartment,synaptic vesicle,ER to Golgi transport vesicle membrane,integral component of membrane,transport vesicle,phagocytic vesicle membrane,endoplasmic reticulum-Golgi intermediate compartment membrane,melanosome,SNARE complex,endoplasmic reticulum	protein binding,syntaxin binding,SNAP receptor activity	antigen processing and presentation of exogenous peptide antigen via MHC class I, TAP-dependent,ER to Golgi vesicle-mediated transport,retrograde vesicle-mediated transport, Golgi to ER,protein transport,positive regulation of protein catabolic process,COPII vesicle coating,negative regulation of autophagosome assembly,vesicle fusion with endoplasmic reticulum-Golgi intermediate compartment (ERGI…
MCF7-GFP / MCF7-DSC1-GFP	Q9BS26	Q9BS26	8.72199	8.72199	0.126462	0.0700749	18	Q9BS26	ERP44	Endoplasmic reticulum resident protein 44	ERP44_HUMAN	6	42126.1	422.261	MCF7-GFP	MCF7-DSC1-GFP	extracellular region,endoplasmic reticulum lumen,endoplasmic reticulum membrane,endoplasmic reticulum-Golgi intermediate compartment,cell surface,specific granule lumen,extracellular exosome	protein disulfide isomerase activity,protein binding	protein folding,response to unfolded protein,glycoprotein metabolic process,response to endoplasmic reticulum stress,neutrophil degranulation,cell redox homeostasis
MCF7-GFP / MCF7-DSC1-GFP	P25705	P25705	8.91739	8.91739	0.000593068	0.000904099	48	P25705	ATP5F1A	ATP synthase subunit alpha, mitochondrial	ATPA_HUMAN	15	48250.5	483.505	MCF7-GFP	MCF7-DSC1-GFP	mitochondrion,mitochondrial inner membrane,mitochondrial proton-transporting ATP synthase complex,mitochondrial matrix,plasma membrane,membrane,proton-transporting ATP synthase complex,extracellular exosome,COP9 signalosome,mitochondrial proton-transporting ATP synthase complex, catalytic core F(1)	RNA binding,protein binding,ATP binding,transmembrane transporter activity,MHC class I protein binding,angiostatin binding,proton-transporting ATP synthase activity, rotational mechanism,ATPase activity,ADP binding	negative regulation of endothelial cell proliferation,lipid metabolic process,ATP biosynthetic process,cristae formation,mitochondrial ATP synthesis coupled proton transport,positive regulation of blood vessel endothelial cell migration,Requires Ontology,ATP synthesis coupled proton transport,ATP metabolic process,electron transport chain,response to oxidative stress
MCF7-GFP / MCF7-DSC1-GFP	Q8IUR6	Q8IUR6	8.91907	8.91907	0.0715684	0.0455013	3	Q8IUR6	CREBRF	CREB3 regulatory factor	CRERF_HUMAN	1	48306.8	484.068	MCF7-GFP	MCF7-DSC1-GFP	nucleus,nucleoplasm,nuclear body	RNA polymerase II regulatory region sequence-specific DNA binding,RNA polymerase II transcription factor activity, sequence-specific DNA binding,transcriptional activator activity, RNA polymerase II transcription regulatory region sequence-specific binding,protein binding	endoplasmic reticulum unfolded protein response,maternal behavior,positive regulation of transcription from RNA polymerase II promoter,negative regulation of glucocorticoid mediated signaling pathway,positive regulation of prolactin signaling pathway
MCF7-GFP / MCF7-DSC1-GFP	P27635	P27635	8.96184	8.96184	0.994979	0.323027	9	P27635	RPL10	60S ribosomal protein L10	RL10_HUMAN	3	49763.5	498.635	MCF7-GFP	MCF7-DSC1-GFP	nucleus,endoplasmic reticulum,cytosol,membrane,cytosolic large ribosomal subunit,macromolecular complex,smooth endoplasmic reticulum	RNA binding,structural constituent of ribosome,protein binding,translation regulator activity	negative regulation of transcription from RNA polymerase II promoter,nuclear-transcribed mRNA catabolic process, nonsense-mediated decay,translation,translational initiation,regulation of translation,SRP-dependent cotranslational protein targeting to membrane,viral transcription,negative regulation of apoptotic process,embryonic brain development,ribosomal large subunit assembly
MCF7-GFP / MCF7-DSC1-GFP	P40429	P40429	8.96496	8.96496	0.286537	0.128389	12	P40429	RPL13A	60S ribosomal protein L13a	RL13A_HUMAN	4	49871.5	499.715	MCF7-GFP	MCF7-DSC1-GFP	nucleus,nucleolus,cytoplasm,cytosol,focal adhesion,large ribosomal subunit,membrane,cytosolic large ribosomal subunit,GAIT complex,ribonucleoprotein complex,ribosome	RNA binding,structural constituent of ribosome,mRNA binding	nuclear-transcribed mRNA catabolic process, nonsense-mediated decay,translation,translational initiation,SRP-dependent cotranslational protein targeting to membrane,negative regulation of translation,viral transcription,cellular response to interferon-gamma,negative regulation of formation of translation preinitiation complex
MCF7-GFP / MCF7-DSC1-GFP	P30040	P30040	8.99557	8.99557	0.982155	0.320227	15	P30040	ERP29	Endoplasmic reticulum resident protein 29	ERP29_HUMAN	5	50943.1	510.431	MCF7-GFP	MCF7-DSC1-GFP	endoplasmic reticulum,endoplasmic reticulum lumen,smooth endoplasmic reticulum,cell surface,membrane,transport vesicle,melanosome	protein homodimerization activity,chaperone binding,protein disulfide isomerase activity	activation of MAPK activity,positive regulation of protein phosphorylation,protein folding,intracellular protein transport,protein secretion,positive regulation of gene expression,negative regulation of gene expression,protein unfolding,negative regulation of protein secretion,regulation of endoplasmic reticulum stress-induced intrinsic apoptotic signaling pathway
MCF7-GFP / MCF7-DSC1-GFP	P30050	P30050	8.99611	8.99611	0.433257	0.174935	21	P30050	RPL12	60S ribosomal protein L12	RL12_HUMAN	6	50962.1	510.621	MCF7-GFP	MCF7-DSC1-GFP	nucleolus,cytosol,focal adhesion,postsynaptic density,membrane,cytosolic large ribosomal subunit,extracellular exosome,large ribosomal subunit	RNA binding,structural constituent of ribosome,protein binding,large ribosomal subunit rRNA binding,rRNA binding	nuclear-transcribed mRNA catabolic process, nonsense-mediated decay,translation,translational initiation,SRP-dependent cotranslational protein targeting to membrane,viral transcription,ribosomal large subunit assembly
MCF7-GFP / MCF7-DSC1-GFP	P68104;Q5VTE0	P68104;Q5VTE0	9.01512	9.01512	0.780957	0.272362	57	P68104;Q5VTE0	EEF1A1;EEF1A1P5	Elongation factor 1-alpha 1;Putative elongation factor 1-alpha-like 3	EF1A1_HUMAN;EF1A3_HUMAN	15	51639.4	517.394	MCF7-GFP	MCF7-DSC1-GFP	extracellular region,extracellular space,nucleus,nucleolus,cytoplasm,cytosol,eukaryotic translation elongation factor 1 complex,plasma membrane,membrane,cortical actin cytoskeleton,ruffle membrane,secretory granule lumen,extracellular exosome,cytoplasmic side of lysosomal membrane,ficolin-1-rich granule lumen;extracellular space,nucleus,cytoplasm,extracellular exosome	tRNA binding,RNA binding,translation elongation factor activity,protein binding,GTP binding,protein kinase binding,GTPase activity;molecular_function,GTP binding,GTPase activity,translation elongation factor activity	translational elongation,neutrophil degranulation,cellular response to epidermal growth factor stimulus,regulation of chaperone-mediated autophagy,translation;biological_process,translational elongation,translation
MCF7-GFP / MCF7-DSC1-GFP	P54727	P54727	9.0216	9.0216	0.444221	0.177795	27	P54727	RAD23B	UV excision repair protein RAD23 homolog B	RD23B_HUMAN	9	51872.3	519.723	MCF7-GFP	MCF7-DSC1-GFP	nucleus,nucleoplasm,cytosol,XPC complex,proteasome complex	damaged DNA binding,single-stranded DNA binding,protein binding,polyubiquitin binding,ubiquitin binding,proteasome binding	nucleotide-excision repair, DNA damage recognition,nucleotide-excision repair, DNA duplex unwinding,nucleotide-excision repair,nucleotide-excision repair, preincision complex assembly,protein folding,spermatogenesis,protein deubiquitination,regulation of proteasomal ubiquitin-dependent protein catabolic process,embryonic organ development,global genome nucleotide-excision repair,cellular response…
MCF7-GFP / MCF7-DSC1-GFP	P00403	P00403	9.05507	9.05507	0.870839	0.294395	9	P00403	MT-CO2	Cytochrome c oxidase subunit 2	COX2_HUMAN	3	53092.1	531.921	MCF7-GFP	MCF7-DSC1-GFP	mitochondrion,mitochondrial inner membrane,membrane,integral component of membrane,respiratory chain complex IV	cytochrome-c oxidase activity,copper ion binding,protein binding	mitochondrial electron transport, cytochrome c to oxygen,lactation,response to cold,positive regulation of hydrogen peroxide biosynthetic process,positive regulation of necrotic cell death,hydrogen ion transmembrane transport,positive regulation of ATP biosynthetic process,ATP synthesis coupled electron transport
MCF7-GFP / MCF7-DSC1-GFP	P62913	P62913	9.15944	9.15944	0.454742	0.180738	12	P62913	RPL11	60S ribosomal protein L11	RL11_HUMAN	3	57083	571.83	MCF7-GFP	MCF7-DSC1-GFP	nucleoplasm,nucleolus,cytoplasm,cytosol,membrane,cytosolic large ribosomal subunit,macromolecular complex,polysomal ribosome,extracellular exosome	RNA binding,structural constituent of ribosome,protein binding,5S rRNA binding,ubiquitin protein ligase binding,ubiquitin ligase inhibitor activity	ribosomal large subunit assembly,nuclear-transcribed mRNA catabolic process, nonsense-mediated decay,cytoplasmic translation,rRNA processing,translation,translational initiation,protein targeting,SRP-dependent cotranslational protein targeting to membrane,positive regulation of gene expression,viral transcription,positive regulation of protein binding,negative regulation of proteasomal ubiquitin-…
MCF7-GFP / MCF7-DSC1-GFP	O95292	O95292	9.25636	9.25636	0.943897	0.311005	9	O95292	VAPB	Vesicle-associated membrane protein-associated protein B/C	VAPB_HUMAN	3	61056.3	611.563	MCF7-GFP	MCF7-DSC1-GFP	Golgi membrane,cytoplasm,endoplasmic reticulum,endoplasmic reticulum membrane,Golgi apparatus,integral component of membrane,endoplasmic reticulum exit site	protein binding,microtubule binding,enzyme binding,FFAT motif binding,protein homodimerization activity,cadherin binding,protein heterodimerization activity,beta-tubulin binding	cellular calcium ion homeostasis,ER to Golgi vesicle-mediated transport,endoplasmic reticulum organization,modulation by virus of host morphology or physiology,sphingolipid biosynthetic process,endoplasmic reticulum unfolded protein response,IRE1-mediated unfolded protein response,positive regulation of viral genome replication,COPII-coated vesicle budding
MCF7-GFP / MCF7-DSC1-GFP	P60866	P60866	9.25712	9.25712	0.556841	0.209593	12	P60866	RPS20	40S ribosomal protein S20	RS20_HUMAN	3	61088.6	611.886	MCF7-GFP	MCF7-DSC1-GFP	nucleoplasm,cytosol,membrane,cytosolic small ribosomal subunit,synapse,extracellular exosome	RNA binding,structural constituent of ribosome,protein binding	nuclear-transcribed mRNA catabolic process, nonsense-mediated decay,translation,translational initiation,SRP-dependent cotranslational protein targeting to membrane,viral transcription
MCF7-GFP / MCF7-DSC1-GFP	P30048	P30048	9.30211	9.30211	0.466812	0.184254	12	P30048	PRDX3	Thioredoxin-dependent peroxide reductase, mitochondrial	PRDX3_HUMAN	5	63026.9	631.269	MCF7-GFP	MCF7-DSC1-GFP	cytoplasm,mitochondrion,mitochondrial matrix,early endosome,cytosol,macromolecular complex	protein binding,protein C-terminus binding,thioredoxin peroxidase activity,alkyl hydroperoxide reductase activity,kinase binding,protein kinase binding,identical protein binding,cysteine-type endopeptidase inhibitor activity involved in apoptotic process	maternal placenta development,apoptotic process,response to oxidative stress,mitochondrion organization,positive regulation of cell proliferation,peptidyl-cysteine oxidation,myeloid cell differentiation,response to lipopolysaccharide,negative regulation of kinase activity,cellular response to oxidative stress,cellular response to reactive oxygen species,response to hydrogen peroxide,hydrogen pero…
MCF7-GFP / MCF7-DSC1-GFP	Q07020	Q07020	9.31464	9.31464	0.816332	0.281492	18	Q07020	RPL18	60S ribosomal protein L18	RL18_HUMAN	6	63577.3	636.773	MCF7-GFP	MCF7-DSC1-GFP	nucleus,nucleolus,endoplasmic reticulum,rough endoplasmic reticulum,cytosol,focal adhesion,membrane,cytosolic large ribosomal subunit,polysomal ribosome	RNA binding,structural constituent of ribosome	nuclear-transcribed mRNA catabolic process, nonsense-mediated decay,cytoplasmic translation,translation,translational initiation,SRP-dependent cotranslational protein targeting to membrane,viral transcription
MCF7-GFP / MCF7-DSC1-GFP	P18124	P18124	9.3836	9.3836	0.469686	0.185069	24	P18124	RPL7	60S ribosomal protein L7	RL7_HUMAN	7	66695.1	667.951	MCF7-GFP	MCF7-DSC1-GFP	nucleus,nucleolus,cytoplasm,cytosol,focal adhesion,postsynaptic density,membrane,cytosolic large ribosomal subunit,ribonucleoprotein complex	DNA binding,RNA binding,mRNA binding,structural constituent of ribosome,protein binding,protein homodimerization activity	nuclear-transcribed mRNA catabolic process, nonsense-mediated decay,rRNA processing,translation,translational initiation,SRP-dependent cotranslational protein targeting to membrane,viral transcription,ribosomal large subunit biogenesis,maturation of LSU-rRNA from tricistronic rRNA transcript (SSU-rRNA, 5.8S rRNA, LSU-rRNA)
MCF7-GFP / MCF7-DSC1-GFP	P22392	P22392	9.42121	9.42121	0.939362	0.309958	18	P22392	NME2	Nucleoside diphosphate kinase B	NDKB_HUMAN	6	68459.4	685.594	MCF7-GFP	MCF7-DSC1-GFP	ruffle,extracellular region,nucleus,cytoplasm,cytosol,intermediate filament,lamellipodium,mitochondrial membrane,secretory granule lumen,perinuclear region of cytoplasm,extracellular exosome,cell periphery,ficolin-1-rich granule lumen,focal adhesion	DNA binding,transcription coactivator activity,nucleoside diphosphate kinase activity,protein histidine kinase activity,protein serine/threonine kinase activity,fatty acid binding,protein binding,ATP binding,GDP binding,intermediate filament binding,enzyme binding,metal ion binding,G-quadruplex DNA binding	negative regulation of myeloid leukocyte differentiation,nucleoside diphosphate phosphorylation,GTP biosynthetic process,UTP biosynthetic process,CTP biosynthetic process,cell adhesion,adenylate cyclase-activating G-protein coupled receptor signaling pathway,integrin-mediated signaling pathway,nucleoside triphosphate biosynthetic process,positive regulation of neuron projection development,nucleo…
MCF7-GFP / MCF7-DSC1-GFP	P62249	P62249	9.46668	9.46668	0.0814604	0.0506176	21	P62249	RPS16	40S ribosomal protein S16	RS16_HUMAN	7	70654.8	707.548	MCF7-GFP	MCF7-DSC1-GFP	nucleoplasm,cytosol,focal adhesion,small ribosomal subunit,membrane,cytosolic small ribosomal subunit,extracellular exosome	RNA binding,protein binding,structural constituent of ribosome	nuclear-transcribed mRNA catabolic process, nonsense-mediated decay,rRNA processing,translation,translational initiation,SRP-dependent cotranslational protein targeting to membrane,viral transcription,ribosomal small subunit biogenesis,cellular response to leukemia inhibitory factor,maturation of SSU-rRNA from tricistronic rRNA transcript (SSU-rRNA, 5.8S rRNA, LSU-rRNA)
MCF7-GFP / MCF7-DSC1-GFP	P62263	P62263	9.49467	9.49467	0.38894	0.161411	12	P62263	RPS14	40S ribosomal protein S14	RS14_HUMAN	4	72040.7	721.407	MCF7-GFP	MCF7-DSC1-GFP	nucleoplasm,nucleolus,cytosol,focal adhesion,postsynaptic density,membrane,cytosolic small ribosomal subunit,extracellular exosome	RNA binding,protein binding,translation regulator activity,mRNA 5'-UTR binding,structural constituent of ribosome,small ribosomal subunit rRNA binding	ribosomal small subunit assembly,negative regulation of transcription from RNA polymerase II promoter,nuclear-transcribed mRNA catabolic process, nonsense-mediated decay,rRNA processing,translation,translational initiation,regulation of translation,SRP-dependent cotranslational protein targeting to membrane,viral transcription,erythrocyte differentiation,maturation of SSU-rRNA,maturation of SSU-r…
MCF7-GFP / MCF7-DSC1-GFP	P05388	P05388	9.5116	9.5116	0.470485	0.185277	33	P05388	RPLP0	60S acidic ribosomal protein P0	RLA0_HUMAN	9	72892.5	729.925	MCF7-GFP	MCF7-DSC1-GFP	nucleus,cytoplasm,endoplasmic reticulum,cytosol,focal adhesion,postsynaptic density,membrane,cytosolic large ribosomal subunit,cytoplasmic ribonucleoprotein granule,extracellular exosome,postsynapse,ribonucleoprotein complex	RNA binding,structural constituent of ribosome,protein binding,large ribosomal subunit rRNA binding	nuclear-transcribed mRNA catabolic process, nonsense-mediated decay,translation,translational initiation,SRP-dependent cotranslational protein targeting to membrane,viral transcription,interleukin-12-mediated signaling pathway,ribosomal large subunit assembly,cytoplasmic translation
MCF7-GFP / MCF7-DSC1-GFP	P50914	P50914	9.52535	9.52535	0.20067	0.0986625	6	P50914	RPL14	60S ribosomal protein L14	RL14_HUMAN	2	73591.3	736.913	MCF7-GFP	MCF7-DSC1-GFP	cytosol,postsynaptic density,membrane,cytosolic large ribosomal subunit,extracellular exosome	RNA binding,structural constituent of ribosome,protein binding,cadherin binding	nuclear-transcribed mRNA catabolic process, nonsense-mediated decay,rRNA processing,translation,translational initiation,SRP-dependent cotranslational protein targeting to membrane,viral transcription,ribosomal large subunit biogenesis
MCF7-GFP / MCF7-DSC1-GFP	P62851	P62851	9.60591	9.60591	0.292268	0.130361	12	P62851	RPS25	40S ribosomal protein S25	RS25_HUMAN	4	77823.3	779.233	MCF7-GFP	MCF7-DSC1-GFP	nucleus,nucleoplasm,nucleolus,cytosol,ribosome,postsynaptic density,small ribosomal subunit,cytosolic small ribosomal subunit,extracellular exosome	RNA binding,protein binding	nuclear-transcribed mRNA catabolic process, nonsense-mediated decay,translation,translational initiation,SRP-dependent cotranslational protein targeting to membrane,viral transcription
MCF7-GFP / MCF7-DSC1-GFP	Q5T750	Q5T750	9.69136	9.69136	0.0252243	0.0198667	6	Q5T750	XP32	Skin-specific protein 32	XP32_HUMAN	2	82578.1	826.781	MCF7-GFP	MCF7-DSC1-GFP	cytoplasm,cornified envelope	molecular_function,structural molecule activity	epidermis development,peptide cross-linking,keratinocyte differentiation
MCF7-GFP / MCF7-DSC1-GFP	P09382	P09382	9.70117	9.70117	0.250842	0.115955	12	P09382	LGALS1	Galectin-1	LEG1_HUMAN	4	83141.9	832.419	MCF7-GFP	MCF7-DSC1-GFP	extracellular region,extracellular space,nucleus,cytoplasm,endoplasmic reticulum lumen,cytosol,cell surface,Requires Ontology,extracellular exosome	RNA binding,protein binding,lactose binding,protein homodimerization activity,laminin binding	plasma cell differentiation,apoptotic process,negative regulation of cell-substrate adhesion,negative regulation of neuron projection development,T cell costimulation,positive regulation of erythrocyte aggregation,response to isolation stress,response to drug,regulation of apoptotic process,positive regulation of I-kappaB kinase/NF-kappaB signaling,post-translational protein modification,cellular…
MCF7-GFP / MCF7-DSC1-GFP	P82909	P82909	9.71713	9.71713	0.364379	0.153164	24	P82909	MRPS36	28S ribosomal protein S36, mitochondrial	RT36_HUMAN	5	84067.9	841.679	MCF7-GFP	MCF7-DSC1-GFP	mitochondrion,mitochondrial inner membrane,mitochondrial small ribosomal subunit,mitochondrial oxoglutarate dehydrogenase complex	structural constituent of ribosome,oxoglutarate dehydrogenase (succinyl-transferring) activity	translation,oxidation-reduction process,mitochondrial translational elongation,mitochondrial translational termination,2-oxoglutarate metabolic process
MCF7-GFP / MCF7-DSC1-GFP	P04908;P0C0S8;P20671;Q16777;Q6FI13;Q7L7L0;Q93077;Q96KK5;Q99878;Q9BTM1	P04908;P0C0S8;P20671;Q16777;Q6FI13;Q7L7L0;Q93077;Q96KK5;Q99878;Q9BTM1	9.73954	9.73954	0.0213798	0.017481	12	P04908;P0C0S8;P20671;Q16777;Q6FI13;Q7L7L0;Q93077;Q96KK5;Q99878;Q9BTM1	HIST1H2AB;HIST1H2AG;HIST1H2AD;HIST2H2AC;HIST2H2AA3;HIST3H2A;HIST1H2AC;HIST1H2AH;HIST1H2AJ;H2AFJ	Histone H2A type 1-B/E;Histone H2A type 1;Histone H2A type 1-D;Histone H2A type 2-C;Histone H2A type 2-A;Histone H2A type 3;Histone H2A type 1-C;Histone H2A type 1-H;Histone H2A type 1-J;Histone H2A.J	H2A1B_HUMAN;H2A1_HUMAN;H2A1D_HUMAN;H2A2C_HUMAN;H2A2A_HUMAN;H2A3_HUMAN;H2A1C_HUMAN;H2A1H_HUMAN;H2A1J_HUMAN;H2AJ_HUMAN	3	85386	854.86	MCF7-GFP	MCF7-DSC1-GFP	nucleosome,nucleus,extracellular exosome,nuclear chromatin;nucleosome,nucleus,extracellular exosome,nuclear chromatin;nucleosome,nucleus,extracellular exosome,nuclear chromatin;nucleosome,nucleus,extracellular exosome,nuclear chromatin;nucleosome,nucleus,extracellular exosome,nuclear chromatin;nuclear nucleosome,extracellular exosome,nuclear chromatin;nucleosome,nucleus,nucleoplasm,extracellular …	DNA binding,protein binding,protein heterodimerization activity;protein binding,enzyme binding,protein heterodimerization activity,DNA binding;molecular_function,protein heterodimerization activity,DNA binding;molecular_function,protein heterodimerization activity,DNA binding;molecular_function,protein heterodimerization activity,DNA binding;DNA binding,protein binding,protein heterodimerization …	negative regulation of cell proliferation,chromatin organization;biological_process,chromatin organization;biological_process,chromatin organization;biological_process,chromatin organization;biological_process,chromatin organization;nucleosome disassembly,UV-damage excision repair,chromatin organization;negative regulation of cell proliferation,chromatin organization;biological_process,chromatin …
MCF7-GFP / MCF7-DSC1-GFP	P51148	P51148	9.74182	9.74182	0.403523	0.166456	12	P51148	RAB5C	Ras-related protein Rab-5C	RAB5C_HUMAN	4	85521.2	856.212	MCF7-GFP	MCF7-DSC1-GFP	lysosomal membrane,endosome,lipid particle,plasma membrane,early endosome membrane,azurophil granule membrane,melanosome,extracellular exosome,anchored component of synaptic vesicle membrane,endocytic vesicle,early endosome	GTPase activity,protein binding,GTP binding,GDP binding	neutrophil degranulation,plasma membrane to endosome transport,regulation of endocytosis,Rab protein signal transduction,intracellular protein transport
MCF7-GFP / MCF7-DSC1-GFP	P07339	P07339	9.77462	9.77462	0.0106868	0.0099204	45	P07339	CTSD	Cathepsin D	CATD_HUMAN	11	87489.9	875.899	MCF7-GFP	MCF7-DSC1-GFP	extracellular region,extracellular space,lysosome,specific granule lumen,melanosome,lysosomal lumen,membrane raft,Requires Ontology,extracellular exosome,tertiary granule lumen,ficolin-1-rich granule lumen	protein binding,aspartic-type endopeptidase activity	antigen processing and presentation of exogenous peptide antigen via MHC class II,collagen catabolic process,neutrophil degranulation,proteolysis,protein catabolic process
MCF7-GFP / MCF7-DSC1-GFP	P06576	P06576	9.82093	9.82093	0.021612	0.0176079	54	P06576	ATP5F1B	ATP synthase subunit beta, mitochondrial	ATPB_HUMAN	16	90347.2	904.472	MCF7-GFP	MCF7-DSC1-GFP	nucleus,mitochondrion,mitochondrial proton-transporting ATP synthase complex,mitochondrial proton-transporting ATP synthase, catalytic core,mitochondrial matrix,plasma membrane,cell surface,membrane,mitochondrial membrane,mitochondrial nucleoid,proton-transporting ATP synthase complex,extracellular exosome	transporter activity,protein binding,ATP binding,transmembrane transporter activity,MHC class I protein binding,angiostatin binding,proton-transporting ATP synthase activity, rotational mechanism,proton-transporting ATPase activity, rotational mechanism,ATPase activity	angiogenesis,osteoblast differentiation,generation of precursor metabolites and energy,lipid metabolic process,ATP biosynthetic process,negative regulation of cell adhesion involved in substrate-bound cell migration,mitochondrion organization,cristae formation,mitochondrial ATP synthesis coupled proton transport,positive regulation of blood vessel endothelial cell migration,regulation of intracel…
MCF7-GFP / MCF7-DSC1-GFP	P63220	P63220	9.94278	9.94278	0.0625599	0.0407948	9	P63220	RPS21	40S ribosomal protein S21	RS21_HUMAN	3	98318	984.18	MCF7-GFP	MCF7-DSC1-GFP	nucleoplasm,rough endoplasmic reticulum,cytosol,small ribosomal subunit,cytosolic small ribosomal subunit,polysomal ribosome,synapse	RNA binding,protein N-terminus binding,structural constituent of ribosome	nuclear-transcribed mRNA catabolic process, nonsense-mediated decay,cytoplasmic translation,translation,translational initiation,SRP-dependent cotranslational protein targeting to membrane,viral transcription,endonucleolytic cleavage in ITS1 to separate SSU-rRNA from 5.8S rRNA and LSU-rRNA from tricistronic rRNA transcript (SSU-rRNA, 5.8S rRNA, LSU-rRNA),endonucleolytic cleavage to generate matur…
MCF7-GFP / MCF7-DSC1-GFP	Q3SY84	Q3SY84	9.95372	9.95372	0.0475669	0.0330272	9	Q3SY84	KRT71	Keratin, type II cytoskeletal 71	K2C71_HUMAN	4	99067	991.67	MCF7-GFP	MCF7-DSC1-GFP	cytosol,keratin filament,extracellular exosome	structural molecule activity,protein binding	hair follicle morphogenesis,keratinization,intermediate filament organization,cornification
MCF7-GFP / MCF7-DSC1-GFP	P42704	P42704	10.0142	10.0142	0.442654	0.177579	15	P42704	LRPPRC	Leucine-rich PPR motif-containing protein, mitochondrial	LPPRC_HUMAN	6	103311	1034.11	MCF7-GFP	MCF7-DSC1-GFP	condensed nuclear chromosome,nucleus,nuclear inner membrane,nuclear outer membrane,nucleoplasm,mitochondrion,cytoskeleton,microtubule,membrane,mitochondrial nucleoid,perinuclear region of cytoplasm,ribonucleoprotein complex	single-stranded DNA binding,RNA binding,protein binding,microtubule binding,ubiquitin protein ligase binding,beta-tubulin binding,actin filament binding	negative regulation of mitochondrial RNA catabolic process,mitochondrion transport along microtubule,mRNA transport,regulation of mitochondrial translation
MCF7-GFP / MCF7-DSC1-GFP	P62258	P62258	10.0728	10.0728	0.393789	0.16294	9	P62258	YWHAE	14-3-3 protein epsilon	1433E_HUMAN	2	107599	1076.99	MCF7-GFP	MCF7-DSC1-GFP	nucleus,cytoplasm,mitochondrion,cytosol,kinesin complex,focal adhesion,membrane,melanosome,extracellular exosome,Requires Ontology,glutamatergic synapse,plasma membrane	RNA binding,calcium channel regulator activity,protein binding,potassium channel regulator activity,enzyme binding,protein domain specific binding,MHC class II protein complex binding,ubiquitin protein ligase binding,identical protein binding,histone deacetylase binding,ion channel binding,cadherin binding,protein heterodimerization activity,phosphoserine binding,phosphoprotein binding,scaffold p…	G2/M transition of mitotic cell cycle,MAPK cascade,neuron migration,regulation of heart rate by hormone,protein targeting,regulation of G2/M transition of mitotic cell cycle,viral process,substantia nigra development,hippocampus development,cerebral cortex development,protein localization to nucleus,cellular response to heat,hippo signaling,intracellular signal transduction,negative regulation of…
MCF7-GFP / MCF7-DSC1-GFP	Q09666	Q09666	10.078	10.078	0.393811	0.16294	24	Q09666	AHNAK	Neuroblast differentiation-associated protein AHNAK	AHNK_HUMAN	8	107990	1080.9	MCF7-GFP	MCF7-DSC1-GFP	nucleus,cytoplasm,lysosomal membrane,cytosol,plasma membrane,focal adhesion,actin cytoskeleton,membrane,T-tubule,vesicle,sarcolemma,costamere,cell-cell contact zone,extracellular exosome,membrane raft	RNA binding,protein binding,S100 protein binding,cadherin binding,structural molecule activity conferring elasticity	regulation of RNA splicing,protein oligomerization,regulation of voltage-gated calcium channel activity
MCF7-GFP / MCF7-DSC1-GFP	P48047	P48047	10.0814	10.0814	0.685219	0.245675	6	P48047	ATP5PO	ATP synthase subunit O, mitochondrial	ATPO_HUMAN	2	108246	1083.46	MCF7-GFP	MCF7-DSC1-GFP	nucleus,mitochondrion,mitochondrial inner membrane,mitochondrial proton-transporting ATP synthase complex,plasma membrane	transporter activity,protein binding,drug binding,ATPase activity,transmembrane transporter activity,proton-transporting ATP synthase activity, rotational mechanism	ATP biosynthetic process,cristae formation,mitochondrial ATP synthesis coupled proton transport,Requires Ontology,hydrogen ion transmembrane transport
MCF7-GFP / MCF7-DSC1-GFP	Q5D862	Q5D862	10.1036	10.1036	0.0589532	0.0391879	12	Q5D862	FLG2	Filaggrin-2	FILA2_HUMAN	4	109927	1100.27	MCF7-GFP	MCF7-DSC1-GFP	extracellular region,nucleus,cytoplasm,tertiary granule lumen,keratohyalin granule,cornified envelope	calcium ion binding,transition metal ion binding,structural constituent of epidermis	cell adhesion,neutrophil degranulation,epidermis morphogenesis,establishment of skin barrier
MCF7-GFP / MCF7-DSC1-GFP	P62244	P62244	10.1227	10.1227	0.801687	0.278037	6	P62244	RPS15A	40S ribosomal protein S15a	RS15A_HUMAN	2	111390	1114.9	MCF7-GFP	MCF7-DSC1-GFP	nucleoplasm,cytoplasm,cytosol,membrane,cytosolic small ribosomal subunit,extracellular exosome	RNA binding,structural constituent of ribosome,protein binding	nuclear-transcribed mRNA catabolic process, nonsense-mediated decay,translation,translational initiation,SRP-dependent cotranslational protein targeting to membrane,positive regulation of cell proliferation,response to virus,viral transcription,positive regulation of cell cycle
MCF7-GFP / MCF7-DSC1-GFP	O75533	O75533	10.1926	10.1926	0.106722	0.0622013	39	O75533	SF3B1	Splicing factor 3B subunit 1	SF3B1_HUMAN	13	116924	1170.24	MCF7-GFP	MCF7-DSC1-GFP	nucleus,nucleoplasm,spliceosomal complex,U2 snRNP,U12-type spliceosomal complex,nuclear speck,U11/U12 snRNP,U2-type precatalytic spliceosome,catalytic step 2 spliceosome,U2-type prespliceosome	RNA binding,protein binding,mRNA binding	spliceosomal complex assembly,RNA splicing, via transesterification reactions,mRNA splicing, via spliceosome,positive regulation of gene expression, epigenetic
MCF7-GFP / MCF7-DSC1-GFP	P36578	P36578	10.1979	10.1979	0.318525	0.139177	18	P36578	RPL4	60S ribosomal protein L4	RL4_HUMAN	5	117354	1174.54	MCF7-GFP	MCF7-DSC1-GFP	nucleus,nucleolus,cytoplasm,rough endoplasmic reticulum,cytosol,focal adhesion,membrane,cytosolic large ribosomal subunit,extracellular exosome,ribonucleoprotein complex	RNA binding,structural constituent of ribosome,protein binding	nuclear-transcribed mRNA catabolic process, nonsense-mediated decay,translation,translational initiation,SRP-dependent cotranslational protein targeting to membrane,viral transcription
MCF7-GFP / MCF7-DSC1-GFP	P05387	P05387	10.2064	10.2064	0.319386	0.139329	18	P05387	RPLP2	60S acidic ribosomal protein P2	RLA2_HUMAN	5	118051	1181.51	MCF7-GFP	MCF7-DSC1-GFP	cytosol,focal adhesion,membrane,cytosolic large ribosomal subunit,synapse,extracellular exosome	structural constituent of ribosome,protein binding	nuclear-transcribed mRNA catabolic process, nonsense-mediated decay,translation,translational initiation,translational elongation,SRP-dependent cotranslational protein targeting to membrane,viral transcription
MCF7-GFP / MCF7-DSC1-GFP	Q8WUW1	Q8WUW1	10.2075	10.2075	0.289223	0.12934	6	Q8WUW1	BRK1	Protein BRICK1	BRK1_HUMAN	2	118139	1182.39	MCF7-GFP	MCF7-DSC1-GFP	cytosol,cytoskeleton,lamellipodium,SCAR complex,extracellular exosome	protein binding,identical protein binding,macromolecular complex binding,Rac GTPase binding	in utero embryonic development,actin filament organization,positive regulation of cell proliferation,positive regulation of lamellipodium assembly,Rac protein signal transduction,positive regulation of protein complex assembly,Fc-gamma receptor signaling pathway involved in phagocytosis,vascular endothelial growth factor receptor signaling pathway,protein homotrimerization,positive regulation of …
MCF7-GFP / MCF7-DSC1-GFP	Q9H0U4	Q9H0U4	10.2399	10.2399	0.547528	0.207058	15	Q9H0U4	RAB1B	Ras-related protein Rab-1B	RAB1B_HUMAN	5	120824	1209.24	MCF7-GFP	MCF7-DSC1-GFP	Golgi membrane,endoplasmic reticulum membrane,Golgi apparatus,cytosol,transport vesicle,endoplasmic reticulum-Golgi intermediate compartment membrane,pre-autophagosomal structure membrane,extracellular exosome	protein binding,GTP binding,GTPase activity	ER to Golgi vesicle-mediated transport,retrograde vesicle-mediated transport, Golgi to ER,autophagy,virion assembly,post-translational protein modification,COPII vesicle coating,positive regulation of glycoprotein metabolic process,regulation of autophagosome assembly,establishment of endothelial intestinal barrier,intracellular protein transport,Rab protein signal transduction
MCF7-GFP / MCF7-DSC1-GFP	P10412;P16402;P16403	P10412;P16402;P16403	10.2597	10.2597	0.127096	0.0702559	12	P10412;P16402;P16403	HIST1H1E;HIST1H1D;HIST1H1C	Histone H1.4;Histone H1.3;Histone H1.2	H14_HUMAN;H13_HUMAN;H12_HUMAN	4	122496	1225.96	MCF7-GFP	MCF7-DSC1-GFP	nucleus,nuclear heterochromatin,nuclear nucleosome;nucleosome,nuclear chromatin,nuclear euchromatin,nucleus;nucleosome,nucleus,nuclear euchromatin,transcriptionally active chromatin	RNA binding,protein binding,chromatin DNA binding,dATP binding,ADP binding,AMP binding,double-stranded DNA binding,ATP binding,calcium ion binding,nucleosomal DNA binding,GTP binding;RNA binding,chromatin DNA binding,nucleosomal DNA binding,double-stranded DNA binding,protein binding;RNA binding,protein binding,chromatin DNA binding,nucleosomal DNA binding,double-stranded DNA binding	nucleosome assembly,negative regulation of transcription from RNA polymerase II promoter,nucleosome positioning,negative regulation of chromatin silencing,regulation of transcription, DNA-templated,histone H3-K4 trimethylation,negative regulation of DNA recombination,chromosome condensation,histone H3-K27 trimethylation;negative regulation of transcription from RNA polymerase II promoter,nucleoso…
MCF7-GFP / MCF7-DSC1-GFP	Q13435	Q13435	10.3045	10.3045	0.337036	0.14457	12	Q13435	SF3B2	Splicing factor 3B subunit 2	SF3B2_HUMAN	4	126360	1264.6	MCF7-GFP	MCF7-DSC1-GFP	nucleus,nucleoplasm,spliceosomal complex,U12-type spliceosomal complex,nuclear speck,U2-type precatalytic spliceosome,catalytic step 2 spliceosome,U2 snRNP	RNA binding,protein binding	mRNA splicing, via spliceosome,mRNA processing,RNA splicing,viral process
MCF7-GFP / MCF7-DSC1-GFP	P07814	P07814	10.3173	10.3173	0.473627	0.186301	15	P07814	EPRS	Bifunctional glutamate/proline--tRNA ligase	SYEP_HUMAN	5	127493	1275.93	MCF7-GFP	MCF7-DSC1-GFP	cytoplasm,cytosol,plasma membrane,membrane,aminoacyl-tRNA synthetase multienzyme complex,GAIT complex,ribonucleoprotein complex	glutamate-tRNA ligase activity,proline-tRNA ligase activity,protein binding,ATP binding,zinc ion binding,RNA stem-loop binding,identical protein binding,protein homodimerization activity,GTPase binding	tRNA aminoacylation for protein translation,glutamyl-tRNA aminoacylation,prolyl-tRNA aminoacylation,negative regulation of translation,cellular response to insulin stimulus,long-chain fatty acid import,macromolecular complex assembly,cellular response to interferon-gamma
MCF7-GFP / MCF7-DSC1-GFP	P62854	P62854	10.3252	10.3252	0.248674	0.115342	6	P62854	RPS26	40S ribosomal protein S26	RS26_HUMAN	2	128189	1282.89	MCF7-GFP	MCF7-DSC1-GFP	nucleoplasm,cytosol,small ribosomal subunit,membrane,cytosolic small ribosomal subunit,polysomal ribosome,extracellular exosome,cytoplasmic side of rough endoplasmic reticulum membrane	RNA binding,mRNA binding,protein binding,cadherin binding,structural constituent of ribosome	nuclear-transcribed mRNA catabolic process, nonsense-mediated decay,cytoplasmic translation,translation,translational initiation,SRP-dependent cotranslational protein targeting to membrane,viral transcription,negative regulation of RNA splicing
MCF7-GFP / MCF7-DSC1-GFP	P62081	P62081	10.3483	10.3483	0.877778	0.295609	12	P62081	RPS7	40S ribosomal protein S7	RS7_HUMAN	4	130260	1303.6	MCF7-GFP	MCF7-DSC1-GFP	nucleus,nucleoplasm,nucleolus,cytosol,ribosome,focal adhesion,membrane,cytosolic small ribosomal subunit,macromolecular complex,synapse,ribonucleoprotein complex,centrosome,small-subunit processome	RNA binding,mRNA 3'-UTR binding,structural constituent of ribosome,protein binding,poly(U) RNA binding,protein kinase binding,mRNA 5'-UTR binding,ubiquitin ligase inhibitor activity	nuclear-transcribed mRNA catabolic process, nonsense-mediated decay,neural tube closure,rRNA processing,translation,translational initiation,SRP-dependent cotranslational protein targeting to membrane,positive regulation of gene expression,viral transcription,cell differentiation,ribosomal small subunit biogenesis,protein stabilization,positive regulation of intrinsic apoptotic signaling pathway …
MCF7-GFP / MCF7-DSC1-GFP	P04259	P04259	10.3489	10.3489	0.212016	0.102896	15	P04259	KRT6B	Keratin, type II cytoskeletal 6B	K2C6B_HUMAN	4	130314	1304.14	MCF7-GFP	MCF7-DSC1-GFP	cytosol,keratin filament,extracellular exosome	structural constituent of cytoskeleton,protein binding	cytoskeleton organization,ectoderm development,keratinization,cornification
MCF7-GFP / MCF7-DSC1-GFP	P60953	P60953	10.3636	10.3636	0.88027	0.296012	6	P60953	CDC42	Cell division control protein 42 homolog	CDC42_HUMAN	2	131648	1317.48	MCF7-GFP	MCF7-DSC1-GFP	Golgi membrane,cytoplasm,endoplasmic reticulum membrane,cytosol,plasma membrane,focal adhesion,membrane,Golgi transport complex,filopodium,midbody,macromolecular complex,cytoplasmic ribonucleoprotein granule,neuron projection,neuronal cell body,dendritic spine,spindle midzone,extracellular exosome,mitotic spindle,centrosome,cell cortex,cell projection	GTPase activity,protein binding,GTP binding,protein kinase binding,thioesterase binding,GBD domain binding,apolipoprotein A-I receptor binding,identical protein binding,ubiquitin protein ligase activity	phagocytosis, engulfment,actin filament organization,Golgi organization,establishment or maintenance of cell polarity,integrin-mediated signaling pathway,blood coagulation,regulation of lamellipodium assembly,positive regulation of lamellipodium assembly,protein ubiquitination,substantia nigra development,actin cytoskeleton organization,macrophage differentiation,positive regulation of cell growt…
MCF7-GFP / MCF7-DSC1-GFP	P62753	P62753	10.395	10.395	0.794665	0.27616	12	P62753	RPS6	40S ribosomal protein S6	RS6_HUMAN	4	134550	1346.5	MCF7-GFP	MCF7-DSC1-GFP	nucleus,nucleoplasm,nucleolus,endoplasmic reticulum,cytosol,small ribosomal subunit,membrane,cytosolic small ribosomal subunit,dendrite,cytoplasmic ribonucleoprotein granule,cell body,ribonucleoprotein complex	RNA binding,structural constituent of ribosome,protein binding,protein kinase binding	nuclear-transcribed mRNA catabolic process, nonsense-mediated decay,rRNA processing,translation,translational initiation,SRP-dependent cotranslational protein targeting to membrane,viral transcription,TOR signaling,ribosomal small subunit biogenesis,glucose homeostasis,positive regulation of apoptotic process
MCF7-GFP / MCF7-DSC1-GFP	P62269	P62269	10.4253	10.4253	0.540141	0.20483	18	P62269	RPS18	40S ribosomal protein S18	RS18_HUMAN	6	137407	1375.07	MCF7-GFP	MCF7-DSC1-GFP	nucleus,nucleoplasm,cytosol,ribosome,focal adhesion,postsynaptic density,small ribosomal subunit,membrane,cytosolic small ribosomal subunit,extracellular exosome	RNA binding,structural constituent of ribosome,protein binding,rRNA binding	nuclear-transcribed mRNA catabolic process, nonsense-mediated decay,translation,translational initiation,SRP-dependent cotranslational protein targeting to membrane,viral transcription
MCF7-GFP / MCF7-DSC1-GFP	P62316	P62316	10.4476	10.4476	0.0365312	0.02686	12	P62316	SNRPD2	Small nuclear ribonucleoprotein Sm D2	SMD2_HUMAN	3	139549	1396.49	MCF7-GFP	MCF7-DSC1-GFP	nucleus,nucleoplasm,spliceosomal complex,U1 snRNP,U4 snRNP,U12-type spliceosomal complex,cytosol,small nuclear ribonucleoprotein complex,methylosome,pICln-Sm protein complex,SMN-Sm protein complex,U4/U6 x U5 tri-snRNP complex,extracellular exosome,U2-type precatalytic spliceosome,U2-type catalytic step 2 spliceosome,catalytic step 2 spliceosome,U5 snRNP,U2 snRNP	RNA binding,protein binding	spliceosomal complex assembly,spliceosomal snRNP assembly,mRNA splicing, via spliceosome,RNA splicing,nuclear import
MCF7-GFP / MCF7-DSC1-GFP	P16401	P16401	10.453	10.453	0.857708	0.292439	12	P16401	HIST1H1B	Histone H1.5	H15_HUMAN	4	140071	1401.71	MCF7-GFP	MCF7-DSC1-GFP	nucleosome,nuclear chromatin,nucleus,nuclear heterochromatin	RNA binding,protein binding,chromatin DNA binding,histone deacetylase binding,nucleosomal DNA binding,double-stranded DNA binding	negative regulation of transcription from RNA polymerase II promoter,chromatin organization,nucleosome assembly,positive regulation of cell growth,protein stabilization,positive regulation of histone H3-K9 methylation,establishment of protein localization to chromatin,nucleosome positioning,regulation of transcription, DNA-templated,negative regulation of chromatin silencing,chromosome condensati…
MCF7-GFP / MCF7-DSC1-GFP	Q5T749	Q5T749	10.4783	10.4783	0.00889169	0.00851914	27	Q5T749	KPRP	Keratinocyte proline-rich protein	KPRP_HUMAN	9	142556	1426.56	MCF7-GFP	MCF7-DSC1-GFP	cytoplasm,extracellular exosome	protein binding
MCF7-GFP / MCF7-DSC1-GFP	Q16186	Q16186	10.4819	10.4819	0.661005	0.23954	3	Q16186	ADRM1	Proteasomal ubiquitin receptor ADRM1	ADRM1_HUMAN	1	142910	1430.1	MCF7-GFP	MCF7-DSC1-GFP	proteasome complex,nucleoplasm,cytosol,plasma membrane,proteasome regulatory particle, lid subcomplex	protease binding,protein binding,endopeptidase activator activity,proteasome binding,ubiquitin binding	transcription elongation from RNA polymerase II promoter,positive regulation of endopeptidase activity,protein deubiquitination,proteasome assembly,ubiquitin-dependent protein catabolic process
MCF7-GFP / MCF7-DSC1-GFP	P15880	P15880	10.5018	10.5018	0.283187	0.127288	33	P15880	RPS2	40S ribosomal protein S2	RS2_HUMAN	11	144893	1449.93	MCF7-GFP	MCF7-DSC1-GFP	nucleus,nucleoplasm,cytosol,focal adhesion,membrane,cytosolic small ribosomal subunit,extracellular exosome,nucleolus	RNA binding,mRNA binding,structural constituent of ribosome,protein binding,fibroblast growth factor binding,enzyme binding,cadherin binding	nuclear-transcribed mRNA catabolic process, nonsense-mediated decay,rRNA processing,translation,translational initiation,SRP-dependent cotranslational protein targeting to membrane,viral transcription,positive regulation of ubiquitin-protein transferase activity
MCF7-GFP / MCF7-DSC1-GFP	O43707	O43707	10.5193	10.5193	0.0368833	0.027032	45	O43707	ACTN4	Alpha-actinin-4	ACTN4_HUMAN	15	146667	1467.67	MCF7-GFP	MCF7-DSC1-GFP	stress fiber,extracellular region,extracellular space,nucleus,cytoplasm,cytosol,brush border,cell-cell junction,focal adhesion,nuclear body,Z disc,cortical cytoskeleton,platelet alpha granule lumen,pseudopodium,macromolecular complex,neuron projection,perinuclear region of cytoplasm,extracellular exosome,ribonucleoprotein complex,actin cytoskeleton	RNA polymerase II regulatory region sequence-specific DNA binding,nucleoside binding,transcription coactivator activity,RNA binding,actin binding,integrin binding,calcium ion binding,protein binding,ligand-dependent nuclear receptor transcription coactivator activity,chromatin DNA binding,nuclear hormone receptor binding,protein homodimerization activity,retinoic acid receptor binding,ion channel…	response to hypoxia,platelet degranulation,protein transport,vesicle transport along actin filament,positive regulation of cell migration,positive regulation of sodium:proton antiporter activity,tumor necrosis factor-mediated signaling pathway,peroxisome proliferator activated receptor signaling pathway,regulation of apoptotic process,retinoic acid receptor signaling pathway,positive regulation o…
MCF7-GFP / MCF7-DSC1-GFP	P23396	P23396	10.5391	10.5391	0.500563	0.193348	45	P23396	RPS3	40S ribosomal protein S3	RS3_HUMAN	14	148693	1487.93	MCF7-GFP	MCF7-DSC1-GFP	nucleus,nucleoplasm,nucleolus,cytoplasm,mitochondrial inner membrane,mitochondrial matrix,endoplasmic reticulum,cytosol,ribosome,polysome,plasma membrane,focal adhesion,postsynaptic density,membrane,cytosolic small ribosomal subunit,ruffle membrane,extracellular exosome,NF-kappaB complex,mitotic spindle,ribonucleoprotein complex	DNA binding,damaged DNA binding,RNA binding,mRNA binding,structural constituent of ribosome,DNA-(apurinic or apyrimidinic site) lyase activity,endodeoxyribonuclease activity,protein binding,microtubule binding,transcription factor binding,tubulin binding,enzyme binding,kinase binding,protein kinase binding,Hsp70 protein binding,oxidized purine DNA binding,oxidized pyrimidine DNA binding,ubiquitin…	nuclear-transcribed mRNA catabolic process, nonsense-mediated decay,translation,translational initiation,SRP-dependent cotranslational protein targeting to membrane,apoptotic process,cellular response to DNA damage stimulus,response to oxidative stress,chromosome segregation,positive regulation of gene expression,negative regulation of translation,viral transcription,positive regulation of microt…
MCF7-GFP / MCF7-DSC1-GFP	Q06830	Q06830	10.5466	10.5466	0.0681653	0.0437431	27	Q06830	PRDX1	Peroxiredoxin-1	PRDX1_HUMAN	8	149468	1495.68	MCF7-GFP	MCF7-DSC1-GFP	extracellular space,nucleus,cytoplasm,cytosol,melanosome,extracellular exosome	RNA binding,peroxidase activity,protein binding,thioredoxin peroxidase activity,identical protein binding,cadherin binding	skeletal system development,retina homeostasis,cell proliferation,natural killer cell activation,regulation of stress-activated MAPK cascade,erythrocyte homeostasis,cellular response to oxidative stress,natural killer cell mediated cytotoxicity,hydrogen peroxide catabolic process,oxidation-reduction process,regulation of NIK/NF-kappaB signaling,response to oxidative stress,cell redox homeostasis,…
MCF7-GFP / MCF7-DSC1-GFP	Q13263	Q13263	10.552	10.552	0.606115	0.223792	24	Q13263	TRIM28	Transcription intermediary factor 1-beta	TIF1B_HUMAN	8	150030	1501.3	MCF7-GFP	MCF7-DSC1-GFP	nucleus,nucleoplasm,nuclear euchromatin,nuclear heterochromatin,RNA polymerase II transcription factor complex,chromatin	DNA binding,chromatin binding,transcription coactivator activity,transcription corepressor activity,RNA binding,protein kinase activity,ubiquitin-protein transferase activity,protein binding,zinc ion binding,SUMO transferase activity,ubiquitin protein ligase binding,Krueppel-associated box domain binding,chromo shadow domain binding,promoter-specific chromatin binding,sequence-specific DNA binding	negative regulation of transcription from RNA polymerase II promoter,epithelial to mesenchymal transition,DNA repair,chromatin organization,transcription initiation from RNA polymerase II promoter,Ras protein signal transduction,embryo implantation,viral process,protein ubiquitination,protein sumoylation,positive regulation of protein import into nucleus,DNA methylation involved in embryo develop…
MCF7-GFP / MCF7-DSC1-GFP	P26373	P26373	10.5942	10.5942	0.296713	0.131744	12	P26373	RPL13	60S ribosomal protein L13	RL13_HUMAN	4	154483	1545.83	MCF7-GFP	MCF7-DSC1-GFP	nucleus,nucleolus,endoplasmic reticulum,cytosol,membrane,cytosolic large ribosomal subunit,cytosolic ribosome	RNA binding,structural constituent of ribosome,protein binding	nuclear-transcribed mRNA catabolic process, nonsense-mediated decay,translation,translational initiation,SRP-dependent cotranslational protein targeting to membrane,viral transcription
MCF7-GFP / MCF7-DSC1-GFP	P46781	P46781	10.5984	10.5984	0.0628407	0.0409389	12	P46781	RPS9	40S ribosomal protein S9	RS9_HUMAN	4	154942	1550.42	MCF7-GFP	MCF7-DSC1-GFP	nucleus,nucleoplasm,nucleolus,cytoplasm,cytosol,ribosome,focal adhesion,membrane,cytosolic small ribosomal subunit,synapse,extracellular exosome,ribonucleoprotein complex	RNA binding,protein binding,translation regulator activity,rRNA binding,structural constituent of ribosome	nuclear-transcribed mRNA catabolic process, nonsense-mediated decay,rRNA processing,translation,translational initiation,SRP-dependent cotranslational protein targeting to membrane,positive regulation of cell proliferation,viral transcription,positive regulation of translational fidelity
MCF7-GFP / MCF7-DSC1-GFP	P52272	P52272	10.6039	10.6039	0.663183	0.239822	30	P52272	HNRNPM	Heterogeneous nuclear ribonucleoprotein M	HNRPM_HUMAN	9	155533	1556.33	MCF7-GFP	MCF7-DSC1-GFP	nucleoplasm,spliceosomal complex,nucleolus,membrane,nuclear matrix,paraspeckles,Requires Ontology,extracellular exosome,catalytic step 2 spliceosome,nucleus,post-mRNA release spliceosomal complex,ribonucleoprotein complex,cytoplasm	RNA binding,protein binding,protein domain specific binding,mRNA binding	alternative mRNA splicing, via spliceosome,mRNA splicing, via spliceosome,fibroblast growth factor receptor signaling pathway,RNA metabolic process,regulation of mRNA stability involved in response to oxidative stress
MCF7-GFP / MCF7-DSC1-GFP	Q00610	Q00610	10.607	10.607	0.00884915	0.00849023	114	Q00610	CLTC	Clathrin heavy chain 1	CLH1_HUMAN	33	155859	1559.59	MCF7-GFP	MCF7-DSC1-GFP	lysosome,endosome,spindle,cytosol,plasma membrane,focal adhesion,membrane,clathrin coat,clathrin coat of trans-Golgi network vesicle,clathrin coat of coated pit,clathrin-coated vesicle,clathrin-coated endocytic vesicle membrane,trans-Golgi network membrane,macromolecular complex,endolysosome membrane,melanosome,intracellular membrane-bounded organelle,clathrin-coated endocytic vesicle,extracellul…	RNA binding,double-stranded RNA binding,structural molecule activity,protein binding,protein kinase binding,clathrin light chain binding,low-density lipoprotein particle receptor binding,disordered domain specific binding,ubiquitin-specific protease binding	mitotic cell cycle,osteoblast differentiation,intracellular protein transport,receptor-mediated endocytosis,autophagy,antigen processing and presentation of exogenous peptide antigen via MHC class II,receptor internalization,low-density lipoprotein particle receptor catabolic process,transferrin transport,low-density lipoprotein particle clearance,retrograde transport, endosome to Golgi,clathrin …
MCF7-GFP / MCF7-DSC1-GFP	P0CG47;P0CG48;P62979;P62987	P0CG47;P0CG48;P62979;P62987	10.6114	10.6114	0.168853	0.0870272	15	P0CG47;P0CG48;P62979;P62987	UBB;UBC;RPS27A;UBA52	Polyubiquitin-B;Polyubiquitin-C;Ubiquitin-40S ribosomal protein S27a;Ubiquitin-60S ribosomal protein L40	UBB_HUMAN;UBC_HUMAN;RS27A_HUMAN;RL40_HUMAN	4	156342	1564.42	MCF7-GFP	MCF7-DSC1-GFP	extracellular space,nucleus,nucleoplasm,mitochondrion,mitochondrial outer membrane,endoplasmic reticulum membrane,cytosol,plasma membrane,endosome membrane,endocytic vesicle membrane,vesicle,neuron projection,neuronal cell body,host cell,extracellular exosome,cytoplasm;extracellular space,nucleus,nucleoplasm,mitochondrial outer membrane,endoplasmic reticulum membrane,cytosol,plasma membrane,endos…	protein binding,ubiquitin protein ligase binding,protein tag;protease binding,RNA binding,protein binding,protein tag,ubiquitin protein ligase binding;RNA binding,structural constituent of ribosome,protein binding,metal ion binding,protein tag,ubiquitin protein ligase binding;structural constituent of ribosome,protein binding,protein tag,ubiquitin protein ligase binding	negative regulation of transcription from RNA polymerase II promoter,activation of MAPK activity,protein polyubiquitination,nucleotide-excision repair, DNA damage recognition,nucleotide-excision repair, DNA duplex unwinding,MyD88-dependent toll-like receptor signaling pathway,MyD88-independent toll-like receptor signaling pathway,transcription-coupled nucleotide-excision repair,nucleotide-excisio…
MCF7-GFP / MCF7-DSC1-GFP	P30101	P30101	10.6201	10.6201	0.239532	0.11201	45	P30101	PDIA3	Protein disulfide-isomerase A3	PDIA3_HUMAN	15	157292	1573.92	MCF7-GFP	MCF7-DSC1-GFP	extracellular space,nucleus,endoplasmic reticulum,endoplasmic reticulum lumen,focal adhesion,cell surface,melanosome,MHC class I peptide loading complex,phagocytic vesicle,recycling endosome membrane,extracellular exosome	RNA binding,cysteine-type endopeptidase activity,phospholipase C activity,protein binding,disulfide oxidoreductase activity,peptide disulfide oxidoreductase activity,identical protein binding,protein disulfide isomerase activity	antigen processing and presentation of peptide antigen via MHC class I,antigen processing and presentation of exogenous peptide antigen via MHC class I, TAP-dependent,protein folding,proteolysis,protein folding in endoplasmic reticulum,cell redox homeostasis,oxidation-reduction process,cellular response to interleukin-7,positive regulation of extrinsic apoptotic signaling pathway,response to endo…
MCF7-GFP / MCF7-DSC1-GFP	P50990	P50990	10.6332	10.6332	0.165073	0.0853998	12	P50990	CCT8	T-complex protein 1 subunit theta	TCPQ_HUMAN	4	158726	1588.26	MCF7-GFP	MCF7-DSC1-GFP	zona pellucida receptor complex,extracellular region,nucleoplasm,cytoplasm,centrosome,cytosol,chaperonin-containing T-complex,microtubule,cilium,secretory granule lumen,azurophil granule lumen,cell body,intermediate filament cytoskeleton,extracellular exosome,ficolin-1-rich granule lumen	protein binding,ATP binding,ATPase activity, coupled,cadherin binding,unfolded protein binding	protein folding,binding of sperm to zona pellucida,positive regulation of telomere maintenance via telomerase,neutrophil degranulation,pore complex assembly,protein stabilization,toxin transport,positive regulation of establishment of protein localization to telomere,positive regulation of protein localization to Cajal body,positive regulation of telomerase RNA localization to Cajal body
MCF7-GFP / MCF7-DSC1-GFP	P14618	P14618	10.7251	10.7251	0.485013	0.188799	60	P14618	PKM	Pyruvate kinase PKM	KPYM_HUMAN	17	169163	1692.63	MCF7-GFP	MCF7-DSC1-GFP	extracellular region,nucleus,cytoplasm,mitochondrion,cytosol,cilium,vesicle,secretory granule lumen,Requires Ontology,extracellular exosome,pyruvate kinase complex,extracellular vesicle,ficolin-1-rich granule lumen	magnesium ion binding,RNA binding,pyruvate kinase activity,protein binding,ATP binding,kinase activity,MHC class II protein complex binding,potassium ion binding,identical protein binding,ADP binding,cadherin binding,thyroid hormone binding	response to hypoxia,liver development,response to nutrient,response to gravity,programmed cell death,response to muscle inactivity,animal organ regeneration,neutrophil degranulation,skeletal muscle tissue regeneration,protein homotetramerization,canonical glycolysis,positive regulation of sprouting angiogenesis,cellular response to insulin stimulus,glycolytic process
MCF7-GFP / MCF7-DSC1-GFP	P28066	P28066	10.7417	10.7417	0.471944	0.185745	3	P28066	PSMA5	Proteasome subunit alpha type-5	PSA5_HUMAN	1	171122	1712.22	MCF7-GFP	MCF7-DSC1-GFP	proteasome complex,extracellular region,nucleus,nucleoplasm,cytosol,proteasome core complex,proteasome core complex, alpha-subunit complex,secretory granule lumen,extracellular exosome,ficolin-1-rich granule lumen,cytoplasm	threonine-type endopeptidase activity,protein binding,endopeptidase activity	MAPK cascade,protein polyubiquitination,stimulatory C-type lectin receptor signaling pathway,antigen processing and presentation of exogenous peptide antigen via MHC class I, TAP-dependent,regulation of cellular amino acid metabolic process,negative regulation of G2/M transition of mitotic cell cycle,protein deubiquitination,anaphase-promoting complex-dependent catabolic process,SCF-dependent pro…
MCF7-GFP / MCF7-DSC1-GFP	P62241	P62241	10.7596	10.7596	0.321004	0.139638	18	P62241	RPS8	40S ribosomal protein S8	RS8_HUMAN	5	173271	1733.71	MCF7-GFP	MCF7-DSC1-GFP	nucleus,nucleoplasm,endoplasmic reticulum,cytosol,focal adhesion,membrane,cytosolic small ribosomal subunit,extracellular exosome,ribonucleoprotein complex	RNA binding,structural constituent of ribosome	nuclear-transcribed mRNA catabolic process, nonsense-mediated decay,translation,translational initiation,SRP-dependent cotranslational protein targeting to membrane,viral transcription,maturation of SSU-rRNA from tricistronic rRNA transcript (SSU-rRNA, 5.8S rRNA, LSU-rRNA)
MCF7-GFP / MCF7-DSC1-GFP	P46777	P46777	10.7696	10.7696	0.476312	0.187087	9	P46777	RPL5	60S ribosomal protein L5	RL5_HUMAN	3	174469	1745.69	MCF7-GFP	MCF7-DSC1-GFP	nucleus,nucleoplasm,nucleolus,cytoplasm,endoplasmic reticulum,cytosol,focal adhesion,membrane,cytosolic large ribosomal subunit,macromolecular complex,synapse,extracellular exosome,ribonucleoprotein complex	RNA binding,mRNA 3'-UTR binding,structural constituent of ribosome,protein binding,5S rRNA binding,ubiquitin protein ligase binding,mRNA 5'-UTR binding,ubiquitin ligase inhibitor activity	ribosomal large subunit assembly,nuclear-transcribed mRNA catabolic process, nonsense-mediated decay,rRNA processing,translation,translational initiation,SRP-dependent cotranslational protein targeting to membrane,positive regulation of gene expression,viral transcription,ribosomal large subunit biogenesis,positive regulation of translation,protein stabilization,regulation of signal transduction …
MCF7-GFP / MCF7-DSC1-GFP	P49207	P49207	10.7843	10.7843	0.0595884	0.0395335	12	P49207	RPL34	60S ribosomal protein L34	RL34_HUMAN	4	176263	1763.63	MCF7-GFP	MCF7-DSC1-GFP	endoplasmic reticulum,cytosol,cytosolic large ribosomal subunit,extracellular exosome	RNA binding,structural constituent of ribosome,cadherin binding	nuclear-transcribed mRNA catabolic process, nonsense-mediated decay,translation,translational initiation,SRP-dependent cotranslational protein targeting to membrane,viral transcription
MCF7-GFP / MCF7-DSC1-GFP	O75390	O75390	10.7984	10.7984	0.461581	0.182926	9	O75390	CS	Citrate synthase, mitochondrial	CISY_HUMAN	3	177997	1780.97	MCF7-GFP	MCF7-DSC1-GFP	nucleus,mitochondrion,mitochondrial matrix,extracellular exosome	RNA binding,citrate (Si)-synthase activity	carbohydrate metabolic process,tricarboxylic acid cycle
MCF7-GFP / MCF7-DSC1-GFP	P51572	P51572	10.8025	10.8025	0.559731	0.210282	18	P51572	BCAP31	B-cell receptor-associated protein 31	BAP31_HUMAN	5	178493	1785.93	MCF7-GFP	MCF7-DSC1-GFP	mitochondrion,endoplasmic reticulum,endoplasmic reticulum membrane,lipid particle,cytosol,integral component of plasma membrane,membrane,clathrin-coated vesicle,Golgi cisterna membrane,endoplasmic reticulum-Golgi intermediate compartment membrane,integral component of lumenal side of endoplasmic reticulum membrane,perinuclear endoplasmic reticulum,Sec61 translocon complex	protein binding,MHC class I protein binding,macromolecular complex binding	antigen processing and presentation of peptide antigen via MHC class I,intracellular protein transport,apoptotic process,positive regulation of cytosolic calcium ion concentration,spermatogenesis,negative regulation of endoplasmic reticulum calcium ion concentration,calcium-mediated signaling using intracellular calcium source,positive regulation of cysteine-type endopeptidase activity involved i…
MCF7-GFP / MCF7-DSC1-GFP	Q16629	Q16629	10.8105	10.8105	0.207459	0.101365	6	Q16629	SRSF7	Serine/arginine-rich splicing factor 7	SRSF7_HUMAN	2	179497	1795.97	MCF7-GFP	MCF7-DSC1-GFP	nucleoplasm,cytoplasm,extracellular exosome,nuclear speck,nucleus	RNA binding,protein binding,zinc ion binding,protein domain specific binding	mRNA splicing, via spliceosome,mRNA processing,RNA export from nucleus,mRNA export from nucleus,RNA splicing,mRNA 3'-end processing,negative regulation of mRNA splicing, via spliceosome,cellular response to leukemia inhibitory factor,regulation of alternative mRNA splicing, via spliceosome,mRNA cis splicing, via spliceosome
MCF7-GFP / MCF7-DSC1-GFP	P26641	P26641	10.8308	10.8308	0.39409	0.162957	27	P26641	EEF1G	Elongation factor 1-gamma	EF1G_HUMAN	9	182031	1821.31	MCF7-GFP	MCF7-DSC1-GFP	nucleus,cytoplasm,cytosol,membrane,extracellular exosome,endoplasmic reticulum	translation elongation factor activity,protein binding,cadherin binding	translational elongation,response to virus
MCF7-GFP / MCF7-DSC1-GFP	P50991	P50991	10.8706	10.8706	0.142995	0.0770107	27	P50991	CCT4	T-complex protein 1 subunit delta	TCPD_HUMAN	9	187124	1872.24	MCF7-GFP	MCF7-DSC1-GFP	zona pellucida receptor complex,nucleoplasm,centrosome,cytosol,chaperonin-containing T-complex,microtubule,melanosome,cell projection,cell body,extracellular exosome	RNA binding,protein binding,ATP binding,unfolded protein binding	protein folding,binding of sperm to zona pellucida,positive regulation of telomere maintenance via telomerase,protein stabilization,positive regulation of telomerase activity,scaRNA localization to Cajal body,toxin transport,positive regulation of establishment of protein localization to telomere,positive regulation of protein localization to Cajal body,positive regulation of telomerase RNA local…
MCF7-GFP / MCF7-DSC1-GFP	P23284	P23284	10.8779	10.8779	0.312158	0.137446	18	P23284	PPIB	Peptidyl-prolyl cis-trans isomerase B	PPIB_HUMAN	6	188085	1881.85	MCF7-GFP	MCF7-DSC1-GFP	nucleus,endoplasmic reticulum,endoplasmic reticulum lumen,smooth endoplasmic reticulum,focal adhesion,membrane,macromolecular complex,endoplasmic reticulum chaperone complex,melanosome,perinuclear region of cytoplasm,extracellular exosome	RNA binding,peptidyl-prolyl cis-trans isomerase activity,protein binding,cyclosporin A binding,RNA polymerase binding,collagen binding,unfolded protein binding	protein peptidyl-prolyl isomerization,positive regulation of multicellular organism growth,positive regulation by host of viral process,positive regulation by host of viral genome replication,protein stabilization,bone development,chaperone-mediated protein folding,regulation of post-translational protein modification,protein refolding
MCF7-GFP / MCF7-DSC1-GFP	P07237	P07237	10.8998	10.8998	0.870069	0.294395	57	P07237	P4HB	Protein disulfide-isomerase	PDIA1_HUMAN	17	190953	1910.53	MCF7-GFP	MCF7-DSC1-GFP	extracellular region,endoplasmic reticulum,endoplasmic reticulum lumen,endoplasmic reticulum-Golgi intermediate compartment,focal adhesion,external side of plasma membrane,procollagen-proline 4-dioxygenase complex,endoplasmic reticulum chaperone complex,melanosome,extracellular exosome	RNA binding,protein disulfide isomerase activity,integrin binding,protein binding,peptide disulfide oxidoreductase activity,enzyme binding,protein heterodimerization activity,procollagen-proline 4-dioxygenase activity	peptidyl-proline hydroxylation to 4-hydroxy-L-proline,chylomicron assembly,very-low-density lipoprotein particle assembly,response to endoplasmic reticulum stress,interleukin-12-mediated signaling pathway,interleukin-23-mediated signaling pathway,post-translational protein modification,cellular protein metabolic process,cell redox homeostasis,positive regulation of viral entry into host cell,oxid…
MCF7-GFP / MCF7-DSC1-GFP	P61254;Q9UNX3	P61254;Q9UNX3	10.8999	10.8999	0.240821	0.112536	6	P61254;Q9UNX3	RPL26;RPL26L1	60S ribosomal protein L26;60S ribosomal protein L26-like 1	RL26_HUMAN;RL26L_HUMAN	2	190974	1910.74	MCF7-GFP	MCF7-DSC1-GFP	nucleoplasm,nucleolus,cytoplasm,cytosol,membrane,cytosolic large ribosomal subunit,cytosolic ribosome,extracellular exosome,ribonucleoprotein complex;extracellular exosome,cytosolic large ribosomal subunit	RNA binding,structural constituent of ribosome,protein binding,mRNA 5'-UTR binding;RNA binding,structural constituent of ribosome	nuclear-transcribed mRNA catabolic process, nonsense-mediated decay,rRNA processing,translation,translational initiation,SRP-dependent cotranslational protein targeting to membrane,DNA damage response, signal transduction by p53 class mediator resulting in cell cycle arrest,viral transcription,cellular response to UV,ribosomal large subunit biogenesis,positive regulation of translation,cellular r…
MCF7-GFP / MCF7-DSC1-GFP	P40227	P40227	10.9116	10.9116	0.489997	0.189908	9	P40227	CCT6A	T-complex protein 1 subunit zeta	TCPZ_HUMAN	3	192522	1926.22	MCF7-GFP	MCF7-DSC1-GFP	cytoplasm,cytosol,chaperonin-containing T-complex,microtubule,extracellular exosome	RNA binding,protein binding,ATP binding,unfolded protein binding,WD40-repeat domain binding	protein folding,positive regulation of telomere maintenance via telomerase,protein stabilization,positive regulation of establishment of protein localization to telomere,positive regulation of protein localization to Cajal body,positive regulation of telomerase RNA localization to Cajal body
MCF7-GFP / MCF7-DSC1-GFP	P18077	P18077	10.9481	10.9481	0.460052	0.182425	6	P18077	RPL35A	60S ribosomal protein L35a	RL35A_HUMAN	2	197466	1975.66	MCF7-GFP	MCF7-DSC1-GFP	cytosol,membrane,cytosolic large ribosomal subunit,extracellular exosome	tRNA binding,RNA binding,structural constituent of ribosome,protein binding	nuclear-transcribed mRNA catabolic process, nonsense-mediated decay,rRNA processing,translation,translational initiation,SRP-dependent cotranslational protein targeting to membrane,viral transcription,ribosomal large subunit biogenesis,cytoplasmic translation
MCF7-GFP / MCF7-DSC1-GFP	P62888	P62888	10.9549	10.9549	0.410436	0.168598	9	P62888	RPL30	60S ribosomal protein L30	RL30_HUMAN	3	198390	1984.9	MCF7-GFP	MCF7-DSC1-GFP	nucleus,cytosol,focal adhesion,postsynaptic density,membrane,cytosolic large ribosomal subunit,polysomal ribosome,extracellular exosome	RNA binding,structural constituent of ribosome,protein binding	nuclear-transcribed mRNA catabolic process, nonsense-mediated decay,cytoplasmic translation,translation,translational initiation,SRP-dependent cotranslational protein targeting to membrane,viral transcription,killing of cells of other organism,defense response to Gram-negative bacterium,Requires Ontology
[truncated: 150 more rows]

## Sheet: AF5B_MCF7_DSC1+PTLvsMCF7-DSC1
Additional file 5B. Mass spectrometry protein group level data from pull-down experiment comparing protein levels in MCF7-DSC1-GFP cell line treated with parthenolide and MCF7-DSC1-GFP treated with DMSO cell line pull-downs.
[truncated: 707 more rows]

[truncated: 1 more sheets: AF5C_pulldown_vs_total_prot]
