# Supplementary material for: Desmocollin-1 is associated with pro-metastatic phenotype of luminal A breast cancer cells and is modulated by parthenolide
Source: Cell Mol Biol Lett. 2023 Aug 24;28:68. doi: 10.1186/s11658-023-00481-6 (PMC10464112; doi:10.1186/s11658-023-00481-6)
Supplement: Supplementary file 6 — Additional file 6. Results of Gene Set Enrichment Analysis (GSEA) of pull-down data including GSEA enriched pathways and core enriched genes. [file 11658_2023_481_MOESM6_ESM.xlsx]

## Sheet: Legend
Additional file 6. Results of Gene Set Enrichment Analysis (GSEA) of pull-down data (AF6) including GSEA enriched pathways and core enriched genes
Legend:
MCF7	Breast cancer cell line MCF7
DSC1	Desmocollin-1
GFP	Green Fluorescent Protein
PTL	Parthenolide
Comparisons:
MCF7-DSC1-GFP vs. MCF7-GFP	MCF7 cell line overexpressing DSC1 vs. control MCF7 cell line
MCF7-DSC1-GFP+PTL vs. MCF7-DSC1-GFP	MCF7 cell line overexpressing DSC1 with PTL treatment vs. MCF7 cell line overexpressing DSC1 with no PTL treatment
Pathway name	Name of the enriched pathway
Normalized Enrichment Score	Normalized Enrichment Score
FDR q-value	False Discovery Rate-adjusted p-value
Core Enriched Genes	Genes contributing in pathway enrichment

## Sheet: AF6_pathways_pulldown
Comparison	MCF7-DSC1-GFP vs. MCF7-GFP
Positively enriched	Pathway name	Normalized Enrichment Score	FDR q-value	Core enriched genes
	GOBP_ACTIN_FILAMENT_BASED_PROCESS	1.85842	0.0233228	DSG2, CTNNA1, CELSR1, ATP1A1, FAT1
	GOBP_REGULATION_OF_ACTIN_FILAMENT_BASED_PROCESS	1.80168	0.056631	DSG2, CELSR1, ATP1A1
	GOBP_CELL_CELL_ADHESION	1.80622	0.0713426	DSG2, CELSR2, CTNNA1, CELSR1, TFRC, CDH1, FAT1, CTNNB1, DNAJA3, PCDH1, EPCAM, PCDHB3, SPINT2, ERBB2, PCDHB13, SCRIB, CDH3, PCDHGB1
	GOBP_HOMOPHILIC_CELL_ADHESION_VIA_PLASMA_MEMBRANE_ADHESION_MOLECULES	1.77374	0.0946695	DSG2, CELSR2, CELSR1, CDH1, FAT1, PCDH1, PCDHB3, PCDHB13, CDH3, PCDHGB1
Comparison	MCF7-DSC1-GFP+PTL vs. MCF7-DSC1-GFP
Negatively enriched	Pathway name	Normalized Enrichment Score	FDR q-value	Core enriched genes
	GOBP_CELL_CELL_ADHESION_VIA_PLASMA_MEMBRANE_ADHESION_MOLECULES	-2.0908	0.0127577	CDH3, PCDHB13, PCDHGB5, PCDHB3, PCDHGB1, PCDH1, FAT1, CDH1, CELSR1, CELSR2, DSG2
	GOBP_HOMOPHILIC_CELL_ADHESION_VIA_PLASMA_MEMBRANE_ADHESION_MOLECULES	-2.05144	0.0249849	CDH3, PCDHB13, PCDHGB5, PCDHB3, PCDHGB1, PCDH1, FAT1, CDH1, CELSR1, CELSR2, DSG2
	GOBP_EMBRYONIC_MORPHOGENESIS	-2.05219	0.0365608	TBR1, SP3, SEMA4C, RPL38, RET, MYADM, CELSR1, FREM2
